# Supplementary material for: A disrupted compartment boundary underlies abnormal cardiac patterning and congenital heart defects
Source: Nat Cardiovasc Res. 2025 Dec 29;5(1):67–83. doi: 10.1038/s44161-025-00755-6 (PMC12811143; doi:10.1038/s44161-025-00755-6)
Supplement: Supplementary file 5 — Statistical source data. [file 44161_2025_755_MOESM5_ESM.xlsx]

## Sheet: Data Notes
Each sheet along the bottom corresponds to an embryo and either the Tbx5+(green) lineage or the Mef2cAHF(magenta/red) lineage
Within each sheet, there are distinct groups of columns that represent each fluorescent profile from the various slices (e.g. s1_p1 = slice1, linear plot 1)
Prior to measuring, background subtracted with rolling ball of 50 px
For each heart 5 equidistant slices were chosen (exact slice number noted in accompanying .txt Notes file), and for each slice, 5 linear profiles were drawn perpindicular to the IVS/midline (determined based on DAPI alone)
Then there are three columns - the x position (in pixels) of the linear plot, the fluorescence intensity at each pixel, and the normalized fluorescence intensity (normalized to the max value from each linear plot profile).
*next to plot name indicates no true signal along that plot, max fluor value from previous or next linear plot used to normalize

## Sheet: panel 3o
Raw Percentages	Ik24-26-2						Unpaired t-test performed in Prism
Tbx5 Lineage	Slice 190	Slice 230	Slice 270	Slice 310	Slice 342	Average %
LV	0.24858	0.09675	0.165	0.18085	0.24449	0.187134
RV	0.01439	0	0.005	0.00018	0.00115	0.004144
	0.26297	0.09675	0.17	0.18103	0.24564	0.191278
Normalized Percentages	IK24-26-2
Tbx5 Lineage	Slice 130	Slice 160	Slice 190	Slice 220	Slice 250	Average %
LV	0.945279	1	0.970588	0.999006	0.995318	0.978335
RV	0.0547211	0	0.0294118	0.00099431	0.00468165	0.0216648
Raw percentages	Embryo_1_WT
Tbx5 Lineage	130	150	170	190	210	Average %
LV	0.158	0.1625	0.1245	0.1896	0.1	0.14692
RV	0	0.0012	0.0073	0.0029	0.0124	0.00476
	0.158	0.1637	0.1318	0.1925	0.1124	0.15168
Normalized Percentages	Embryo_1_WT
Tbx5 Lineage	Slice 130	Slice 150	Slice 170	Slice 190	Slice 210	Average %
LV	1	0.99267	0.944613	0.984935	0.88968	0.962379
RV	0	0.00733048	0.0553869	0.0150649	0.11032	0.0376205
Raw percentages	Embryo_6_WT
Tbx5 Lineage	240	280	320	360	400	Average %
LV	0.2258	0.27297	0.2603	0.2138	0.33108	0.26079
RV	0	0.00941	0.0071	0.00896	0.01743	0.00858
	0.2258	0.28238	0.2674	0.22276	0.34851	0.26937
Normalized Percentages	Embryo_6_WT
Tbx5 Lineage	240	280	320	360	400	Average %
LV	1	0.966676	0.973448	0.959777	0.949987	0.969978
RV	0	0.0333239	0.026552	0.0402227	0.0500129	0.0300223
Raw Percentage	DTA Embryo 2						Unpaired t-test performed in Prism
Tbx5 Lineage	Slice 130	Slice 160	Slice 190	Slice 220	Slice 250	Average %
LV	0.2643	0.2781	0.2078	0.2179	0.1659	0.2268
RV	0.0352	0.02121	0.017	0.0162	0.029	0.023722
	0.2995	0.29931	0.2248	0.2341	0.1949	0.250522
Normalized Percentages	Embryo 2 DTA
Tbx5 Lineage	Slice 130	Slice 160	Slice 190	Slice 220	Slice 250	Average %
LV	0.882471	0.929137	0.924377	0.930799	0.851206	0.90531
RV	0.117529	0.070863	0.0756228	0.0692012	0.148794	0.0946903
Raw Percentage	Emrbyo_4_DTA
Tbx5 Lineage	240	280	320	360	400	Average %
LV	0.2018	0.30535	0.2341	0.2562	0.36269	0.272028
RV	0.0364	0.0236	0.01083	0.0166	0.03251	0.023988
	0.2382	0.32895	0.24493	0.2728	0.3952	0.296016
Normalized Percentages	Embryo_4 DTA
Tbx5 Lineage	240	280	320	360	400	Average %
LV	0.847187	0.928257	0.955783	0.93915	0.917738	0.882463
RV	0.152813	0.0717434	0.0442167	0.0608504	0.0822621	0.117537

## Sheet: panel 3q
X	DTA
Sample ID ->	e2																									e4
-950
-948
-946
-944
-942
-940
-938
-936
-934
-932
-930
-928
-926
-924
-922
-920
-918
-916
-914
-912
-910
-908
-906
-904
-902
-900
-898
-896
-894
-892
-890
-888
-886
-884
-882
-880
-878
-876
-874
-872
-870
-868
-866
-864
-862
-860
-858
-856
-854
-852
-850
-848
-846
-844
-842
-840
-838
-836
-834
-832
-830
-828
-826
-824
-822
-820
-818
-816
-814
-812
-810
-808
-806
-804
-802
-800
-798
-796
-794
-792
-790
-788
-786
-784
-782
-780
-778
-776
-774
-772
-770
-768
-766
-764
-762
-760
-758
-756
-754
-752
-750
-748
-746
-744
-742
-740
-738
-736
-734
-732
-730
-728
-726
-724
-722
-720
-718
-716
-714																							0.010343
-712																							0.0156735
-710																							0.0194254
-708																		0.00291145	0.0126686				0.0203815
-706																		0.00490483	0.0154518				0.0193866
-704																		0.00715635	0.015292				0.017724
-702													0.00733799					0.00623293	0.00907365				0.013804
-700													0.00913618					0.00454187	0.00175022				0.00831251
-698													0.00857888					0.00372909	0				0.00394326	0.00252424
-696													0.00656711	0.00268871				0.00466172	0.00282315			0.00184291	0.00394132	0.000691642
-694													0.00500181	0.00201976				0.00610968	0.0070837			0.00227673	0.00483534	0.000887691
-692													0.00546062	0.00135027				0.00639209	0.00985716			0.00381482	0.00628206	4.03879e-05
-690												0.00272974	0.00610366	0.00195685				0.00464377	0.0112975			0.00659318	0.0104031	0
-688												0.0018494	0.00656287	0.00481656				0.00179782	0.012883			0.00727027	0.0162443	0.00117714
-686												0.000326204	0.00715686	0.00943954				0.000122281	0.0132962			0.00540009	0.021055	0.00663875
-684												0.0012898	0.00703829	0.0129031				0.000638093	0.0120332	0.00445235		0.00263683	0.0238942	0.0140777
-682												0.00490261	0.00599784	0.0128289				0.00320551	0.00843437	0.0050982		0.000815671	0.0239194	0.017822
-680												0.00659959	0.00533974	0.0097111				0.00501498	0.00370606	0.00547927		0.000164387	0.0229329	0.0158203
-678												0.00680887	0.00643233	0.00755798				0.00357866	0.00355793	0.00531008		0	0.0227927	0.0160853
-676												0.00648631	0.00858506	0.00558446				0.00181675	0.00321003	0.00551934		0.00105967	0.0215819	0.0157353
-674												0.00477613	0.0109027	0.00239457				0.00132859	0.00487937	0.00520349		0.00306918	0.0181254	0.0134938
-672												0.00270608	0.0118609	0.00121369	0.000233026			0.00228306	0.010284	0.00560106		0.00422394	0.0153425	0.0157849
-670								0.00443514				0.00142674	0.0118037	0.00160946	0.000461857			0.00243106	0.0178501	0.00477842		0.00393018	0.0143716	0.0189495
-668								0.00455045				0.000941759	0.0124055	0.00172024	0.00132056			0.00264991	0.0106611	0.00364517		0.00376137	0.012963	0.0185725
-666								0.00534641				0.00136032	0.0129925	0.00248599	0.0015438			0.00367231	0.00758265	0.0035425		0.00425417	0.0109635	0.0192011
-664								0.00760419				0.000932205	0.0108784	0.00246179	0.000948648			0.00249463	0.00903467	0.00341626		0.00366849	0.00789168	0.020862
-662								0.0095249				0.000388988	0.00795129	0.00340284	0.00091952			0.00092196	0.0129561	0.00332722		0.00203125	0.00337245	0.0180382
-660								0.0105521				0.00129526	0.00606659	0.0054882	0.00173115			0.0034821	0.0144851	0.00286574		0.00160812	0.00132002	0.0175199
-658								0.00877359	0.0218522		0.00652149	0.00306276	0.00400616	0.00664919	0.00292261		0.0055286	0.00710977	0.0116269	0.0021861		0.00252478	0.00164001	0.0206264
-656								0.00591174	0.0229575		0.00674893	0.00584619	0.00217127	0.00775694	0.00412782		0.00610481	0.00878143	0.0117058	0.00186423		0.00294423	0.00182941	0.0245769
-654								0.00430534	0.0235391		0.00809358	0.00886892	0.00300896	0.0105075	0.00436084		0.00655232	0.010193	0.0190897	0.000925827		0.00311967	0.000925049	0.0302118
-652								0.00219805	0.0195923		0.00841313	0.0101319	0.00613649	0.00792633	0.00435269		0.00680602	0.011311	0.028062	0.000680424		0.00421731	0.0026478	0.0342893
-650								0.000676211	0.0153022		0.00755026	0.010126	0.00680927	0.00405243	0.00420845		0.00555133	0.00823844	0.0328741	0.00111466		0.00564667	0.00565114	0.0323103
-648							0.00680919	0.00022767	0.0148066		0.00662584	0.00980112	0.00734031	0.00224938	0.00389479		0.00426593	0.00302985	0.0364076	0.00036195		0.00626367	0.00619479	0.0272441	0.00817003
-646							0.00342313	0.0011079	0.0158302		0.00714715	0.00750814	0.00710588	0.00262257	0.00392672		0.00368543	0.000102871	0.0400864	0.000290974		0.00671629	0.00646435	0.0245777	0.00750877
-644							0.00079781	0.00238936	0.0160057		0.0108587	0.00660187	0.00589627	0.00411373	0.00367016		0.00387862	0.000742906	0.0401868	0.000954636		0.00569274	0.00556452	0.0257683	0.00691287
-642							0.0012737	0.00372788	0.0142772		0.0172498	0.00707821	0.00421316	0.00648518	0.0028005		0.00364212	0.000393531	0.0384648	0.00222356	0.00125696	0.00446315	0.00528008	0.023706	0.00556022
-640							0.00332364	0.00375154	0.0154178		0.025563	0.0068207	0.00306921	0.00760691	0.00214151		0.00263039	0.000453216	0.0331421	0.00488056	0.000769259	0.00556042	0.00854975	0.0147113	0.00383941
-638							0.00307548	0.00160966	0.0192328	0.00413521	0.0355674	0.00686301	0.00402894	0.00757303	0.00196138		0.00096597	0.00230296	0.0237878	0.00567334	0.00250669	0.00618922	0.0110069	0.00967121	0.00356724
-636							0.00111935	0.00035008	0.0222766	0.00395785	0.0467852	0.00808776	0.00540617	0.00840169	0.00181434		0.000608146	0.00370288	0.0159703	0.00543553	0.00342616	0.00585123	0.0124445	0.0106632	0.00299432
-634							0.000826938	0.000463915	0.0223957	0.00412188	0.0562251	0.00981386	0.00393162	0.00859098	0.00274225		0.000634868	0.00335302	0.0144549	0.00734612	0.00236245	0.00737863	0.0138538	0.0141273	0.00273339
-632							0.00191754	0.00128146	0.0208216	0.0052508	0.0616742	0.00952587	0.00170125	0.00969497	0.00404463		0.00109558	0.00348598	0.0193196	0.00797075	0.00244981	0.00798237	0.0157543	0.0148905	0.00251943
-630							0.00303917	0.00120488	0.0211973	0.0070055	0.0632141	0.00760186	0.00177734	0.0101612	0.0038158		0.00128724	0.00553564	0.0216653	0.00604655	0.00496656	0.00588219	0.0180401	0.0149494	0.00334767
-628							0.0043855	0.00103871	0.0209203	0.00770895	0.0619489	0.0058885	0.00261348	0.0113082	0.00282963		0.00137417	0.00582291	0.0274539	0.00404902	0.00621252	0.00367734	0.0222884	0.019854	0.00418867
-626							0.0057201	0.00131457	0.0179026	0.00781095	0.0583319	0.00493263	0.00221839	0.0176154	0.00311812		0.00178236	0.00726602	0.0317865	0.00442302	0.00354808	0.00646602	0.0257747	0.0258238	0.0035172
-624							0.00568529	0.00238551	0.0135413	0.0076823	0.0531	0.00280253	0.00183566	0.0253842	0.00266325		0.00269304	0.00886101	0.032762	0.00621208	0.000719609	0.0078928	0.0279958	0.0316136	0.0033538
-622							0.00410064	0.00431155	0.0141433	0.00701102	0.0443951	0.000861687	0.00283903	0.0285111	0.00282264		0.00530992	0.0117623	0.0381111	0.00710412	0	0.00434189	0.0295065	0.0345804	0.00390272
-620							0.0019043	0.0062021	0.0189825	0.00722145	0.0327	9.23561e-05	0.0044445	0.0262483	0.00365897	0.00104863	0.00807453	0.0137052	0.0447358	0.00615996	0.000520067	0.00327079	0.0288472	0.0379957	0.00434288
-618							0.000721396	0.0077745	0.0232197	0.00885486	0.0211484	0.000611006	0.0058673	0.0232827	0.00535959	0.00145969	0.00980283	0.0152342	0.042817	0.00433292	0.000534522	0.00376248	0.0277586	0.0460346	0.00539018
-616							0.000644981	0.00942349	0.0248727	0.00986063	0.0124772	0.00230344	0.00547453	0.0202197	0.00695186	0.00219898	0.011681	0.0148897	0.039299	0.00272798	0.00111587	0.0026947	0.0281729	0.0462778	0.0064962
-614							0.000646116	0.0112026	0.0227319	0.0082989	0.00830838	0.00416512	0.00490294	0.0170857	0.00796039	0.0024011	0.0126531	0.0130855	0.03777	0.00256586	0.00236026	0.00294865	0.0303204	0.0374135	0.00779268
-612							0.00165085	0.0121807	0.0200075	0.00590646	0.00614284	0.00546129	0.00390149	0.0147702	0.00798952	0.0016432	0.0134471	0.0112455	0.0346038	0.004197	0.00310186	0.00332829	0.033892	0.0319199	0.00811336
-610							0.00265521	0.0121535	0.0182762	0.00724397	0.0055612	0.00704181	0.0046519	0.0132123	0.00592701	0.00048001	0.0130598	0.00939235	0.0414546	0.00529149	0.00373945	0.00358703	0.0395528	0.0320006	0.00699661
-608							0.0038226	0.0113779	0.0175805	0.0100417	0.00714674	0.00695082	0.0103184	0.0165469	0.00307361	0.000339494	0.0123767	0.00786432	0.0619944	0.00488894	0.00425952	0.00521874	0.0422336	0.0373377	0.00698844
-606							0.00631401	0.0110432	0.0165041	0.0105053	0.00748015	0.00452181	0.0182604	0.0193932	0.0013399	0.00205925	0.013663	0.00588599	0.0858425	0.00447226	0.00498636	0.00717296	0.042306	0.0399259	0.00813838
-604				0.00518496		0.00230221	0.00875245	0.0109858	0.0158436	0.0099801	0.00550006	0.00228433	0.0209928	0.0202455	0.00157852	0.00305309	0.0168367	0.00223988	0.100404	0.0042973	0.00514819	0.00732556	0.0439725	0.0390416	0.00837582
-602			0.00146963	0.00404762		0.00358684	0.0110615	0.0115603	0.0179703	0.00981836	0.00404129	0.00343628	0.0174791	0.0249292	0.00310693	0.00289186	0.0188919	7.52125e-05	0.106179	0.00419019	0.0052742	0.00693854	0.0472266	0.0340007	0.00765685
-600			0.00382643	0.00437336		0.00431865	0.0147725	0.0139778	0.0232536	0.0108903	0.00409305	0.0059299	0.0109877	0.0273168	0.00549265	0.00231066	0.0189815	0.000637608	0.113964	0.00388874	0.00452285	0.00692417	0.0478866	0.0289842	0.00787387
-598			0.005444	0.0066093		0.00419865	0.0186345	0.0185155	0.028305	0.0106114	0.00440201	0.00726929	0.00706533	0.025011	0.00794921	0.0019051	0.0189997	0.00230344	0.13212	0.0045854	0.00198348	0.00795952	0.0427514	0.0257632	0.00935367
-596			0.00610582	0.00912614		0.00338942	0.0210964	0.0204043	0.0261515	0.00922243	0.00350408	0.00757366	0.00832978	0.0200589	0.00987866	0.00266405	0.0199481	0.00242767	0.142345	0.00605886	0.000558404	0.00924402	0.0349747	0.0205507	0.0111587
-594			0.00554638	0.011126		0.00290654	0.021531	0.0183836	0.0202133	0.00839723	0.00305858	0.00803316	0.0140225	0.0128348	0.0113059	0.00383615	0.0212722	0.00475489	0.125758	0.00658529	0.00291866	0.0116796	0.0295828	0.0141198	0.0132763
-592			0.00552091	0.0141107		0.00264783	0.0194289	0.0146983	0.0180062	0.00691085	0.00439549	0.00793125	0.0225481	0.00904268	0.0125058	0.00471281	0.0224246	0.0149542	0.105687	0.00723193	0.0059979	0.0150341	0.0270986	0.0151311	0.0148138
-590			0.0058506	0.0209289		0.00304323	0.0164461	0.0125225	0.0163969	0.00674728	0.00735421	0.00728066	0.0338409	0.0164786	0.0129772	0.00487665	0.0245	0.0277398	0.105734	0.00895682	0.00650665	0.016811	0.0251567	0.0219609	0.0161179
-588			0.00912542	0.0322517		0.00389476	0.0160269	0.0105163	0.016172	0.00964744	0.0106349	0.0100918	0.0426762	0.027947	0.0127582	0.00430935	0.0264915	0.0431783	0.128634	0.0101275	0.0065189	0.0156525	0.024699	0.0237295	0.0174119
-586			0.0119814	0.0367421		0.00478226	0.0162857	0.0080755	0.0186836	0.0113796	0.0114293	0.0135886	0.0441531	0.0391165	0.0130105	0.00416149	0.025352	0.0556961	0.13887	0.010049	0.00605509	0.0128823	0.0266816	0.0207552	0.0179419
-584			0.0127143	0.0258763		0.00660964	0.0137111	0.00901604	0.0209358	0.00963228	0.00914191	0.0160936	0.0408278	0.0544863	0.0137096	0.0041974	0.0235687	0.0652015	0.136192	0.0105065	0.00376774	0.0120777	0.0338842	0.0213366	0.0179169
-582			0.0118761	0.0104004		0.0080511	0.00891852	0.0105713	0.0229011	0.00631952	0.0078209	0.0161569	0.0383001	0.0710261	0.0140524	0.00448368	0.0217093	0.0753916	0.130012	0.0108826	0.00185684	0.0136478	0.0424268	0.02872	0.0178403
-580			0.0120299	0.00156647	0.00596421	0.00820305	0.00526729	0.00886554	0.0363741	0.00332241	0.00804548	0.0134726	0.0420648	0.0865766	0.0128024	0.00510395	0.0177057	0.0828614	0.121221	0.0109936	0.00103542	0.0138834	0.0428632	0.0335118	0.0182294
-578			0.0109238	0.000894863	0.00952826	0.00678374	0.00346134	0.00489935	0.0604982	0.00219028	0.00991715	0.0136933	0.0535596	0.0996023	0.0106817	0.00505702	0.0132576	0.09047	0.115526	0.0118249	0.00109293	0.010157	0.0345074	0.0350752	0.0207151
-576			0.0106097	0.00265714	0.0124678	0.00444642	0.00375943	0.000591943	0.079492	0.00428959	0.0111163	0.0164885	0.0659454	0.106676	0.00968711	0.00507537	0.00973894	0.10368	0.116358	0.0122238	0.000985142	0.00737015	0.02373	0.036896	0.0235455
-574			0.00976814	0.00365113	0.0151295	0.00313417	0.0054901	2.36541e-06	0.0791825	0.00716724	0.010123	0.0190891	0.0721548	0.105433	0.00821416	0.00478805	0.00847351	0.117642	0.118892	0.0119388	0.00190586	0.00763332	0.0134885	0.0346991	0.0247802
-572			0.00887118	0.00361971	0.0161775	0.00464326	0.00692911	0.000499692	0.0587416	0.00797865	0.00965915	0.020175	0.0696263	0.0978853	0.0067412	0.00456364	0.0076479	0.122101	0.121649	0.011464	0.00422873	0.00646492	0.00848834	0.0219323	0.0227546
-570			0.00917245	0.00369505	0.0147878	0.00705885	0.00937814	0.00293133	0.0384909	0.00658831	0.00816002	0.0192328	0.064701	0.0882839	0.00663704	0.00497129	0.00503134	0.110871	0.129773	0.010869	0.00470574	0.00321624	0.0117509	0.00948442	0.0190066
-568			0.00949332	0.00477504	0.0147904	0.00829974	0.0115355	0.0087869	0.0268134	0.00343176	0.00474276	0.0181177	0.0654383	0.0800834	0.00684094	0.00641316	0.00289207	0.0937594	0.145425	0.00904089	0.00521984	0.00179536	0.0165242	0.0101298	0.0174027
-566		0.0112124	0.0117845	0.00653854	0.0155751	0.00865572	0.01334	0.0170895	0.030137	0.00123275	0.00273291	0.0172046	0.0717632	0.0787573	0.00684793	0.00849495	0.00274833	0.0788776	0.157553	0.00750509	0.00763697	0.00266374	0.019629	0.0182461	0.0157952
-564		0.00945809	0.0145831	0.00896083	0.0145229	0.00919271	0.0145342	0.0225601	0.0412873	0.00232766	0.00213783	0.0148352	0.0693726	0.0762498	0.00676614	0.00938472	0.00253241	0.0700529	0.165409	0.00644727	0.0075295	0.0028882	0.0226569	0.0253964	0.0166429
-562		0.00685028	0.0153072	0.00997617	0.0151619	0.0102886	0.0147937	0.0251268	0.0597968	0.00376304	0.00216269	0.0114499	0.0617098	0.0658057	0.00614466	0.00786866	0.00334296	0.0687826	0.162945	0.00504451	0.00615502	0.00344181	0.0246822	0.0295075	0.0211241
-560		0.0068685	0.0136999	0.00980171	0.0175118	0.0116371	0.0161397	0.0234155	0.0854894	0.00552831	0.00184028	0.00869012	0.0579242	0.0656444	0.00520416	0.00563665	0.00541619	0.0658706	0.152486	0.00353621	0.00603498	0.00674467	0.0260481	0.0299367	0.0245198
-558		0.00542071	0.0131958	0.0091969	0.0191979	0.012537	0.0199577	0.0214563	0.111594	0.00894537	0.00327705	0.00819922	0.0592438	0.0733266	0.00391576	0.00357583	0.00814916	0.061471	0.148692	0.0026536	0.00704557	0.0125966	0.028939	0.0301033	0.0253613
-556		0.00246952	0.0114043	0.0103986	0.0179046	0.0120017	0.0245373	0.0220828	0.137745	0.0125108	0.00487522	0.00832069	0.0579597	0.082679	0.00270753	0.00277966	0.00681677	0.0520529	0.153622	0.003515	0.00866265	0.0188301	0.0321989	0.0318391	0.0285614
-554		0.000541464	0.00991168	0.011313	0.0128989	0.0110152	0.0268354	0.0217147	0.162324	0.0155861	0.00372866	0.00878657	0.0490294	0.0969679	0.00235659	0.00173942	0.00402697	0.035394	0.149603	0.00591298	0.0091978	0.0217452	0.0345164	0.0377172	0.0363771
-552		0.0017524	0.00934832	0.0105828	0.00966799	0.0102917	0.0265887	0.0189138	0.167512	0.0170531	0.00215209	0.010646	0.0358291	0.107231	0.00326236	0.00299725	0.00127404	0.0249128	0.119715	0.00759676	0.00912867	0.0231506	0.0321576	0.0458024	0.0451052
-550		0.000218174	0.0106504	0.00964464	0.0118534	0.0092966	0.0243341	0.017672	0.153468	0.0170228	0.00174572	0.0129035	0.0259915	0.101458	0.00472996	0.0044766	0.000774619	0.0182519	0.0816785	0.00759911	0.00848636	0.0186602	0.0265207	0.0513809	0.0514222
-548		4.67182e-06	0.0128588	0.00873544	0.0128154	0.00754951	0.0184325	0.0198437	0.12661	0.0145265	0.000477292	0.0132356	0.0204954	0.0831587	0.00636114	0.00536794	0.000271209	0.0145519	0.0703186	0.00709076	0.00750279	0.0137883	0.0216588	0.0534904	0.0516162
-546		0.00110208	0.0148712	0.00854756	0.0129747	0.00565537	0.0104831	0.0211006	0.104243	0.0119057	0.00016589	0.0119731	0.0182519	0.0679201	0.00696164	0.00434631	0.000420481	0.0161469	0.0879709	0.00575872	0.0066314	0.0156326	0.0185611	0.0549569	0.0465238
-544		0.00292456	0.0164809	0.00877265	0.0126561	0.00465593	0.0094712	0.0181897	0.100469	0.00901659	0.000248224	0.00903315	0.0186678	0.0569911	0.00681321	0.00387469	0.00279256	0.0254966	0.121859	0.0039419	0.00682969	0.0187221	0.016007	0.0542956	0.0422386
-542		0.00699091	0.0154948	0.00909716	0.0143755	0.00481881	0.0147169	0.0113735	0.111508	0.00704456	0.00426628	0.00779613	0.0229953	0.048663	0.00665102	0.00376091	0.00442165	0.0340339	0.151209	0.00306898	0.00913369	0.0212037	0.0171208	0.0631262	0.0389966																								0.00259958
-540		0.00703856	0.0125658	0.0101125	0.0212266	0.00577883	0.0187465	0.0042601	0.128614	0.00601949	0.0104026	0.00705319	0.0310223	0.0384314	0.0073487	0.00435837	0.00641164	0.0362442	0.164823	0.00365276	0.0116759	0.0208289	0.0192515	0.0697911	0.0352333																								0.00218061
-538		0.00377296	0.0112432	0.0110263	0.0278137	0.00665453	0.0195707	0.000672663	0.145077	0.00547456	0.0162071	0.00489351	0.0401264	0.0285052	0.00745822	0.00597877	0.00853002	0.0342479	0.161515	0.00507489	0.0127321	0.0174951	0.0181642	0.0651658	0.0323676																						0.0118618		0.00219512
-536		0.00624996	0.0126765	0.0100539	0.028992	0.00615898	0.0186579	0.000212887	0.150625	0.00665906	0.0180755	0.00288351	0.0495952	0.027633	0.00662469	0.00685332	0.00845323	0.0317091	0.144877	0.00644517	0.0137395	0.0120674	0.0141466	0.0613702	0.0316778																						0.0136867		0.00133575
-534		0.0100673	0.0138826	0.00873391	0.0285004	0.00609279	0.0173483	0.000999976	0.143119	0.00966858	0.0163795	0.00217742	0.0569818	0.0344699	0.00538033	0.00655158	0.00746239	0.0294474	0.128807	0.00559765	0.0158305	0.00645976	0.00990921	0.0576091	0.0331657																						0.016383		0.000471606
-532		0.00972112	0.0147125	0.00785521	0.0280037	0.00828708	0.0185233	0.00116141	0.129381	0.014187	0.0126843	0.00326522	0.0559634	0.0440175	0.00464117	0.00663495	0.00722527	0.026533	0.118318	0.00372478	0.0178768	0.00259076	0.00912379	0.0538236	0.0355963																						0.0199515		0
-530		0.0100589	0.0159347	0.00663187	0.0278145	0.0108774	0.0204506	0.000639251	0.118063	0.016335	0.00980221	0.002313	0.0463274	0.0566582	0.00551922	0.00750819	0.00738099	0.0268795	0.116065	0.00292703	0.0193217	0.00107589	0.011557	0.0552918	0.0394725										0.0047306												0.0208238		0
-528	0.00257197	0.0142215	0.0200467	0.00632016	0.0258532	0.0118702	0.0214455	0.00241833	0.112812	0.0157087	0.00942233	0.00217651	0.0376775	0.0715424	0.00545956	0.00788911	0.00664845	0.0315965	0.122283	0.00240479	0.0197119	0.000204931	0.0111071	0.0531428	0.0429494										0.00726534										0.00190905		0.0199716	0.0017569	0.00111673
-526	0.0036397	0.0164967	0.0276908	0.00589896	0.0202349	0.0100555	0.0224465	0.00636827	0.116079	0.0144567	0.0117819	0.00317559	0.0341383	0.0834561	0.00530413	0.00838642	0.00530562	0.034475	0.12858	0.00251034	0.0192714	0.000572038	0.00611722	0.0476871	0.0443										0.0110808										0.00264671	0.00398732	0.0181266	0.00224456	0.00295052
-524	0.00452446	0.0182533	0.0363376	0.00390427	0.0137262	0.0076203	0.0222842	0.0108658	0.126116	0.0160809	0.0133108	0.00653772	0.0339486	0.0836195	0.00718209	0.00939232	0.00477057	0.0358337	0.123217	0.00371981	0.020012	0.00248682	0.00458904	0.0434228	0.0473188										0.0188351										0.00305448	0.00398732	0.0150845	0.00397586	0.00454839
-522	0.00322855	0.0180668	0.0419976	0.00267086	0.00991763	0.0060289	0.0212038	0.0173053	0.138324	0.018018	0.0128139	0.0106519	0.0388489	0.0681589	0.00756914	0.00943977	0.00437681	0.0340747	0.114995	0.00579172	0.0217492	0.00658839	0.00938172	0.0357029	0.052084										0.0305033										0.00206521	0.00451896	0.014111	0.00667395	0.00625674
-520	0.00306358	0.0153044	0.0418129	0.00266202	0.00724481	0.00429304	0.0228774	0.0246777	0.153091	0.0178035	0.0131469	0.00891123	0.0450217	0.0531086	0.00691853	0.0101914	0.00326833	0.0271867	0.110709	0.00820254	0.0213934	0.0121683	0.0156256	0.0303902	0.0530245										0.0410143										0.00478981	0.00555806	0.0125908	0.00888713	0.00862214
-518	0.00318262	0.0152105	0.0364865	0.00225881	0.00219227	0.00200407	0.0254429	0.0299937	0.162571	0.0175066	0.015612	0.00587075	0.0471311	0.048371	0.00620431	0.0101342	0.00368911	0.0189225	0.109085	0.00917734	0.0199621	0.0167653	0.0199897	0.0313376	0.0522606										0.0471649										0.00770111	0.0051152	0.0107459	0.0113458	0.0105983
-516	0.00187055	0.0174432	0.0308221	0.00265683	0.00153962	0.000355115	0.0237682	0.0319229	0.157518	0.0150719	0.0171748	0.00358642	0.049341	0.0491287	0.00469384	0.00774099	0.00314424	0.0179603	0.108643	0.00994917	0.0189751	0.0184423	0.0242374	0.0390643	0.0541515					0.00536764					0.0470965										0.00824366	0.00425314	0.0118618	0.0140153	0.012228
-514	0.000854995	0.019887	0.0283443	0.00707442	0.00710167	0.000746778	0.0187056	0.0323585	0.144839	0.0119177	0.0172917	0.00153912	0.0548712	0.0482285	0.00329009	0.00415939	0.00093587	0.0209872	0.118599	0.00964196	0.01767	0.0177656	0.0241301	0.050261	0.0567669					0.00686353					0.0431319										0.00850826	0.0037215	0.0105251	0.0176832	0.0133001
-512	0.00144728	0.0230517	0.030799	0.0127349	0.0125768	0.00363144	0.018072	0.034273	0.127054	0.00799933	0.0194031	0.00376294	0.062629	0.0494288	0.00179756	0.0036765	0.000163094	0.021949	0.137947	0.00832459	0.0153773	0.0174501	0.0190446	0.0583874	0.0550814					0.00869088					0.0363619										0.00780993	0.00345568	0.00991828	0.0291371	0.0128891
-510	0.00288611	0.0270984	0.0350962	0.0142629	0.0148509	0.00669194	0.0181219	0.0399139	0.103508	0.00503485	0.020623	0.0155663	0.0680019	0.0543669	0.000461857	0.00424538	2.7643e-06	0.0227642	0.149761	0.00830861	0.0126337	0.0185396	0.0130211	0.0665079	0.0512455					0.0111811					0.0321814										0.00649077	0.00326163	0.0124321	0.061517	0.0125263
-508	0.00394099	0.0306336	0.0385577	0.011844	0.0175373	0.00860651	0.0193865	0.046385	0.0744434	0.00791479	0.0177523	0.0281509	0.0638227	0.0545777	0	0.00377402	3.10216e-05	0.0280708	0.146361	0.00965112	0.00999503	0.0214197	0.0098646	0.0746317	0.0505112					0.0128381					0.0279759									0.0011726	0.00521514	0.00243997	0.0149048	0.119583	0.0121034
-506	0.00327742	0.0325476	0.0446194	0.00962969	0.0222397	0.0101887	0.0222093	0.0512264	0.0502326	0.0132782	0.01402	0.0309875	0.055009	0.0458851	3.6119e-05	0.00391559	0.000269059	0.0376179	0.142024	0.0108994	0.0083151	0.0234447	0.00716638	0.0742968	0.0563355					0.0117313					0.0217883					0.00436854				0.000256683	0.00410446	0.00194156	0.0158373	0.182937	0.0117429
-504	0.0026054	0.0329069	0.0520122	0.00920269	0.0296507	0.0134509	0.0231221	0.0519721	0.0310041	0.0142361	0.0151201	0.0271841	0.0458416	0.0359981	0.000116513	0.00387443	4.05431e-05	0.0444346	0.131716	0.0111319	0.008635	0.0230334	0.00950001	0.0663606	0.0676295					0.0102515				0.00148027	0.0148179					0.00494492				0.000733112	0.00329731	0.00177276	0.0155116	0.2298	0.0107635
-502	0.0031863	0.0304303	0.0588886	0.0073785	0.0335538	0.016952	0.0191327	0.0468451	0.0200758	0.012974	0.0151193	0.0186004	0.0359979	0.0265688	0.000319012	0.00365684	0.000962898	0.0437674	0.118709	0.0116817	0.00798232	0.0236968	0.0157407	0.0582864	0.0816508					0.00905018				0.000458145	0.0102035					0.00523297				0.000938083	0.0012279	0.00132911	0.0151457	0.249128	0.00931666
-500	0.00289126	0.0266873	0.0733453	0.00449323	0.0292911	0.0174694	0.0102399	0.0417426	0.0157773	0.00846064	0.00917493	0.00775245	0.0238736	0.0189737	0.00117352	0.00401809	0.00265496	0.0382555	0.120169	0.012113	0.00747859	0.025337	0.0192812	0.0563528	0.0938625					0.0074788				0.000371549	0.0077728					0.00577904				0.00134802	0.00167462	0.000587199	0.0152643	0.245566	0.0076629
-498	0.00293425	0.0252082	0.0911866	0.00241101	0.0234862	0.0156962	0.0035457	0.0379822	0.0187273	0.00447981	0.00201799	0.00143357	0.0140159	0.0163205	0.00267141	0.0043526	0.0057049	0.0349602	0.126786	0.0122853	0.00692145	0.0245225	0.0200162	0.0573726	0.0967102					0.00669378				0.001219	0.00423646					0.00527829				0.00129634	0.00287656	0.00140806	0.0170281	0.221235	0.00634621
-496	0.00397479	0.0282729	0.101769	0.00145514	0.0203951	0.0131738	0.000471347	0.0335187	0.0274485	0.00375109	0.00128229	0.00249953	0.012049	0.0185107	0.00289628	0.00458251	0.00723264	0.0371657	0.133762	0.0137125	0.00737615	0.0234539	0.0206155	0.0532051	0.0871171					0.00587354				0.00445784	0.00196363					0.00409551				0.00131848	0.00364438	0.00241552	0.0155691	0.183265	0.00535253
-494	0.00364668	0.0333203	0.106172	0.00292981	0.0176251	0.0118716	0.000240591	0.0292432	0.0305099	0.00165592	0.00596676	0.00920012	0.010418	0.0274152	0.00204317	0.00492778	0.00662818	0.0489439	0.139471	0.0146519	0.006863	0.0227901	0.0243881	0.0474204	0.0700846					0.00526498				0.0109622	0.00232874					0.00318576				0.000441344	0.00321484	0.00213375	0.0127569	0.136539	0.00442058
-492	0.00127753	0.0410891	0.106885	0.00504161	0.0143013	0.0126259	0.00698017	0.0223549	0.0258526	0.000178273	0.00883744	0.0164216	0.0115261	0.0451188	0.00317917	0.00635182	0.00342497	0.0692319	0.132421	0.0140739	0.00533045	0.0193314	0.0321621	0.0465453	0.0554505					0.00459101				0.0202657	0.00286416					0.00125077				0.000764491	0.00320186	0.00264014	0.0101081	0.0889514	0.00377935
-490	0.000903495	0.0467214	0.102485	0.00597673	0.00723203	0.0158484	0.0114148	0.0148601	0.0213052	0.00803471	0.010189	0.0231768	0.0175332	0.0606085	0.00619452	0.0079591	0.00185239	0.0840328	0.123091	0.012184	0.00251172	0.0145564	0.0355598	0.0458655	0.0530603					0.00400426				0.0326741	0.00433022					0.000635623				0.00301368	0.00422167	0.00391156	0.00755779	0.0465778	0.00309523
-488	0.005838	0.0447803	0.0940338	0.00830997	0.00243425	0.0217159	0.0104109	0.0120849	0.0158118	0.0270466	0.0105338	0.0311295	0.0269455	0.068239	0.0111463	0.00834762	0.00379324	0.0878211	0.125456	0.0108035	0.000603655	0.0137661	0.0376613	0.0430863	0.0592838					0.00423708				0.0451024	0.00698752					0.000475898				0.00438202	0.00482455	0.0049262	0.00750943	0.0188467	0.00220877
-486	0.00929729	0.0366425	0.0878192	0.01047	0.0039466	0.0270406	0.00520146	0.0148394	0.0180725	0.0439118	0.0117485	0.0464442	0.0368089	0.0704008	0.016474	0.00755407	0.0058336	0.0898154	0.135597	0.0112985	0.000559347	0.0138189	0.0391016	0.040074	0.0653603					0.00494796				0.0539067	0.00862474					0.000801901	0.00329792			0.0047532	0.00496353	0.00557108	0.0075368	0.00557011	0.00128462
-484	0.00850696	0.029446	0.0883968	0.0105267	0.00621727	0.0302314	0.00172651	0.0226618	0.0354513	0.0433788	0.0147916	0.0649332	0.0422197	0.068103	0.0207449	0.00703264	0.00490725	0.0952579	0.145937	0.013852	0.00230841	0.0143205	0.0391281	0.0383971	0.0722032					0.00509456				0.0558729	0.00842863					0.00188748	0.00432734			0.00489353	0.00629987	0.00637971	0.00820197	0.00112943	0.000788971
-482	0.00661914	0.0240991	0.0984569	0.00878027	0.00689719	0.0326749	0.00106488	0.0288364	0.055303	0.0305284	0.0168788	0.072919	0.0410271	0.0621846	0.0203066	0.00572211	0.00341115	0.104866	0.138755	0.0181454	0.00419824	0.0175028	0.0373123	0.0357601	0.080985				0.00756888	0.0048292				0.0544689	0.00702322					0.00209253	0.00622175			0.00595903	0.00670764	0.00549639	0.0114074	0.000316492	0.00108316
-480	0.00494369	0.019929	0.111507	0.00699543	0.00836268	0.0346137	0.000697942	0.0367235	0.0683671	0.0215352	0.0139613	0.072444	0.0372662	0.055914	0.0163118	0.0037887	0.00325911	0.113609	0.109737	0.0171635	0.00420264	0.018606	0.0342805	0.0349414	0.0845246				0.0121711	0.00448299				0.0535962	0.00729372					0.00138674	0.00665378			0.00606984	0.00603947	0.00401364	0.0137405	0	0.00144211
-478	0.00676501	0.0196828	0.122674	0.00645131	0.0126407	0.0348177	0.00037791	0.0462759	0.0787511	0.0219019	0.00639147	0.0650164	0.0291179	0.0515152	0.0130189	0.00330921	0.00382641	0.11332	0.0779198	0.0128825	0.001536	0.0165405	0.0300812	0.035442	0.0837066				0.0187494	0.0043961				0.052254	0.00874601					0.00147083	0.00812559	0.00631321		0.00506159	0.00681607	0.00398732	0.0136803	0.00064453	0.00108316
-476	0.00752704	0.0214175	0.133033	0.00711163	0.0138165	0.0341101	4.87992e-05	0.0533515	0.0742594	0.0289919	0.00202778	0.053461	0.0188946	0.0525251	0.00951514	0.00200682	0.00478439	0.101413	0.0574307	0.00785657	0.000271189	0.015162	0.0258574	0.0344609	0.0816248				0.0235379	0.00550284				0.0504355	0.00970245				0.00365688	0.00120544	0.00951967	0.00569515		0.00339408	0.00657744	0.00338098	0.0136867	0.00288056	0.00135806
-474	0.00678999	0.020229	0.139759	0.00824897	0.0174487	0.0339009	0.000529604	0.0589105	0.0674162	0.0342483	0.0102404	0.0506089	0.0135023	0.0577708	0.00654966	0.00037541	0.00764237	0.0790969	0.0526517	0.00436907	0.000513154	0.0138668	0.0223531	0.0402019	0.0778803				0.0251428	0.00636468				0.0464554	0.0103824				0.00470171	0.00179028	0.0103069	0.00601081		0.00278102	0.00620021	0.00297959	0.0161631	0.00470873	0.0020567
-472	0.00573769	0.0181341	0.134907	0.00950342	0.0237716	0.0334085	0.00148629	0.0580054	0.0664681	0.0328772	0.024615	0.0488304	0.0187698	0.064876	0.00399476	0.000152314	0.0127367	0.0514357	0.0734127	0.00192944	0.000572859	0.0113342	0.0192496	0.0442617	0.0731877				0.0242833	0.00658307				0.04078	0.0111668				0.00722182	0.00258563	0.0106325	0.0063331		0.00184476	0.00425184	0.00336078	0.0177671	0.00523655	0.00261322
-470	0.0044822	0.0166817	0.12158	0.0118531	0.0370207	0.0318133	0.0041642	0.0538062	0.0690812	0.0354658	0.0343128	0.0411499	0.0308802	0.0735019	0.00114858	0.00152366	0.0190055	0.0293746	0.0888937	0.0016492	0.00112875	0.00949392	0.0189438	0.04226	0.0717048				0.0227925	0.00644083				0.0352116	0.0121391				0.00912706	0.00272706	0.010836	0.00662887	0.00148588	0.000751568	0.00230384	0.00315051	0.0171157	0.00526793	0.00299038
-468	0.00343211	0.0160542	0.105985	0.0146112	0.0545606	0.0268066	0.0139335	0.0520919	0.0667937	0.0463571	0.0398374	0.0401904	0.0418393	0.0801479	0.000216481	0.00416962	0.0277545	0.016406	0.0951579	0.00416007	0.00113283	0.00949687	0.0209801	0.0419546	0.0756295				0.0211201	0.00610972				0.029594	0.0116833				0.00943424	0.00193936	0.0125113	0.00691139	0.00113039	0.000816202	0.00230804	0.0029554	0.0162242	0.00552167	0.00285542
-466	0.00442929	0.0144107	0.0913199	0.0163366	0.0673487	0.0198056	0.0311785	0.0497185	0.0679463	0.0524147	0.0409619	0.0513959	0.0508438	0.0826683	0.000794851	0.00737056	0.0341803	0.0117579	0.0995899	0.00640091	0.00121674	0.0112841	0.0217558	0.0479236	0.0797018				0.017567	0.00550619				0.0235426	0.0105957				0.00894265	0.00181841	0.0119724	0.00635298	0.00120914	0.000317611	0.00195258	0.00297055	0.0166038	0.00634867	0.00250837
-464	0.00399353	0.0129106	0.0779301	0.0163406	0.0783868	0.0124708	0.0522473	0.0455409	0.0708879	0.0449745	0.0418162	0.0682016	0.055247	0.0768972	0.00297387	0.00990248	0.033112	0.0137207	0.104923	0.00530065	0.003341	0.0129003	0.0213149	0.0552977	0.081781				0.012045	0.00466549				0.0177141	0.0102331				0.00937259	0.0019997	0.00989375	0.00500448	0.00346174	0.000306542	0.00083311	0.00367604	0.0176549	0.00684512	0.00265872
-462	0.000872631	0.015111	0.0671685	0.0160133	0.092159	0.00614718	0.0714382	0.039931	0.0760062	0.0287723	0.0480944	0.0786728	0.048581	0.0667791	0.00937929	0.0104229	0.0250759	0.0198294	0.107925	0.00204782	0.00802568	0.0149858	0.0231127	0.0552405	0.0793928				0.00685839	0.00448064				0.012901	0.0100615				0.00845054	0.00356118	0.00848035	0.00452373	0.00495542	0.000978702	0.000859073	0.00394479	0.0177534	0.00661973	0.00303609
-460	0.00320283	0.0168891	0.0621335	0.0145347	0.101321	0.00164752	0.0775805	0.0360952	0.0836996	0.0163479	0.0640256	0.072793	0.0316074	0.0634999	0.0189499	0.00943112	0.0186477	0.0313986	0.103025	0.00192342	0.0131293	0.01916	0.0271858	0.0515189	0.0709956				0.00243849	0.00486208				0.0095337	0.0104972				0.00851218	0.00451735	0.0061247	0.00374689	0.00498737	0.00182445	0.0029155	0.00372442	0.0176923	0.00662249	0.00445264
-458	0.00820972	0.015694	0.0603063	0.0121633	0.0983908	0.000113671	0.0667217	0.0351343	0.0994776	0.0153614	0.0819258	0.0549205	0.0187918	0.0696608	0.0247438	0.00779106	0.0170044	0.0458311	0.0964705	0.00602167	0.0169988	0.0235616	0.0286015	0.0543848	0.0616792				0.000324474	0.00585945			0.00119238	0.00621049	0.0122135				0.00846621	0.00445591	0.00478292	0.0028924	0.0045052	0.00261481	0.0059486	0.00375792	0.0168173	0.00627463	0.00546127
-456	0.0107721	0.0166592	0.0671895	0.0111434	0.106581	0.00119916	0.0523918	0.0349007	0.11324	0.015638	0.0950768	0.0375503	0.0161023	0.0757416	0.0250169	0.00798742	0.018093	0.0588744	0.0899101	0.0140555	0.0217269	0.0267461	0.0265814	0.0551303	0.0582054				0.00133805	0.00701584			0.00120907	0.00400044	0.0144279				0.007529	0.00531269	0.00417045	0.00276834	0.00302712	0.00390191	0.00813943	0.00427042	0.0167361	0.00527069	0.00541578
-454	0.0146859	0.019232	0.0797686	0.00939118	0.12063	0.00267574	0.0447451	0.0329081	0.105131	0.013535	0.0936144	0.0292482	0.0161223	0.0735842	0.0211359	0.0135457	0.0208944	0.0718212	0.084335	0.0195332	0.0270413	0.0313641	0.0246725	0.0455331	0.061431				0.00279917	0.00783944			0.00125868	0.00286211	0.0164186		0.0070506		0.00749818	0.0062462	0.00313114	0.00315661	0.00167571	0.00508929	0.00818295	0.0057218	0.0183064	0.00455764	0.00454926
-452	0.0174761	0.0195081	0.0910127	0.00726657	0.124377	0.00415117	0.0406134	0.0303937	0.0763995	0.0116333	0.0728104	0.0302014	0.0231062	0.0607666	0.0156959	0.0216857	0.0235632	0.0831894	0.0832104	0.0174344	0.029992	0.0362761	0.0275873	0.0352998	0.0663586				0.00453606	0.00957989			0.00228317	0.00288727	0.0177793		0.00642427		0.00817418	0.00559883	0.00301477	0.00315661	0.000656018	0.00536628	0.00810468	0.0072096	0.0189752	0.00483724	0.00400811
-450	0.0178847	0.016499	0.100926	0.00644612	0.124408	0.00670662	0.0395247	0.0278098	0.0456507	0.019073	0.0500569	0.0382241	0.0329734	0.0461486	0.0127374	0.0272311	0.0278064	0.0905321	0.0870529	0.0133149	0.0312926	0.0406936	0.0342481	0.0335177	0.0703532				0.00670767	0.0123764			0.00351776	0.00334801	0.017929		0.008174		0.008881	0.00434151	0.0018148	0.00410359	0.000529718	0.00535336	0.00738879	0.00766735	0.0181303	0.00582963	0.00400161
-448	0.0169088	0.0121248	0.107097	0.00608592	0.123154	0.0145819	0.0473658	0.0270224	0.0319867	0.0287535	0.0411494	0.051436	0.0368734	0.0380195	0.0130494	0.0302058	0.034973	0.0840109	0.0902912	0.0118786	0.0336142	0.0458788	0.036894	0.0395826	0.0704477				0.00867788	0.0151971			0.00365894	0.00437236	0.016819	0.00714425	0.00708938		0.00648418	0.0044226	0.00196603	0.00451837	0.000742942	0.00420845	0.00656026	0.00790685	0.0164277	0.00629747	0.00411599
-446	0.0149354	0.00962067	0.113743	0.00467622	0.120934	0.0284369	0.0634696	0.0271155	0.0360484	0.0375353	0.0444607	0.0642626	0.0380274	0.0334659	0.0125543	0.0335604	0.0371362	0.071991	0.0952066	0.0140252	0.0369772	0.0530378	0.035104	0.0508407	0.0678649			0.0116794	0.0095585	0.0163455	0.00197714		0.00404432	0.00465398	0.0171015	0.00676521	0.00965991		0.00487097	0.00541426	0.00207863	0.00515632	0.000189822	0.00353444	0.00664693	0.00734996	0.0129166	0.00652561	0.00362207
-444	0.0118579	0.0100168	0.126099	0.00300758	0.116702	0.0390074	0.0780261	0.0321988	0.0453165	0.0437744	0.0558851	0.0657862	0.0403636	0.0303948	0.01136	0.0353826	0.0330027	0.0567549	0.105784	0.0173969	0.0413078	0.0588621	0.0348687	0.0616285	0.0662743			0.00965335	0.00872099	0.0154709	0.0023495		0.00486587	0.00370882	0.0194393	0.00638577	0.0133791		0.00442535	0.00569494	0.00175638	0.005275	0	0.0032759	0.00632583	0.00598257	0.00934527	0.00613207	0.00320549
-442	0.0109103	0.0102495	0.136889	0.00203769	0.104031	0.038867	0.0888357	0.0418976	0.0637408	0.0366867	0.0704949	0.0536207	0.0416137	0.0336842	0.0124226	0.037504	0.0256349	0.0509713	0.111487	0.0187048	0.044782	0.060451	0.0354311	0.0644111	0.0666639			0.0110205	0.00810528	0.0138052	0.00202492	0.00593573	0.00510482	0.00312227	0.0218575	0.00682713	0.0118286		0.0044405	0.00676332	0.00311936	0.00402562	0	0.00187617	0.00649077	0.00516889	0.00553946	0.00600658	0.00240612
-440	0.00996123	0.00940297	0.140232	0.00257753	0.0802945	0.0349665	0.0989784	0.0469959	0.0851926	0.0191694	0.0826876	0.0403323	0.0389242	0.0433996	0.0158458	0.0414057	0.018269	0.0545276	0.109485	0.0173841	0.0455855	0.0601271	0.0332087	0.0590605	0.069189			0.0119511	0.00762153	0.0114854	0.00282203	0.0075837	0.00463836	0.00280364	0.0231872	0.00717958	0.00881325	0.00558775	0.00467089	0.00655281	0.00485877	0.00429393	0.00160438	0.000736794	0.00649077	0.00515268	0.00265248	0.00527069	0.00204392
-438	0.00952362	0.00963188	0.124436	0.00520661	0.0566737	0.0353311	0.105872	0.0457895	0.0997053	0.00879053	0.0894093	0.0328942	0.0320091	0.0529972	0.0195784	0.0484656	0.0134674	0.0645377	0.106539	0.017844	0.0465169	0.0586531	0.0302771	0.0522181	0.0738581			0.0120821	0.00648751	0.00888009	0.0039958	0.0100573	0.0035781	0.00260935	0.0215006	0.0074967	0.00559877	0.00409768	0.00411765	0.00680974	0.00563048	0.00391987	0.0027266	0.0010101	0.00687258	0.00434299	0.00424652	0.00404438	0.0029672
-436	0.00863225	0.0125242	0.0967399	0.00672489	0.0472528	0.039107	0.104956	0.0427039	0.0975574	0.00787895	0.0890147	0.0302464	0.0286379	0.0567899	0.0216409	0.0557992	0.0101296	0.0730275	0.115046	0.019335	0.0485422	0.0530919	0.0301847	0.0495206	0.0792192			0.011511	0.00553219	0.00744894	0.00448711	0.0162353	0.00234875	0.00303752	0.0182425	0.00669417	0.00575388	0.0045108	0.00261206	0.00706448	0.00475182	0.00339556	0.00384918	0.0023138	0.00735863	0.00358194	0.0061362	0.00292624	0.00404082
-434	0.00814872	0.0169484	0.0785615	0.00831241	0.0580625	0.0420947	0.0967529	0.0395993	0.0809356	0.00815141	0.0853235	0.0336458	0.0350582	0.0561855	0.0220694	0.0619321	0.00881505	0.0769943	0.132125	0.0230069	0.0500191	0.0455036	0.0341842	0.0475247	0.0798927			0.0105133	0.00520048	0.00773678	0.00383136	0.0245701	0.00139008	0.00320923	0.016896	0.00702042	0.00567632	0.00490381	0.0024125	0.00764495	0.00550045	0.00337189	0.00603046	0.00246338	0.00802221	0.003667	0.00547467	0.00204202	0.00364027
-432	0.0071813	0.0214175	0.0667168	0.0122499	0.0845981	0.0434323	0.08667	0.036466	0.0618509	0.0112905	0.0773062	0.0430666	0.0459771	0.0561049	0.0203732	0.064194	0.0110093	0.0732468	0.145523	0.0269333	0.0510146	0.0453963	0.0360258	0.0457477	0.0728496			0.00902942	0.00568028	0.00947523	0.00433949	0.0315468	0.000584505	0.00380652	0.0160363	0.00667631	0.00747775	0.00459201	0.00381047	0.00896479	0.00691007	0.0048274	0.00608581	0.00253355	0.00760146	0.0034578	0.00506042	0.0016427	0.00286343
-430	0.00578398	0.0227438	0.0582654	0.0174623	0.115237	0.0440294	0.0763832	0.0343357	0.0492795	0.0206682	0.0646769	0.0574391	0.05198	0.0583483	0.0181343	0.0621869	0.0174689	0.066039	0.152081	0.0294025	0.0511878	0.0560594	0.0364512	0.0437417	0.0646137			0.00897594	0.00676197	0.0125804	0.00467198	0.0374431	0.000716383	0.00455406	0.014504	0.00563642	0.00794897	0.00382686	0.00471686	0.00728782	0.00699535	0.00647578	0.00552452	0.00257973	0.00699858	0.00310506	0.0045823	0.00153452	0.00295052
-428	0.00456818	0.0208905	0.0572367	0.0228626	0.137535	0.0424731	0.0642318	0.0351118	0.0448569	0.0326654	0.0595983	0.0707702	0.047829	0.0593243	0.0135821	0.0585961	0.0257341	0.0602593	0.154286	0.0321279	0.0523734	0.0706571	0.0351816	0.0417282	0.0611032			0.011345	0.00769722	0.0148996	0.00479324	0.0450409	0.00185487	0.00651875	0.0121895	0.00485135	0.00805766	0.00409768	0.00350329	0.00676114	0.0082071	0.00695905	0.00490825	0.0013462	0.00770569	0.00303913	0.00315159	0.00157443	0.00287296
-426	0.00324435	0.0172245	0.0658967	0.0300023	0.145317	0.0415707	0.051535	0.0374358	0.0438242	0.048948	0.0682291	0.0820727	0.035256	0.0543185	0.00632082	0.0528738	0.03079	0.0530976	0.139689	0.0375276	0.0527357	0.0820986	0.0345655	0.0370163	0.0588988			0.0145089	0.00765082	0.0157611	0.00493263	0.0533698	0.00257721	0.00871918	0.0104748	0.00515974	0.00826977	0.00425675	0.00104482	0.00718625	0.00785799	0.00616927	0.0042838	0.000869767	0.00918062	0.00296843	0.00365343	0.00100394	0.00280018
-424	0.0032844	0.0114698	0.0805166	0.0365064	0.13377	0.0450956	0.044478	0.037013	0.0461942	0.0594147	0.0824256	0.0885827	0.0221878	0.0477564	0.000937696	0.0461442	0.0301883	0.0454953	0.100227	0.0440233	0.0555749	0.0868953	0.031557	0.0341597	0.0558958			0.0174964	0.00707855	0.0171469	0.00415331	0.058665	0.00372715	0.00947597	0.00961601	0.00555664	0.0101875	0.00302744	0.000122767	0.0077184	0.00616522	0.00568189	0.00501077	0	0.011541	0.00327173	0.00830325	0.000969807	0.00273237
-422	0.00558264	0.00361832	0.0921536	0.0400038	0.111922	0.050559	0.0447806	0.0356248	0.0542844	0.0544543	0.0881608	0.0835877	0.0152792	0.0441326	0	0.0385828	0.0286409	0.0408055	0.0747468	0.0451793	0.0567206	0.089015	0.0241146	0.0362035	0.0522464			0.0189336	0.00644967	0.0188451	0.00328139	0.0609589	0.00611954	0.0105296	0.00962805	0.00515974	0.0107492	0.00298013	0.000630029	0.00737192	0.00597535	0.00644389	0.00594354	0.000166205	0.0125868	0.00445118	0.0123472	0.00185102	0.00187538
-420	0.00843825	0.000313479	0.0988356	0.0399672	0.0874814	0.0548904	0.0507553	0.0370065	0.0659126	0.0418446	0.0816055	0.0679331	0.016434	0.0452043	0.000524308	0.0308869	0.0296213	0.0382885	0.0692954	0.0412259	0.0534151	0.0905966	0.025209	0.0376162	0.052998		0.00399388	0.0175345	0.00628513	0.0206379	0.00387453	0.0632889	0.00883531	0.0116057	0.0103187	0.00488667	0.0116787	0.00375906	0.00104482	0.00682585	0.00578737	0.00617842	0.00720802	0.0019131	0.0134069	0.00686802	0.0118618	0.00258967	0.00159246
-418	0.010307	0	0.10666	0.0417588	0.0679239	0.0536972	0.0590481	0.0443103	0.0753401	0.0408747	0.0699642	0.0541489	0.0203285	0.0497509	0.000908567	0.0229013	0.0342337	0.0374539	0.0758207	0.0356916	0.0496801	0.0910426	0.0323631	0.0337567	0.059126		0.00373135	0.0167126	0.0071075	0.0232415	0.00457081	0.0640697	0.0117173	0.0122922	0.0109526	0.00569119	0.0124602	0.00465646	0.00193606	0.00604224	0.00480648	0.00618916	0.00623588	0.00298967	0.0139361	0.00890448	0.0082257	0.00219612	0.00216631
-416	0.0128301	0.00782109	0.112651	0.0503731	0.0603996	0.0433111	0.0698574	0.0548461	0.0827881	0.0449516	0.062515	0.0430734	0.0236839	0.0598519	0.00375055	0.0144598	0.0392921	0.0386966	0.0892689	0.0306861	0.0482496	0.0922279	0.0357317	0.0276413	0.0682908		0.00347627	0.0163573	0.009494	0.0262219	0.00522557	0.0620068	0.0156569	0.0131667	0.012085	0.0084199	0.0124343	0.00620426	0.00242765	0.00690366	0.00463593	0.00499122	0.00657578	0.00231198	0.0145088	0.00941087	0.00613255	0.00166554	0.00281621
-414	0.014891	0.0201533	0.118754	0.0578678	0.061894	0.0306392	0.0784672	0.0580358	0.0918526	0.0478306	0.0654481	0.0352136	0.0274093	0.0706605	0.0115306	0.00978923	0.0394269	0.0395264	0.102956	0.0274519	0.0481792	0.0963424	0.0330432	0.0230261	0.0744949		0.00245144	0.0173089	0.0114678	0.0295076	0.0081893	0.0590994	0.0195558	0.0150803	0.0133502	0.0135638	0.0115618	0.00718622	0.00494776	0.00714857	0.0061247	0.00441388	0.00795097	0.00225102	0.0170948	0.00782604	0.00729956	0.00125493	0.0033398
-412	0.012039	0.0354058	0.12386	0.0603026	0.0586768	0.0270705	0.0790929	0.0520999	0.0886495	0.0529013	0.0745884	0.0423546	0.03103	0.0790434	0.0180956	0.0127852	0.0352584	0.0428347	0.0971273	0.0265538	0.0510395	0.0940494	0.0286888	0.023483	0.0737882		0.000807029	0.0184947	0.0113694	0.0318908	0.0126316	0.0588279	0.0215773	0.0150714	0.0138413	0.0219999	0.0092169	0.00785675	0.008543	0.00655281	0.00753809	0.00463705	0.00728715	0.00222518	0.020956	0.0057965	0.01386	0.0015915	0.0035612
-410	0.00924622	0.0524724	0.121815	0.0622567	0.0469784	0.0320053	0.0715283	0.0443094	0.0671497	0.0655748	0.079087	0.0672457	0.0345975	0.0812201	0.0158819	0.0193325	0.0302777	0.0517501	0.0723865	0.028873	0.0547374	0.0815107	0.0276164	0.0302943	0.0672654		0.00098702	0.0195096	0.0105553	0.0326248	0.0183742	0.0617812	0.0228825	0.013519	0.015125	0.0321245	0.00737141	0.00787351	0.0118311	0.00627978	0.00905419	0.00482613	0.00655201	0.0022381	0.0263407	0.00403277	0.0160335	0.00217328	0.00433263
-408	0.0112898	0.0682314	0.114693	0.0651472	0.0333093	0.0403298	0.0611374	0.0410546	0.0478577	0.0769535	0.0695423	0.0965567	0.0409804	0.0710202	0.00805593	0.0246205	0.0250111	0.0594358	0.0434865	0.0334867	0.0561094	0.0690467	0.0294587	0.0425638	0.0620509		0.00176689	0.0189317	0.0102562	0.0321907	0.0250783	0.0641561	0.0248092	0.0133695	0.0171544	0.0370112	0.00676094	0.00759263	0.0130603	0.00618258	0.0125288	0.00446407	0.00631501	0.00314849	0.0297293	0.0038164	0.016424	0.00233868	0.00531115
-406	0.0153906	0.0764001	0.10927	0.0687873	0.0211985	0.049721	0.0514975	0.0416137	0.0482335	0.0813446	0.0496151	0.110332	0.0390149	0.0539985	0.00287391	0.0254628	0.0204629	0.05736	0.022173	0.0373772	0.0561842	0.056777	0.0335494	0.0548534	0.0655732	0.00243505	0.00283299	0.0175499	0.0103776	0.0293855	0.0309429	0.0618428	0.0263788	0.0150962	0.0190763	0.0361555	0.00504471	0.00698655	0.0135519	0.00672128	0.0159643	0.00314871	0.00644948	0.00346056	0.0305448	0.00406707	0.0178693	0.00316593	0.00530617
-404	0.0203402	0.0754475	0.1028	0.0740068	0.0116941	0.0586876	0.043743	0.0390233	0.0610276	0.0870884	0.0354431	0.0992014	0.0305102	0.0380491	0.00252157	0.0264352	0.0211211	0.0502216	0.0112439	0.0366009	0.0549832	0.0496158	0.0351221	0.0614224	0.0788214	0.00239438	0.0030255	0.0160746	0.0114774	0.0242168	0.035916	0.0590864	0.0269218	0.0182037	0.020812	0.0344881	0.0053473	0.00598075	0.0125379	0.00737192	0.0165343	0.00266796	0.00646508	0.00217161	0.0321156	0.0050506	0.01829	0.0041641	0.00438375
-402	0.0238638	0.070117	0.0899708	0.0811288	0.00943368	0.0627872	0.044402	0.0337189	0.0713778	0.0812417	0.0273161	0.0740241	0.0241845	0.0270694	0.00374496	0.0286357	0.0278319	0.0448199	0.0077337	0.0321227	0.0512205	0.0488632	0.032071	0.0581114	0.0957206	0.00208337	0.00252733	0.0163967	0.0128102	0.019612	0.040647	0.0558784	0.0267215	0.0205455	0.0231778	0.0317947	0.00654825	0.00499507	0.0135367	0.00764495	0.0147968	0.0030919	0.00621211	0.000934401	0.0357775	0.00665271	0.0244526	0.00509098	0.00303284
-400	0.0228508	0.0695732	0.0755047	0.085223	0.0139145	0.0618177	0.0607213	0.0296536	0.0814129	0.0605712	0.0203002	0.050421	0.0258031	0.0220233	0.0074235	0.0301067	0.0324127	0.0392779	0.00596789	0.0277884	0.0478835	0.0470424	0.0271632	0.0502955	0.110054	0.00188814	0.00229302	0.0190442	0.0135114	0.0175019	0.042747	0.054933	0.0252656	0.0204289	0.025737	0.0266493	0.00798775	0.00555385	0.0139824	0.00848234	0.0130833	0.00430308	0.00649666	0.000210506	0.0385281	0.0100143	0.0315086	0.00540748	0.00177941
-398	0.020234	0.0681992	0.0686459	0.0840467	0.0206899	0.0583785	0.0801513	0.0296448	0.0968053	0.040225	0.015114	0.0352459	0.0341093	0.0225766	0.0130979	0.0305935	0.0317173	0.0314456	0.0143799	0.0290136	0.0485092	0.0442729	0.0270475	0.0430535	0.111892	0.0026499	0.00302949	0.0216518	0.013103	0.0170963	0.0407264	0.0547571	0.0229538	0.0203515	0.0275205	0.0194482	0.00998835	0.00723688	0.0128299	0.00860876	0.0148086	0.00521156	0.00725557	0.000125562	0.0352308	0.0160795	0.0333125	0.00521648	0.000869775
-396	0.0176363	0.0634568	0.0704555	0.082238	0.0253266	0.0541079	0.0872374	0.0342124	0.102844	0.0298622	0.0173264	0.0266509	0.0413446	0.0291629	0.0177016	0.031014	0.0313248	0.0293193	0.0287909	0.0323157	0.049775	0.0428561	0.0308253	0.0362052	0.103203	0.00428073	0.00360381	0.0210721	0.0116745	0.0172815	0.0344437	0.056111	0.020416	0.0204463	0.0288704	0.013328	0.0106253	0.00819536	0.0120771	0.00762119	0.0168561	0.00766708	0.00904978	0.000110788	0.0269176	0.0243354	0.0320104	0.00432949	0.000899236
-394	0.0193162	0.0630303	0.0751099	0.0849507	0.0292638	0.0520356	0.0809412	0.0429274	0.09779	0.0260582	0.0240965	0.024357	0.0449556	0.0385562	0.0199388	0.0347293	0.0357344	0.0307808	0.0368238	0.0314231	0.0482811	0.0424189	0.0337265	0.0376878	0.0903187	0.0050903	0.00475697	0.0182783	0.0104842	0.0182483	0.0246697	0.0633407	0.0183269	0.0212464	0.028289	0.00960704	0.0107857	0.00796179	0.0101254	0.00764495	0.0184245	0.0101103	0.00868611	0.00140159	0.0206743	0.0310506	0.0311618	0.00383606	0.00145641
-392	0.0269333	0.0703389	0.0790367	0.0889193	0.0344927	0.0522595	0.0745459	0.0474675	0.0805331	0.0213657	0.0308002	0.0308119	0.0495836	0.0440911	0.0234967	0.0416243	0.0404958	0.0358958	0.044652	0.0278269	0.0472051	0.0399951	0.0372683	0.0447716	0.080868	0.00515932	0.005957	0.0162645	0.00976879	0.0196174	0.0149659	0.0764652	0.0169783	0.020692	0.027542	0.00788845	0.0132704	0.00659019	0.006515	0.00823306	0.020823	0.0117097	0.00910513	0.00319281	0.0159146	0.0325647	0.0292795	0.00353663	0.00198651
-390	0.0385012	0.08021	0.0894819	0.0863525	0.0375413	0.0524224	0.0734692	0.0442863	0.0566677	0.0208396	0.0366651	0.044517	0.0500405	0.0408953	0.0271226	0.0470486	0.0408312	0.0464741	0.0505224	0.025271	0.0475844	0.037895	0.0446551	0.0442306	0.0754595	0.00475651	0.00604513	0.015983	0.00956278	0.020703	0.00937229	0.0867993	0.016125	0.01729	0.0263	0.00695811	0.0175589	0.00521523	0.00517815	0.00906718	0.0245393	0.0136381	0.00822771	0.00358613	0.0113417	0.0303217	0.0301992	0.0029034	0.00216631
-388	0.0551665	0.0887566	0.107794	0.0755995	0.0414547	0.0522408	0.0779372	0.0424857	0.0410518	0.0295571	0.0451944	0.0578527	0.0493878	0.0321473	0.0266621	0.0463183	0.0354491	0.0553685	0.0442573	0.0259163	0.0483565	0.0387305	0.0524692	0.0413891	0.0735359	0.00449691	0.00486667	0.0179728	0.0105895	0.0222271	0.00711407	0.0881197	0.0147405	0.0131674	0.0228122	0.00781423	0.0231812	0.00520182	0.00706771	0.0105478	0.0301486	0.0153379	0.00780089	0.00372649	0.00778358	0.0266053	0.0334621	0.00220741	0.00188578
-386	0.0793029	0.0993924	0.12497	0.0633126	0.0474334	0.0587368	0.0843197	0.0425581	0.0355366	0.0436641	0.057308	0.0658353	0.0454936	0.0251594	0.025164	0.0409225	0.0248548	0.0557941	0.0259404	0.0300285	0.0512959	0.04036	0.0551416	0.0434969	0.0754508	0.00531414	0.00387166	0.0219942	0.0113856	0.0241832	0.00656443	0.0821133	0.0120583	0.00938641	0.0206022	0.00970825	0.0295197	0.00552665	0.00815903	0.0125541	0.0353621	0.0145441	0.00784027	0.00402379	0.00458172	0.0204268	0.0373318	0.00241297	0.000964876
-384	0.101309	0.111129	0.131764	0.056696	0.0487361	0.0696639	0.0863038	0.0386156	0.0310548	0.0547828	0.0649406	0.0695305	0.040084	0.0222712	0.0240683	0.0341054	0.0168739	0.0499683	0.00911556	0.0337124	0.0528171	0.0393497	0.0568443	0.0406226	0.0789077	0.00660406	0.00406657	0.0267059	0.0109321	0.0280204	0.00709397	0.0696752	0.00880359	0.00666789	0.0198014	0.0101492	0.0321443	0.00554044	0.00746736	0.0135837	0.0396683	0.0129736	0.00640973	0.00447806	0.00232561	0.0139591	0.0350288	0.00246417	0.000785072
-382	0.108917	0.117723	0.128285	0.0546574	0.0473882	0.0750899	0.0835385	0.0304771	0.0343178	0.0570314	0.0614304	0.0652307	0.0394177	0.0249405	0.023053	0.0287597	0.0164172	0.0428192	0.00151439	0.0345728	0.0495833	0.0372956	0.0623539	0.035564	0.0805111	0.00702514	0.00548998	0.0326993	0.010626	0.0330684	0.00808188	0.05464	0.00625952	0.00595699	0.0209264	0.00931651	0.0336713	0.0059435	0.00534689	0.0139646	0.0424018	0.0119976	0.00531909	0.00422505	0.00191783	0.0102264	0.0299848	0.00271817	0.000792221
-380	0.0992257	0.118609	0.121592	0.0547333	0.0491553	0.0720407	0.0779459	0.0211376	0.0414184	0.0481072	0.0469311	0.0517303	0.0429948	0.0306836	0.0259936	0.0280178	0.0224271	0.0381536	0.00565507	0.0313411	0.043828	0.0366864	0.0700542	0.0391005	0.0802721	0.00669459	0.00850403	0.0387572	0.0110568	0.0391777	0.00904639	0.0418102	0.0050619	0.00638849	0.0223306	0.00823931	0.0326649	0.0065697	0.00387212	0.0147438	0.0402185	0.011711	0.0027266	0.00469041	0.00247298	0.00761897	0.0293269	0.00439801	0.000194318
-378	0.0816441	0.12152	0.119976	0.0595798	0.0547123	0.0628361	0.0717802	0.0170998	0.0394813	0.0328813	0.0307729	0.0350444	0.0480295	0.035655	0.0282252	0.0314015	0.028929	0.0361471	0.0107128	0.0261188	0.042577	0.0358832	0.0754073	0.0449155	0.0784665	0.00821977	0.0119337	0.0426182	0.0114471	0.0447413	0.00999443	0.0331079	0.00509719	0.00760934	0.022543	0.00785114	0.0284198	0.00722011	0.00643821	0.0141524	0.0342357	0.0107615	6.31501e-05	0.0049471	0.00301095	0.00591373	0.0296627	0.00651708	0
-376	0.0680311	0.123526	0.1227	0.0655001	0.0578401	0.0542492	0.0632608	0.0205876	0.0368569	0.0218697	0.021644	0.0219353	0.0491916	0.0431254	0.0247618	0.0303259	0.0305827	0.0368799	0.0156818	0.0221088	0.0429886	0.0328255	0.0765599	0.0505353	0.077429	0.010882	0.0146317	0.0418775	0.0110798	0.0461932	0.00962009	0.0272801	0.00513129	0.00884056	0.0231958	0.00642824	0.02418	0.00651569	0.00857383	0.0120179	0.0276474	0.00850169	0.00185736	0.00548631	0.00367912	0.00509207	0.0293442	0.00794017	3.50943e-05
-374	0.0618433	0.122859	0.125613	0.0640236	0.0561676	0.0505579	0.0521209	0.0297731	0.0445658	0.0227395	0.0226952	0.0170527	0.0456825	0.0488281	0.0198391	0.0284797	0.028316	0.0408928	0.0274714	0.0211144	0.0410642	0.0294275	0.0724622	0.0516779	0.0729181	0.0129583	0.0170669	0.0352909	0.0100347	0.0442575	0.0100715	0.0214215	0.00547279	0.0105514	0.0246653	0.00490096	0.0204244	0.00592301	0.010187	0.00993598	0.0275814	0.00568189	0.00671025	0.00640961	0.004534	0.00443603	0.0278414	0.00774917	0.000307833
-372	0.0624371	0.127692	0.12758	0.0572801	0.0573382	0.0545157	0.0415516	0.0423222	0.0582629	0.0351768	0.0331834	0.0213315	0.0423742	0.0569082	0.0201651	0.029886	0.0272204	0.0460839	0.0412246	0.024792	0.0382068	0.0272739	0.0656998	0.0448288	0.0626494	0.0143516	0.019066	0.0253683	0.00865583	0.0398695	0.0113119	0.0147827	0.00587105	0.0124502	0.0259503	0.00345147	0.0159778	0.00633278	0.0102638	0.00905653	0.0365037	0.00357517	0.0107411	0.00737171	0.00561452	0.00353968	0.024907	0.00663404	0.00050995
-370	0.0733179	0.132482	0.129083	0.0546168	0.0676265	0.0642126	0.0386134	0.0533751	0.0737639	0.0507156	0.0481755	0.0259416	0.0413144	0.0587608	0.0243179	0.0336249	0.0310815	0.0481108	0.0579355	0.031019	0.0375187	0.0286045	0.0580706	0.037103	0.0509029	0.0149449	0.0201142	0.0183435	0.00703576	0.0353576	0.0116503	0.00981338	0.0055875	0.0131045	0.026171	0.00480015	0.0147328	0.00596026	0.0096338	0.00930145	0.0471286	0.00205779	0.0136259	0.00682326	0.00631285	0.00335653	0.0203046	0.00462039	0.000495652
-368	0.0901375	0.12652	0.13273	0.0582155	0.0768761	0.0699839	0.0486312	0.0600166	0.0882653	0.059105	0.0613677	0.0266909	0.04005	0.0504021	0.0287288	0.0365904	0.0397685	0.0496708	0.0716566	0.0373021	0.0363877	0.0307581	0.0528461	0.0344424	0.043507	0.0142307	0.0196203	0.0156043	0.00701997	0.0346122	0.0120174	0.00807961	0.00521881	0.0135808	0.0249659	0.00897279	0.0188016	0.00521523	0.00829695	0.0100277	0.0558629	0.00217932	0.0159655	0.00543091	0.00690733	0.00361437	0.0147889	0.00374194	0.000264507
-366	0.103177	0.112336	0.13868	0.0626654	0.0807819	0.0690973	0.0657862	0.0549449	0.10358	0.0614951	0.0687545	0.0271427	0.0417632	0.0402979	0.0325197	0.0370242	0.0467769	0.0542467	0.0808433	0.0438839	0.0342003	0.0312878	0.0506379	0.0403189	0.0385426	0.0115712	0.0186115	0.0139139	0.00976945	0.0354194	0.0122576	0.00911944	0.00514393	0.0130756	0.02258	0.0125255	0.0270637	0.00595356	0.00682218	0.0118095	0.0625497	0.00454614	0.0165345	0.00423429	0.00761902	0.00432385	0.00836165	0.00461763	0.000666574
-364	0.108577	0.098922	0.142928	0.0664895	0.0894922	0.0657274	0.0795551	0.0394269	0.10883	0.0612489	0.0700425	0.0260394	0.0489749	0.0300733	0.0347402	0.035111	0.04893	0.0553011	0.0899257	0.0510949	0.0330392	0.034887	0.0483333	0.0480186	0.0332852	0.00895329	0.017953	0.0131971	0.0121592	0.0376114	0.0116691	0.0132027	0.00548662	0.0115176	0.020167	0.0181337	0.0358817	0.00629218	0.00596177	0.014461	0.0681839	0.00879083	0.0193481	0.00398685	0.00748882	0.00508888	0.00375836	0.00578973	0.000656393
-362	0.107056	0.0905487	0.137946	0.0732507	0.102718	0.0605811	0.0825992	0.0228058	0.0899479	0.0606116	0.0672113	0.0280999	0.0533379	0.0204654	0.0318828	0.0346549	0.0490025	0.0532592	0.104803	0.056461	0.0298682	0.0379764	0.046639	0.0496098	0.0270035	0.00701721	0.0171526	0.0137799	0.0122086	0.0403371	0.0107309	0.0172017	0.00657002	0.0104178	0.0193632	0.0218916	0.0457126	0.0044702	0.00662209	0.015836	0.070443	0.0136369	0.0227782	0.00422137	0.00662097	0.00559447	0.00375198	0.00697061	0.00108554
-360	0.0993047	0.0932191	0.11815	0.0836154	0.108021	0.0560026	0.0767131	0.0124468	0.064015	0.0606626	0.0590949	0.0381417	0.0522623	0.0215914	0.0237188	0.0360692	0.0478304	0.0468593	0.122603	0.0578371	0.0248906	0.0396022	0.0461154	0.0455979	0.0212196	0.00525388	0.0160245	0.0133022	0.0120319	0.0416069	0.0102501	0.0195625	0.00764245	0.00987083	0.0187925	0.0241119	0.0565987	0.00372516	0.00915736	0.0160659	0.0692737	0.0167101	0.0256709	0.00437834	0.00768813	0.00590868	0.0027784	0.00695907	0.00173153
-358	0.0868472	0.108362	0.0896886	0.0926083	0.105448	0.0527867	0.0688613	0.010948	0.0493134	0.0632572	0.0476615	0.0561602	0.0448174	0.0233768	0.0153145	0.0367964	0.0471277	0.0389038	0.139299	0.0546015	0.0223685	0.0393081	0.0499572	0.0398595	0.0180941	0.00397286	0.0144118	0.0115835	0.0111042	0.0406199	0.00971565	0.0232724	0.00816853	0.00974538	0.0185117	0.0229866	0.0650653	0.00405372	0.011877	0.0148743	0.0671427	0.0157764	0.0277496	0.00302846	0.00767515	0.00620374	2.00738e-05	0.00648295	0.00216241
-356	0.0714625	0.124958	0.0641489	0.0961026	0.104395	0.0510641	0.061998	0.0153089	0.0390182	0.0670814	0.0398439	0.0709099	0.0374906	0.0223567	0.0113712	0.0377709	0.0457627	0.0378882	0.135382	0.0491299	0.0215081	0.0362776	0.0509333	0.0349902	0.017131	0.00338323	0.0126542	0.0107401	0.00799438	0.0365442	0.00869084	0.0257573	0.00799348	0.00996298	0.0174013	0.016918	0.0691547	0.00526925	0.0108171	0.0131122	0.0643687	0.013366	0.0300416	0.00183369	0.00575311	0.00668381	0.00187873	0.0055159	0.00280971
-354	0.0556041	0.133677	0.0492713	0.0929965	0.100621	0.0522307	0.054758	0.0212322	0.030493	0.0704543	0.0421154	0.0666229	0.0362408	0.0206396	0.0122963	0.0423413	0.0428682	0.0424587	0.114505	0.0452581	0.0206295	0.0357907	0.0432407	0.029542	0.0168507	0.00264162	0.0119542	0.0113143	0.00492405	0.0321585	0.00823017	0.0251092	0.00704363	0.0108652	0.0153555	0.0141325	0.0689502	0.00608878	0.0101411	0.0106128	0.0595952	0.010895	0.0321917	0.00181153	0.00496353	0.0062351	0.00542723	0.00477148	0.00304172
-352	0.0471118	0.132283	0.0482945	0.0846698	0.0939466	0.0544489	0.046952	0.0278748	0.0306875	0.0758145	0.0540815	0.0527062	0.0374743	0.0221738	0.0177654	0.048754	0.0386591	0.049962	0.0936279	0.0436888	0.0213724	0.035532	0.037629	0.0271709	0.0169028	0.00184525	0.0126047	0.0121478	0.00323487	0.0264152	0.00921709	0.0235044	0.00603726	0.011202	0.0134396	0.0157626	0.0591563	0.00633278	0.0104482	0.00821477	0.0529956	0.00862321	0.0310851	0.00211069	0.00610896	0.00696	0.0063196	0.0050197	0.00262189
-350	0.0488905	0.126037	0.0586304	0.0761826	0.0918966	0.0559442	0.0380974	0.035278	0.0454202	0.0773523	0.0715542	0.0398692	0.0389686	0.0254627	0.024759	0.0511732	0.0353014	0.0581281	0.0707542	0.0418235	0.0234495	0.0329184	0.0354175	0.0306367	0.0170631	0.00198497	0.0133574	0.0143829	0.00244475	0.0206775	0.0105787	0.0211533	0.00526699	0.0107101	0.0112214	0.0204901	0.045531	0.00624822	0.00969544	0.00669643	0.0456064	0.00758627	0.0267935	0.00292874	0.00846473	0.00734092	0.0081235	0.00551314	0.00199041
-348	0.0555519	0.113784	0.0754381	0.0719523	0.0966543	0.0562455	0.0270677	0.0448041	0.0716548	0.0709707	0.0888187	0.0304256	0.0428546	0.0285004	0.0280213	0.0517415	0.0349448	0.0633333	0.0575175	0.038022	0.0229973	0.0293022	0.0310076	0.0302724	0.0168001	0.00312525	0.0132501	0.0185168	0.00351295	0.0178588	0.011735	0.0163427	0.0050545	0.0102553	0.00931842	0.02363	0.0336766	0.00642069	0.00851218	0.00540989	0.0386327	0.00699472	0.0203678	0.00197957	0.00997899	0.00581564	0.00832059	0.00351957	0.00114706
-346	0.064578	0.0956867	0.0957386	0.0726224	0.108981	0.0583503	0.016165	0.0546442	0.100035	0.0610802	0.102058	0.0221636	0.0482172	0.0378259	0.0289674	0.0540071	0.0404052	0.0636953	0.064645	0.0345285	0.0218416	0.02709	0.0251037	0.0249807	0.0161777	0.00407951	0.0121587	0.0207642	0.00552956	0.0168265	0.011704	0.0116173	0.0051933	0.00907333	0.00845573	0.0246755	0.0260255	0.00622773	0.00703741	0.00485645	0.0341678	0.00679396	0.0158863	0.00146437	0.00924171	0.00570851	0.0102951	0.00250985	0.000723332
-344	0.0783263	0.0856806	0.115241	0.0753747	0.127014	0.0608528	0.00931119	0.0585104	0.116708	0.0537164	0.110541	0.018655	0.0556984	0.0497337	0.0287344	0.0566331	0.0470721	0.0583586	0.0761364	0.0337829	0.0212172	0.0274899	0.0207247	0.0232491	0.0186859	0.00450757	0.0103053	0.0203044	0.00568028	0.0164384	0.0104531	0.0101868	0.00559537	0.00722928	0.00883288	0.0234316	0.0217394	0.00584516	0.00513218	0.00613835	0.0341348	0.00644011	0.0117526	0.00297121	0.00713298	0.0057864	0.0138363	0.00295485	0.00110395
-342	0.0947138	0.095761	0.129989	0.0761253	0.141544	0.0638258	0.00849181	0.0525443	0.108185	0.0488777	0.106169	0.0262023	0.0644666	0.0581424	0.0263776	0.0563534	0.0505628	0.0526434	0.076304	0.0358807	0.0214233	0.0284128	0.0196335	0.0231498	0.0250774	0.00490608	0.00896812	0.0198962	0.00613507	0.0168286	0.0094204	0.0116437	0.00608281	0.00617311	0.00968697	0.021355	0.0201136	0.00459201	0.00264288	0.00799143	0.0376207	0.00581541	0.00840936	0.00402379	0.00567064	0.005368	0.0144294	0.00509952	0.00190332
-340	0.105953	0.116637	0.136387	0.0737884	0.150499	0.0673292	0.0114962	0.0412852	0.0770044	0.0444705	0.0931693	0.0415029	0.0681827	0.0600933	0.0233219	0.0543159	0.0518657	0.0500653	0.0800608	0.0410834	0.02195	0.0253706	0.0189005	0.0215343	0.0292814	0.00539268	0.00838794	0.0196712	0.00761561	0.0161288	0.00882331	0.0121526	0.00613552	0.00644252	0.00906812	0.0179102	0.0202769	0.00369127	0.00261206	0.00991004	0.0431019	0.0045594	0.00659955	0.00547707	0.00542361	0.00557507	0.0147515	0.0077577	0.00240851
-338	0.108613	0.132147	0.12967	0.0703321	0.152414	0.0707025	0.0136577	0.0317432	0.0428501	0.0398106	0.0772556	0.0566493	0.0655854	0.061428	0.0230696	0.0532376	0.0497799	0.0486974	0.100812	0.0473796	0.0214459	0.0215871	0.0153949	0.0198607	0.0300193	0.00583835	0.00845051	0.0179642	0.00783115	0.0138535	0.0081893	0.0123679	0.00535904	0.00746983	0.0080433	0.0145755	0.0207276	0.00306134	0.00622297	0.0105675	0.0478419	0.00334821	0.00512964	0.00750466	0.00458172	0.00608066	0.016706	0.00852496	0.00265547
-336	0.105818	0.135919	0.10923	0.0673959	0.141544	0.0762997	0.0135737	0.0261401	0.0281196	0.0396792	0.0622199	0.070914	0.0578759	0.0678465	0.0265649	0.0522262	0.0449313	0.0436742	0.111254	0.0512769	0.0206534	0.0204047	0.0146689	0.0207913	0.0285824	0.00624768	0.00826466	0.0171921	0.0083047	0.0106011	0.00706464	0.0144816	0.00414686	0.0086348	0.00808803	0.0110141	0.0193892	0.00260762	0.0114314	0.010153	0.0477821	0.0039688	0.00408618	0.00830609	0.00364438	0.00753284	0.0159733	0.0100166	0.00281621
-334	0.101034	0.129731	0.0817193	0.0649404	0.127678	0.083152	0.014625	0.0237815	0.0343608	0.0423634	0.051327	0.0838284	0.0520657	0.0780469	0.0312588	0.0507498	0.042037	0.0373797	0.087354	0.0482802	0.0211738	0.0209107	0.0191474	0.0217674	0.0259741	0.00676556	0.00734501	0.0177306	0.00932683	0.00696317	0.00453918	0.0180047	0.0031777	0.00868735	0.0095257	0.00930936	0.0168498	0.00202835	0.017716	0.00937708	0.0408583	0.00725609	0.00305089	0.00744373	0.00325837	0.0102397	0.0140288	0.0122154	0.00284892
-332	0.0939804	0.117478	0.0563309	0.0612374	0.122952	0.0912572	0.0197932	0.0237333	0.052728	0.0491111	0.0450774	0.0932064	0.0511589	0.0832781	0.0324794	0.051428	0.0415229	0.0347074	0.0571208	0.0414234	0.0189336	0.0232206	0.0252614	0.0248394	0.0251014	0.00728201	0.00613273	0.0211023	0.0108646	0.00422366	0.0023294	0.0226416	0.00268119	0.00827547	0.0108081	0.00693509	0.0160478	0.00243142	0.023693	0.00856562	0.0334446	0.0113808	0.00212593	0.00674756	0.00395708	0.0129202	0.0126757	0.0149678	0.00230691
-330	0.0852537	0.104304	0.0388046	0.057094	0.128305	0.0954918	0.0289368	0.0235586	0.0712227	0.0604278	0.0419972	0.0937942	0.0534159	0.0876698	0.0302808	0.0529236	0.040853	0.0293348	0.0523993	0.0355976	0.0141012	0.0250801	0.0272207	0.0316784	0.0256702	0.00753363	0.00553445	0.0227429	0.0128608	0.00279688	0.0016575	0.0279891	0.00252856	0.00885314	0.0111728	0.0062921	0.0146888	0.00316639	0.0324815	0.00795348	0.0300534	0.0144386	0.00151746	0.00600521	0.00515444	0.0167114	0.0118618	0.0158434	0.00231665
-328	0.0799073	0.0920385	0.031311	0.056344	0.142252	0.0958026	0.0359707	0.0214489	0.0795202	0.0688742	0.0434189	0.0855113	0.0578535	0.0914233	0.0291226	0.0531412	0.0396198	0.0261342	0.064262	0.0333903	0.0124499	0.0251811	0.0276901	0.0366966	0.0247848	0.00712357	0.00575145	0.0224374	0.0139422	0.00128991	0.00185686	0.0324792	0.00251378	0.0101921	0.0122819	0.00809404	0.0131899	0.004294	0.0421618	0.00726625	0.0302127	0.0176716	0.00257652	0.00480859	0.00574433	0.0207492	0.0133746	0.0130171	0.00319271
-326	0.0756948	0.0805482	0.03269	0.0595078	0.167191	0.0941985	0.0366603	0.0203091	0.0768782	0.0697573	0.0523244	0.0764963	0.0636493	0.0825704	0.0318747	0.0522194	0.039282	0.03178	0.0817233	0.0331855	0.0130655	0.0256194	0.0308143	0.0423181	0.0228751	0.00612866	0.0059807	0.0216002	0.0155067	0.00309948	0.00252118	0.0340144	0.0029738	0.0113285	0.0131936	0.00854572	0.0113474	0.00492392	0.0447122	0.00560539	0.0331963	0.0203159	0.00294799	0.00433033	0.00547134	0.0215871	0.0127742	0.0113684	0.00359326
-324	0.0701739	0.0730401	0.0347705	0.0620176	0.192032	0.093128	0.038018	0.0230586	0.0674373	0.0663637	0.0650751	0.0736656	0.069904	0.0655837	0.0348872	0.0521403	0.0398462	0.0427838	0.0967229	0.0329498	0.0133477	0.026229	0.0329443	0.0463871	0.021957	0.00501936	0.00594103	0.0226661	0.0156264	0.00777436	0.00368967	0.0299916	0.00340902	0.0113777	0.0135239	0.009586	0.00803945	0.00608208	0.0419465	0.00435871	0.0343925	0.0220262	0.0022682	0.00368031	0.00688976	0.0222522	0.0113025	0.00953744	0.00355557
-322	0.0656153	0.0720282	0.0313864	0.0608553	0.193765	0.0915677	0.0446312	0.0284023	0.0579922	0.0610688	0.0740996	0.0763112	0.0753816	0.0545191	0.0341965	0.0524024	0.0386127	0.055486	0.109036	0.0324631	0.014406	0.0260771	0.0337614	0.0473337	0.021216	0.00478806	0.0054157	0.02441	0.014472	0.0145839	0.00446141	0.0208846	0.00347603	0.00961511	0.0138624	0.00968682	0.0051299	0.00641399	0.0393193	0.00436854	0.0293284	0.0217304	0.00255275	0.00323343	0.00799205	0.0210475	0.0133546	0.00732124	0.00406877
-320	0.0661771	0.076842	0.0255779	0.0585736	0.172505	0.0854766	0.0536254	0.0355772	0.0580232	0.0568049	0.0763198	0.079833	0.0744435	0.0522874	0.0293058	0.0483987	0.03574	0.0707439	0.123327	0.0334445	0.0176534	0.0245435	0.0324944	0.0477502	0.0205773	0.00573386	0.00413872	0.0249823	0.0125959	0.021482	0.00401656	0.0130009	0.00385473	0.00655243	0.013373	0.00816469	0.0058755	0.00643448	0.0359848	0.00425196	0.020497	0.019159	0.00311404	0.00372463	0.00787903	0.0176333	0.0147415	0.00561303	0.00411599
-318	0.0770462	0.0811565	0.0202829	0.0597381	0.145768	0.075395	0.0586271	0.0448188	0.0743398	0.0637906	0.0729943	0.0771833	0.0686033	0.0532537	0.025325	0.0387272	0.03287	0.0818846	0.140763	0.0353632	0.0215248	0.0229659	0.0305305	0.0497848	0.0206457	0.00695371	0.00308008	0.0244198	0.0113076	0.0281271	0.00406071	0.00832027	0.00456086	0.00307749	0.0120415	0.00815596	0.00793075	0.00719963	0.0316676	0.00415066	0.0127554	0.0163181	0.00231575	0.00398317	0.00745408	0.0145332	0.0144294	0.00536757	0.00378671
-316	0.0968198	0.0754704	0.0148805	0.0653903	0.129471	0.0689528	0.0601543	0.0530951	0.091964	0.0747136	0.0699878	0.0690196	0.0596227	0.0534247	0.0239851	0.0279279	0.0286075	0.0810641	0.144241	0.0362183	0.0244356	0.0217142	0.0330742	0.0515156	0.021503	0.00672879	0.00255768	0.0221128	0.00927615	0.0324484	0.00443307	0.00575388	0.00462739	0.00070239	0.0114889	0.00833496	0.00763815	0.00793795	0.0272271	0.00436854	0.00565734	0.0139418	0.00124889	0.00374126	0.00793134	0.0123389	0.016424	0.00476872	0.00406249
-314	0.111762	0.0586621	0.00859832	0.070147	0.135167	0.0727353	0.0602507	0.0555143	0.099386	0.0781031	0.07193	0.0639104	0.050013	0.0470477	0.0230668	0.0169763	0.0237785	0.0681028	0.134711	0.034512	0.0255876	0.0196553	0.036468	0.056458	0.0222475	0.0058657	0.00206537	0.0179341	0.00725296	0.0328536	0.00499161	0.00432931	0.00469226	0	0.012318	0.00654374	0.0087639	0.00643783	0.024707	0.00383121	0.00101387	0.0108685	0.000742942	0.00349197	0.00916344	0.00971603	0.0173401	0.00265241	0.00396652
-312	0.113785	0.0401374	0.00294612	0.0694342	0.158901	0.0827761	0.0569914	0.0491496	0.0977428	0.0771276	0.081087	0.0638617	0.0473702	0.035569	0.02272	0.00686486	0.0210155	0.0517719	0.121848	0.0290754	0.0249836	0.0186834	0.0356936	0.060554	0.0239678	0.00591665	0.00187952	0.0121804	0.00717168	0.0282029	0.00521141	0.00368555	0.00527319	5.44e-05	0.0132095	0.00737803	0.0100195	0.00512024	0.0228017	0.00436854	0.000494216	0.00750988	0.00101152	0.00341624	0.0110897	0.00684357	0.0127742	0.00183671	0.00370266
-310	0.109219	0.0295133	0.000767147	0.0650844	0.184441	0.0917202	0.0498955	0.0423429	0.0884577	0.0941693	0.0905823	0.0644755	0.051169	0.0344161	0.0243428	0.00131079	0.0225297	0.0399	0.122559	0.0202553	0.0222912	0.0202248	0.0377143	0.0631919	0.0279323	0.00691845	0.00183212	0.0101156	0.00745074	0.0220298	0.004439	0.00333696	0.00595475	0.000401524	0.0132504	0.00962133	0.00948365	0.00619718	0.0205433	0.00651077	0.000178559	0.00441009	0.00115379	0.0029786	0.0136932	0.00584807	0.00977594	0.00144593	0.00389936
-308	0.103828	0.0268686	0.00219171	0.0591067	0.197617	0.0981874	0.0419363	0.0410439	0.078276	0.157555	0.10049	0.0681652	0.0546541	0.0405899	0.0268951	0.000126622	0.0254592	0.035017	0.144599	0.010694	0.018927	0.0217887	0.0418567	0.0605557	0.031664	0.0077047	0.00159409	0.0114335	0.00822309	0.0178756	0.00330446	0.00264032	0.0064701	0.00122197	0.0116794	0.0132963	0.00925039	0.00998344	0.016502	0.0084403	0	0.00203412	0.00185736	0.0017949	0.0146042	0.00478478	0.00805233	0.0017569	0.00522385
-306	0.100203	0.0261696	0.0044035	0.0512558	0.196068	0.102981	0.0336245	0.0424283	0.0743067	0.282129	0.107152	0.0734386	0.0534843	0.0390052	0.0296609	0.00122165	0.0276264	0.0369342	0.171801	0.00319391	0.0177549	0.0216261	0.0404481	0.0611161	0.033588	0.00796915	0.00185609	0.00827518	0.00884209	0.0149408	0.00256632	0.00199225	0.00666708	0.00186625	0.0095386	0.0161456	0.00983559	0.0154255	0.00992583	0.00959277	0.00127394	0.00132609	0.00324851	0.000768196	0.0138276	0.0033738	0.00638712	0.00249856	0.00731672
-304	0.0981951	0.025055	0.00589616	0.0428217	0.178428	0.106184	0.0237062	0.0416374	0.0668121	0.453995	0.109926	0.0734604	0.0505541	0.0270958	0.0310257	0.0039342	0.0285211	0.0413451	0.187998	0.000290974	0.018224	0.0203962	0.0337717	0.0587997	0.0336386	0.0074958	0.00300473	0.00313746	0.0113579	0.012256	0.00265563	0.00253186	0.00632081	0.00235845	0.00854475	0.0132538	0.00919634	0.0210032	0.00599259	0.0103676	0.00405973	0.00178033	0.00596731	0.000938083	0.0130163	0.0031242	0.00943651	0.00330849	0.00927767
-302	0.100939	0.0232016	0.00864436	0.0384297	0.138864	0.106333	0.0158677	0.0380857	0.0473058	0.652595	0.11096	0.0680514	0.046731	0.0131908	0.0323435	0.00679696	0.0301294	0.0476333	0.196288	0.0020528	0.0185933	0.0193719	0.0281607	0.0554248	0.0336708	0.00644454	0.00400533	0.00318295	0.0181719	0.0100221	0.00340891	0.004584	0.00585316	0.00281252	0.00774915	0.00921728	0.00841725	0.0249992	0.00568489	0.0111458	0.00629336	0.00274056	0.00652823	0.00110982	0.0127819	0.00335653	0.014548	0.00419547	0.0109995
-300	0.111288	0.0201192	0.0155737	0.0388918	0.0901363	0.10341	0.014221	0.0372504	0.0278136	0.861305	0.109273	0.0628112	0.0396448	0.00342542	0.0344794	0.0112549	0.0326071	0.0528725	0.202396	0.00374338	0.0193619	0.0193914	0.0256609	0.047157	0.0353783	0.00546573	0.00440684	0.0057598	0.0241852	0.00939807	0.00388573	0.0064284	0.0060387	0.00271371	0.00642372	0.00795592	0.00776506	0.0264487	0.00608453	0.0117814	0.00858494	0.00365724	0.00684473	0.00230459	0.011376	0.00274115	0.0183164	0.00466607	0.0135423
-298	0.122289	0.0167466	0.0239119	0.04284	0.0597137	0.101715	0.014594	0.0400821	0.0214384	1	0.10185	0.0565524	0.0330491	0.000285541	0.0366363	0.0188227	0.036811	0.0586071	0.196765	0.0046404	0.0204671	0.0178909	0.0276519	0.0387572	0.0352348	0.00451834	0.00408973	0.00709863	0.0272466	0.0106356	0.00417703	0.00731768	0.00648965	0.00221042	0.00535375	0.00701486	0.00620688	0.0273293	0.007191	0.0118409	0.00967655	0.00549691	0.00730312	0.00411241	0.0114238	0.00237511	0.0179268	0.00472881	0.0165911
-296	0.126095	0.0144906	0.027775	0.0513866	0.056303	0.0993394	0.0129927	0.0403249	0.0299615	0.956656	0.0978375	0.0430812	0.0295072	0.000384486	0.0374228	0.0268095	0.0395123	0.0643945	0.180812	0.00566601	0.0202534	0.0140636	0.0320975	0.0348127	0.0299059	0.00285788	0.00430194	0.00635975	0.0290303	0.0136003	0.00406994	0.00718493	0.00662296	0.00193324	0.00560404	0.00797339	0.00526445	0.0278437	0.00783618	0.0104788	0.0107507	0.00805534	0.00806166	0.00438387	0.0129296	0.00212551	0.0170618	0.00431243	0.018225
-294	0.120033	0.0141991	0.0270157	0.0619969	0.0662479	0.0954285	0.0117114	0.0341479	0.0533828	0.745327	0.0946411	0.0290185	0.0277241	0.0019063	0.0359442	0.0305209	0.037667	0.0645027	0.154484	0.00648734	0.0196202	0.0105447	0.0347175	0.0337844	0.0241506	0.000751509	0.0046542	0.00799118	0.0289858	0.0179111	0.00395428	0.00701873	0.00645961	0.00229479	0.00648479	0.00964951	0.00576446	0.0268178	0.00696062	0.00746365	0.0103649	0.00939848	0.00798254	0.00345688	0.0137364	0.00200137	0.019311	0.00392164	0.0169861
-292	0.106639	0.0168153	0.0231045	0.0696108	0.0773132	0.0892873	0.0121797	0.0251871	0.083259	0.485997	0.0878779	0.0187842	0.0285374	0.00587323	0.035076	0.0276089	0.0334226	0.0607426	0.122801	0.00522523	0.0209746	0.00933322	0.0309255	0.0318652	0.0211124	0.000847044	0.00485789	0.0110961	0.0249217	0.0209328	0.00430851	0.00855447	0.00590419	0.00258863	0.00644092	0.00821788	0.00582909	0.0230554	0.00574653	0.00577685	0.0098994	0.0103998	0.00570654	0.00178198	0.0133114	0.00242376	0.0177808	0.00361645	0.0149148
-290	0.0958921	0.0212941	0.0175239	0.0723744	0.0856291	0.0814078	0.0137277	0.0209262	0.107196	0.298878	0.0777256	0.0137629	0.0318187	0.0213306	0.0344685	0.0220464	0.0307231	0.0521281	0.0993044	0.00276334	0.0235092	0.0089381	0.0255426	0.0326696	0.0191097	0.00219208	0.00449844	0.0137608	0.0214828	0.0213028	0.00423668	0.0112002	0.00492573	0.0021501	0.00653252	0.00616271	0.00505998	0.0184735	0.00780536	0.00546723	0.0107974	0.00982778	0.00358841	0.00133696	0.012153	0.00270579	0.0157826	0.0037191	0.0117325
-288	0.0971671	0.0239585	0.0141163	0.073261	0.0878886	0.074028	0.0136789	0.0216334	0.113347	0.209579	0.0705112	0.0136619	0.0362551	0.0444665	0.0320576	0.018135	0.0302771	0.0431535	0.0797801	0.000836518	0.0240359	0.00651762	0.0225684	0.0338593	0.0187798	0.00444428	0.00420289	0.0153111	0.0186757	0.0203393	0.00357203	0.0116475	0.00408486	0.00128377	0.00733931	0.00697398	0.00490252	0.0138848	0.00629977	0.00572497	0.0112025	0.00823085	0.00329569	0.00133142	0.0110725	0.00325365	0.0154577	0.00472304	0.00768283
-286	0.105407	0.0229998	0.0140697	0.0730692	0.0863788	0.0686725	0.0111584	0.0226443	0.109866	0.182187	0.0692615	0.0158343	0.0437425	0.0680696	0.0277953	0.012215	0.0280613	0.0385006	0.052793	0.000133047	0.0231167	0.00496111	0.0233796	0.0337382	0.0208811	0.00679243	0.00492099	0.0146448	0.0159065	0.0196036	0.00300327	0.0112293	0.003368	0.00119236	0.0075982	0.00580113	0.0056399	0.00763659	0.00792812	0.00595924	0.0102019	0.00726808	0.0022448	0.00117814	0.00949753	0.00408036	0.0185172	0.00611776	0.00521756
-284	0.109614	0.0202019	0.0180059	0.069893	0.0816859	0.0648204	0.00825463	0.0240337	0.102817	0.181697	0.0715889	0.0178711	0.0544776	0.0781195	0.0214938	0.00525705	0.0237033	0.0348904	0.0296085	0	0.0221467	0.00649109	0.023379	0.0365855	0.0219651	0.00729762	0.00665353	0.0152884	0.0142463	0.0219134	0.00300624	0.00997095	0.00250877	0.0014973	0.00768077	0.00575152	0.00492543	0.00190989	0.0135519	0.00563651	0.00836964	0.00665665	0.00187333	0.000677718	0.00757549	0.0037215	0.0186997	0.00719876	0.00423991
-282	0.106646	0.0162775	0.024147	0.0620359	0.0666765	0.0617167	0.00633103	0.0294061	0.0847908	0.193288	0.0754382	0.0228888	0.0622138	0.0669651	0.0156335	0.00494613	0.0199143	0.0259275	0.0162129	6.54757e-06	0.0221454	0.00867788	0.028204	0.0400723	0.020564	0.00640774	0.00654357	0.0152515	0.0132521	0.0270539	0.00355885	0.00718331	0.00158086	0.00116609	0.00803814	0.00577811	0.00429911	0.000172848	0.015734	0.00431448	0.00697368	0.00599755	0.00185736	0.000572442	0.00534534	0.00318986	0.0183675	0.00813694	0.00370916
-280	0.103641	0.0125041	0.0303229	0.050116	0.0477384	0.0570786	0.00642901	0.0381035	0.0523868	0.216477	0.0838342	0.0339079	0.0588121	0.0522853	0.0114959	0.010571	0.0171298	0.0159125	0.0220317	0.00104447	0.0234395	0.0102278	0.0327232	0.0392419	0.0166434	0.00568659	0.00532517	0.0137774	0.0137925	0.0322065	0.00368242	0.00508422	0.00113038	0.000863369	0.00833918	0.0054078	0.00592486	0.000406415	0.0140435	0.00389155	0.00595604	0.0047125	0.00150966	0.00084207	0.00437363	0.00272706	0.0206505	0.00892127	0.00329258
-278	0.108959	0.0121122	0.0362759	0.0389226	0.0415314	0.0513527	0.00703086	0.0468064	0.0262121	0.267412	0.0977661	0.0429861	0.0430315	0.0502462	0.00889389	0.0147524	0.0182109	0.0128303	0.0434845	0.00179089	0.0260951	0.00973718	0.0338719	0.035087	0.0130087	0.00479961	0.00453651	0.0131689	0.0137392	0.035458	0.00290969	0.00399367	0.00109127	0.000726814	0.00899372	0.00472196	0.00646305	0.000917881	0.0121074	0.00457905	0.00558761	0.00292807	0.00154903	0.00161024	0.00355351	0.00224778	0.0215328	0.00976282	0.00349968
-276	0.121254	0.0139958	0.0398005	0.0325338	0.050355	0.0467106	0.00760586	0.0547935	0.0173796	0.370271	0.108782	0.041765	0.0243374	0.0558828	0.00589229	0.0175208	0.0232524	0.018135	0.076307	0.00188858	0.0275934	0.00988941	0.0331964	0.0337887	0.0102565	0.00345217	0.00400666	0.01064	0.0128194	0.0377328	0.0022312	0.0030828	0.00083729	0.000519946	0.0106473	0.0066517	0.00531145	0.00210658	0.0130295	0.00548552	0.00518244	0.00217932	0.00158061	0.00265175	0.00438203	0.00276321	0.017123	0.00964009	0.00356835
-274	0.131953	0.0150246	0.0413696	0.0310466	0.0641238	0.0449209	0.00954497	0.0582836	0.0264066	0.543342	0.111427	0.0298833	0.0109715	0.0696248	0.0024773	0.0227933	0.0284576	0.0244203	0.116445	0.0030695	0.0275532	0.0122472	0.0354615	0.0341277	0.00767881	0.00281567	0.0034382	0.0110555	0.0131175	0.0399037	0.00173033	0.00220755	0.00110915	0.0010954	0.0126617	0.00857072	0.00354587	0.00476486	0.0165787	0.00623555	0.00518244	0.00195867	0.0020156	0.00351781	0.00585315	0.00354473	0.0144467	0.0112971	0.00281621
-272	0.134681	0.0158893	0.0423631	0.0332743	0.08081	0.0450738	0.0117406	0.0547988	0.040741	0.743772	0.107116	0.0167192	0.00386017	0.0818224	0.000332994	0.0248423	0.0290884	0.0287506	0.145003	0.00458173	0.0269684	0.0127161	0.0398637	0.0352813	0.0077457	0.00252969	0.00369301	0.0163653	0.0134506	0.0421725	0.00123373	0.00245523	0.00220901	0.00152357	0.013585	0.00822145	0.0052903	0.00633278	0.0182844	0.00621507	0.0054637	0.00150696	0.00350149	0.00318172	0.00760146	0.0038055	0.0127131	0.0167018	0.00314245
-270	0.128746	0.0173964	0.0417272	0.0361444	0.0985024	0.0484741	0.0141544	0.0475465	0.0425314	0.848641	0.0983205	0.00805864	0.00172752	0.080506	0	0.0220902	0.0326664	0.031302	0.147402	0.00522392	0.0249406	0.0127378	0.0420804	0.0372586	0.00902125	0.00266191	0.00426014	0.0181056	0.0128671	0.0449057	0.0010258	0.00372116	0.00280043	0.00144475	0.0123305	0.00830321	0.00649419	0.00621432	0.0208348	0.00593439	0.00581046	0.00085323	0.00599108	0.00216979	0.0113806	0.00349502	0.0127742	0.0229764	0.00379235
-268	0.115086	0.0182476	0.0409008	0.0378051	0.103234	0.0532319	0.0163269	0.0436891	0.0328544	0.833987	0.0844232	0.00553363	0.00184531	0.0630627	0.0012623	0.0190499	0.0450216	0.0369735	0.131847	0.00498375	0.0213202	0.0147116	0.042507	0.0376003	0.0083222	0.00247219	0.00467976	0.0168995	0.0115514	0.0475053	0.0013863	0.00431689	0.00255551	0.00297572	0.0104766	0.00793092	0.00760995	0.00683381	0.0255062	0.00570013	0.00578172	0.00107104	0.00631501	0.00122432	0.0154805	0.0038459	0.0136766	0.0265645	0.00391366
-266	0.100767	0.0184401	0.0419731	0.038645	0.0907523	0.0535139	0.0172779	0.046205	0.0331054	0.722625	0.0703473	0.00666465	0.00612336	0.0431931	0.00504897	0.0157622	0.0607993	0.045193	0.115594	0.00481613	0.0184757	0.0168641	0.0452854	0.0391964	0.00838552	0.00213297	0.00442868	0.0156627	0.011919	0.0493346	0.00201569	0.00430826	0.00249971	0.00558729	0.0103316	0.00596585	0.00860644	0.0068882	0.029301	0.0055374	0.00446302	0.00146877	0.00606984	0.000659238	0.0159623	0.00311702	0.019009	0.0272633	0.00370678
-264	0.0885491	0.0188064	0.0422205	0.0387207	0.0715135	0.0509254	0.0208898	0.0483359	0.0502692	0.546078	0.0616216	0.0125654	0.014374	0.0330895	0.0119176	0.0142171	0.0714778	0.0576885	0.116987	0.00450133	0.0166428	0.0171578	0.047524	0.0429819	0.0106221	0.00164168	0.00438608	0.0164895	0.0126677	0.0492498	0.00229051	0.00379509	0.00263373	0.00616682	0.011885	0.00564158	0.00789961	0.00692881	0.0310684	0.00565071	0.00437398	0.00117268	0.00810141	0.000234521	0.0148906	0.00157473	0.0236725	0.0272319	0.0043662
-262	0.0763033	0.0178253	0.0390197	0.0375217	0.0524893	0.044171	0.025828	0.0469332	0.0701505	0.353503	0.0561386	0.024301	0.0237504	0.0312047	0.0183592	0.0139919	0.0755809	0.0720255	0.123934	0.00349117	0.0151376	0.0159972	0.044882	0.0452285	0.0127922	0.00154853	0.00468109	0.0190559	0.012875	0.0469316	0.00223384	0.00383988	0.0027513	0.00432684	0.0135411	0.00650087	0.00840961	0.00622438	0.0333884	0.0058017	0.00557206	0.000561244	0.00984807	0.000762661	0.0134111	0.000555832	0.0210574	0.0278536	0.00425659
-260	0.0702184	0.0135361	0.0342698	0.0336809	0.0374774	0.0337429	0.0292595	0.0485512	0.0672555	0.209713	0.0499428	0.0329666	0.0335678	0.034436	0.0236715	0.0129847	0.0753125	0.0807797	0.119565	0.00297548	0.0129162	0.0159411	0.0416279	0.0474212	0.0130496	0.00112207	0.00456633	0.019402	0.012458	0.0430797	0.00185225	0.00468113	0.00295854	0.0028066	0.0138641	0.00722205	0.0079049	0.0066714	0.0350324	0.00513058	0.00815056	0.00126264	0.00944502	0.00100457	0.010977	7.2835e-05	0.0202572	0.0260912	0.00395222
-258	0.0792122	0.00738147	0.0333018	0.0295439	0.0320875	0.0241786	0.0289527	0.0542545	0.0382717	0.120116	0.0433834	0.0348892	0.0429357	0.040776	0.026877	0.0126963	0.0710438	0.0837499	0.103523	0.00333036	0.0117325	0.0158601	0.0400434	0.0496821	0.013743	0.000583031	0.00381788	0.0166223	0.0116567	0.0387476	0.00170924	0.00536536	0.00295734	0.00296943	0.0137673	0.00693866	0.00794603	0.00631937	0.0358312	0.00483488	0.00895148	0.00252528	0.00917608	0.000703562	0.00785765	0.000121215	0.020186	0.0236754	0.00362121
-256	0.0992452	0.00378604	0.0364297	0.0304802	0.035764	0.0179034	0.0278469	0.0586843	0.0126355	0.0735254	0.0346034	0.034513	0.0503626	0.0513878	0.0260877	0.0136928	0.0653011	0.0719396	0.0825536	0.00373002	0.0120203	0.0149368	0.0380576	0.0461204	0.0153515	0.000730379	0.00305319	0.0137239	0.013393	0.034581	0.00174384	0.00492234	0.00290679	0.00326511	0.0132212	0.00793806	0.0084948	0.00708452	0.0369685	0.00521031	0.00731902	0.00430687	0.00877303	0.000930695	0.00680309	0.000938881	0.0217664	0.0235012	0.00388095
-254	0.115672	0.0057113	0.0393954	0.0370465	0.0385305	0.0154021	0.0266239	0.0590204	0.00558218	0.0562209	0.025574	0.0309002	0.053409	0.0628729	0.0236826	0.0144661	0.0592924	0.0445986	0.059483	0.00401419	0.0137841	0.0147668	0.0344569	0.036737	0.0184071	0.000799859	0.00271211	0.0124964	0.0152566	0.0310216	0.00158995	0.0037503	0.00315313	0.00325253	0.0130057	0.00978445	0.00962349	0.00802251	0.042423	0.00518764	0.00528891	0.00622325	0.00858321	0.0011726	0.00534534	0.00117254	0.0200738	0.0239804	0.00367623
-252	0.120891	0.0142439	0.0385131	0.0464258	0.0353908	0.0145758	0.0238136	0.0556314	0.0119602	0.0538367	0.0170431	0.0299461	0.0525018	0.0671743	0.0213801	0.0148966	0.0516353	0.0177254	0.0454355	0.00447618	0.014592	0.0141786	0.0314788	0.0280325	0.0212196	0.00092429	0.00193836	0.0124896	0.0144194	0.0281945	0.00156523	0.0017818	0.00354948	0.00296055	0.0137097	0.00989797	0.00716988	0.00756544	0.0437907	0.00532034	0.00348967	0.00688771	0.00893128	0.00188355	0.00435607	0.000399264	0.0180755	0.0232048	0.00294727
-250	0.117912	0.0290283	0.0340543	0.0580209	0.0298764	0.0151416	0.0193858	0.0491774	0.0222864	0.0551334	0.0124577	0.0369834	0.0500903	0.0552805	0.0201539	0.0154998	0.0435328	0.0036301	0.0469411	0.00427321	0.0129398	0.0122037	0.0291245	0.018878	0.0240214	0.000824913	0.000797977	0.0136354	0.0130922	0.0260572	0.00168156	0.000975618	0.00381872	0.00240692	0.0120187	0.00864852	0.00618103	0.00745033	0.0392269	0.00558573	0.00444182	0.00723652	0.00816456	0.00301922	0.00552746	0.000423453	0.0175299	0.0203411	0.00306555
-248	0.111185	0.0445285	0.0316887	0.0706625	0.0245615	0.015609	0.0130415	0.0429253	0.0286137	0.0522263	0.00879423	0.0449005	0.048111	0.0344715	0.0201125	0.0160965	0.0412004	0.00017954	0.0510886	0.00353176	0.012152	0.00964577	0.0262162	0.00893497	0.0252995	0.00058644	0.000526127	0.0162565	0.0130445	0.0232093	0.00162751	0.000866617	0.00436674	0.00227518	0.00901265	0.00677553	0.00818164	0.00745033	0.0353704	0.00487693	0.00622175	0.00827599	0.00702637	0.00287149	0.00508495	0.000652857	0.0139002	0.0176031	0.00321979
-246	0.10124	0.0548354	0.0329917	0.0784393	0.0205442	0.0155229	0.00637075	0.0397521	0.0288336	0.0452856	0.00614814	0.0391267	0.0450684	0.0187102	0.0203981	0.0172442	0.0444583	0.00566617	0.0584832	0.00258236	0.0133652	0.00920827	0.0251269	0.00698626	0.0273594	0.000546208	0.000947348	0.0186692	0.0124192	0.0199649	0.00156688	0.00041658	0.00471754	0.00197727	0.007415	0.00357213	0.00638785	0.00758257	0.0333424	0.00442561	0.0045483	0.00915416	0.00625966	0.00260742	0.00496353	0.000797464	0.0148336	0.0159034	0.00399598
-244	0.0852544	0.0606182	0.0366447	0.0784652	0.0165737	0.0152582	0.00209231	0.0396419	0.028367	0.0405958	0.00595494	0.0236773	0.0396788	0.0114131	0.0203094	0.0185655	0.0436265	0.0149654	0.0704882	0.00176994	0.0138869	0.0109225	0.0250823	0.00789498	0.0260537	0.00093963	0.00103308	0.0191629	0.0112049	0.0183184	0.0019979	0.000402011	0.00428017	0.00116349	0.00553867	0.000946217	0.00561933	0.00954983	0.0316519	0.00457359	0.00473062	0.0101671	0.00563522	0.00411058	0.00572715	0.00193146	0.0203284	0.0139638	0.00461403
-242	0.0630896	0.06324	0.0415798	0.0752091	0.012288	0.0164789	0.000399472	0.0449758	0.0271292	0.0404014	0.00509043	0.0117047	0.0330522	0.0119508	0.0197697	0.0191485	0.0425444	0.0203413	0.0857373	0.00104395	0.0140798	0.0125174	0.0241437	0.010314	0.0220091	0.00124136	0.00107063	0.0187289	0.0111736	0.0179605	0.00243188	0.00164096	0.0035459	0.000959587	0.0027631	0.00269696	0.00705295	0.00946192	0.0295623	0.00455857	0.00258651	0.0102688	0.00446545	0.00460177	0.00629987	0.00251068	0.0236351	0.0110433	0.0044717
-240	0.0412518	0.0609607	0.0440301	0.0737317	0.00886282	0.0156806	0.00052809	0.0565551	0.0218839	0.042254	0.00542262	0.0052229	0.0302657	0.0148051	0.0178099	0.0186811	0.0436247	0.0197503	0.108732	0.000681995	0.0164948	0.0123666	0.0261218	0.0136721	0.0186787	0.00124883	0.00124423	0.017631	0.0113681	0.0183959	0.00271889	0.00385121	0.00274009	0.00204426	0.000723781	0.00474855	0.00726036	0.00697612	0.0312528	0.00464158	0.00141339	0.00977222	0.00317719	0.00383174	0.00676835	0.00202051	0.0218713	0.00901263	0.00296178
-238	0.0252468	0.0571592	0.0420412	0.0720618	0.00428145	0.0145494	0.00186572	0.0704613	0.0178568	0.0427094	0.00793503	0.00108189	0.0327093	0.0230584	0.0147971	0.0167742	0.0473525	0.017361	0.118878	0.00149154	0.0190049	0.0109351	0.0308136	0.0156949	0.0163564	0.00138078	0.00114491	0.0167796	0.0111917	0.0194325	0.00331236	0.00706298	0.0020094	0.00418399	0.000362966	0.00581701	0.00859057	0.00483601	0.0360464	0.00483488	0.00256719	0.00979873	0.00255275	0.00328144	0.00494177	0.00159493	0.0258979	0.00823683	0.00266825
-236	0.0159624	0.0568004	0.0367427	0.0690835	0.00114598	0.010612	0.0039289	0.0803062	0.0194435	0.0391806	0.00956458	0.000303001	0.0377953	0.0341074	0.0113544	0.0142068	0.0498941	0.0147727	0.0993999	0.00317479	0.0192792	0.0103247	0.0357692	0.0150016	0.0156691	0.00164006	0.00165107	0.0174146	0.0109982	0.0202662	0.00395164	0.0112768	0.00172776	0.00620827	0.0014252	0.00710536	0.00998835	0.00252641	0.0400721	0.00511529	0.00221997	0.0110481	0.00183358	0.00308385	0.00307166	0.00128152	0.0259791	0.00736993	0.00338226
-234	0.0118013	0.0571583	0.0325866	0.0666975	0.00348821	0.00788851	0.00655233	0.0828259	0.0203761	0.0327977	0.00854275	0.00141901	0.0390501	0.0376216	0.00699916	0.0119457	0.0500649	0.0131423	0.0653389	0.00571865	0.0181276	0.0100472	0.0377111	0.0122476	0.0148649	0.00163792	0.00287027	0.0185027	0.0109913	0.0213444	0.00398031	0.01493	0.00195479	0.00707089	0.00143294	0.00851198	0.0103274	0.00344056	0.0420082	0.00581262	0.00368189	0.0121365	0.000948366	0.00275332	0.00383528	0.000883324	0.0162242	0.00702482	0.00439653
-232	0.0111546	0.0559828	0.0312243	0.0630009	0.0102584	0.00551091	0.00841578	0.0760759	0.0181627	0.0287186	0.00479452	0.00367423	0.0326822	0.0349533	0.00352312	0.0116943	0.0481019	0.0130758	0.0381238	0.00647136	0.0185659	0.00774021	0.0388359	0.00810281	0.0125553	0.0015847	0.00418132	0.0191536	0.011019	0.0223656	0.00345505	0.0173161	0.00206306	0.00768114	0.000338023	0.0081508	0.0120125	0.00503233	0.0455418	0.00643841	0.00481778	0.0137543	0.00113819	0.00210145	0.00572715	0.00104813	0.0145991	0.00786035	0.00529273
-230	0.0110635	0.0538558	0.0320864	0.0567427	0.0183297	0.00365878	0.00953929	0.0625147	0.0152091	0.0280307	0.00259433	0.00864417	0.0224963	0.0324861	0.00296409	0.012954	0.0451558	0.0144549	0.0236065	0.00545361	0.0204752	0.0040109	0.0368235	0.00846294	0.009826	0.00122001	0.00513506	0.0196559	0.0107113	0.0234874	0.00293177	0.0183727	0.00157347	0.00837057	0.000448117	0.00690691	0.0128485	0.00404702	0.0505663	0.00677616	0.00389484	0.0145797	0.00263967	0.00193341	0.00569661	0.000798527	0.0160271	0.00780062	0.0048051
-228	0.00986606	0.0496623	0.031044	0.0509032	0.0224595	0.003988	0.00975832	0.0479471	0.00847936	0.0296393	0.00224421	0.0153393	0.0134733	0.028395	0.00309598	0.0135446	0.0403514	0.0170897	0.0171718	0.00427766	0.0212439	0.00143194	0.0273462	0.0112766	0.00831505	0.00089699	0.00502723	0.0193147	0.0103026	0.0236867	0.002133	0.0191249	0.00084039	0.00848234	0.00137746	0.00822502	0.0120254	0.00335265	0.0558364	0.00737192	0.00141339	0.013938	0.00366716	0.0022067	0.00721087	0.000814742	0.0156676	0.00622895	0.00356922
-226	0.0123274	0.0437259	0.026736	0.043934	0.0202511	0.00441966	0.0103307	0.0382915	0.00196599	0.0278208	0.00228945	0.0209735	0.00850434	0.0196126	0.00208069	0.0134901	0.0312535	0.0221925	0.0069502	0.00380938	0.0210072	0.00149497	0.0188565	0.0147374	0.00748579	0.000925967	0.00522319	0.0183422	0.0102196	0.0231402	0.00164926	0.0234952	0.000681565	0.00808821	0.00291835	0.0077662	0.00968812	0.00266871	0.0574961	0.00795239	0.00126027	0.0125986	0.00407838	0.00312447	0.00823068	0.000947121	0.0105488	0.00537911	0.00281707
-224	0.0178777	0.0385668	0.0226793	0.0344916	0.0178185	0.00484413	0.0116978	0.0356532	0	0.0238055	0.00244352	0.0251773	0.00960543	0.0134699	0.000776675	0.0132961	0.0208646	0.0313219	0.00198995	0.00378502	0.0209978	0.00340311	0.0138266	0.0218709	0.00775694	0.00106295	0.00613113	0.0160875	0.0104474	0.0235777	0.00166969	0.033389	0.00150693	0.00771222	0.0049267	0.00674735	0.00963641	0.00182198	0.051934	0.00709888	0.00178182	0.0120137	0.00551672	0.00360275	0.00697682	0.000905653	0.00684517	0.00490551	0.00329258
-222	0.0211695	0.0357487	0.0208918	0.0247899	0.0187805	0.00653539	0.0121544	0.0389435	0.0064894	0.0177593	0.00429277	0.0297014	0.0147884	0.0150019	0.000778073	0.0131236	0.0143627	0.0404134	0.00237293	0.00356005	0.0213033	0.00697872	0.0122739	0.0290927	0.00748937	0.000924344	0.00666605	0.0132838	0.0114494	0.0241446	0.00162554	0.0473094	0.00274915	0.00719154	0.00708901	0.00657549	0.00750889	0.00218444	0.0431141	0.00577248	0.00101199	0.0108341	0.00671805	0.00387606	0.00547974	0.000997627	0.00969108	0.00446352	0.00458045
-220	0.0217445	0.0389569	0.0203872	0.0174266	0.0195481	0.00771067	0.0122221	0.0457452	0.0353033	0.0146331	0.00880402	0.0338424	0.0215258	0.0169663	0.00087105	0.0129605	0.0123801	0.0510829	0.00932897	0.00353621	0.021357	0.0110604	0.0147413	0.0319216	0.00650692	0.000441149	0.00687373	0.0118448	0.0129346	0.0244325	0.00151614	0.0635404	0.00385831	0.00631336	0.00893309	0.00725062	0.00603355	0.00409768	0.0368149	0.00414302	0.00200843	0.0103521	0.00644948	0.00439679	0.0038181	0.000623617	0.0110342	0.00476872	0.00450203
-218	0.0219973	0.0463061	0.0217564	0.0140549	0.0183877	0.00757627	0.0116607	0.0538656	0.0808144	0.01583	0.0132227	0.0373469	0.0292284	0.0159425	0.000657366	0.0142485	0.0127173	0.0618262	0.0242974	0.00284453	0.021555	0.0153393	0.0152048	0.0282883	0.00481981	0.000194587	0.00661093	0.0116026	0.0131721	0.0239554	0.00105184	0.0783052	0.00456038	0.0063315	0.0105355	0.00781939	0.00646305	0.00554714	0.0313447	0.00275191	0.00234199	0.0109714	0.00776932	0.00515946	0.00387003	0.000265821	0.0139549	0.0050197	0.00458673
-216	0.0248845	0.0517109	0.0240044	0.0131722	0.0183723	0.00876277	0.00975151	0.0571855	0.10731	0.019509	0.0144231	0.036376	0.0374442	0.013678	0.00106516	0.0173069	0.013753	0.0667319	0.0415375	0.0016128	0.0223456	0.021199	0.013707	0.0237893	0.00408502	0.000222103	0.00624163	0.0123052	0.0125061	0.0225146	0.00105348	0.0825881	0.00429782	0.00767337	0.0163403	0.00912877	0.00492308	0.00552665	0.0255674	0.00246386	0.00277449	0.0100891	0.0071289	0.00492679	0.00432133	7.57591e-05	0.0148063	0.00498557	0.00480835
-214	0.031357	0.0553218	0.0272269	0.0123664	0.0184226	0.00975013	0.00665069	0.0530295	0.0918885	0.023006	0.0159137	0.0272159	0.0457416	0.0105231	0.00278932	0.019445	0.0145209	0.0628714	0.0524549	0.00125582	0.0211587	0.024633	0.0126695	0.0204758	0.00414119	0.000461144	0.00569554	0.0134221	0.0135019	0.0208489	0.00189608	0.0730769	0.00382707	0.00912773	0.0306001	0.00983407	0.00373506	0.00443965	0.0218337	0.00328733	0.00311182	0.0082823	0.00635438	0.00427308	0.00721087	0.000135569	0.0169222	0.00494566	0.0055358
-212	0.0389466	0.0610602	0.0346847	0.0112837	0.0178458	0.0101657	0.00249481	0.0474196	0.0519857	0.0260105	0.0165899	0.0177729	0.0528996	0.00647604	0.00406397	0.0212298	0.0158213	0.0604126	0.0482889	0.00138206	0.0206694	0.0239486	0.0122771	0.0166735	0.00353456	0.000650915	0.00502803	0.0142606	0.0189284	0.0188163	0.00215014	0.0585371	0.00430187	0.00884019	0.0452761	0.00848023	0.0035253	0.00438899	0.0169935	0.00485946	0.00424018	0.00746632	0.00892311	0.00438387	0.00575311	0.000857008	0.018581	0.00456341	0.00549095
-210	0.0492796	0.0647411	0.0503123	0.0103891	0.0186032	0.0107861	0.00060337	0.0470432	0.0174317	0.0300175	0.0149261	0.0125322	0.0539864	0.00228111	0.00364103	0.0246457	0.0187202	0.0593922	0.0343446	0.00137447	0.0212514	0.0200398	0.00729632	0.0124622	0.00266037	0.000755703	0.0054583	0.0153683	0.0275313	0.0169456	0.00196725	0.0458438	0.00506738	0.00763007	0.0496214	0.00675966	0.00194655	0.00325095	0.0123383	0.00560429	0.00486254	0.00750862	0.0121478	0.00441896	0.00315413	0.00170604	0.0206979	0.00477725	0.00610077
-208	0.0652603	0.0576549	0.0733634	0.00815594	0.0192031	0.0122489	0.000522038	0.0526826	0.00219438	0.0343503	0.0122143	0.0100604	0.053521	0	0.00277417	0.0286614	0.0238231	0.0573595	0.0235656	0.00230553	0.0216156	0.0136239	0.0013879	0.00903258	0.00136848	0.000728782	0.00590961	0.0182881	0.0350824	0.0139612	0.00229051	0.0366019	0.00512223	0.00885906	0.0443274	0.00500376	0.00269157	0.00298013	0.0100486	0.00457468	0.00174318	0.00700009	0.0148035	0.00411612	0.00447749	0.0017305	0.0201112	0.00540748	0.00739817
-206	0.0854995	0.0441248	0.0966507	0.00465091	0.01766	0.0136081	0.00322037	0.0640197	0.00761937	0.036019	0.00988047	0.00886755	0.0550538	0.000801775	0.00355085	0.0296298	0.0252897	0.0572862	0.01709	0.00275627	0.0191265	0.00701447	5.23613e-05	0.00956519	0.000465181	0.00067973	0.00529961	0.025214	0.0408173	0.0113049	0.00295681	0.0306305	0.00482104	0.0115909	0.0365985	0.00313434	0.00485845	0.0034238	0.00994098	0.0040136	0	0.00553542	0.0199725	0.00439311	0.00628689	0.000726755	0.0146977	0.00572422	0.00801536
-204	0.101751	0.0373717	0.119285	0.00277853	0.0173814	0.0138817	0.00669797	0.075217	0.0191313	0.0343861	0.00981974	0.00671743	0.0576534	0.00215366	0.00521815	0.0270722	0.0268699	0.0571601	0.0145728	0.00315907	0.0146401	0.00359219	0	0.00983697	0.0005862	0.000984787	0.0051103	0.0389121	0.0477491	0.00971711	0.00288135	0.0251734	0.00495506	0.0125361	0.0307454	0.00288826	0.00485317	0.00604147	0.00992583	0.00377387	0.000424489	0.0055127	0.0258213	0.00385205	0.00727157	0.000477149	0.0125233	0.00636599	0.00758209
-202	0.106285	0.0357156	0.151433	0.00407873	0.0174692	0.0128978	0.00794216	0.0798082	0.0214737	0.02979	0.00963184	0.00331754	0.0640935	0.00466707	0.00743888	0.0241722	0.0277674	0.0585483	0.0153193	0.00291524	0.0103171	0.00416866	0.000378165	0.0106027	0.000567307	0.00110624	0.00489516	0.0559899	0.0546456	0.00991302	0.00234456	0.0197417	0.00500299	0.0133299	0.0280301	0.00347806	0.00633085	0.00586192	0.0100026	0.00398329	0.00228216	0.00687319	0.03299	0.00413643	0.00610896	0.00204975	0.0143683	0.00666541	0.00739103
-200	0.100455	0.0369891	0.20857	0.006939	0.0161894	0.0104834	0.00643733	0.0772427	0.0112927	0.0271614	0.0116992	0.00235667	0.0705401	0.00804786	0.00879952	0.022145	0.0275131	0.0628966	0.0146654	0.0021916	0.00797038	0.00527035	0.00740104	0.0127836	0.000794536	0.000721261	0.00392492	0.0679091	0.0558619	0.0129109	0.0018539	0.0162801	0.00445545	0.0157956	0.025802	0.00473466	0.00869398	0.00467322	0.0110015	0.00472349	0.00290829	0.00760489	0.0389413	0.00471443	0.00565766	0.00180519	0.0118618	0.00674247	0.00881234
-198	0.0890657	0.0392306	0.286452	0.00892057	0.0160156	0.00922293	0.00329943	0.0682012	0.00446349	0.0267819	0.0139213	0.00181164	0.064304	0.0126386	0.00974141	0.0201665	0.025818	0.0686409	0.0189055	0.00236158	0.0066644	0.00704212	0.0179004	0.0149359	0.0014752	0.000490472	0.00366478	0.0725563	0.0513624	0.0169792	0.000991535	0.0138103	0.00404551	0.0179498	0.0216451	0.006664	0.0106823	0.005625	0.0130143	0.00546068	0.00336764	0.00732743	0.0424584	0.0054069	0.00515444	0.00105106	0.0105698	0.00690209	0.0109026
-196	0.0757268	0.0373727	0.357176	0.00978615	0.0194663	0.00887386	0.00073804	0.056763	0.00125262	0.0273016	0.0142621	0.000417195	0.0556668	0.0184871	0.0109716	0.0180553	0.0255722	0.0728499	0.0319493	0.00325624	0.00613239	0.00966936	0.0259518	0.0164623	0.0024362	0.000448779	0.00454769	0.0753962	0.0424519	0.0242312	0.000812604	0.0103843	0.00430831	0.018879	0.0169153	0.0081119	0.0126182	0.00633949	0.0124151	0.00686789	0.00379213	0.00759164	0.0427429	0.00618987	0.00611774	0.00107844	0.01409	0.00772909	0.0120211
-194	0.0661308	0.0324701	0.415223	0.0107304	0.0219423	0.0079711	0	0.0524653	0.00611016	0.0260137	0.0147113	0.00169335	0.0578473	0.0217845	0.0108217	0.016183	0.027346	0.0773078	0.040333	0.00357995	0.0068124	0.0111577	0.028862	0.0195822	0.00329559	0.000278894	0.0049564	0.0779491	0.0291836	0.0384125	0.00143804	0.00766734	0.00529179	0.0197909	0.0139028	0.00767571	0.0103897	0.00620054	0.0123075	0.00845013	0.00330781	0.00818855	0.0417155	0.00698391	0.00713718	0.000584275	0.0136867	0.00916372	0.0131506
-192	0.0633306	0.0287831	0.482541	0.0127562	0.0189841	0.00626689	0.00157179	0.0535161	0.0173683	0.0242824	0.0155778	0.00571015	0.0679934	0.0234827	0.00878833	0.0161772	0.0281292	0.0827459	0.0302107	0.0034655	0.00683503	0.0101242	0.0300483	0.0258844	0.00446339	0.000277217	0.00457192	0.0810988	0.016121	0.0520651	0.00147297	0.00698096	0.00625976	0.0192369	0.0124634	0.00623693	0.00973747	0.00438228	0.0133064	0.00828494	0.00473439	0.00726808	0.0410435	0.00608647	0.00798327	0.000839995	0.00976864	0.0084193	0.0151098
-190	0.0645549	0.0261468	0.544555	0.0159953	0.0129756	0.00401303	0.00534029	0.0543893	0.0250856	0.02164	0.0163547	0.014595	0.0720397	0.0257638	0.00886057	0.0163969	0.027463	0.080884	0.0215454	0.00397228	0.00494111	0.00905641	0.0391908	0.0302791	0.00494236	0.000293612	0.00456713	0.0887224	0.00908594	0.0821346	0.000737472	0.00638307	0.00617797	0.0160887	0.0136379	0.00550862	0.0113808	0.0043346	0.0136747	0.00672428	0.00747402	0.00756386	0.0396445	0.00493047	0.00985337	0.00209733	0.0106884	0.00844214	0.0170019
-188	0.0674924	0.0249886	0.53136	0.0202073	0.00941664	0.00402742	0.00885005	0.0543269	0.0225571	0.0181945	0.0163037	0.0267432	0.0637559	0.0260031	0.0100784	0.0157454	0.0254365	0.0691223	0.0180002	0.00371614	0.0019398	0.00942536	0.050539	0.0277591	0.00534525	0.000194587	0.00492392	0.0969097	0.00711705	0.19201	6.16208e-05	0.00514358	0.00600912	0.0116009	0.016604	0.00595355	0.00784497	0.0048632	0.0124459	0.00671691	0.00744481	0.0078811	0.0360327	0.00561004	0.00793974	0.00239239	0.0153044	0.00751826	0.0187765
-186	0.0714941	0.0254016	0.419743	0.0231624	0.00733087	0.00555954	0.0100386	0.0538225	0.0218191	0.0172581	0.0146016	0.0394097	0.0470883	0.0246888	0.0104486	0.0141618	0.0242534	0.0540196	0.016781	0.0025292	0.000285958	0.00989862	0.0570861	0.0212003	0.00656258	0.000173213	0.00682793	0.103064	0.00886513	0.441394	0.000204634	0.00568427	0.00636898	0.00532639	0.0185736	0.00717442	0.00660524	0.00774164	0.0109398	0.00737192	0.00891097	0.00696158	0.0316144	0.00624897	0.00649955	0.00176984	0.0140936	0.00605778	0.0205351
-184	0.073121	0.0275044	0.286384	0.0225961	0.00483698	0.00598603	0.00928244	0.0547216	0.0190699	0.0158627	0.0108636	0.0544027	0.0346739	0.0206192	0.00928212	0.0121827	0.0231105	0.047825	0.0189025	0.00222356	0.000652362	0.0100468	0.0612265	0.0175107	0.00864288	0	0.0138047	0.105915	0.0147606	0.6752	0.000976376	0.00768191	0.00646604	0.000952556	0.0199227	0.00877434	0.00770043	0.00798526	0.0111859	0.00737192	0.0101632	0.00602123	0.0271805	0.00621203	0.0057619	0.00106329	0.0118618	0.00625179	0.0229109
-182	0.0702305	0.0314521	0.194453	0.0210631	0.00422437	0.00628416	0.00875094	0.0573372	0.0138423	0.0130075	0.0078046	0.067728	0.0313884	0.013001	0.0071462	0.0107118	0.0202507	0.0498965	0.0248958	0.00338064	0.00233826	0.00981569	0.0623403	0.0182654	0.00980353	0	0.0253105	0.102101	0.0222479	0.810636	0.00166837	0.00855555	0.00636183	0.000429649	0.0220033	0.00999719	0.00881325	0.00691204	0.0120155	0.00682585	0.00776895	0.00634351	0.0234502	0.00576883	0.00462067	0.000859134	0.0145453	0.00692217	0.0244458
-180	0.0651134	0.0377478	0.142344	0.0199514	0.00428742	0.00747929	0.0102232	0.061293	0.0125009	0.0108655	0.00804915	0.0703945	0.0316306	0.00348135	0.00457733	0.00936374	0.0153099	0.0503667	0.0336858	0.00436959	0.00345004	0.0103501	0.059388	0.0220122	0.00913461	0.000145616	0.0344507	0.0969908	0.0307056	0.876064	0.00138202	0.00937198	0.00602033	0.00100622	0.0250855	0.00995433	0.00820514	0.00579077	0.0142895	0.00669752	0.00806152	0.00673967	0.0203362	0.00527763	0.00447749	0	0.0164441	0.00735838	0.0247087
-178	0.0593889	0.0445033	0.105817	0.0182212	0.00376683	0.00826204	0.0115374	0.062845	0.0142505	0.00984501	0.00899681	0.0655396	0.032035	0.00103838	0.00208069	0.00958186	0.0100292	0.0496461	0.0390798	0.00491094	0.00266884	0.0113018	0.0513528	0.0242403	0.00709568	0.000477026	0.0359135	0.0971205	0.0345615	0.899578	0.000858737	0.012465	0.00577542	0.00436014	0.0251418	0.00986939	0.0082022	0.00654623	0.0158719	0.00634121	0.00666933	0.00766298	0.0165579	0.00450575	0.00639952	0.000375871	0.0163966	0.00655975	0.0260534
-176	0.0540929	0.0496254	0.0731959	0.0151617	0.00401136	0.00788822	0.0107351	0.0610736	0.0116578	0.00870507	0.0104886	0.0565506	0.0350945	0.000237682	0.000477237	0.0100084	0.00728578	0.0529482	0.0418542	0.00535199	0.00136757	0.0105407	0.0413266	0.0212625	0.00642522	0.000543286	0.0362082	0.0995179	0.0316405	0.83766	0.00119518	0.0179086	0.00577256	0.0137299	0.0227021	0.00864693	0.00477267	0.00834437	0.0176701	0.00533017	0.00329792	0.00752566	0.0154595	0.00512622	0.00878163	0.00106329	0.0128764	0.00727857	0.026569
-174	0.0499531	0.0520244	0.0488182	0.0119522	0.00633059	0.00800161	0.0112552	0.0563573	0.00804937	0.00765519	0.0132827	0.0488314	0.0401863	0.000806614	0.000711661	0.0109789	0.00738867	0.0571023	0.0417304	0.00580194	0.00120542	0.00829308	0.030665	0.0188502	0.00774111	0.00041412	0.0383263	0.0997576	0.0252985	0.642327	0.00223417	0.0268468	0.00610189	0.0232077	0.0225654	0.00866281	0.00538607	0.00680029	0.0188068	0.00435871	0.00414124	0.00651523	0.016234	0.00607908	0.00610896	0.000891565	0.0113289	0.00655423	0.0256257
-172	0.0471853	0.0503832	0.0336413	0.00956839	0.0101877	0.0083078	0.0154761	0.0506868	0.0121033	0.00925781	0.0171666	0.0442163	0.0468948	0.00394327	0.00244118	0.0112678	0.00766879	0.0597993	0.040219	0.00588548	0.00162902	0.0058011	0.0215024	0.0184589	0.00952473	0.000340988	0.0403432	0.0972281	0.0201875	0.430082	0.00243682	0.0392427	0.00694324	0.0205628	0.0232294	0.00866797	0.00776213	0.00795136	0.0183152	0.00504621	0.00496525	0.00738551	0.0159733	0.00545308	0.00392234	0	0.00690904	0.00381623	0.0253699
-170	0.0459732	0.0454703	0.0250087	0.00794732	0.0156595	0.00820967	0.0204979	0.0478578	0.0207117	0.0144388	0.0234154	0.0370989	0.0540458	0.0075085	0.00404882	0.0123413	0.00471743	0.064444	0.039604	0.00512099	0.00145053	0.00372857	0.0152682	0.0153962	0.00920405	0.000329137	0.0395575	0.0932768	0.0187685	0.277852	0.00226975	0.050669	0.0075089	0.0113393	0.0237979	0.00658422	0.00727564	0.00731473	0.0193292	0.00690667	0.00518244	0.00873401	0.0153172	0.00509114	0.00359245	0	0.00475202	0.00227593	0.0231947
-168	0.0435563	0.0398898	0.0209437	0.0076774	0.0228787	0.00890925	0.0254921	0.0471908	0.0283021	0.0212752	0.0310765	0.022832	0.0528161	0.0108855	0.00512657	0.0138071	0.00276277	0.0688267	0.0361874	0.00389659	0.00125759	0.00312852	0.0142998	0.0119178	0.00748937	6.53134e-05	0.0381069	0.0921008	0.0188103	0.183423	0.0026777	0.0584842	0.00796964	0.0147206	0.0259392	0.00491168	0.00599184	0.0044702	0.0212037	0.00546832	0.00518244	0.00766171	0.0152619	0.00584824	0.000867854	0.000413352	0.00330396	0.00172276	0.0208757
-166	0.0373258	0.0344836	0.0213175	0.00908496	0.0279849	0.0105125	0.0308331	0.0490103	0.034893	0.026413	0.0370576	0.0105304	0.0449772	0.0152579	0.00658158	0.0129624	0.0030051	0.0673681	0.0324248	0.00333062	0.00252272	0.00498175	0.0154123	0.0115568	0.00705483	0.000700644	0.0357646	0.0890359	0.0179103	0.119788	0.00286059	0.0617267	0.00893499	0.0456276	0.0275557	0.00538121	0.00747246	0.00260762	0.0201437	0.00456076	0.00565357	0.00772516	0.0137051	0.00577254	0.000130197	0.000671199	0	0.00189368	0.0203818
-164	0.0283758	0.0290395	0.0239094	0.0110653	0.0314357	0.0106748	0.0344012	0.0555395	0.0393453	0.0307476	0.0404569	0.0037311	0.0347964	0.020474	0.00691318	0.0105526	0.00681708	0.0575599	0.0328663	0.00350845	0.00542692	0.00719287	0.0162669	0.014251	0.00756545	0.00229427	0.0322956	0.0804712	0.0168621	0.0863965	0.00221769	0.0584583	0.00992443	0.123962	0.0252532	0.00495772	0.00913699	0.00289222	0.0171477	0.0050615	0.00597724	0.00897455	0.0144714	0.00693776	0.00137986	0.000662958	0	0.00233868	0.0213962
-162	0.0184568	0.023332	0.0247388	0.0125647	0.0368835	0.00972423	0.036032	0.0636942	0.0412344	0.0365382	0.0413104	0.000693808	0.0267949	0.0242022	0.00627911	0.00792555	0.0115284	0.0483568	0.0323985	0.00314284	0.00846656	0.00744977	0.0158719	0.0163344	0.00868066	0.00234628	0.029241	0.0728384	0.0157498	0.0662575	0.000965502	0.0509793	0.0104474	0.272827	0.0229068	0.00374041	0.0104954	0.00311908	0.0149807	0.00497085	0.00581046	0.00997835	0.0170483	0.00727014	0.00312817	0.000370023	0.00273734	0.00302312	0.0230292
-160	0.0106553	0.0192007	0.0236488	0.01292	0.0393476	0.0102883	0.0390567	0.0652497	0.04318	0.0460727	0.0416467	2.54775e-05	0.0236094	0.0258439	0.00639166	0.00638065	0.0153373	0.0500037	0.032914	0.00256089	0.0104975	0.00683055	0.0180711	0.0181257	0.00745771	0.00179869	0.0277234	0.0635213	0.0157946	0.0493877	0.000170693	0.0427211	0.0105392	0.437496	0.0235455	0.00436593	0.0129261	0.00247202	0.0131522	0.0047183	0.00515323	0.014527	0.0192058	0.0069045	0.00538009	0.000726755	0.00475932	0.00490551	0.0251301
-158	0.00708026	0.019218	0.021172	0.0129938	0.0391781	0.0118912	0.0441621	0.0618923	0.043464	0.0648038	0.046583	0.00155868	0.0213207	0.0262257	0.0070975	0.0049165	0.0177146	0.0559994	0.0352928	0.00396128	0.0108818	0.00710993	0.018373	0.0192221	0.00526406	0.0011965	0.0252418	0.0549738	0.0166189	0.0380609	0.000360169	0.0353818	0.0104579	0.51316	0.0224841	0.00574438	0.0101411	0.00254988	0.00954186	0.00370152	0.00571387	0.0169096	0.0232842	0.00845381	0.00572715	0.00175761	0.00204205	0.00582411	0.0264593
-156	0.00598717	0.0224336	0.0177149	0.012615	0.0374212	0.0126316	0.0481916	0.0589255	0.0356706	0.0961317	0.0460462	0.00392718	0.0220283	0.0256455	0.0076232	0.00387993	0.0167633	0.0585372	0.0348942	0.00633281	0.010143	0.00892114	0.0141472	0.0194888	0.00446339	0.001482	0.0228599	0.0434597	0.0182492	0.0317915	0.000545031	0.0295686	0.00997379	0.456155	0.0182906	0.00655604	0.0106511	0.00405037	0.00792812	0.00500089	0.00509528	0.0163152	0.0276311	0.0103189	0.00698522	0.0019599	0.00162507	0.0051339	0.0276905
-154	0.00654859	0.0248737	0.0129494	0.010997	0.0326754	0.0133968	0.0491222	0.0572712	0.0179414	0.138478	0.0399181	0.00442172	0.0249194	0.0260929	0.00764138	0.00308271	0.0134787	0.0608542	0.0353367	0.0085548	0.00991678	0.0115156	0.00612433	0.019005	0.00426731	0.00339665	0.0202657	0.0337252	0.0186412	0.0256617	0.000614231	0.0247121	0.00898268	0.292407	0.0147358	0.00606508	0.0112904	0.00551324	0.0107246	0.00498587	0.00479093	0.0155018	0.0340253	0.00931066	0.00873391	0.00212657	0.00285595	0.0059609	0.0287127
-152	0.00724449	0.0251862	0.00804965	0.0085927	0.0292996	0.0146861	0.0491022	0.0541433	0.00393622	0.18585	0.0338539	0.00453182	0.0270841	0.0290231	0.00778982	0.00336532	0.010805	0.0583043	0.0342462	0.00969041	0.0116354	0.0131967	0.00143444	0.0194358	0.00279211	0.00475459	0.0190889	0.0299743	0.0181327	0.0212632	0.000839295	0.0204686	0.00829158	0.129214	0.0151409	0.00595355	0.00977096	0.0065697	0.0151499	0.00368978	0.00518244	0.0132988	0.0446712	0.0074548	0.00925011	0.0022438	0.00182489	0.00798585	0.0307649
-150	0.00742784	0.0251465	0.0055503	0.00596819	0.0273468	0.0147347	0.0504969	0.0493249	0.000173408	0.22812	0.0316998	0.00554637	0.0268462	0.0305072	0.00761901	0.0037035	0.0102602	0.0513323	0.032533	0.00991329	0.0141153	0.0140135	0.00346037	0.0206887	0.00156354	0.00218786	0.0168068	0.0300137	0.0165887	0.0208043	0.00121825	0.0173669	0.00896313	0.051666	0.0159185	0.00661796	0.00924804	0.00848332	0.0151499	0.00472349	0.00616522	0.0116305	0.0556337	0.00735508	0.00962772	0.0016364	0	0.00699897	0.0346729
-148	0.00705417	0.0259085	0.00336888	0.00407995	0.0254714	0.0123715	0.0546067	0.0436956	0.00102635	0.257105	0.0291079	0.00536075	0.0206055	0.0270861	0.00767866	0.00255551	0.0118432	0.0428556	0.0317972	0.0103211	0.0145361	0.015455	0.0112939	0.0254755	0.00174124	0.00146501	0.0126949	0.0338267	0.014656	0.0224424	0.00326392	0.0147616	0.0106973	0.0398667	0.0148696	0.00728238	0.00968283	0.0103899	0.0130603	0.00384841	0.00778449	0.0113941	0.0676709	0.0103171	0.0102741	0.00132911	0.00296818	0.00605226	0.0375117
-146	0.00700898	0.0271601	0.00173171	0.00335253	0.0231386	0.0103435	0.0592422	0.0375902	0.0059297	0.275889	0.0251685	0.00674973	0.0162768	0.0232649	0.00607521	0.00151658	0.0143347	0.0326573	0.0327201	0.0106917	0.0125646	0.0163374	0.0213744	0.0290187	0.00329355	0.00220047	0.00792492	0.0331511	0.0151029	0.0233878	0.00443769	0.0120512	0.0121463	0.0458026	0.0199253	0.00664455	0.0106793	0.0100375	0.0135059	0.00383858	0.00659583	0.0137571	0.0813997	0.011678	0.0106995	0.00064887	0.00891459	0.00620059	0.037733
-144	0.00851762	0.0279977	0.00217848	0.00410954	0.0207205	0.00965948	0.060671	0.0315882	0.0116444	0.293914	0.0223675	0.00847993	0.0147602	0.020523	0.00412782	0.00254214	0.0165643	0.0237909	0.0328634	0.0102126	0.0114072	0.013981	0.0267947	0.0304625	0.00527631	0.00221689	0.00608587	0.0296215	0.0161428	0.0256063	0.00262762	0.0097864	0.0134047	0.0515905	0.0608557	0.00555664	0.0101305	0.00888638	0.0149655	0.00463065	0.005671	0.0145324	0.0911289	0.0105239	0.0114543	0.00287353	0.00970477	0.00869312	0.0362342
-142	0.0117565	0.0277053	0.00491493	0.00762891	0.0192814	0.00859788	0.0589766	0.0268512	0.0132128	0.316953	0.0250083	0.0134117	0.0162676	0.0181935	0.00259521	0.00398506	0.0181271	0.0183761	0.0334032	0.00944082	0.00975809	0.0123858	0.0315616	0.0284827	0.00524414	0.00176387	0.00775451	0.0298932	0.0172781	0.0262894	0.00199625	0.00866886	0.0141886	0.0568954	0.1635	0.00585591	0.00781912	0.00854404	0.015442	0.00595815	0.00496525	0.0140239	0.112255	0.00736801	0.0117754	0.00381746	0.0065395	0.00791733	0.0334691
-140	0.0159995	0.0268751	0.00788359	0.012364	0.0187975	0.00768304	0.0591159	0.0248353	0.00958255	0.331822	0.0308405	0.0168989	0.0179294	0.0161887	0.00174769	0.00396172	0.0188261	0.0158121	0.0336936	0.00875411	0.00935586	0.0131665	0.0363083	0.029139	0.00445012	0.00152653	0.00994023	0.0280343	0.0246002	0.0290235	0.00286158	0.00871311	0.0125861	0.0627473	0.29536	0.00627583	0.0102575	0.00819536	0.0150272	0.00542628	0.00376905	0.012604	0.153765	0.00507451	0.0116624	0.00195485	0.00587524	0.00728434	0.0297216
-138	0.0207815	0.0276044	0.010983	0.0164726	0.0184703	0.00713684	0.0629612	0.0242005	0.00426752	0.333066	0.0339941	0.0168334	0.0173022	0.0147928	0.0016186	0.00457858	0.0185294	0.0179743	0.0274314	0.00905608	0.00989887	0.0136309	0.0356664	0.0296085	0.00415446	0.000592122	0.0118711	0.0233183	0.0523697	0.0438546	0.00326129	0.00939518	0.0102311	0.0695392	0.408689	0.0059853	0.0121029	0.00861184	0.0150883	0.00354944	0.00361781	0.0102766	0.214758	0.00294537	0.0114761	0.00146361	0.00491169	0.00654569	0.0250749
-136	0.0243595	0.0313619	0.0137214	0.0191374	0.0182982	0.00491694	0.0670387	0.0237354	0.00155856	0.32466	0.0385233	0.0178229	0.013673	0.0113039	0.00201963	0.00584192	0.0191913	0.0228083	0.0178949	0.0110562	0.0100673	0.0135682	0.0303514	0.0272366	0.00406459	0.000258413	0.0143146	0.0220022	0.100898	0.0741754	0.00332489	0.0102526	0.00905399	0.0780419	0.50545	0.00593926	0.0111582	0.00899441	0.0146275	0.00215178	0.00433346	0.0100655	0.298197	0.00157333	0.00798327	0.00129269	0.00358865	0.00636599	0.0202123
-134	0.0259938	0.0349947	0.0151161	0.0202403	0.0159304	0.0023894	0.0724365	0.0228617	0.00287462	0.310294	0.0475364	0.0203384	0.013583	0.00676857	0.00198491	0.00734932	0.0212351	0.0291776	0.0101398	0.013681	0.00989038	0.014235	0.027438	0.0235428	0.00286002	0.00086528	0.0146003	0.0221798	0.166163	0.108593	0.00432664	0.0113637	0.00789833	0.0879131	0.608073	0.00596069	0.0108838	0.00757885	0.01409	0.00199096	0.00518244	0.01155	0.402595	0.00344025	0.00561452	0.000286024	0.00184496	0.00493688	0.0163793
-132	0.0256278	0.0368648	0.017082	0.0216027	0.0132874	0.000901026	0.0778025	0.0216662	0.00723167	0.297868	0.0646488	0.0212851	0.0220982	0.0041218	0.00154799	0.00860375	0.0214319	0.0344794	0.00413192	0.0147357	0.00853632	0.0157812	0.0280514	0.0204741	0.00158856	0.00278347	0.0142459	0.0206332	0.245746	0.143865	0.00472997	0.0119913	0.00668854	0.0967603	0.690023	0.00655962	0.0112722	0.00864238	0.0130911	0.00250481	0.00746836	0.0121457	0.522178	0.0054069	0.00668168	3.98732e-06	0.00192708	0.00326281	0.0133224
-130	0.0250668	0.039148	0.0188857	0.0255103	0.0107441	0.000839442	0.0785379	0.0211544	0.0148052	0.284569	0.0904543	0.020064	0.0398835	0.00250212	0.00167429	0.00990274	0.02122	0.0367605	0.00080397	0.0133426	0.00681995	0.0185688	0.0289875	0.0173079	0.00197664	0.00425746	0.0152619	0.0193344	0.355845	0.206278	0.00508454	0.0114813	0.00677678	0.102321	0.722307	0.00692636	0.0109096	0.0103966	0.0136747	0.00365947	0.00971754	0.0102782	0.628513	0.00752868	0.00695505	0.000259707	0.00483687	0.00302312	0.0115926
-128	0.0236228	0.0429901	0.0199336	0.0304238	0.00821187	0.00495694	0.0758631	0.0215769	0.0213489	0.271732	0.127681	0.0202906	0.0513737	0.00102117	0.00196417	0.012184	0.0227195	0.0383715	0.00168298	0.010803	0.0068366	0.0221989	0.0276429	0.015912	0.00363056	0.0024272	0.0152433	0.0184283	0.489354	0.294106	0.00612056	0.011395	0.00742162	0.104134	0.730673	0.00510298	0.0094008	0.00959044	0.0153344	0.00403298	0.00902121	0.00914879	0.708743	0.00795525	0.00510251	0.00180413	0.004179	0.00182542	0.00975794
-126	0.02194	0.0464477	0.0231261	0.0273266	0.0050355	0.00645568	0.0721259	0.0218442	0.0233339	0.257844	0.173459	0.0223338	0.0450031	0.000487733	0.000990359	0.0143945	0.0236151	0.0396215	0.0047673	0.00871534	0.00746571	0.0261361	0.0216724	0.0151606	0.00516295	0.00219246	0.013888	0.0165823	0.590916	0.389103	0.00645305	0.0123933	0.00804595	0.103897	0.736092	0.00310061	0.0105759	0.00862562	0.0159795	0.00456376	0.00811381	0.0100153	0.779101	0.00607169	0.00719788	0.00230334	0.00379942	0	0.00813537
-124	0.021879	0.0497871	0.0260644	0.0155579	0.00484805	0.00705828	0.0632513	0.0217292	0.0240931	0.239951	0.225177	0.0225299	0.0364783	0.00293608	0.000826775	0.0129086	0.0217047	0.0403508	0.0136636	0.00607903	0.00901994	0.0330426	0.0163419	0.0163049	0.00448841	0.00320501	0.0148484	0.0166967	0.681134	0.48882	0.00563023	0.0139231	0.00899246	0.102168	0.723178	0.00228934	0.0112204	0.00810745	0.0165636	0.00565808	0.00706696	0.0109888	0.837604	0.00537181	0.00865144	0.00300803	0.00498925	0.000370705	0.00794343
-122	0.0241802	0.0552863	0.0258655	0.00560708	0.00735643	0.0120892	0.0561399	0.0223274	0.0239853	0.218175	0.279094	0.0180208	0.0369634	0.00520696	0.00169503	0.0101235	0.0177069	0.0400354	0.025383	0.00422738	0.0103718	0.0414426	0.0173561	0.0172145	0.00259858	0.00422234	0.0184762	0.0212682	0.773176	0.574899	0.00465352	0.0150579	0.0105638	0.096257	0.691562	0.000937485	0.0113832	0.00669859	0.0192373	0.00484662	0.00707686	0.0105582	0.854763	0.00635052	0.00833911	0.00288257	0.00306673	0.00387596	0.00753963
-120	0.0271225	0.0611793	0.022814	0.00269801	0.010278	0.0245392	0.061184	0.0229214	0.02143	0.194734	0.334674	0.013044	0.0388917	0.00400887	0.00226361	0.00755014	0.0140245	0.0397709	0.0316043	0.00468728	0.0107423	0.0476543	0.0238211	0.0146608	0.00220642	0.00510778	0.0210019	0.0252177	0.834448	0.628711	0.00580059	0.016967	0.0125737	0.0829297	0.664448	0.000269497	0.00858293	0.00504574	0.0212653	0.00363681	0.00595604	0.010813	0.811222	0.00713902	0.00951051	0.00287752	0.00245539	0.00797455	0.00692418
-118	0.0294854	0.0658399	0.0198998	0.00191905	0.0145212	0.0424576	0.0794799	0.0220651	0.0165774	0.167416	0.37715	0.0118916	0.0346287	0.0034679	0.00196674	0.00594364	0.011701	0.0416367	0.0368686	0.00574929	0.0108296	0.0515181	0.0381015	0.0100381	0.00283347	0.00458655	0.0193786	0.0261066	0.869008	0.646151	0.00580488	0.0191729	0.0140398	0.0659169	0.658162	0.00156816	0.00652005	0.00380637	0.0193601	0.00364992	0.00417233	0.0115118	0.714283	0.00636529	0.00992286	0.00255614	0.00686889	0.012167	0.00767958
-116	0.0319008	0.0741235	0.0185022	4.87996e-06	0.0173814	0.061666	0.100639	0.0204522	0.0160318	0.141474	0.396834	0.0155622	0.0298803	0.00636311	0.00148694	0.00514746	0.011032	0.0412082	0.0380633	0.00543422	0.0102832	0.0563314	0.0804857	0.00752476	0.00370869	0.00437867	0.0145633	0.0316389	0.890793	0.646189	0.00445746	0.0202878	0.0154387	0.0481026	0.663202	0.000747765	0.00701711	0.00382016	0.0173624	0.00633684	0.00489364	0.0118142	0.589129	0.00593504	0.00914626	0.0038467	0.011536	0.0197821	0.00801297
-114	0.0353612	0.0891677	0.020133	0.000125659	0.0161758	0.0812265	0.115589	0.0194632	0.0164223	0.116918	0.394281	0.0186409	0.0298648	0.00984876	0.00143567	0.00512387	0.0112753	0.0363534	0.0365909	0.00501989	0.010555	0.0625121	0.15506	0.00768295	0.00474066	0.00551516	0.0105436	0.0392299	0.919895	0.649977	0.0040963	0.0217895	0.017844	0.0307105	0.642348	0.000216312	0.00750125	0.00525919	0.0210041	0.00846405	0.00684035	0.0104774	0.483845	0.00571897	0.00948034	0.00519202	0.0160846	0.0328934	0.00759249
-112	0.0363268	0.112185	0.019718	0.00104828	0.0115007	0.0971736	0.123434	0.0204838	0.0157117	0.0937534	0.376319	0.0208406	0.0373202	0.0128623	0.00124273	0.00680115	0.0120613	0.0365834	0.0354478	0.00504504	0.0119263	0.0664692	0.244119	0.00884073	0.00547035	0.00548167	0.00863024	0.0446467	0.978364	0.650067	0.00457806	0.0225801	0.0211664	0.0198057	0.537579	0.000793806	0.00556234	0.00868299	0.029347	0.00746802	0.00768179	0.0108407	0.386267	0.00709101	0.00833033	0.00619284	0.0198429	0.0475504	0.00771641
-110	0.0338375	0.144013	0.01563	0.00226918	0.00662028	0.0995304	0.125139	0.0217842	0.018439	0.0711279	0.361186	0.0239625	0.0500771	0.0147315	0.000804405	0.00837593	0.01253	0.0427324	0.0342618	0.00550756	0.0125944	0.0639883	0.31778	0.0126145	0.00603919	0.00578407	0.00747254	0.0440622	1	0.639984	0.00459553	0.0209747	0.0234377	0.0174879	0.379949	0.000939073	0.00646305	0.0152732	0.0365688	0.00695636	0.00530635	0.0119474	0.30237	0.00781859	0.00734984	0.00664048	0.0198667	0.054903	0.00662133
-108	0.0305671	0.180889	0.0116522	0.000914078	0.0025595	0.0898623	0.121956	0.0223623	0.0221849	0.0521427	0.373849	0.0349411	0.0591631	0.0140276	0.000532697	0.00935824	0.0144358	0.0473111	0.0328283	0.00561599	0.0124118	0.0549912	0.333418	0.0172843	0.00646811	0.00607192	0.00758251	0.0434997	0.929506	0.651951	0.00461233	0.0190629	0.0249301	0.0203293	0.236486	0.00318594	0.0082257	0.0206307	0.036538	0.00819429	0.00340251	0.0123518	0.245274	0.00759699	0.00775762	0.00677897	0.0178757	0.0583254	0.00559234
-106	0.0312905	0.208495	0.0101855	9.36343e-05	0.00100795	0.0808169	0.118398	0.0227511	0.0187132	0.043892	0.402245	0.0497258	0.0597548	0.0114125	0.000248172	0.0106488	0.0170441	0.0515424	0.0315731	0.00537189	0.0119285	0.042831	0.303201	0.0217909	0.0072361	0.00721088	0.0086968	0.0565628	0.826954	0.687688	0.00418198	0.0194589	0.0269218	0.0265805	0.156746	0.0090224	0.00714872	0.0231333	0.0326356	0.00820931	0.00346846	0.0113982	0.205115	0.00789244	0.00870794	0.00687892	0.0179168	0.0612319	0.00586334
-104	0.0373824	0.221345	0.00865808	0.00150608	0.00200994	0.0750965	0.111029	0.023461	0.0161417	0.0459403	0.433158	0.0661429	0.0571946	0.00784083	0.000671347	0.0120121	0.0194997	0.0576511	0.030738	0.0062532	0.0109176	0.032235	0.254656	0.0300519	0.00730197	0.00709096	0.00960634	0.0796543	0.739478	0.706282	0.00375953	0.021013	0.0302817	0.0428424	0.111533	0.0154792	0.00613167	0.0222832	0.0306995	0.00665329	0.00484322	0.0113638	0.163297	0.00844275	0.00839982	0.00582893	0.0187234	0.0603163	0.00593461
-102	0.0435335	0.22877	0.00822552	0.00628143	0.00405822	0.0706823	0.0958885	0.0252342	0.0140489	0.050359	0.473087	0.0809917	0.063744	0.00568824	0.0007324	0.0139216	0.0225908	0.0617728	0.0296874	0.0090312	0.00952587	0.0260042	0.205566	0.0434102	0.00750826	0.00616816	0.0106884	0.100386	0.673627	0.682401	0.00285762	0.0211436	0.0324912	0.0957122	0.0817112	0.0244433	0.00550535	0.02185	0.0331732	0.00661971	0.00661892	0.0101223	0.126616	0.00853508	0.0117365	0.00375898	0.0170855	0.0574528	0.00511531
-100	0.0437458	0.22959	0.00931207	0.0088919	0.00822635	0.0629743	0.0796607	0.0251458	0.0139643	0.0524069	0.536116	0.0922478	0.0859325	0.00864637	0.000912762	0.0164837	0.0223675	0.0649298	0.0278398	0.0128665	0.008218	0.023047	0.166168	0.0606079	0.00923316	0.00489739	0.0115415	0.115572	0.627911	0.609996	0.00243254	0.0214944	0.031601	0.208168	0.0658211	0.0346973	0.00599478	0.0220124	0.0405329	0.00725315	0.00939529	0.00913964	0.101293	0.00727014	0.0122614	0.00330602	0.0190564	0.0517429	0.00486251
-98	0.0388279	0.216064	0.0101919	0.0104004	0.0146984	0.0530897	0.0666116	0.0226204	0.0120786	0.0517383	0.622626	0.103291	0.112288	0.0160419	0.00199051	0.0189702	0.0202273	0.0676461	0.0239953	0.0155133	0.00696764	0.0209638	0.142154	0.0844704	0.0108723	0.00449529	0.0118626	0.128152	0.583823	0.4922	0.00394604	0.0212305	0.0293352	0.362973	0.053777	0.0418856	0.00773157	0.0204783	0.0478926	0.0079472	0.0098782	0.0088306	0.0812259	0.00703562	0.0105693	0.00332542	0.0183338	0.0391424	0.00500093
-96	0.0309973	0.187148	0.0120221	0.0123213	0.0196086	0.0403637	0.0587561	0.0210982	0.0118728	0.0502639	0.719046	0.105928	0.13377	0.0265435	0.0050266	0.0202226	0.0198551	0.063886	0.0213339	0.0145767	0.00574022	0.0173259	0.124743	0.111555	0.0100803	0.00400243	0.0117383	0.134035	0.531841	0.357312	0.00481136	0.0187472	0.0266981	0.476243	0.0338203	0.0435176	0.0105083	0.0210572	0.0482771	0.0100602	0.0103997	0.00915005	0.0613718	0.00809373	0.0110377	0.00310506	0.0181841	0.0240717	0.00508412
-94	0.0246688	0.148406	0.0127838	0.013408	0.0216987	0.0272506	0.0596508	0.0194117	0.0146015	0.0514098	0.790631	0.10253	0.154059	0.0370198	0.00656364	0.0200855	0.0207605	0.055174	0.018196	0.0100466	0.00468657	0.0134857	0.113665	0.14039	0.00709057	0.00472921	0.0109049	0.133778	0.460607	0.254677	0.00415726	0.0191719	0.0230707	0.463829	0.0161262	0.0415577	0.011627	0.022256	0.0455266	0.0145743	0.0127672	0.00945403	0.0371471	0.00752312	0.0123699	0.0029655	0.0199415	0.0144374	0.00649894
-92	0.0236544	0.111927	0.012535	0.0137709	0.0208654	0.0147704	0.0696092	0.0178798	0.018272	0.0545186	0.807253	0.0986145	0.178459	0.0442702	0.00506272	0.0213034	0.0226857	0.0475377	0.0123061	0.00512073	0.0042702	0.011802	0.116121	0.166745	0.00392621	0.00599105	0.00931053	0.131378	0.375986	0.1966	0.00294791	0.0205851	0.0191823	0.34934	0.0110958	0.0420293	0.00878975	0.0237259	0.0435754	0.0134284	0.0151012	0.00942215	0.0160602	0.00710764	0.0120011	0.00324142	0.0208439	0.0121442	0.00790899
-90	0.0253052	0.08853	0.00843225	0.0118726	0.0182087	0.00555436	0.0841207	0.0179041	0.0217789	0.0573728	0.787992	0.0968593	0.212497	0.0550622	0.00327494	0.0249734	0.0233157	0.053381	0.00682156	0.00196506	0.00413068	0.0111105	0.121029	0.191411	0.00249646	0.00653994	0.0078927	0.127848	0.322566	0.16301	0.00169605	0.0204599	0.0169614	0.217006	0.00930895	0.0436577	0.0100036	0.0236041	0.0414241	0.0119338	0.0156868	0.00724157	0.013373	0.00885269	0.0127777	0.00358194	0.0200464	0.0119017	0.008339
-88	0.0252093	0.0784501	0.00632333	0.0103504	0.0152718	0.0034064	0.0966371	0.0168367	0.0264405	0.0581034	0.71618	0.0999516	0.252801	0.0693527	0.00293496	0.0328192	0.0202473	0.0717513	0.00130779	0.00047483	0.0039855	0.0101806	0.126569	0.212437	0.00241322	0.00742889	0.0083701	0.119125	0.317402	0.132839	0.000296571	0.0200201	0.0155224	0.112077	0.00932358	0.0420078	0.0129625	0.0219785	0.038228	0.0160615	0.0166681	0.00755092	0.0125825	0.010463	0.014127	0.00460881	0.0156977	0.0128002	0.00930388
-86	0.0283853	0.0819161	0.0098573	0.0108414	0.0119284	0.00437045	0.103646	0.0148202	0.0316991	0.0520517	0.576204	0.104452	0.299891	0.0972234	0.00262853	0.0451003	0.0157418	0.101604	0.00385418	0.00042114	0.00357668	0.00859163	0.129296	0.234701	0.00263739	0.00748834	0.0112673	0.108383	0.331336	0.0993013	6.91998e-06	0.0200487	0.0139447	0.0565376	0.0114093	0.0368005	0.0141012	0.0216939	0.0349248	0.0121915	0.0170691	0.00688108	0.0122585	0.0108563	0.0174373	0.00619576	0.00968378	0.0134649	0.0101609
-84	0.0321621	0.0870205	0.011178	0.0123643	0.0106879	0.00322913	0.107091	0.0130582	0.0355719	0.0397113	0.424119	0.102012	0.342762	0.150433	0.00215549	0.0627144	0.0116402	0.14231	0.00881638	0.00153763	0.00384661	0.00900444	0.104434	0.264308	0.00463956	0.00601765	0.0168808	0.09704	0.321374	0.0600927	0.000122912	0.0193672	0.0121058	0.038446	0.0149629	0.0301646	0.0141453	0.0201025	0.0299619	0.00549098	0.0170248	0.00718349	0.0155624	0.0114232	0.0165221	0.00911182	0.00348737	0.0129998	0.0103831
-82	0.0332574	0.0835386	0.0101453	0.0137261	0.0126774	0.00207026	0.114799	0.0111121	0.0412866	0.0270608	0.306847	0.0959639	0.342466	0.24271	0.00167289	0.0827534	0.00763746	0.180747	0.0135194	0.00187601	0.00490371	0.0105949	0.0401837	0.30462	0.00568634	0.0055765	0.0250975	0.0863244	0.253115	0.0316114	0.000756914	0.0197584	0.0102423	0.0293546	0.0180489	0.0256376	0.0126981	0.0181416	0.0245842	0.002836	0.0182714	0.00780155	0.0267775	0.010378	0.016726	0.013954	0.000546555	0.0133537	0.0108515
-80	0.0308077	0.0673704	0.0113549	0.0137975	0.0158503	0.00199371	0.128916	0.0089578	0.0549463	0.0180497	0.225016	0.0912838	0.302429	0.371912	0.000987563	0.0954078	0.00546011	0.208367	0.0191452	0.00251558	0.00706662	0.0124857	0	0.341636	0.00567103	0.00789613	0.0350356	0.0839056	0.153699	0.0181624	0.00187103	0.0215499	0.00830565	0.0208619	0.0197429	0.0238852	0.00884146	0.0179147	0.0224021	0.0032289	0.0201211	0.0091027	0.056669	0.00960611	0.0165221	0.0176816	0.000491808	0.0138955	0.0100857
-78	0.0314368	0.0529695	0.011491	0.0124598	0.0173337	0.00197961	0.147406	0.0107904	0.0803132	0.012951	0.159688	0.0922505	0.256277	0.492235	0.000586759	0.0918747	0.00545151	0.221523	0.0211244	0.00373369	0.00956546	0.0145048	0.000766026	0.361303	0.00804391	0.0117198	0.0440152	0.0844102	0.0829118	0.0114093	0.0023752	0.023362	0.00663369	0.0151158	0.0194969	0.0194764	0.00898658	0.0175962	0.0215725	0.00505823	0.020538	0.00743444	0.104391	0.00994405	0.0183357	0.0212787	0.00071262	0.014138	0.00922156
-76	0.0381364	0.056636	0.0109135	0.0127553	0.0196086	0.00137212	0.16658	0.0167533	0.119898	0.00971315	0.103187	0.0975785	0.215208	0.551936	0.000646413	0.0701062	0.00722619	0.219758	0.0342598	0.00410323	0.0104079	0.0160797	0.00830088	0.373923	0.0127708	0.0150173	0.0486055	0.0799026	0.0558573	0.00685951	0.00174087	0.0253008	0.00551309	0.0120594	0.0201829	0.0158654	0.0122428	0.0165736	0.01979	0.00495666	0.0201983	0.00707395	0.148012	0.0117833	0.0206785	0.0276941	0.00111227	0.0153101	0.00999948
-74	0.0618378	0.0728434	0.00846066	0.013265	0.0230576	0.000386195	0.182887	0.0278243	0.175159	0.00727705	0.0605769	0.10285	0.173037	0.537628	0.000532697	0.0461985	0.00975706	0.208135	0.0450291	0.00449111	0.00948062	0.0165172	0.0288614	0.403037	0.0171458	0.0165061	0.0472609	0.0741496	0.0466809	0.00497379	0.00199658	0.0265381	0.00590109	0.0109907	0.0231193	0.0105445	0.0126	0.0159776	0.0176701	0.00686462	0.0195199	0.00711751	0.188613	0.012786	0.0209824	0.0330974	0.0012756	0.0150591	0.0100929
-72	0.134177	0.0868963	0.00832105	0.0127163	0.0269983	0	0.196869	0.0463179	0.249271	0.00626071	0.0356868	0.107153	0.136173	0.46464	0.000266348	0.0301015	0.0111939	0.195645	0.0584393	0.00417657	0.00697361	0.0185039	0.0564681	0.425553	0.017418	0.0148144	0.0406316	0.0687832	0.0383854	0.00925046	0.00194946	0.026434	0.00744165	0.0118951	0.022703	0.00785312	0.00974511	0.0167767	0.0187452	0.00927988	0.016385	0.00591958	0.262669	0.0131627	0.0206177	0.0349733	0.00125826	0.0144088	0.0126948
-70	0.292254	0.0998624	0.00436333	0.013688	0.0289989	0.000215256	0.210927	0.0742611	0.348263	0.00564961	0.0256201	0.116082	0.11002	0.359078	1.77169e-15	0.0230478	0.0138206	0.185344	0.0979557	0.00473102	0.00646894	0.0225262	0.0951398	0.414717	0.0181645	0.010539	0.031951	0.0627234	0.03269	0.0195013	0.00130952	0.0266358	0.0102721	0.0127241	0.0221736	0.00697041	0.0102575	0.0178808	0.0188068	0.0125424	0.0123248	0.00599755	0.348021	0.0128931	0.0180925	0.0348922	0.00100095	0.0147082	0.0215927
-68	0.531514	0.11011	8.22993e-05	0.0152105	0.0285405	0.00147456	0.221325	0.113137	0.492998	0.00490895	0.0237382	0.123726	0.09054	0.261563	9.71717e-05	0.023013	0.0178734	0.181482	0.163092	0.00601774	0.00717284	0.0273627	0.130118	0.380607	0.015519	0.00578526	0.0233618	0.0552984	0.0291349	0.0362044	0.00185291	0.0273222	0.0180767	0.0129287	0.0212756	0.00457153	0.0123386	0.0196622	0.017762	0.0142786	0.00942262	0.00599755	0.38237	0.01228	0.0153331	0.0299812	0.000912445	0.0139754	0.0359305
-66	0.793991	0.107671	6.95625e-05	0.0183404	0.0225967	0.00491262	0.229194	0.168143	0.668844	0.00515017	0.02394	0.133469	0.0769516	0.180577	0.000595148	0.0271108	0.0251118	0.189623	0.233772	0.00690664	0.00675019	0.0308042	0.155382	0.337668	0.0116122	0.00232468	0.0165086	0.0476459	0.0246291	0.0588911	0.00344351	0.0258717	0.0376067	0.0148934	0.0189546	0.00396903	0.012499	0.022202	0.0148428	0.0160973	0.00799179	0.00497544	0.393854	0.0125625	0.016036	0.0217995	0.00225557	0.00978842	0.0593489
-64	0.965809	0.0935139	0.00100866	0.0227074	0.0119165	0.00966092	0.231456	0.240329	0.832903	0.00440446	0.0235316	0.1458	0.069018	0.128266	0.00190848	0.0350861	0.0336388	0.195219	0.327404	0.00747681	0.00521135	0.0312531	0.164266	0.307392	0.00919129	0.00056577	0.0129095	0.0417552	0.0193592	0.0868766	0.00493559	0.0221484	0.0724391	0.0184753	0.0168078	0.00623693	0.00998835	0.0229537	0.0137363	0.0167263	0.00660761	0.0057889	0.340694	0.0138183	0.017112	0.0151377	0.00560333	0.00798585	0.101144
-62	1	0.081198	0.00334439	0.0232805	0.00514456	0.0141025	0.217656	0.321931	0.951635	0.00294381	0.025184	0.156053	0.0652745	0.106559	0.00346486	0.038642	0.0395802	0.186379	0.448388	0.00713267	0.00428246	0.0312465	0.162218	0.305066	0.010018	0.000379407	0.0122463	0.0380122	0.0169915	0.116202	0.00519757	0.0200066	0.130286	0.0248035	0.0159666	0.00592338	0.00841196	0.023096	0.0175927	0.0185264	0.00659583	0.00538328	0.235015	0.0143335	0.0178802	0.0101921	0.00834796	0.0151733	0.169384
-60	0.983401	0.0735279	0.00274723	0.0197818	0.00673956	0.0170119	0.195016	0.414635	1	0.00208736	0.0283245	0.162209	0.0717393	0.110635	0.00391157	0.0372361	0.0444263	0.177134	0.557086	0.00619374	0.00441601	0.0310062	0.155581	0.34532	0.0109627	0.000758382	0.012688	0.036607	0.0167203	0.155305	0.00723764	0.0226265	0.266101	0.0364473	0.0153203	0.00476284	0.00862406	0.0250264	0.0205893	0.0177991	0.00529315	0.00635014	0.143728	0.0144092	0.0190645	0.00651927	0.0130963	0.0307798	0.253913
-58	0.968524	0.066252	0.0040018	0.0165565	0.0132661	0.0184634	0.174741	0.528317	0.979916	0.00178457	0.0323511	0.165405	0.0921381	0.127938	0.00420425	0.0362726	0.0543013	0.165431	0.620458	0.00545046	0.00606828	0.0293328	0.147511	0.418224	0.0105368	0.000430679	0.0131817	0.0384198	0.016876	0.202516	0.0091146	0.023826	0.516408	0.0621604	0.0156974	0.00434291	0.00731206	0.0273666	0.0230013	0.0163217	0.00471131	0.00764309	0.0955944	0.0135911	0.0190863	0.00447244	0.0244736	0.0504852	0.315382
-56	0.931471	0.0618161	0.00764453	0.0145267	0.019877	0.0199288	0.168573	0.655464	0.936991	0.00216271	0.0363394	0.175562	0.121406	0.161018	0.00601975	0.0358584	0.0707879	0.154742	0.622136	0.00489889	0.00744277	0.0283365	0.145368	0.489253	0.0107742	7.11034e-05	0.014211	0.0442533	0.0170316	0.237462	0.00841371	0.0211868	0.798211	0.116343	0.0150278	0.00575509	0.00750125	0.0303973	0.026735	0.0150245	0.00578172	0.00747674	0.0769892	0.0141414	0.0202188	0.00369226	0.0294218	0.0724549	0.331707
-54	0.842818	0.0548826	0.0125448	0.0127059	0.0229128	0.0224816	0.179041	0.791672	0.903556	0.00182822	0.0383456	0.18666	0.142123	0.201953	0.00966218	0.0375323	0.0876127	0.149253	0.572494	0.00398145	0.00749431	0.0266414	0.153621	0.539005	0.0107232	0	0.0160474	0.0565487	0.0173768	0.225104	0.00747424	0.0205991	0.984739	0.197201	0.0147281	0.0044473	0.00611346	0.0340379	0.0287327	0.0162504	0.00664813	0.00846728	0.084656	0.0156298	0.0226959	0.00217415	0.0341537	0.0971426	0.331621
-52	0.69002	0.0451288	0.0117894	0.0114017	0.0301593	0.0248863	0.20393	0.932065	0.909174	0.00050909	0.0389146	0.202063	0.14684	0.243769	0.015438	0.0394175	0.0982061	0.138184	0.517429	0.00247341	0.006627	0.0220813	0.175481	0.568505	0.00837531	0.000264771	0.0169319	0.075765	0.0185289	0.153542	0.0100155	0.0217113	1	0.264879	0.0147216	0.00419923	0.00402766	0.0367841	0.0309143	0.0164921	0.00791029	0.00992942	0.113694	0.0153472	0.0211645	0.00127355	0.0388145	0.127175	0.334074
-50	0.514226	0.0402893	0.0079747	0.0107801	0.0371954	0.026482	0.235699	1	0.921333	0.000559172	0.0391868	0.211711	0.139284	0.280209	0.0227172	0.038301	0.0937611	0.125136	0.473253	0.0018912	0.00633979	0.0174442	0.218549	0.58677	0.00456194	0.00147036	0.0150843	0.0993175	0.0210951	0.0685005	0.0116532	0.022035	0.889089	0.291018	0.0159696	0.00409842	0.00378911	0.0375903	0.0360773	0.0168871	0.00869566	0.0088385	0.155125	0.0161912	0.0181577	0.00259442	0.0325661	0.16488	0.352649
-48	0.377544	0.0370709	0.00817163	0.00992066	0.0358739	0.0255732	0.266517	0.870757	0.827451	0.00225323	0.0387515	0.217793	0.121631	0.309863	0.026465	0.0372219	0.0765153	0.11416	0.430461	0.00224687	0.00603623	0.0150956	0.256691	0.600838	0.00145018	0.00304389	0.0125285	0.122234	0.0252225	0.0228001	0.0117139	0.022859	0.774596	0.303325	0.018393	0.00727166	0.00438959	0.0385387	0.0445586	0.0187563	0.00918988	0.00789404	0.199345	0.0179732	0.0163483	0.00391555	0.0325533	0.204621	0.362075
-46	0.275988	0.0316455	0.0113838	0.00945706	0.0357018	0.0231424	0.295236	0.569037	0.624757	0.00512858	0.039581	0.216964	0.0955229	0.312231	0.0240182	0.0387548	0.0671931	0.101164	0.348444	0.00208108	0.00573613	0.0157229	0.264799	0.616391	0.000486117	0.00382781	0.0106338	0.135261	0.0283711	0.00950408	0.0119208	0.0222757	0.700099	0.325797	0.0218025	0.0114784	0.0058755	0.0394733	0.0517339	0.0210733	0.010167	0.00754018	0.24838	0.0179196	0.0157886	0.00345568	0.0369659	0.241992	0.316083
-44	0.191244	0.0293119	0.0129445	0.00945157	0.0396254	0.0212404	0.326148	0.25681	0.379842	0.00815233	0.0389716	0.202391	0.0776019	0.270018	0.0189168	0.0409815	0.0902738	0.0874309	0.224669	0.00143759	0.00572828	0.0217419	0.235775	0.62145	0.00186175	0.00442878	0.00809932	0.135996	0.0279371	0.00551122	0.0131045	0.0210686	0.672074	0.34069	0.0229266	0.016893	0.00439781	0.0417963	0.0555293	0.0242525	0.0116544	0.00764593	0.316201	0.0176777	0.0146997	0.00354552	0.0306773	0.270311	0.206872
-42	0.132454	0.0262883	0.0130366	0.00920544	0.0387273	0.0184099	0.349131	0.0684531	0.162334	0.0105967	0.0384352	0.189859	0.0607346	0.208928	0.0150884	0.0436264	0.154347	0.0738859	0.109276	0.00283379	0.00612611	0.0355747	0.177132	0.594596	0.00634199	0.00536714	0.00610797	0.128238	0.0255015	0.00270563	0.0159347	0.0210357	0.692617	0.319518	0.0218218	0.020552	0.00203469	0.0468153	0.0609226	0.0274514	0.0116388	0.00939311	0.409582	0.0179214	0.0139101	0.00328582	0.00873119	0.290068	0.10592
-40	0.0918894	0.02368	0.0143691	0.0117086	0.0349989	0.0146035	0.344658	0.00564563	0.0347662	0.0115133	0.0368301	0.178495	0.042475	0.197024	0.0150413	0.0475567	0.228285	0.0624914	0.048129	0.00488292	0.00773344	0.0543672	0.114874	0.532917	0.0171938	0.00688274	0.0056729	0.119098	0.0244452	0.0012718	0.0181755	0.0193154	0.69732	0.264871	0.0203562	0.0187818	0.00260931	0.052999	0.0593397	0.0289525	0.0125264	0.0104458	0.509318	0.0179787	0.0148906	0.00280893	0.00859159	0.300749	0.0594856
-38	0.0644384	0.0231797	0.0209951	0.0188626	0.0334311	0.0111035	0.331315	0.00353362	0	0.0117068	0.0337626	0.157827	0.0277086	0.21556	0.0149276	0.0492458	0.270488	0.0534004	0.0483376	0.0067076	0.0095045	0.0714834	0.0809563	0.450754	0.0387857	0.00858351	0.0054985	0.109948	0.025648	0.00047403	0.0153459	0.0188378	0.653661	0.201467	0.018559	0.0166219	0.00528795	0.0608219	0.0565898	0.030366	0.0126178	0.0125576	0.574278	0.0169834	0.0151598	0.00428238	0.0173501	0.301108	0.0428594
-36	0.0501658	0.0237688	0.0296904	0.0295146	0.033409	0.00837025	0.330493	0.0116071	0.00424497	0.0117261	0.0322247	0.132891	0.0171624	0.235671	0.0144476	0.0471705	0.278176	0.049321	0.088426	0.00733983	0.0104192	0.0783121	0.0695319	0.370749	0.0679134	0.00860058	0.00459136	0.0952936	0.0277593	0.000195919	0.0133134	0.0196678	0.604446	0.136927	0.0170074	0.0137285	0.00869163	0.0653055	0.0504587	0.0290808	0.0129471	0.0165782	0.591176	0.0174949	0.0143351	0.00446846	0.0701497	0.304257	0.031282
-34	0.0479062	0.0257272	0.0350012	0.0421961	0.0326183	0.00663813	0.341012	0.0226993	0.0162115	0.0109013	0.0323332	0.120613	0.0104887	0.255391	0.0141507	0.0459491	0.275896	0.047873	0.130855	0.00762819	0.0100808	0.071876	0.0687684	0.313006	0.104104	0.00786791	0.00308807	0.0728458	0.0305421	0.000666929	0.0135312	0.0201793	0.579522	0.0863858	0.0142455	0.0128513	0.0135113	0.0639983	0.0446662	0.0271912	0.0127672	0.0240748	0.596345	0.0161321	0.0158539	0.00290596	0.185837	0.309918	0.0223537
-32	0.0519923	0.0291255	0.0372424	0.0571538	0.0315541	0.00574113	0.363721	0.0395425	0.0259999	0.00966766	0.0315428	0.10934	0.00843058	0.274749	0.0124503	0.0429181	0.275217	0.0508243	0.165348	0.00766773	0.00872267	0.059513	0.0677212	0.283583	0.137562	0.00749653	0.00203315	0.0501557	0.0329664	0.00191558	0.0144255	0.0210756	0.578664	0.0573872	0.0128044	0.0114253	0.0187293	0.0579297	0.0431141	0.0265468	0.0117665	0.03199	0.590054	0.015122	0.0174938	0.00214784	0.308772	0.29906	0.0151009
-30	0.0501754	0.0320846	0.0361353	0.0725757	0.0301099	0.0060548	0.396371	0.0717685	0.0309603	0.00963871	0.0298089	0.0992942	0.0110035	0.278208	0.0110354	0.038744	0.25824	0.058872	0.192559	0.0075669	0.00809387	0.0510854	0.0639363	0.267512	0.165487	0.0075918	0.00183931	0.0319512	0.0409976	0.00268483	0.0143382	0.0228137	0.586593	0.0370383	0.0112158	0.00860248	0.0217241	0.049934	0.0413014	0.0250317	0.0109114	0.0363196	0.575582	0.0148856	0.0183181	0.00275125	0.424616	0.26453	0.0120586
-28	0.0412257	0.0350456	0.0329359	0.083674	0.0348685	0.00723209	0.427255	0.116147	0.0330405	0.0112257	0.028322	0.0959471	0.0166051	0.263183	0.0110687	0.0314028	0.213842	0.073718	0.212709	0.00758969	0.00902842	0.0474803	0.0597823	0.250561	0.182348	0.00825386	0.00228263	0.0184086	0.0623001	0.00354935	0.0121512	0.0238201	0.568877	0.0194641	0.010065	0.00662352	0.0185766	0.0435911	0.0440054	0.0236655	0.0102367	0.0380867	0.556392	0.0165956	0.0181448	0.00251068	0.500026	0.214182	0.0107828
-26	0.0341689	0.0358651	0.031746	0.0868804	0.0401528	0.00932768	0.445681	0.156535	0.0342734	0.0138084	0.0261194	0.0980899	0.0205773	0.224358	0.0115709	0.0232775	0.154927	0.102183	0.227269	0.0071489	0.0102348	0.0467826	0.0552722	0.232945	0.182588	0.00839726	0.00240139	0.00744286	0.0992375	0.00525257	0.011965	0.025528	0.511298	0.0078621	0.0106993	0.00544154	0.0116658	0.0380172	0.0471863	0.0211003	0.0110881	0.041152	0.522557	0.0169501	0.0189214	0.00319597	0.519602	0.154844	0.00879003
-24	0.0340032	0.0332652	0.0339264	0.083071	0.0373828	0.0119744	0.479705	0.182305	0.0356691	0.0145063	0.0226487	0.101098	0.0229552	0.172555	0.0128164	0.0167589	0.104131	0.147173	0.22843	0.00465244	0.00866673	0.0461648	0.0505293	0.207031	0.156945	0.00838265	0.00237582	0.00508239	0.142544	0.00641869	0.0150641	0.0282891	0.443393	0.00154392	0.0124372	0.00428814	0.0104208	0.0331879	0.0472323	0.0181109	0.0116619	0.0439573	0.475594	0.0165993	0.0205311	0.0033334	0.508785	0.102436	0.00700326
-22	0.0397391	0.0263163	0.0384323	0.0760316	0.0265799	0.0136918	0.55124	0.197323	0.036145	0.0131564	0.0198612	0.109816	0.0255864	0.112282	0.0176948	0.0126989	0.0655834	0.20952	0.217357	0.00128516	0.00577101	0.0446341	0.0455252	0.173631	0.111448	0.00822878	0.00228823	0.0334929	0.198954	0.00682495	0.0190003	0.0288325	0.373687	0	0.0116132	0.00356498	0.0112874	0.039226	0.0432986	0.016109	0.0112007	0.0431451	0.423153	0.0166787	0.021095	0.00265821	0.47222	0.0709033	0.00552128
-20	0.0485562	0.0237828	0.0448482	0.0689963	0.0226819	0.0148346	0.63615	0.207245	0.0354104	0.0104703	0.0191076	0.133608	0.0262376	0.0562043	0.0308482	0.0099827	0.0375371	0.284057	0.19174	4.16426e-05	0.0045172	0.0421727	0.0368184	0.144228	0.0683546	0.00772927	0.00331279	0.132308	0.299325	0.00713527	0.0221205	0.0279454	0.305763	0	0.010892	0.00308671	0.00756824	0.0717601	0.0402874	0.0142734	0.00942262	0.043421	0.356312	0.0173545	0.0213814	0.00337487	0.452122	0.0571561	0.00519915
-18	0.0606613	0.0256174	0.0496206	0.064155	0.028906	0.0158881	0.712735	0.204643	0.0348599	0.0076097	0.0172864	0.166841	0.0248236	0.0251728	0.0576781	0.00702504	0.019035	0.371278	0.162202	0.000777066	0.0046674	0.0390302	0.0290831	0.125793	0.0409069	0.00654411	0.00464941	0.343975	0.426543	0.0072292	0.0274028	0.0254691	0.24468	4.84789e-05	0.0127072	0.00428616	0.00328734	0.144655	0.0411786	0.0124916	0.00753809	0.0470375	0.290593	0.0167211	0.0198236	0.00352851	0.422713	0.055462	0.0065206
-16	0.0715881	0.0263406	0.051753	0.0579413	0.0366663	0.0176953	0.760512	0.188307	0.0316032	0.00591932	0.0153031	0.202664	0.0225894	0.0174433	0.0980484	0.00573207	0.0104355	0.476919	0.146498	0.00473154	0.00486977	0.0371379	0.0255122	0.113253	0.0357643	0.00589684	0.00442628	0.606218	0.511775	0.00751302	0.0328093	0.0233479	0.197285	0.00142032	0.0132874	0.0054856	0.00521803	0.268571	0.0476314	0.0122262	0.00824762	0.0520351	0.231806	0.0171736	0.0197846	0.00305349	0.360301	0.059415	0.00906017
-14	0.0809504	0.0285738	0.053397	0.0501004	0.0391278	0.0199414	0.761356	0.158828	0.0270319	0.00721272	0.0153467	0.241684	0.0215324	0.0170975	0.143369	0.00492122	0.00924782	0.579527	0.145371	0.0102883	0.00417813	0.0371165	0.0226634	0.105496	0.0392652	0.00575802	0.00446595	0.796101	0.534253	0.00737279	0.0343402	0.0247234	0.172693	0.00403633	0.0119443	0.00702042	0.00935674	0.446397	0.055652	0.01322	0.0110358	0.0634714	0.193702	0.017072	0.0201447	0.00303727	0.283808	0.0688726	0.013013
-12	0.0874344	0.0367504	0.0588881	0.0413607	0.0333834	0.0222128	0.710244	0.126331	0.0284791	0.0107589	0.0151278	0.288389	0.0215046	0.0141921	0.174902	0.00321405	0.0106702	0.678107	0.152647	0.0127015	0.0031138	0.0354085	0.0178966	0.0993373	0.0499848	0.00664733	0.0054551	0.875904	0.520455	0.0064046	0.031734	0.0265187	0.156756	0.00733401	0.0135768	0.0112443	0.0108867	0.62893	0.0647791	0.013152	0.0118423	0.0829461	0.168087	0.016518	0.019394	0.00408434	0.229485	0.0872344	0.016436
-10	0.0872598	0.0511634	0.0751598	0.0316841	0.0242931	0.0246408	0.57661	0.10473	0.0324978	0.0153278	0.0145967	0.341921	0.0209963	0.0123907	0.191311	0.00265199	0.0127511	0.775728	0.153895	0.0100131	0.00320022	0.0300891	0.0117684	0.0951588	0.0645213	0.00815015	0.00688837	0.826312	0.511025	0.00595238	0.0262251	0.0266574	0.140297	0.0114951	0.0148455	0.0117741	0.0125977	0.729624	0.0794218	0.0139711	0.00913193	0.0967638	0.151323	0.0158237	0.0194074	0.00539724	0.193116	0.103329	0.0197503
-8	0.0796847	0.0656979	0.101543	0.0244526	0.0185615	0.0264262	0.389212	0.0944729	0.0337469	0.0274252	0.0145156	0.407375	0.020349	0.0127606	0.199043	0.00385843	0.0148535	0.837748	0.137016	0.00678826	0.00464289	0.0250138	0.00742108	0.0984261	0.0792948	0.00833327	0.00814245	0.658175	0.510166	0.00669378	0.0207221	0.0291612	0.133115	0.0140356	0.0134848	0.00771818	0.0178333	0.755368	0.0971995	0.0163831	0.00926761	0.0960716	0.135705	0.0146585	0.0190905	0.00534886	0.153603	0.10806	0.0221596
-6	0.0693274	0.0717829	0.128816	0.0204117	0.0154933	0.0263862	0.235832	0.083354	0.0359088	0.061905	0.0143538	0.480498	0.0197427	0.0142142	0.209203	0.00585765	0.0162123	0.849231	0.109093	0.00694593	0.00549448	0.0246717	0.010354	0.102316	0.0900215	0.00707746	0.00906184	0.44588	0.534437	0.0102321	0.0165477	0.0330528	0.129422	0.0160203	0.0140808	0.00793806	0.0264398	0.766619	0.117727	0.0177936	0.00992296	0.0927872	0.115243	0.0128414	0.0205005	0.0055336	0.118126	0.112484	0.0242924
-4	0.0598743	0.0673788	0.142816	0.016874	0.0144794	0.0248045	0.150363	0.0690007	0.0416355	0.122586	0.0137612	0.566226	0.017666	0.0177482	0.233128	0.00640687	0.0185985	0.783433	0.0951384	0.0119003	0.00499673	0.0267122	0.0130638	0.10253	0.0993088	0.00482472	0.00898702	0.282979	0.583556	0.0140535	0.0122395	0.0358836	0.122818	0.0195119	0.0137497	0.0075233	0.0305009	0.770059	0.119172	0.0181723	0.0085383	0.0913976	0.0977522	0.0131941	0.0215811	0.00606524	0.0919535	0.12308	0.0219668
-2	0.0502026	0.0535755	0.144171	0.014406	0.0136989	0.0221541	0.0981722	0.0566556	0.048132	0.214869	0.0116417	0.673628	0.0142334	0.0206773	0.27493	0.00606161	0.0218988	0.625581	0.0965816	0.0191022	0.00381016	0.0312502	0.0148641	0.108913	0.113	0.00328942	0.00978633	0.193368	0.621024	0.0161308	0.0125611	0.0385957	0.113707	0.0222067	0.0121077	0.00716212	0.0298875	0.787334	0.0923285	0.018536	0.00708628	0.0972433	0.0812415	0.0135523	0.0220278	0.00714474	0.0746371	0.126103	0.0162042
0	0.0393143	0.0383089	0.152842	0.0121999	0.0170406	0.0184177	0.0692267	0.0552914	0.0528682	0.352871	0.00652149	0.789804	0.0115863	0.0182833	0.330664	0.00498099	0.0251859	0.427013	0.111094	0.0230475	0.00188544	0.0379639	0.0187466	0.127053	0.139912	0.00324673	0.0114491	0.139538	0.646974	0.0177803	0.0164761	0.0388521	0.103022	0.0244245	0.0107514	0.0107164	0.0293775	0.810596	0.0741825	0.0188393	0.0061247	0.115847	0.0664933	0.0128986	0.0202359	0.00584807	0.0720832	0.113696	0.0112648
2	0.0308636	0.029673	0.188441	0.0110379	0.0192184	0.0136794	0.0549252	0.065423	0.0679738	0.510611	0.0038864	0.835401	0.0107629	0.017995	0.373838	0.00613999	0.0284072	0.266119	0.151585	0.0225839	0.000370174	0.0462496	0.0212826	0.153551	0.199748	0.00399726	0.0123576	0.109899	0.650519	0.0191511	0.0188998	0.037952	0.0865304	0.0259499	0.0106073	0.0110839	0.0306225	0.760197	0.0668442	0.0188418	0.00567383	0.153772	0.0534692	0.0119493	0.0179187	0.00268772	0.0889798	0.0948488	0.00784812
4	0.0274039	0.0248391	0.248298	0.0125436	0.0155257	0.00940567	0.0471007	0.0874846	0.097267	0.634135	0.00289269	0.839629	0.0101724	0.0193077	0.38714	0.00751894	0.0283332	0.176186	0.183735	0.0207472	0.000911924	0.0614108	0.0219762	0.180456	0.299403	0.00688252	0.0147323	0.0862531	0.602303	0.0210227	0.0231503	0.03845	0.0635367	0.0264562	0.00993726	0.0090867	0.0295555	0.633223	0.0626811	0.0160997	0.00616475	0.224606	0.0401868	0.0112385	0.0163655	0.00352452	0.103506	0.0718965	0.00593678
6	0.0293175	0.0229704	0.307571	0.0142769	0.0117861	0.00683957	0.0426425	0.121586	0.146208	0.706478	0.00305369	0.780238	0.00967302	0.017004	0.365272	0.00842103	0.0266399	0.175558	0.22044	0.0198001	0.00218931	0.0885329	0.0219788	0.203674	0.413005	0.0128305	0.0202189	0.076298	0.547545	0.022735	0.0306565	0.0391742	0.0426825	0.0239564	0.0101755	0.00791306	0.0273328	0.502719	0.0621174	0.0139176	0.00710701	0.331447	0.0297519	0.011056	0.0163193	0.00435655	0.114222	0.0520646	0.00561313
8	0.0333738	0.0250984	0.349041	0.0138024	0.0126859	0.00623236	0.0387685	0.166238	0.212492	0.723607	0.0059745	0.660838	0.00806638	0.0160285	0.332219	0.00693564	0.0246278	0.263672	0.245236	0.0186944	0.00357354	0.131775	0.0207868	0.210926	0.501254	0.0191984	0.0244636	0.0768119	0.526322	0.0233751	0.0413426	0.0409614	0.0319422	0.0204518	0.0110356	0.0083687	0.029146	0.391266	0.0626727	0.0123144	0.00984051	0.457232	0.0257533	0.0111193	0.0152201	0.00255002	0.117273	0.0419027	0.00715425
10	0.0339452	0.0305102	0.380657	0.0131003	0.0202119	0.00752793	0.0356378	0.225499	0.279102	0.649459	0.0125335	0.5157	0.00715145	0.0185312	0.307893	0.00571241	0.0230368	0.401534	0.240145	0.0183895	0.00570314	0.209967	0.0209807	0.207928	0.547551	0.0229923	0.0283001	0.0753525	0.521991	0.0224414	0.0602668	0.0450846	0.0269321	0.0175668	0.0107015	0.00912877	0.0291084	0.295117	0.0678723	0.0112061	0.0112068	0.552944	0.0214632	0.0144732	0.0152724	0.00198382	0.107083	0.0399265	0.0101104
12	0.0317811	0.0335212	0.420139	0.0121709	0.0298211	0.00935789	0.0331532	0.317411	0.348026	0.514061	0.0256123	0.364167	0.00796519	0.0189737	0.285904	0.00574807	0.0194803	0.524184	0.217834	0.0187784	0.00675616	0.338205	0.0233053	0.20302	0.544053	0.0251443	0.0279643	0.0762144	0.516591	0.020082	0.0969681	0.0510316	0.0225339	0.0167134	0.00960139	0.00984716	0.0255702	0.221964	0.0694066	0.0111387	0.0104049	0.606103	0.0111441	0.0206378	0.0146661	0.00277624	0.102394	0.0382486	0.0147857
14	0.0306321	0.0352792	0.476139	0.0112172	0.0363059	0.00801743	0.0328415	0.44843	0.43607	0.40059	0.0532313	0.230084	0.0100924	0.0175202	0.255572	0.00566575	0.0175625	0.594512	0.191955	0.0183117	0.00637153	0.517165	0.0246453	0.198574	0.513559	0.0292822	0.0233426	0.0908622	0.514916	0.0184808	0.151369	0.0553653	0.0188377	0.017552	0.00948141	0.00677672	0.0272053	0.165735	0.0720929	0.0123807	0.00946926	0.614028	0.00556909	0.0241817	0.0162197	0.00240223	0.107636	0.0365944	0.021005
16	0.0305344	0.0371157	0.544481	0.0103699	0.0416549	0.00617999	0.0346981	0.608433	0.537464	0.332334	0.100712	0.166685	0.0127059	0.0181327	0.223769	0.00512754	0.018335	0.610329	0.16888	0.0190087	0.00527294	0.709278	0.0206976	0.1913	0.474106	0.0359765	0.0215235	0.107299	0.520121	0.015445	0.22331	0.0596746	0.0168173	0.0165021	0.0114197	0.00493073	0.0311402	0.125187	0.0759477	0.0136645	0.00905843	0.581168	0.0120999	0.0278669	0.0192478	0.00483396	0.108155	0.0323495	0.0302653
18	0.0302647	0.0409961	0.635572	0.00997769	0.0489917	0.00570688	0.0387329	0.777607	0.621771	0.278714	0.165938	0.127941	0.0156573	0.0200557	0.195763	0.00438065	0.020583	0.572789	0.148063	0.0194403	0.00461461	0.852532	0.0140108	0.180231	0.422803	0.042563	0.0261093	0.116705	0.524696	0.0141078	0.29301	0.0656163	0.0141285	0.0144478	0.012466	0.00419527	0.0309686	0.0992905	0.0785107	0.0150597	0.00995405	0.519049	0.0306252	0.0339218	0.0209129	0.00398732	0.090072	0.0297606	0.0471132
20	0.0278415	0.0421529	0.774767	0.0100115	0.048092	0.00534918	0.0458886	0.917459	0.642157	0.20994	0.257758	0.104919	0.018416	0.0235666	0.169365	0.00336191	0.0257464	0.489974	0.138272	0.0174283	0.00492697	0.932748	0.010884	0.164496	0.351263	0.0461966	0.0302483	0.120836	0.536902	0.0124627	0.339358	0.0685269	0.0110107	0.0157845	0.0114618	0.00302996	0.0303617	0.0842237	0.0747049	0.0174452	0.0107022	0.444178	0.0451211	0.0399243	0.0222221	0.00281584	0.0765925	0.0277547	0.0644079
22	0.0261933	0.0407326	0.924557	0.0104038	0.0371579	0.00564386	0.0554733	0.991105	0.56809	0.127534	0.415675	0.103704	0.0194198	0.0281508	0.142676	0.00274636	0.033562	0.370444	0.149701	0.0156123	0.0050514	0.9754	0.0123948	0.151178	0.270443	0.0443081	0.0312319	0.120029	0.542494	0.00939538	0.383021	0.0705375	0.0103775	0.0184657	0.0107217	0.00235364	0.0310003	0.0748728	0.064393	0.0198979	0.0103649	0.375111	0.0455238	0.039675	0.0211947	0.00538049	0.0720166	0.0275233	0.0960142
24	0.0287186	0.0389335	1	0.0108637	0.0261292	0.0072744	0.0664879	0.977834	0.445534	0.0572409	0.651823	0.127132	0.0187076	0.0307309	0.120389	0.00306646	0.0413684	0.235518	0.169248	0.0149704	0.00501904	1	0.016265	0.139439	0.195299	0.0409383	0.029842	0.116071	0.482723	0.00454907	0.418855	0.0737374	0.0143157	0.0200518	0.00917306	0.00437149	0.0342836	0.0660874	0.0529616	0.0199257	0.00911167	0.324142	0.0393503	0.0348765	0.0185743	0.00599586	0.067281	0.0262902	0.16091
26	0.0323759	0.0362042	0.974931	0.00993408	0.0243774	0.0104189	0.0771916	0.918466	0.295636	0.0197787	0.881169	0.15988	0.018698	0.0307062	0.0982301	0.00282763	0.0481443	0.116435	0.195618	0.0153658	0.00537381	0.969436	0.0209691	0.131142	0.143483	0.0392603	0.025867	0.108441	0.331711	0.00288913	0.457596	0.0697988	0.0262746	0.0226648	0.010397	0.00617145	0.0354269	0.0600847	0.0440435	0.0204183	0.00762478	0.277939	0.0335059	0.0294769	0.0179485	0.00311596	0.0608811	0.0271282	0.241374
28	0.0308	0.0346962	0.883769	0.00799765	0.0230994	0.0149382	0.0893804	0.821226	0.157855	0.0103334	0.993434	0.195306	0.0214999	0.0286219	0.0750723	0.0014846	0.05524	0.0478589	0.232027	0.0162513	0.00670902	0.862623	0.0240493	0.127621	0.13537	0.0363745	0.0228434	0.0971125	0.165108	0.00837889	0.57839	0.0562308	0.0541114	0.0246887	0.0149706	0.0075999	0.033223	0.0566631	0.0376116	0.0212117	0.00829331	0.230885	0.0315494	0.0255888	0.018404	0.00285519	0.0528616	0.0278654	0.297531
30	0.0295427	0.0334334	0.746328	0.006652	0.0191707	0.0181598	0.106984	0.674206	0.0631458	0.0120008	0.973373	0.247911	0.0270258	0.0301566	0.052013	0.000358894	0.0634794	0.0116215	0.2765	0.0171266	0.00848133	0.69423	0.0239071	0.126439	0.186654	0.03074	0.0207434	0.0846045	0.070071	0.0193976	0.726953	0.0497835	0.12183	0.0247568	0.0125511	0.00800077	0.0323153	0.0491159	0.0350988	0.0211164	0.00827965	0.195335	0.0315212	0.0241444	0.01728	0.00277624	0.0386494	0.0302804	0.329784
32	0.0292242	0.0330265	0.589944	0.00672459	0.0179872	0.0183679	0.138839	0.497509	0.024036	0.0150214	0.904564	0.303405	0.0343283	0.0400618	0.0347949	1.25836e-05	0.0765232	0.000624021	0.322687	0.0185757	0.00984231	0.511354	0.0214248	0.123439	0.306686	0.0241429	0.0236456	0.0722944	0.0404774	0.0292157	0.713379	0.0552908	0.23444	0.0233672	0.00855507	0.0128351	0.0330045	0.0382019	0.0324616	0.0210864	0.00680972	0.166271	0.0321449	0.0223428	0.0157592	0.00212657	0.0336209	0.031725	0.34319
34	0.0295809	0.0338221	0.443007	0.00727145	0.0196913	0.0168012	0.182496	0.348967	0.0157406	0.0209366	0.857496	0.358833	0.0440855	0.0543674	0.0222011	0.00034264	0.0926634	0.000896242	0.362883	0.0200767	0.00985739	0.379832	0.0175307	0.117107	0.491749	0.0194974	0.0344176	0.0592792	0.0319318	0.0459618	0.533491	0.0623117	0.343194	0.0232236	0.00733329	0.0138202	0.0322072	0.027995	0.0352121	0.0205496	0.00705047	0.142198	0.0340505	0.0206247	0.0148906	0.00363776	0.0287721	0.0323337	0.317401
36	0.0328771	0.0327074	0.333334	0.00771217	0.0255609	0.0144668	0.222861	0.242785	0.0144993	0.03263	0.824838	0.415489	0.0569393	0.06806	0.0154923	0.0014319	0.107712	0.00796622	0.398169	0.0218115	0.00783557	0.29744	0.0166431	0.109557	0.704636	0.0161049	0.0546237	0.0492749	0.0275349	0.0861714	0.354605	0.0664883	0.412509	0.0244926	0.00773711	0.0135896	0.0332612	0.0200738	0.0314936	0.0194714	0.00742785	0.130251	0.0374079	0.0198672	0.0141548	0.0050506	0.0213996	0.03731	0.2449
38	0.0525736	0.0305378	0.273577	0.00761518	0.0306254	0.0115369	0.257873	0.172512	0.018327	0.0496749	0.804808	0.464848	0.0717119	0.0783351	0.0176256	0.00136217	0.113644	0.0235323	0.41836	0.0222115	0.00532228	0.229075	0.0237849	0.102779	0.879759	0.012521	0.0911813	0.0478623	0.0304795	0.154238	0.238134	0.0778633	0.438234	0.0257312	0.00900534	0.0127779	0.0357195	0.0149163	0.0265129	0.018486	0.00860756	0.12691	0.0402039	0.0201465	0.0138861	0.00469121	0.0165043	0.0461496	0.166093
40	0.0866782	0.0288914	0.253414	0.00774114	0.0333238	0.00836161	0.294603	0.129881	0.029301	0.0692767	0.806118	0.488482	0.0845649	0.0925439	0.030216	0.00142561	0.0980839	0.0501488	0.429521	0.0201906	0.00384567	0.164642	0.0382179	0.0980062	0.973736	0.0102402	0.165127	0.0523109	0.0418378	0.249181	0.17004	0.10681	0.425555	0.0264336	0.00951108	0.0106715	0.0329516	0.0126093	0.0260114	0.017875	0.0109062	0.14175	0.0416475	0.0206526	0.0137337	0.00418429	0.0122012	0.0537404	0.122649
42	0.142081	0.02909	0.261567	0.00731994	0.0316674	0.00616704	0.336712	0.103127	0.046959	0.0900345	0.803795	0.473303	0.0955113	0.114279	0.0521705	0.00223306	0.0777979	0.0930544	0.446388	0.0177062	0.00312731	0.115207	0.0590286	0.09372	1	0.00893581	0.27496	0.0517263	0.0695106	0.359822	0.127713	0.15643	0.393104	0.0270679	0.00774098	0.00780669	0.0313546	0.0141247	0.0231575	0.0174835	0.0132416	0.186775	0.0399372	0.0204814	0.0124619	0.00435655	0.011662	0.0595723	0.109522
44	0.253399	0.0309868	0.244442	0.00732482	0.0279279	0.00560875	0.38421	0.072867	0.0706327	0.110079	0.790109	0.408774	0.10482	0.139418	0.0777432	0.00391716	0.060009	0.149857	0.466132	0.0163836	0.0028643	0.0883036	0.0967416	0.0856214	0.993464	0.00812115	0.368446	0.0507858	0.129643	0.464239	0.103908	0.233525	0.373681	0.0256783	0.00903114	0.00717204	0.0343306	0.0163077	0.0172171	0.0160926	0.0104817	0.249788	0.0377567	0.0205002	0.0114543	0.00446978	0.0166238	0.061268	0.100953
46	0.437616	0.0339421	0.166649	0.00717964	0.027265	0.00725051	0.434917	0.0393737	0.118026	0.12617	0.795059	0.341956	0.108097	0.160193	0.0998807	0.00476262	0.0495993	0.202282	0.493864	0.0146579	0.00279548	0.074139	0.168575	0.0745585	0.952033	0.00705866	0.406512	0.0574566	0.215735	0.545815	0.0895436	0.326562	0.372371	0.0254137	0.010013	0.00426949	0.0400997	0.0212532	0.0121106	0.0152424	0.00986359	0.307453	0.0366452	0.0181716	0.0113035	0.00478478	0.0182024	0.0635585	0.0891121
48	0.637274	0.0362967	0.0812436	0.00672459	0.0255609	0.0142216	0.482272	0.014363	0.185181	0.13766	0.861644	0.278604	0.103725	0.176529	0.117713	0.0060561	0.0439361	0.223897	0.515481	0.0123809	0.00261887	0.0661854	0.268848	0.0631708	0.865502	0.00573643	0.385936	0.0655756	0.287035	0.606788	0.0770303	0.407286	0.371431	0.0259877	0.00946119	0.0041647	0.0456527	0.0266554	0.0222574	0.015836	0.0139935	0.34864	0.0346204	0.0178459	0.0107579	0.00342617	0.0156649	0.0607306	0.0764873
50	0.771456	0.035353	0.0424816	0.00579495	0.0228157	0.0315342	0.510776	0.00430829	0.257958	0.13675	0.972476	0.214397	0.0960585	0.193917	0.136333	0.00771897	0.0417615	0.212797	0.53225	0.0119818	0.00273923	0.0678897	0.358877	0.0505378	0.733127	0.00541121	0.308436	0.069554	0.320726	0.657988	0.0783863	0.472945	0.362102	0.0259954	0.011261	0.00810278	0.0464782	0.0317764	0.0318483	0.0155222	0.0152731	0.374714	0.0321081	0.0193015	0.00987132	0.0025992	0.0186422	0.0531516	0.0681346
52	0.80706	0.0324065	0.033727	0.00611459	0.0238569	0.0602306	0.516369	0.00733631	0.333537	0.119889	1	0.164347	0.0864801	0.21574	0.160153	0.00932521	0.0451444	0.185366	0.529853	0.013212	0.00370866	0.0728549	0.401873	0.039809	0.558678	0.00748696	0.218366	0.0731789	0.327822	0.718158	0.123983	0.54238	0.340755	0.0227781	0.0125804	0.00652945	0.0426685	0.0364843	0.0338925	0.0142873	0.0149527	0.38864	0.0304491	0.0193759	0.0104318	0.00250058	0.0227117	0.0480707	0.0676574
54	0.723211	0.0363617	0.0266547	0.00575134	0.027265	0.100795	0.508877	0.0155517	0.418638	0.0970717	0.788923	0.137061	0.0771447	0.236443	0.188092	0.0111351	0.0524664	0.162379	0.494902	0.012608	0.00490497	0.0758356	0.409801	0.0314192	0.388055	0.00921205	0.155242	0.0777001	0.318182	0.79399	0.220753	0.6199	0.301703	0.0211768	0.0113939	0.00782494	0.0436673	0.0427563	0.0367856	0.014091	0.015838	0.396408	0.030594	0.0179073	0.0124504	0.00265821	0.0222253	0.0503868	0.0723548
56	0.549689	0.0526897	0.0231437	0.00423611	0.0316197	0.163264	0.503619	0.0220222	0.517485	0.0862159	0.421566	0.126108	0.0708873	0.238897	0.218723	0.0124284	0.0621437	0.128673	0.446422	0.00993188	0.00528394	0.0777751	0.387416	0.0230951	0.253883	0.00984489	0.121594	0.0789713	0.294144	0.832861	0.280951	0.684156	0.241098	0.0204067	0.0109397	0.00980509	0.0465034	0.0465646	0.043005	0.0134308	0.0148891	0.398199	0.0318871	0.0191526	0.012431	0.00174272	0.0257218	0.0530073	0.0796408
58	0.394605	0.0736806	0.0285828	0.00512213	0.0339389	0.257939	0.528349	0.0254024	0.602133	0.0942442	0.163647	0.126456	0.0674736	0.265693	0.262616	0.0126239	0.0735608	0.0868938	0.407194	0.00902334	0.00548317	0.0770652	0.342511	0.0211607	0.164314	0.0107846	0.0990647	0.0747212	0.252098	0.777262	0.266756	0.702109	0.169009	0.0194401	0.0107514	0.00928237	0.048383	0.0479269	0.0450366	0.0111908	0.0139403	0.39112	0.0328001	0.0251197	0.012413	0.00124537	0.0326154	0.0455292	0.0878123
60	0.305626	0.0979325	0.0432801	0.00670995	0.0320934	0.371936	0.587576	0.0269207	0.643753	0.10277	0.0701378	0.15155	0.0661806	0.262348	0.318217	0.0128064	0.0850551	0.0534227	0.388071	0.00981874	0.00606137	0.0741026	0.265485	0.0250741	0.107726	0.0123289	0.0749329	0.0672673	0.192272	0.660339	0.237898	0.673721	0.109776	0.0183299	0.00988222	0.0101937	0.0486351	0.0476963	0.0500977	0.00908575	0.013733	0.380508	0.0326865	0.0325871	0.0150414	0.00298305	0.0344403	0.044199	0.0966394
62	0.265078	0.130945	0.0645927	0.00757645	0.0305308	0.476852	0.667748	0.0281105	0.637657	0.0892654	0.0553263	0.195838	0.0630187	0.213857	0.38683	0.0128525	0.0928683	0.0307605	0.377486	0.0104937	0.00667728	0.0697979	0.192631	0.0292063	0.0724268	0.0129964	0.056163	0.0588698	0.131178	0.561205	0.248204	0.619473	0.0739455	0.017129	0.0114141	0.012304	0.0475745	0.043774	0.0582542	0.00684086	0.0130414	0.374447	0.0341129	0.0389323	0.0151739	0.00459764	0.0358454	0.0539776	0.108954
64	0.239327	0.17949	0.0862575	0.00792994	0.031336	0.554679	0.757301	0.0298177	0.591477	0.0601797	0.0529871	0.240267	0.0592674	0.167365	0.457495	0.0125183	0.091097	0.0198158	0.348003	0.0115816	0.00711282	0.0668559	0.135474	0.0324769	0.0555077	0.0135686	0.0478392	0.042976	0.0890942	0.511924	0.267715	0.537621	0.0499732	0.0165776	0.0143449	0.0129692	0.0463231	0.0398861	0.0689338	0.00541071	0.01255	0.380362	0.0428325	0.0422658	0.0129063	0.00334749	0.039508	0.075163	0.129545
66	0.237322	0.237661	0.0995385	0.00804614	0.0326609	0.597528	0.8134	0.0320563	0.525423	0.0354989	0.0483218	0.276432	0.0514018	0.157548	0.511663	0.0121534	0.0804863	0.0162944	0.289958	0.0156704	0.00893478	0.0675573	0.0946226	0.036599	0.0516678	0.0144761	0.0433623	0.0258171	0.0655846	0.514957	0.25933	0.417885	0.032852	0.0156335	0.0138503	0.0132363	0.0478419	0.0344023	0.089764	0.00561412	0.0144147	0.403829	0.0577793	0.0453183	0.0129308	0.00222997	0.0447098	0.0979236	0.157612
68	0.259694	0.283973	0.0974659	0.0067438	0.036259	0.580027	0.796201	0.0347292	0.453322	0.0222295	0.0425071	0.300949	0.0445933	0.186549	0.534593	0.0118314	0.0686889	0.0134655	0.213759	0.0256277	0.0135953	0.0695049	0.0569471	0.0371518	0.055617	0.0155689	0.0398392	0.0122345	0.0481986	0.574045	0.23114	0.279547	0.026576	0.0181259	0.0140146	0.0132403	0.0494476	0.0272526	0.0884177	0.00491461	0.0141674	0.430371	0.07713	0.0506565	0.0146676	0.000334669	0.0458358	0.102694	0.187052
70	0.273911	0.297016	0.0856304	0.00633724	0.0393357	0.491317	0.732408	0.0392105	0.409475	0.0183199	0.0384935	0.304536	0.0407455	0.230674	0.523033	0.0116589	0.0553914	0.0113886	0.150685	0.0424209	0.022169	0.0734255	0.0279157	0.0369574	0.0624752	0.0164826	0.0385236	0.00410562	0.0332267	0.660225	0.202439	0.167789	0.0315514	0.0216753	0.0150317	0.0143921	0.0498613	0.0189071	0.0628441	0.00319504	0.0132016	0.445036	0.108342	0.0568713	0.0158822	0.000344504	0.0373172	0.0958763	0.206057
72	0.24847	0.289879	0.0714554	0.00762494	0.0426015	0.369384	0.651261	0.046296	0.399339	0.0199377	0.0376441	0.310252	0.0361195	0.240994	0.471327	0.0111412	0.0433848	0.01297	0.114992	0.067099	0.0393004	0.0766649	0.0136068	0.0376036	0.0674753	0.0188957	0.0388833	0.00178695	0.0224967	0.726724	0.191104	0.0983443	0.0479466	0.0251872	0.0180584	0.0136848	0.0485675	0.010955	0.0437337	0.00172175	0.0124397	0.44972	0.157586	0.0656993	0.0162376	0.000974767	0.0314429	0.0845682	0.212142
74	0.199112	0.28647	0.0572431	0.00907246	0.0465779	0.279022	0.596551	0.0530499	0.404555	0.0234949	0.03897	0.297274	0.0302599	0.203986	0.395362	0.0103251	0.0376145	0.0218965	0.10274	0.103056	0.0735142	0.0776262	0.0212173	0.0361345	0.069528	0.0235569	0.0386871	0.00225782	0.0177148	0.760883	0.197036	0.0624763	0.074613	0.0303608	0.0163421	0.0129426	0.0487643	0.00616701	0.035243	0.00172421	0.0134988	0.447906	0.22949	0.0817844	0.0159688	0.00134399	0.029118	0.0717582	0.209288
76	0.15119	0.29265	0.0442692	0.00977914	0.0469562	0.246282	0.603631	0.0553212	0.409849	0.0292561	0.0401272	0.264336	0.0244467	0.147694	0.309274	0.0106591	0.0374716	0.0346987	0.0948353	0.150231	0.126233	0.0760125	0.0583027	0.034535	0.0689117	0.0271115	0.0382028	0.00274036	0.0173749	0.772729	0.216834	0.0501995	0.106365	0.0358437	0.0149487	0.0143667	0.0461744	0.00483005	0.0318175	0.00309156	0.0174285	0.438441	0.319763	0.104083	0.0161853	0.00199871	0.0209799	0.0608135	0.202369
78	0.1113	0.305907	0.0340097	0.00912095	0.048282	0.254647	0.656281	0.053753	0.411039	0.045218	0.0412737	0.234503	0.0203119	0.108745	0.231171	0.0128832	0.0392175	0.0465129	0.0713779	0.200949	0.181846	0.0723787	0.125353	0.0375346	0.0639887	0.027466	0.0377142	0.00217237	0.0190574	0.766452	0.278034	0.0454882	0.137987	0.0448915	0.0168237	0.0138916	0.0461685	0.00906705	0.0284971	0.00464158	0.0239377	0.423785	0.420962	0.123497	0.0184498	0.00400221	0.0136666	0.0546259	0.197699
80	0.081585	0.307595	0.02838	0.00776524	0.0535833	0.276671	0.699287	0.0493551	0.409074	0.0835753	0.0439182	0.201034	0.0184906	0.0932102	0.175689	0.0165151	0.0361036	0.059216	0.0433023	0.257335	0.195106	0.0680785	0.195639	0.0400547	0.0536792	0.0277639	0.0367	0.00183428	0.022808	0.760697	0.393716	0.0396447	0.166973	0.0629945	0.0162737	0.0128073	0.0485123	0.017452	0.0264821	0.00536184	0.0294273	0.398899	0.513852	0.140251	0.0197117	0.00469626	0.00993014	0.0484324	0.188349
82	0.0629419	0.28456	0.0257367	0.00762494	0.0695351	0.29715	0.684858	0.041952	0.416395	0.157186	0.0486728	0.147363	0.0167082	0.0969986	0.14654	0.0220315	0.0296392	0.0692018	0.0271352	0.315117	0.147238	0.070824	0.233577	0.0384038	0.0422381	0.0285658	0.0357348	0.0103037	0.030082	0.790854	0.547125	0.0356619	0.184141	0.0998881	0.0142507	0.0136666	0.0499418	0.0285292	0.0260339	0.00525727	0.0339648	0.35933	0.580907	0.159148	0.0185957	0.00274195	0.00774575	0.0426103	0.168668
84	0.0533551	0.238249	0.0224119	0.00752338	0.0903152	0.317871	0.610924	0.0327148	0.436367	0.266652	0.0558533	0.0988288	0.014172	0.136136	0.143692	0.0272597	0.0242466	0.0727902	0.0258869	0.354142	0.0811716	0.0835434	0.226217	0.0341294	0.0322175	0.0297557	0.0340606	0.0371086	0.0402144	0.848397	0.69072	0.0355286	0.180675	0.152944	0.0136013	0.0163623	0.0487114	0.0552211	0.0252367	0.00643541	0.0355355	0.319071	0.623566	0.171435	0.0192772	0.00082697	0.0123344	0.0333356	0.143215
86	0.0492539	0.177459	0.0186266	0.00518496	0.114882	0.325337	0.51608	0.0243451	0.465436	0.396734	0.0672782	0.107603	0.0138012	0.233361	0.157914	0.0291614	0.0200215	0.0758196	0.0333038	0.376352	0.0403641	0.0993106	0.186738	0.0332392	0.0253399	0.0353747	0.032721	0.0732281	0.0508823	0.879044	0.793746	0.0383351	0.163087	0.203598	0.0140219	0.0163822	0.0446221	0.0871912	0.0247926	0.00823743	0.0392174	0.296596	0.648163	0.175552	0.0215093	0.000211594	0.0205601	0.0244246	0.12402
88	0.0467583	0.120662	0.0154032	0.0040278	0.15507	0.291652	0.402219	0.0178372	0.482459	0.512171	0.0863234	0.157094	0.0153746	0.395057	0.183026	0.0278608	0.0179038	0.077318	0.0437915	0.404262	0.0241192	0.118483	0.133033	0.0353705	0.0233903	0.0488657	0.035542	0.110086	0.0568258	0.828514	0.865407	0.0421901	0.147284	0.241919	0.0132521	0.0157753	0.0439241	0.102373	0.0265976	0.00924957	0.0426491	0.302083	0.677671	0.18771	0.0222794	0.000216644	0.033328	0.0187014	0.11086
90	0.0466184	0.0934176	0.0134241	0.00583857	0.241125	0.225037	0.258844	0.0123498	0.460671	0.579851	0.115234	0.280749	0.0157771	0.599627	0.212472	0.0254807	0.0182186	0.0755372	0.0598348	0.475082	0.0134586	0.14648	0.0820527	0.0362885	0.0260221	0.0754767	0.0393016	0.146154	0.0534024	0.706567	0.910121	0.0454407	0.134119	0.266744	0.0154544	0.0141782	0.0412472	0.11134	0.0303244	0.00938772	0.0346229	0.325329	0.719097	0.219478	0.0212584	0.000221429	0.0489792	0.0182152	0.102406
92	0.0444223	0.0823025	0.0127103	0.00821084	0.38171	0.149574	0.124154	0.0103016	0.409827	0.597389	0.154993	0.468952	0.0156241	0.79144	0.233885	0.0239806	0.0187426	0.07896	0.103504	0.581315	0.00383498	0.175386	0.0506876	0.0346755	0.0292875	0.136225	0.0361015	0.165301	0.04543	0.596237	0.929157	0.0476779	0.115829	0.275248	0.0193524	0.0121559	0.0423183	0.121477	0.0321048	0.00779949	0.027466	0.351541	0.745854	0.266832	0.0197148	0.00022648	0.0604276	0.0250077	0.10282
94	0.0425914	0.0877605	0.0163555	0.00943083	0.52859	0.0870292	0.0391986	0.0118371	0.337433	0.604233	0.209437	0.634676	0.0158126	0.932278	0.236304	0.0243911	0.0188464	0.0869961	0.189578	0.712869	0.00311757	0.198779	0.0361655	0.0317878	0.0312907	0.238517	0.0283991	0.161141	0.0386868	0.546068	0.933323	0.048687	0.101686	0.261918	0.0229941	0.0119126	0.0443125	0.131105	0.0305992	0.00633439	0.021044	0.379158	0.750017	0.323789	0.0190432	0.000994437	0.0738214	0.0343157	0.109879
96	0.041761	0.110426	0.0229586	0.0134053	0.616302	0.0552371	0.00531117	0.0118726	0.247667	0.619064	0.283359	0.725883	0.0154013	1	0.216936	0.0262467	0.0195559	0.091488	0.315285	0.835706	0.0135632	0.215606	0.0246104	0.029659	0.0305927	0.317592	0.0227622	0.145036	0.0338892	0.550809	0.93725	0.0472004	0.120822	0.226467	0.0233261	0.0121028	0.0481092	0.125804	0.0309132	0.00573371	0.016189	0.410002	0.744207	0.389494	0.0206422	0.00150641	0.0920575	0.0413395	0.119449
98	0.0434982	0.137305	0.0245585	0.0186726	0.612894	0.0469716	0.00195802	0.0100355	0.165203	0.644077	0.37783	0.759693	0.0165143	0.916383	0.175577	0.0273103	0.0201754	0.104708	0.474266	0.93152	0.0300916	0.229566	0.0186788	0.0295227	0.0275187	0.293321	0.0241957	0.115744	0.0306158	0.558036	0.933933	0.0452518	0.191979	0.185034	0.0241183	0.0138777	0.053671	0.113007	0.0319189	0.0053015	0.0132317	0.444451	0.714532	0.448026	0.0205147	0.00183603	0.100562	0.0443097	0.126011
100	0.0456943	0.171123	0.0222404	0.0219549	0.524093	0.0724456	0.00999324	0.0110893	0.134796	0.672576	0.469847	0.724612	0.0205344	0.717875	0.119618	0.0268122	0.0194803	0.126504	0.659238	0.997457	0.0483892	0.244755	0.021185	0.0324281	0.02388	0.194695	0.0432183	0.0759697	0.0301834	0.492797	0.928336	0.0449097	0.295415	0.160821	0.0232027	0.0154792	0.059245	0.0942254	0.0298621	0.0056174	0.0130546	0.472928	0.659333	0.483653	0.0190397	0.00106329	0.1027	0.0423809	0.116951
102	0.0480965	0.212836	0.0194442	0.0250678	0.411247	0.149112	0.0191667	0.0156229	0.188771	0.665181	0.490978	0.613706	0.0236805	0.5159	0.0731228	0.0261851	0.0181225	0.144538	0.825155	1	0.0656284	0.272393	0.0331195	0.0373352	0.0228307	0.112434	0.0865636	0.0514583	0.0313322	0.369431	0.908848	0.0451536	0.397979	0.162369	0.0224217	0.0140746	0.0698568	0.0726549	0.0304174	0.00686189	0.0116181	0.495162	0.59103	0.500233	0.0179943	0.00155054	0.104998	0.037462	0.0952655
104	0.051845	0.248411	0.0174837	0.0284325	0.316387	0.277466	0.0264616	0.0263152	0.295904	0.578077	0.422488	0.454661	0.0247367	0.360688	0.0464893	0.0259536	0.0182561	0.173866	0.942666	0.939368	0.0821102	0.31009	0.0458827	0.0405982	0.0242548	0.0744074	0.141707	0.0440978	0.0346691	0.265003	0.833582	0.0455875	0.487587	0.174619	0.0189336	0.0130978	0.08119	0.0544422	0.0333701	0.00716168	0.00840356	0.520781	0.501333	0.510395	0.0166358	0.0025992	0.109407	0.0336795	0.0806746
106	0.0550371	0.253865	0.0171609	0.0345761	0.242308	0.440838	0.0379442	0.0454897	0.420933	0.428123	0.321466	0.316009	0.0231958	0.268948	0.0398653	0.02496	0.0192223	0.215129	1	0.844576	0.0952725	0.331188	0.0516657	0.0467565	0.0252137	0.0600139	0.190087	0.0364066	0.0402493	0.214896	0.732122	0.0488484	0.546542	0.177874	0.0160651	0.0118595	0.0870232	0.0390397	0.0378822	0.0079715	0.00835692	0.543792	0.40348	0.527934	0.0168684	0.00183124	0.105071	0.0320847	0.0806226
108	0.0546337	0.199408	0.017903	0.0443555	0.194263	0.615279	0.0482355	0.0663494	0.509515	0.274546	0.240127	0.223323	0.0228547	0.207771	0.0450122	0.0237237	0.0189152	0.260976	0.981463	0.750934	0.0962491	0.303803	0.0546199	0.0550932	0.0268478	0.055025	0.227441	0.0334837	0.0448252	0.211254	0.668032	0.0556642	0.553929	0.158072	0.0133983	0.00981065	0.0862594	0.0340212	0.0399264	0.0079401	0.00678617	0.56683	0.322842	0.550186	0.0181123	0.00159493	0.0963332	0.0309896	0.0952519
110	0.0515624	0.12267	0.0185492	0.0556886	0.161649	0.752469	0.051308	0.0813094	0.496916	0.155042	0.178857	0.161178	0.0239261	0.152149	0.0525739	0.0231831	0.0170419	0.314073	0.871719	0.677718	0.084983	0.222362	0.0669817	0.0625322	0.0308138	0.0539639	0.257897	0.0450438	0.0500885	0.272886	0.673835	0.0604085	0.526745	0.124517	0.0165192	0.00979398	0.0831078	0.0321839	0.0376816	0.00613453	0.00235565	0.596691	0.26599	0.568601	0.0169489	0.00159493	0.0824668	0.0287566	0.119161
112	0.0490224	0.0807622	0.0177115	0.0656422	0.144656	0.787019	0.0452887	0.0940477	0.382477	0.0819879	0.137889	0.116222	0.0258096	0.105987	0.0584107	0.024238	0.015997	0.358958	0.65692	0.614722	0.0726032	0.133716	0.0840366	0.0657699	0.0339266	0.0532336	0.287645	0.0633713	0.0565563	0.395151	0.736434	0.0622054	0.505069	0.0948962	0.0193507	0.0104814	0.0783375	0.0330541	0.0350617	0.00639718	0.00207816	0.617098	0.233199	0.58625	0.0142892	0.00162443	0.0656231	0.0241282	0.147071
114	0.0465779	0.0621674	0.015439	0.0782102	0.163164	0.687947	0.0437558	0.11852	0.233771	0.0465873	0.119681	0.0929339	0.0266168	0.0788482	0.0628971	0.0241764	0.0159715	0.394221	0.41319	0.553031	0.0637014	0.0740502	0.0985639	0.0682117	0.0344816	0.0513178	0.326517	0.0834931	0.0608715	0.502125	0.800166	0.06483	0.487793	0.0740514	0.0203601	0.0101615	0.0747928	0.0337191	0.0326763	0.00737192	0.00213516	0.605712	0.218399	0.593857	0.0130636	0.00276162	0.0483268	0.0189107	0.182779
116	0.0437403	0.049461	0.0135402	0.0988821	0.200227	0.507416	0.0495981	0.166497	0.117578	0.0387869	0.109462	0.0809867	0.0257309	0.061842	0.0625891	0.0219041	0.0173755	0.413241	0.241725	0.493714	0.0550564	0.0469352	0.122712	0.0662108	0.0302674	0.0502834	0.367117	0.124699	0.0619977	0.569623	0.810142	0.0616528	0.45234	0.063493	0.0181934	0.00873187	0.0757111	0.0371954	0.0313447	0.00628688	0.00277355	0.542483	0.21135	0.591007	0.0129915	0.00619257	0.0328216	0.0150039	0.220923
118	0.0405864	0.0370648	0.0117521	0.123224	0.275584	0.337117	0.0528457	0.23835	0.0546665	0.0516965	0.0976863	0.075752	0.026662	0.0555214	0.058142	0.0188072	0.018022	0.404761	0.14812	0.44358	0.0478744	0.0405974	0.167299	0.0746267	0.0273175	0.0510654	0.391154	0.181709	0.0635355	0.648929	0.748052	0.0478566	0.392215	0.0593619	0.0144077	0.00689698	0.0770666	0.0372602	0.0298125	0.00518655	0.00361546	0.462684	0.200169	0.576539	0.0137696	0.0110709	0.0269208	0.013067	0.252175
120	0.0362453	0.0357511	0.0103129	0.142376	0.393354	0.240777	0.0552301	0.335063	0.0251117	0.0747085	0.0898996	0.0711579	0.0290152	0.0598465	0.0492202	0.0161785	0.0168257	0.370141	0.104619	0.402824	0.041809	0.043281	0.231118	0.0912639	0.0293294	0.0522052	0.389076	0.214	0.0739535	0.742393	0.654203	0.0336761	0.314335	0.0610161	0.0113496	0.00638974	0.0796142	0.0365908	0.0274669	0.00546641	0.00450071	0.403126	0.179372	0.556975	0.0149364	0.0165694	0.0208266	0.0118141	0.278226
122	0.0324182	0.0376707	0.012148	0.15003	0.523004	0.221549	0.0606218	0.45866	0.0116818	0.093311	0.0832379	0.0613517	0.0292006	0.071494	0.0350445	0.0144092	0.0130976	0.310504	0.114644	0.370973	0.0351754	0.0445379	0.314683	0.109112	0.045094	0.0502396	0.375933	0.213818	0.1051	0.807183	0.574385	0.02448	0.220231	0.0661893	0.00919714	0.00623574	0.0756371	0.0351235	0.0277249	0.00602777	0.00722055	0.361128	0.154308	0.55375	0.0153083	0.0189866	0.0131009	0.0097824	0.306602
124	0.0290647	0.0364033	0.0146316	0.148737	0.642905	0.250414	0.0694984	0.611328	0.0076525	0.0917465	0.0735918	0.0507936	0.0283428	0.0823075	0.021467	0.0164486	0.00851159	0.230252	0.145712	0.350943	0.0305011	0.037453	0.382276	0.113964	0.0859881	0.0442751	0.376953	0.227803	0.153544	0.812803	0.506866	0.0196068	0.128066	0.0665819	0.00972869	0.00581661	0.067526	0.032083	0.025373	0.00741724	0.00695342	0.339081	0.13289	0.576757	0.0167752	0.0167271	0.011735	0.00702558	0.329293
126	0.023636	0.0359267	0.0172221	0.139689	0.722096	0.304531	0.0786764	0.760338	0.00734164	0.0793574	0.0641242	0.0431471	0.028247	0.0853102	0.0118044	0.0211556	0.00551325	0.142532	0.174195	0.334271	0.0298204	0.0294552	0.38633	0.105279	0.136096	0.0420692	0.398998	0.260809	0.205551	0.778481	0.419703	0.0169978	0.0652216	0.0572018	0.0139832	0.00648182	0.0638773	0.0295819	0.0237833	0.0093424	0.00815951	0.341425	0.113577	0.605063	0.0171501	0.0118734	0.0053816	0.00661446	0.345274
128	0.0177532	0.0371708	0.0212327	0.123849	0.742971	0.382572	0.0861487	0.864033	0.00917017	0.0759812	0.0592641	0.0394802	0.0292867	0.0877817	0.00779961	0.0270722	0.00462498	0.0791241	0.224717	0.310992	0.0324921	0.0235918	0.372439	0.0783415	0.181838	0.0430454	0.427091	0.260449	0.268947	0.715914	0.31781	0.0163794	0.0362558	0.0474516	0.0176322	0.00701566	0.058295	0.0249094	0.023963	0.0101511	0.00711031	0.343773	0.0905085	0.62936	0.0178699	0.00949088	0.00347642	0.00869563	0.337374
130	0.0113519	0.0355105	0.0254339	0.107282	0.711445	0.499906	0.0914773	0.893902	0.0162439	0.086039	0.0591234	0.0380571	0.0280323	0.0911807	0.00961161	0.0347734	0.00460717	0.0448995	0.30332	0.282748	0.0370904	0.0192447	0.35884	0.0510107	0.216028	0.037806	0.434548	0.220324	0.349501	0.62922	0.245319	0.0170339	0.0255191	0.0388572	0.0187048	0.00607778	0.0527244	0.0190967	0.0256786	0.0121006	0.00550658	0.313172	0.071104	0.656152	0.016285	0.0101751	0.00386329	0.0132864	0.293982
132	0.00667719	0.0330405	0.0275223	0.0912815	0.628515	0.681712	0.099278	0.883751	0.0276487	0.104751	0.0581024	0.040765	0.0248553	0.0957666	0.0132815	0.0429459	0.00541557	0.0293144	0.358399	0.245403	0.0404156	0.0144539	0.339358	0.0451082	0.234875	0.03149	0.410191	0.168549	0.431251	0.527612	0.218911	0.0151733	0.0210694	0.0313122	0.0182949	0.0048831	0.0507773	0.0123057	0.0255303	0.0144522	0.00647569	0.246229	0.0541668	0.698257	0.0162147	0.00936276	0.00568818	0.0167625	0.234804
134	0.00434332	0.0305009	0.0286284	0.0726767	0.518271	0.879136	0.108863	0.853208	0.0383816	0.128751	0.0550748	0.0491162	0.0233163	0.102355	0.0169883	0.052344	0.00886634	0.0293062	0.403858	0.207859	0.0414099	0.0115488	0.298448	0.0544277	0.231891	0.0385238	0.358618	0.109676	0.486602	0.409601	0.230071	0.0087838	0.0191916	0.0257386	0.0167205	0.00459812	0.0539506	0.00536983	0.0241198	0.0152492	0.00793902	0.177111	0.0410973	0.749457	0.0149479	0.00727553	0.0115023	0.0184938	0.19162
136	0.00304998	0.0284981	0.0299364	0.052261	0.440121	1	0.120084	0.807229	0.0445616	0.15821	0.0524471	0.058097	0.0252689	0.103838	0.0214826	0.0625775	0.0147319	0.0448398	0.469755	0.177536	0.0439103	0.0119756	0.258496	0.0670203	0.212449	0.0610553	0.285615	0.0648767	0.479753	0.283783	0.283599	0.00352528	0.0187306	0.0201802	0.0156849	0.00425401	0.0580124	0.00317831	0.029183	0.0164249	0.00750464	0.121827	0.0303473	0.79622	0.0130472	0.00579889	0.0117623	0.0187388	0.158281
138	0.0060658	0.0281141	0.0297076	0.0346246	0.420335	0.99474	0.12441	0.751618	0.0498216	0.192227	0.0503508	0.060526	0.0314865	0.0987543	0.0278538	0.0735037	0.0209718	0.0749922	0.532876	0.149623	0.0488486	0.014587	0.242735	0.0817888	0.193471	0.109859	0.20216	0.0407513	0.414194	0.1805	0.382146	0.000594652	0.0179088	0.0161698	0.0167945	0.00501844	0.0608144	0.00764851	0.0470171	0.0185188	0.00795928	0.0808091	0.0215256	0.842415	0.00824099	0.00485868	0.00873849	0.01714	0.135496
140	0.0157166	0.0304546	0.0292809	0.0242982	0.412761	0.917318	0.105847	0.700931	0.0571908	0.228169	0.0503761	0.0577717	0.0468782	0.0898552	0.0352072	0.0843356	0.0282189	0.115666	0.553935	0.120696	0.0528561	0.0167564	0.255705	0.101169	0.180438	0.18449	0.126376	0.0316826	0.340446	0.115754	0.510719	0	0.0175485	0.0120535	0.0190441	0.00564317	0.0656634	0.0158144	0.0820432	0.018299	0.00656898	0.0509082	0.0171386	0.893315	0.00925011	0.00459764	0.0138664	0.0151954	0.123661
142	0.0334675	0.0322355	0.0319282	0.0204928	0.399365	0.862703	0.0692419	0.64953	0.0702323	0.259417	0.0503048	0.0569132	0.075686	0.0766794	0.0407119	0.0973255	0.0383283	0.171332	0.492426	0.092634	0.0555708	0.0162379	0.281523	0.122289	0.160201	0.274549	0.0703628	0.0435108	0.274249	0.0750376	0.609622	0.00736031	0.0180567	0.00690288	0.0201794	0.00486206	0.0678397	0.0200287	0.150036	0.01463	0.00378554	0.0300288	0.0136226	0.949865	0.0134714	0.00405617	0.02078	0.0160236	0.12759
144	0.0548608	0.0312965	0.0388193	0.0194326	0.375745	0.873715	0.0481334	0.568858	0.0870169	0.283674	0.0495307	0.0656274	0.114421	0.0629433	0.0428194	0.117309	0.0481366	0.249411	0.399681	0.0666488	0.0592201	0.0139243	0.292315	0.136324	0.119009	0.362373	0.0374964	0.0748153	0.209051	0.0460637	0.632555	0.0296161	0.0184688	0.00332321	0.0206572	0.00417582	0.0606957	0.0207358	0.269864	0.0126038	0.00475135	0.0172104	0.0128882	0.994401	0.0167145	0.00434166	0.0161777	0.0172645	0.14754
146	0.0745657	0.0292381	0.0507919	0.020609	0.364291	0.919186	0.0357448	0.445032	0.10708	0.313609	0.0499049	0.0729609	0.16854	0.0523708	0.0404241	0.147196	0.0570718	0.347907	0.314849	0.0465509	0.063176	0.0094847	0.268898	0.136611	0.0679778	0.434659	0.0226669	0.130635	0.155389	0.0313598	0.61346	0.0683219	0.018796	0.00225816	0.0216283	0.00546575	0.0533314	0.0202608	0.382829	0.0122202	0.00381899	0.0102545	0.0142437	1	0.0261861	0.00551818	0.0198877	0.0178536	0.181537
148	0.0827872	0.0249872	0.0716474	0.0238285	0.436997	0.942281	0.0278885	0.299427	0.123162	0.374451	0.0510437	0.0619951	0.252351	0.0476827	0.029309	0.182759	0.0639755	0.446049	0.231813	0.0385835	0.0656592	0.00532932	0.222656	0.126592	0.0314071	0.489325	0.0172975	0.226187	0.110747	0.037651	0.583071	0.108551	0.0187242	0.00137443	0.0234444	0.00776461	0.052279	0.021717	0.437261	0.0109517	0.00285034	0.00575512	0.0133388	0.969609	0.0507727	0.00564126	0.0169897	0.0192054	0.210749
150	0.0822243	0.0221472	0.108511	0.0267962	0.617864	0.906645	0.018347	0.173305	0.130824	0.489662	0.0543277	0.0462245	0.372449	0.0523745	0.013739	0.22648	0.0673175	0.501597	0.151807	0.0432179	0.0653949	0.00548228	0.192861	0.118373	0.0182825	0.539715	0.0162101	0.351588	0.0745334	0.0871215	0.558517	0.117393	0.0180193	0.00175227	0.02491	0.00879894	0.0519994	0.0227447	0.448006	0.0114153	0.00515229	0.00403162	0.0136423	0.935012	0.0870642	0.00536082	0.0114685	0.0200926	0.220599
152	0.088239	0.0253525	0.170185	0.0283794	0.824765	0.83582	0.0162898	0.0888562	0.128909	0.62544	0.0595583	0.038017	0.528591	0.0580542	0.00354898	0.289518	0.0697218	0.486069	0.0942925	0.0561465	0.0613877	0.00801886	0.196701	0.135468	0.0167006	0.598896	0.017486	0.482672	0.0501343	0.175354	0.544226	0.0883992	0.0173136	0.00120827	0.0266302	0.00802181	0.0511527	0.0262322	0.438122	0.0123993	0.00691997	0.00465726	0.01113	0.90241	0.137475	0.00601554	0.00789904	0.0185393	0.207892
154	0.107583	0.0356768	0.261176	0.0282294	0.933352	0.77757	0.0359117	0.0396466	0.114086	0.713883	0.0663912	0.032639	0.717688	0.0542254	0	0.365604	0.0742651	0.431795	0.0603348	0.0739585	0.0584637	0.0118119	0.242055	0.180715	0.0158825	0.661842	0.0203395	0.616752	0.0356619	0.285116	0.482909	0.055948	0.016722	0	0.0266466	0.00692199	0.0477849	0.0272894	0.427697	0.0134636	0.0059942	0.00502658	0.0114049	0.861994	0.198405	0.00664048	0.0127742	0.0176124	0.181233
156	0.121233	0.0507009	0.375295	0.027595	0.942062	0.74195	0.0827354	0.0182949	0.0852046	0.77279	0.0792622	0.0289038	0.879052	0.0424543	1.39815e-05	0.45387	0.078492	0.354334	0.0428375	0.0908298	0.0584791	0.0165655	0.34693	0.248112	0.0134836	0.722846	0.026116	0.745442	0.0256953	0.431148	0.369028	0.0388499	0.0172833	0.00131411	0.0252145	0.00520737	0.0442085	0.0262505	0.391406	0.0160148	0.00654589	0.0052084	0.0123124	0.816143	0.269443	0.00578906	0.0179825	0.0176874	0.1482
158	0.121042	0.0656783	0.4969	0.029575	0.909779	0.706354	0.153998	0.0128675	0.0526152	0.851909	0.106566	0.0284975	0.962554	0.0317698	1.92712e-07	0.556582	0.0806107	0.254387	0.0302556	0.0994129	0.0547029	0.0210884	0.515207	0.33163	0.0109106	0.78036	0.0434294	0.846711	0.0173946	0.599251	0.315469	0.0306003	0.0178638	0.00573976	0.0266337	0.0044346	0.0434	0.0267031	0.321215	0.0185709	0.00554003	0.00516042	0.0122701	0.770311	0.330665	0.00407105	0.0170171	0.0174681	0.121747
160	0.114277	0.0786346	0.599237	0.0335982	0.873805	0.673017	0.248703	0.0135328	0.0336721	0.936275	0.15244	0.0327823	0.973716	0.0250911	0.000930239	0.658005	0.0829367	0.148551	0.0199735	0.0973645	0.0455337	0.0268644	0.702629	0.437211	0.0105669	0.831	0.0869156	0.9198	0.0100785	0.715549	0.366119	0.0259337	0.0176759	0.00910072	0.0300208	0.00537208	0.0388189	0.0266666	0.246769	0.0197687	0.00357871	0.00719169	0.0127121	0.723828	0.38785	0.00224459	0.0164377	0.0169563	0.111919
162	0.105601	0.0894074	0.651919	0.0406083	0.852456	0.656615	0.360461	0.0185664	0.0299157	0.938597	0.210857	0.0465939	0.940477	0.0272329	0.00255792	0.738599	0.0847811	0.0684822	0.0139706	0.0878944	0.0407324	0.0336216	0.867532	0.599697	0.0125476	0.848274	0.159282	0.972082	0.00428925	0.75101	0.452496	0.0247407	0.0178178	0.0113663	0.0339502	0.00402618	0.0351702	0.0297112	0.190115	0.0218984	0.00174413	0.00871854	0.0184175	0.688486	0.435798	0.00146202	0.0183356	0.014579	0.106733
164	0.0996442	0.0999031	0.643857	0.0538248	0.813405	0.635126	0.473601	0.0233599	0.0309462	0.85756	0.257759	0.0683685	0.911064	0.0438336	0.00509767	0.757997	0.0803672	0.0281601	0.0135145	0.0797817	0.0464399	0.0391736	0.970482	0.809369	0.0159142	0.82287	0.245468	0.997964	0.000466309	0.765317	0.510599	0.0262613	0.0174243	0.0130053	0.0375123	0.00293748	0.0308816	0.0300643	0.147033	0.0238561	0.00235565	0.0107669	0.0220955	0.614709	0.462797	0.00237272	0.0131274	0.0135532	0.10061
166	0.0974988	0.112415	0.588429	0.0778711	0.730474	0.581799	0.563886	0.0270209	0.0311486	0.815039	0.294384	0.0962751	0.922944	0.07324	0.00696304	0.718462	0.0682804	0.0185411	0.0146907	0.0806559	0.0557078	0.0452032	1	0.973176	0.0203352	0.794681	0.333666	1	6.64745e-05	0.789755	0.536394	0.0269104	0.0161048	0.014644	0.0403735	0.00287596	0.0272647	0.021461	0.120264	0.0259882	0.0039363	0.0124995	0.0198837	0.465378	0.47361	0.00194448	0.0108627	0.0137944	0.0963379
168	0.0975286	0.136195	0.529099	0.110308	0.635898	0.518831	0.622481	0.0291808	0.0334839	0.8639	0.322025	0.133359	0.96486	0.10904	0.00821509	0.665404	0.0574047	0.0226472	0.0148349	0.0942057	0.0693238	0.0516117	0.941149	1	0.0241905	0.752646	0.41489	0.986296	0.000364293	0.779525	0.561215	0.0270923	0.0151752	0.0180804	0.0416525	0.00357213	0.0238205	0.0142357	0.111358	0.0246915	0.00412993	0.0112265	0.0200765	0.298232	0.486849	0.00100427	0.00886441	0.0137964	0.0974594
170	0.0996336	0.193492	0.51454	0.150427	0.5826	0.470537	0.647945	0.0300309	0.0381525	0.927538	0.318477	0.182022	1	0.14211	0.0095748	0.645872	0.053746	0.0307212	0.0157442	0.123364	0.0940074	0.0540256	0.856431	0.90114	0.024314	0.683072	0.47229	0.941771	0.0022733	0.747556	0.603121	0.028369	0.0145232	0.0225061	0.0408754	0.00329668	0.018093	0.0117659	0.109667	0.0239688	0.00594426	0.0112047	0.0196965	0.171906	0.484696	0.000684224	0.00707328	0.0122963	0.109571
172	0.10032	0.317688	0.546867	0.195416	0.570577	0.432649	0.657322	0.0289422	0.0399726	0.90298	0.307541	0.236546	0.975194	0.143947	0.0108779	0.676723	0.0538557	0.0366688	0.0160443	0.163802	0.142827	0.0480954	0.748113	0.764942	0.021191	0.603229	0.511886	0.866994	0.00895398	0.744235	0.642803	0.0304487	0.0136072	0.0275061	0.0397164	0.00285095	0.0145043	0.0121947	0.11568	0.0228221	0.00721725	0.0113111	0.0180149	0.0973894	0.450657	0.00127009	0.00725303	0.00930226	0.131487
174	0.101995	0.509982	0.5754	0.244652	0.567736	0.371135	0.662912	0.0253811	0.0408883	0.768462	0.296262	0.290989	0.854059	0.115467	0.0119353	0.743203	0.0549737	0.0404444	0.018887	0.212843	0.241362	0.0405473	0.616624	0.646913	0.0181605	0.499058	0.547194	0.770124	0.0151295	0.726661	0.666601	0.0322159	0.0126621	0.0320601	0.0407554	0.00393688	0.011469	0.00778336	0.137626	0.0225097	0.00639513	0.0114806	0.0177314	0.0627176	0.367	0.00134399	0.00660702	0.00837939	0.149369
176	0.12224	0.717226	0.531268	0.294463	0.566222	0.268324	0.666956	0.0213797	0.0428543	0.612421	0.277347	0.34334	0.644238	0.0796698	0.0122534	0.833107	0.0614059	0.049864	0.0213262	0.263736	0.406705	0.0415775	0.47416	0.550718	0.0168721	0.358437	0.565319	0.681532	0.0186523	0.649124	0.701145	0.0341596	0.0121237	0.0348467	0.0407464	0.00592576	0.0130642	0.00743357	0.192475	0.0238203	0.00564368	0.0107643	0.0189933	0.0442351	0.257792	0.000964931	0.00592086	0.00861256	0.165956
178	0.187868	0.887872	0.416066	0.334626	0.576304	0.14859	0.670535	0.0193348	0.0442289	0.490775	0.253585	0.379665	0.42019	0.053663	0.011498	0.925403	0.0733514	0.0614205	0.0250566	0.303418	0.621723	0.0479056	0.354358	0.468363	0.016457	0.217249	0.559606	0.645112	0.0197808	0.528299	0.753478	0.0368684	0.0117101	0.0360628	0.0405305	0.00443738	0.0152552	0.0151003	0.284487	0.0214534	0.00902168	0.0097214	0.0158796	0.0337989	0.166631	0.00132911	0.00528853	0.00800593	0.184309
180	0.298274	0.992294	0.289619	0.354669	0.606646	0.0586125	0.661815	0.017894	0.0418801	0.433499	0.23371	0.398595	0.260266	0.0357642	0.0105752	0.994668	0.0868326	0.067288	0.0294302	0.326615	0.829811	0.0468559	0.260905	0.389506	0.0169237	0.121737	0.557767	0.65479	0.0210128	0.397013	0.777574	0.0359543	0.0117602	0.0366519	0.0410435	0.0024989	0.0135137	0.0368862	0.393934	0.0189382	0.00900142	0.0104099	0.0124996	0.0298847	0.102183	0.00106329	0.00990368	0.0096303	0.199569
182	0.43249	1	0.191934	0.341496	0.646123	0.0195046	0.641842	0.0167796	0.0377959	0.428692	0.218704	0.410311	0.199073	0.0223077	0.00991688	1	0.100886	0.0656518	0.0342725	0.351409	0.954369	0.0370395	0.191114	0.313387	0.0182723	0.0705966	0.56506	0.689646	0.0215318	0.267042	0.739836	0.0324728	0.0121318	0.0376411	0.0404677	0.00245842	0.0123638	0.0640561	0.495021	0.0175624	0.00673293	0.00671347	0.0110163	0.0285203	0.0639769	0.000979551	0.0127012	0.0116836	0.215677
184	0.558361	0.874287	0.126599	0.311122	0.666572	0.0125902	0.627736	0.0156368	0.0366631	0.452312	0.207697	0.439246	0.19179	0.0118959	0.00914626	0.942704	0.10795	0.0590399	0.0361864	0.40005	0.994061	0.0304997	0.141394	0.239747	0.0193798	0.0382749	0.577526	0.752204	0.0206509	0.153273	0.670625	0.0291795	0.0125715	0.0362138	0.041422	0.00318634	0.0117534	0.0867569	0.566152	0.0160137	0.00503874	0.00231474	0.00888113	0.0288906	0.048026	0.00151624	0.0157379	0.0094506	0.235884
186	0.65346	0.646598	0.0858626	0.307409	0.662454	0.0173825	0.621147	0.0157805	0.0402687	0.49016	0.201894	0.47577	0.187522	0.00471923	0.00883261	0.894972	0.100413	0.0500823	0.0354205	0.463549	1	0.0282414	0.105533	0.165801	0.0198884	0.0228827	0.603534	0.820251	0.0202757	0.0745572	0.608015	0.0266676	0.0126593	0.0326038	0.0453127	0.00394125	0.0129473	0.102296	0.614206	0.0137202	0.00488186	0.00129705	0.0102537	0.0277236	0.0421793	0.000871362	0.0195272	0.00642673	0.248759
188	0.716232	0.427337	0.0640053	0.360018	0.642905	0.0254644	0.615329	0.0183006	0.0421416	0.539459	0.196502	0.513353	0.170268	0.00138684	0.00964051	0.878934	0.0837977	0.0402906	0.0320243	0.506504	0.989039	0.0299889	0.0784727	0.102652	0.0205548	0.022252	0.625743	0.847938	0.0215483	0.036818	0.561069	0.0251751	0.0123507	0.0301039	0.0445743	0.00434926	0.0147522	0.118597	0.663444	0.0125596	0.00502555	0.00196246	0.00818648	0.0250304	0.0427528	0	0.0232911	0.00580228	0.249469
190	0.748536	0.260327	0.056836	0.477675	0.606503	0.0336036	0.623227	0.0214906	0.0387884	0.601743	0.182465	0.567217	0.141598	0.00391907	0.01219	0.843448	0.0666504	0.0317858	0.0332415	0.481958	0.960785	0.031517	0.0655925	0.0558606	0.0241036	0.027094	0.6269	0.824788	0.0232371	0.0249786	0.52803	0.0223259	0.0123247	0.0268337	0.047865	0.00476125	0.0153274	0.128265	0.738532	0.0106366	0.00661609	0.00243722	0.00542162	0.0201763	0.0448635	0.00046758	0.0280331	0.00339131	0.235166
192	0.774238	0.135099	0.056256	0.64584	0.558932	0.0431298	0.668178	0.0237224	0.0341902	0.652727	0.162972	0.668786	0.106217	0.00806991	0.0172043	0.773883	0.0448576	0.0272527	0.0338778	0.393194	0.911258	0.0297821	0.0615038	0.0208957	0.0309782	0.0312625	0.613861	0.756656	0.0254169	0.0218785	0.513287	0.0186064	0.0124008	0.0221738	0.0604252	0.00553442	0.0188016	0.138842	0.842037	0.0111979	0.00757814	0.00433686	0.0080052	0.0177342	0.0494536	0.000590655	0.0406139	0.00205733	0.217106
194	0.778265	0.048286	0.0530865	0.778625	0.506816	0.0538103	0.757725	0.0236943	0.0336594	0.637678	0.149011	0.816004	0.0676675	0.011199	0.0249074	0.679672	0.0293735	0.0246037	0.031197	0.294081	0.824154	0.0271379	0.0656113	0.00437199	0.0413154	0.0330993	0.607377	0.65629	0.0260768	0.0210757	0.515551	0.0175077	0.0125164	0.0159659	0.076978	0.00550782	0.0228252	0.154738	0.94428	0.0156361	0.00706696	0.00719264	0.00718574	0.0181866	0.0584643	0.000108189	0.0538343	0.00307507	0.20408
196	0.749256	0.00703108	0.0437528	0.790486	0.438701	0.0614485	0.85399	0.0223265	0.0360026	0.532126	0.135825	0.94955	0.0486084	0.0142416	0.0356797	0.574603	0.0259737	0.0219325	0.0318772	0.239571	0.717806	0.023963	0.0823649	0.00187551	0.0579414	0.0342649	0.600075	0.51638	0.0249608	0.0228846	0.519599	0.0198313	0.0121	0.00999184	0.089693	0.00433815	0.0238011	0.169464	1	0.0187476	0.007458	0.00767876	0.00522325	0.0172241	0.0683555	0.000679439	0.0575041	0.00311849	0.203247
198	0.69695	0	0.0335076	0.657705	0.349758	0.0611613	0.855227	0.0201731	0.0386185	0.372295	0.117125	0.999071	0.0361937	0.0189307	0.0526554	0.468323	0.0353591	0.0210576	0.0319639	0.238986	0.639359	0.022618	0.109054	0.00440985	0.0834681	0.0325157	0.575239	0.342664	0.0218668	0.0266859	0.504491	0.0299031	0.0115239	0.00510546	0.0893128	0.00326612	0.0214426	0.185397	0.984224	0.0232532	0.00686626	0.00763078	0.00549554	0.0147246	0.0848997	0.000576035	0.0652499	0.000165901	0.204585
200	0.656505	0.000809626	0.0288763	0.451832	0.234119	0.0563318	0.746867	0.017064	0.0403223	0.218082	0.0961667	1	0.0290631	0.0247001	0.0762143	0.363229	0.0613958	0.0182572	0.0320984	0.248847	0.595544	0.0201076	0.133506	0.00777466	0.115615	0.0261362	0.526641	0.170543	0.0174496	0.0306824	0.464083	0.0539137	0.0114087	0.000777884	0.0885323	0.00291247	0.0185578	0.195304	0.933988	0.034989	0.00623494	0.00759416	0.00539339	0.0149945	0.116549	7.86831e-05	0.077338	0	0.206203
202	0.62157	0.0135483	0.0277525	0.301957	0.118054	0.0533899	0.595441	0.0127407	0.0397788	0.102096	0.0776066	0.979506	0.0289627	0.0281707	0.105394	0.268358	0.111584	0.0158247	0.0323254	0.240367	0.532	0.0188618	0.148559	0.0103603	0.152231	0.021597	0.443722	0.0503328	0.0135065	0.0377083	0.387292	0.0946943	0.0114674	0	0.0929657	0.00174677	0.0191136	0.198657	0.915103	0.0485222	0.00637864	0.00887858	0.00498217	0.0193276	0.150202	0.00113213	0.0918239	0.00150591	0.22157
204	0.579589	0.0241453	0.0265131	0.216781	0.0448739	0.0531651	0.48615	0.0105775	0.0386685	0.032817	0.0625093	0.964425	0.029905	0.0270694	0.1427	0.178994	0.197866	0.0173222	0.0319785	0.224218	0.395782	0.0195591	0.164278	0.0148257	0.186356	0.0205872	0.344781	0.00485557	0.00976451	0.0524932	0.269229	0.153567	0.0114948	0	0.0888238	0.00213812	0.0173803	0.202215	0.922681	0.062584	0.00648559	0.00996383	0.00754569	0.0268024	0.195092	0.00183124	0.103199	0.0029546	0.244237
206	0.512142	0.0321197	0.0250067	0.144099	0.0183664	0.0527813	0.491063	0.0115018	0.039162	0.00488322	0.0494496	0.966768	0.0310119	0.0246851	0.188492	0.104814	0.334464	0.0173925	0.0326977	0.207786	0.225549	0.0207021	0.189578	0.0170824	0.20487	0.0215342	0.261775	5.53236e-05	0.00790882	0.0816418	0.1522	0.234411	0.0113028	0	0.0768395	0.0024862	0.0179426	0.197505	0.885641	0.0883188	0.00456761	0.0108332	0.00880461	0.0417838	0.243107	0.00125521	0.11004	0.00279447	0.280699
208	0.413284	0.0399048	0.0236292	0.0872729	0.019123	0.0536276	0.618251	0.0131576	0.0394538	0.00446189	0.045842	0.920484	0.0325691	0.0230428	0.230054	0.0618692	0.531757	0.014862	0.0336566	0.202912	0.107993	0.0214407	0.216752	0.0176697	0.205362	0.022512	0.198987	0.000917757	0.00556115	0.13338	0.0993354	0.328192	0.0112778	0.00140478	0.0621325	0.00130819	0.01968	0.183604	0.795272	0.132222	0.0035919	0.0100737	0.00653603	0.0673818	0.287372	0.00204789	0.115308	0.00353563	0.330903
210	0.301982	0.0484295	0.0238883	0.0670995	0.028543	0.0558141	0.804004	0.0126384	0.0381843	0.00935798	0.0498699	0.805579	0.03168	0.0218915	0.251473	0.0473008	0.748998	0.0151357	0.036815	0.209805	0.0730975	0.0231226	0.248362	0.0187063	0.192385	0.0227433	0.150277	0.00368455	0.00283701	0.221087	0.113286	0.391341	0.0109275	0.00380652	0.0526954	0.00123397	0.0175695	0.177669	0.712	0.187772	0.00308732	0.00929147	0.00711738	0.0974825	0.336698	0.00181636	0.146944	0.00314233	0.388861
212	0.229714	0.0541052	0.0309102	0.0681548	0.0297265	0.0576904	0.95368	0.0121881	0.0384965	0.012401	0.0552566	0.660648	0.0272209	0.0197793	0.251744	0.0423487	0.920986	0.0165802	0.0425519	0.225294	0.0875114	0.0276867	0.291203	0.0181535	0.168789	0.022917	0.112197	0.00767522	0.00214364	0.359336	0.170535	0.378786	0.0106415	0.00629856	0.0394063	0.00282595	0.0161694	0.180894	0.699408	0.253392	0.0021182	0.00669295	0.00739525	0.128193	0.420114	0.000767958	0.20462	0.00237934	0.452622
214	0.188463	0.0558581	0.0524237	0.0802241	0.0221051	0.0602988	1	0.0114518	0.0434986	0.0143841	0.0560188	0.525356	0.0217004	0.0169593	0.245219	0.045261	1	0.0178758	0.0471896	0.245	0.115798	0.0360889	0.321796	0.0155981	0.143734	0.0230312	0.0826304	0.0119364	0.00453112	0.528821	0.277741	0.301276	0.0107329	0.0081415	0.0291921	0.00452112	0.0175607	0.184126	0.745127	0.316888	0.000958751	0.00584193	0.00719391	0.157814	0.543147	0.00159493	0.282678	0.00360465	0.519874
216	0.159118	0.0555853	0.0902152	0.106052	0.0119284	0.0629959	0.945948	0.00986523	0.0505752	0.0156067	0.0549607	0.392129	0.0182616	0.0130247	0.22816	0.0547112	0.947134	0.018216	0.0492166	0.254485	0.144678	0.0530757	0.303083	0.0113986	0.123189	0.0228765	0.0669214	0.0166137	0.0107399	0.660409	0.446663	0.220887	0.0104786	0.00947819	0.0412448	0.00362809	0.0205537	0.187525	0.8012	0.363631	0.000501283	0.00684857	0.00757987	0.192374	0.660867	0.00186075	0.382628	0.0058595	0.582288
218	0.142664	0.0523566	0.138951	0.150529	0.00539591	0.0642247	0.84625	0.00781501	0.0538079	0.016896	0.0498462	0.272493	0.0163124	0.00928198	0.189855	0.0702737	0.799196	0.017838	0.0474138	0.2529	0.170871	0.0831984	0.238904	0.012023	0.111635	0.0223526	0.063082	0.021575	0.0196896	0.701942	0.588998	0.180931	0.0103954	0.0116079	0.0913689	0.00180432	0.0264968	0.196295	0.830201	0.393962	0.000771712	0.00909797	0.00966976	0.269293	0.765008	0.00160981	0.468531	0.005986	0.630095
220	0.136401	0.0486191	0.193164	0.226729	0.00653252	0.0649139	0.749305	0.00791081	0.0526906	0.0180364	0.0443066	0.18126	0.0128284	0.00731653	0.134218	0.0920068	0.663874	0.0184402	0.0443148	0.244646	0.186932	0.136864	0.174652	0.0170067	0.105125	0.0211882	0.0640455	0.0262799	0.0331148	0.67912	0.626471	0.167166	0.010171	0.0146366	0.178696	0.000997814	0.0333781	0.209207	0.797155	0.412734	0.00194153	0.0113411	0.00993053	0.390216	0.871797	0.000541478	0.531689	0.00506915	0.668102
222	0.135775	0.0442201	0.238091	0.331954	0.00894632	0.0674535	0.645397	0.0138843	0.0499929	0.0182721	0.0470522	0.12031	0.00864299	0.00684869	0.0817832	0.125311	0.590791	0.0196145	0.0440907	0.228775	0.185285	0.227013	0.133364	0.0232525	0.085553	0.0198786	0.0650363	0.0290793	0.0465496	0.640289	0.607945	0.160367	0.0102371	0.0191377	0.290691	0.00250446	0.0419534	0.218338	0.68419	0.427643	0.00242585	0.011103	0.0123607	0.493861	0.940238	0.00109279	0.605091	0.00420551	0.697862
224	0.131548	0.038008	0.25419	0.451634	0.00766827	0.0726384	0.533141	0.0294765	0.047506	0.0182785	0.0553023	0.0878193	0.00640838	0.00660886	0.044164	0.182578	0.549594	0.0202589	0.0445623	0.217343	0.167868	0.346076	0.112803	0.0276867	0.0580384	0.0180946	0.0647447	0.0295932	0.0562318	0.592334	0.606514	0.166028	0.0108879	0.0220983	0.406926	0.00317522	0.0539677	0.209346	0.566476	0.453637	0.00141339	0.00682111	0.0127493	0.518395	0.962797	0.00110263	0.694944	0.00338328	0.717252
226	0.127369	0.0276931	0.259534	0.564086	0.00643794	0.0774836	0.413856	0.0520502	0.0463429	0.0181425	0.0681953	0.0772193	0.00600711	0.00639107	0.0250659	0.277746	0.527312	0.0196635	0.0437691	0.206133	0.143717	0.490515	0.0943298	0.0295075	0.0374453	0.0160177	0.060798	0.0288894	0.0590241	0.527555	0.628658	0.184963	0.0109868	0.0180804	0.51287	0.00149831	0.0692692	0.180967	0.531271	0.46207	0.00141339	0.00656606	0.0164837	0.504689	0.956744	0.00229404	0.750044	0.00309088	0.735153
228	0.127248	0.0152782	0.29159	0.663428	0.0130642	0.0782206	0.285369	0.0658719	0.0450113	0.0183916	0.0842398	0.074222	0.00768519	0.00744344	0.0183408	0.413232	0.50556	0.0189516	0.042816	0.186387	0.124049	0.648916	0.0731804	0.0294958	0.0260221	0.0147101	0.0551882	0.0279642	0.0554647	0.469066	0.645202	0.20989	0.0103306	0.0106942	0.624184	0.00143401	0.0856443	0.151759	0.606787	0.459306	0.00340816	0.00788457	0.0170197	0.48682	0.873918	0.00248091	0.738834	0.00364807	0.738962
230	0.123629	0.00872835	0.371564	0.75469	0.0242352	0.0769665	0.163055	0.0619184	0.0410765	0.0205796	0.103768	0.0709791	0.00854103	0.00915884	0.0173858	0.557372	0.489015	0.0196727	0.0442934	0.159996	0.110815	0.805435	0.0548578	0.0273173	0.0189877	0.0151449	0.0552068	0.0280988	0.0555157	0.456585	0.648343	0.238313	0.00927744	0.0066764	0.739363	0.00229608	0.100193	0.126255	0.736886	0.447322	0.00247909	0.00907524	0.0161378	0.475842	0.773788	0.00102873	0.691294	0.00264814	0.72552
232	0.118727	0.0125214	0.486502	0.831375	0.0374893	0.0740332	0.0895469	0.0465063	0.0359109	0.0245144	0.129585	0.0695246	0.00811852	0.00993695	0.0179817	0.66089	0.499236	0.0216433	0.045724	0.132038	0.100794	0.913971	0.0394125	0.0224565	0.0161966	0.0182269	0.0593884	0.0302479	0.0604296	0.506326	0.651561	0.261381	0.00776956	0.00370068	0.835066	0.00153721	0.10924	0.101166	0.849246	0.417337	0.000167251	0.0086188	0.0179071	0.466212	0.710172	0.000915489	0.651906	0.00185177	0.722814
234	0.116907	0.0259772	0.599752	0.881661	0.0506958	0.0675234	0.0591038	0.0294845	0.0327346	0.026543	0.160593	0.0724686	0.00794086	0.00884318	0.0210518	0.697751	0.546427	0.024282	0.0485305	0.0965351	0.0948791	0.943301	0.0289952	0.0197732	0.0154868	0.0254498	0.0712976	0.0326212	0.077603	0.596999	0.67377	0.264167	0.00695587	0.00197135	0.914013	0.000909702	0.109123	0.0765544	0.892152	0.373678	0.000481025	0.00915416	0.0165007	0.467165	0.656412	0.00199366	0.628328	0.00277866	0.738279
236	0.117854	0.0386467	0.684183	0.915051	0.0592638	0.0592536	0.0439805	0.0170611	0.0289506	0.0238124	0.19454	0.07406	0.00895853	0.00790805	0.0288891	0.698142	0.612113	0.0282823	0.0492936	0.0596838	0.0932925	0.89913	0.0253532	0.0218608	0.0156655	0.0377816	0.11822	0.0339115	0.11159	0.712897	0.721772	0.264025	0.00780223	0.0041159	0.969174	0.00158761	0.0997179	0.0571962	0.841492	0.29669	0.00107606	0.0115491	0.0178986	0.454866	0.57692	0.00350485	0.593709	0.00478453	0.738584
238	0.117055	0.0446369	0.734822	0.962539	0.0659378	0.0524894	0.0360251	0.0102712	0.0261183	0.0183521	0.212701	0.0689482	0.0104821	0.00652228	0.0412022	0.709878	0.660145	0.0332711	0.0494242	0.0391325	0.088417	0.804368	0.0255659	0.026003	0.0176263	0.0539647	0.229559	0.0352073	0.168014	0.831096	0.758405	0.29517	0.00857513	0.00972761	1	0.00149672	0.0815402	0.045073	0.725275	0.208691	0.00150008	0.015902	0.0210747	0.413486	0.479131	0.00446473	0.540634	0.00481615	0.709635
240	0.113052	0.0435175	0.739124	1	0.0690145	0.0489343	0.0321545	0.00750573	0.026112	0.0141695	0.198702	0.0577794	0.0133219	0.00655885	0.0570606	0.726984	0.653898	0.0357672	0.0489632	0.0432624	0.0749421	0.656612	0.0250035	0.0295791	0.0204419	0.0702809	0.407375	0.036079	0.271057	0.924563	0.727363	0.366537	0.00863427	0.0185486	0.997829	0.00262194	0.0596416	0.0370408	0.626457	0.138608	0.000701514	0.0220962	0.0190104	0.362468	0.378882	0.00404633	0.48576	0.00551967	0.668277
242	0.108356	0.0424397	0.678643	0.996248	0.0659846	0.0478882	0.0308437	0.00648388	0.0263185	0.0128807	0.168686	0.0507481	0.0145771	0.00425193	0.0796317	0.728997	0.591448	0.0346031	0.045303	0.0657958	0.0549615	0.477796	0.0235703	0.030805	0.0245234	0.0895334	0.598935	0.0342465	0.417745	0.974601	0.611951	0.460153	0.00870438	0.0305947	0.95367	0.00304385	0.0413706	0.0281116	0.622442	0.0807681	0.00134319	0.0264776	0.0190271	0.309699	0.283557	0.00490281	0.451028	0.00577065	0.639953
244	0.100699	0.0426845	0.560859	0.947807	0.0624819	0.0469584	0.0300073	0.0060785	0.0249468	0.0126372	0.144257	0.0466253	0.0129141	0.00175143	0.109404	0.729963	0.496781	0.0315936	0.0414079	0.101878	0.0309187	0.311716	0.0219866	0.0285382	0.0285839	0.127513	0.705259	0.0301845	0.538037	0.969086	0.493257	0.531467	0.00850287	0.0411834	0.867508	0.00312204	0.028686	0.018786	0.711982	0.0415732	0.00398624	0.0246193	0.0202637	0.245201	0.205103	0.00679333	0.44793	0.00561052	0.634206
246	0.0897723	0.0430732	0.396843	0.882736	0.0586478	0.0478099	0.0291906	0.00617696	0.0219699	0.0113116	0.125997	0.042891	0.011085	0.0020117	0.148992	0.719887	0.382781	0.0294848	0.0381228	0.154171	0.00919403	0.240195	0.0199839	0.0275723	0.0298053	0.199022	0.725335	0.025163	0.603981	0.902466	0.437119	0.538742	0.00806503	0.0457826	0.76285	0.00385036	0.0188098	0.0120666	0.784438	0.0173674	0.00424018	0.0201919	0.0191267	0.178454	0.150087	0.00648312	0.484436	0.00675301	0.640669
248	0.0833732	0.0398726	0.229295	0.819887	0.0588847	0.0529729	0.0315761	0.00656755	0.0207342	0.00964882	0.108037	0.0382905	0.0100202	0.00462029	0.204295	0.67243	0.256346	0.0271304	0.0355627	0.224588	0.000593913	0.303517	0.0157051	0.030826	0.0284103	0.290403	0.714296	0.0215952	0.605427	0.810722	0.406216	0.496673	0.00775334	0.0459414	0.681747	0.0052157	0.013647	0.00789437	0.745346	0.00585467	0.00540952	0.0168626	0.0166623	0.1193	0.113265	0.00624175	0.547627	0.00670557	0.653533
250	0.0811073	0.0362739	0.114963	0.738723	0.0599736	0.0609892	0.0363342	0.00580382	0.0208533	0.00867475	0.0926366	0.0361162	0.00960968	0.00816885	0.285291	0.608212	0.137679	0.0229971	0.0342277	0.31695	0	0.460979	0.0111943	0.0337222	0.0280253	0.36918	0.697851	0.0220673	0.550336	0.729724	0.362042	0.439163	0.00810819	0.0445063	0.637865	0.00571461	0.0138209	0.0057144	0.609921	0.00123166	0.00670278	0.0139153	0.01601	0.0804202	0.0873708	0.00769393	0.624472	0.00550988	0.670984
252	0.077382	0.0347887	0.0605257	0.669775	0.0664584	0.0702173	0.0436961	0.00470243	0.0230703	0.00724167	0.081623	0.037381	0.00961895	0.010807	0.393775	0.565192	0.0521261	0.0213676	0.0354253	0.435869	0.000444335	0.632765	0.0121659	0.0298937	0.0279068	0.420242	0.696121	0.0244506	0.482086	0.664717	0.308929	0.381379	0.00869198	0.0417119	0.596814	0.00303829	0.0128709	0.00468961	0.423687	0.000605316	0.00669618	0.0118373	0.0185706	0.0539398	0.0664972	0.00797464	0.721597	0.00478051	0.691106
254	0.0772523	0.0360655	0.0391549	0.669465	0.0838773	0.0851442	0.0541716	0.00504689	0.0254176	0.00551591	0.0737573	0.0366149	0.00957646	0.0107038	0.506809	0.548317	0.0115115	0.0233169	0.0378489	0.553599	0.00178268	0.74491	0.0199283	0.0238473	0.024649	0.459968	0.687406	0.0262252	0.409603	0.605318	0.259634	0.327036	0.00870009	0.0352016	0.548388	0.00450167	0.0135137	0.00453911	0.26425	0.00270822	0.00876115	0.011843	0.0206579	0.0401774	0.0584857	0.0087721	0.840509	0.00627463	0.716082
256	0.0804805	0.0394236	0.0251263	0.732948	0.10035	0.114138	0.0670917	0.00625473	0.0243025	0.00507482	0.069943	0.0327063	0.0103103	0.00921261	0.590684	0.544333	0.00108238	0.0233906	0.0414429	0.646613	0.00225059	0.799664	0.0284432	0.0201737	0.0202918	0.491425	0.658071	0.0270815	0.327856	0.547107	0.226496	0.268752	0.00884747	0.027438	0.494101	0.00845245	0.0168122	0.00432529	0.162881	0.00709888	0.009857	0.0167073	0.0213782	0.0428838	0.054217	0.00820112	0.948544	0.00826469	0.730796
258	0.0858306	0.0438875	0.0171614	0.792268	0.112468	0.1629	0.0797061	0.00641351	0.0217852	0.0064013	0.0741355	0.0287814	0.0125901	0.00736708	0.646154	0.541313	0.000563303	0.0238186	0.0422586	0.704729	0.00510043	0.81045	0.0348429	0.0196327	0.0187655	0.496752	0.601645	0.0270803	0.224421	0.486826	0.216067	0.201944	0.00964302	0.0205047	0.431536	0.00768523	0.0176265	0.00596585	0.104891	0.0132124	0.00801912	0.0244741	0.0205895	0.0748008	0.0522801	0.00667504	1	0.00755315	0.71833
260	0.0857923	0.04435	0.0167425	0.781709	0.115308	0.234114	0.0906314	0.00585793	0.0212136	0.00974209	0.0853398	0.0286554	0.0147563	0.00594905	0.685068	0.535064	0.00261104	0.0263554	0.038764	0.69859	0.0089197	0.772243	0.0364538	0.0215612	0.0180471	0.468165	0.50247	0.0325954	0.127465	0.412441	0.231588	0.141792	0.0107729	0.015558	0.363488	0.00674735	0.0195208	0.00963626	0.0651568	0.0200478	0.00587406	0.037479	0.0201274	0.1295	0.0480474	0.00623191	0.952347	0.00587933	0.678396
262	0.0816338	0.0429069	0.0194633	0.719838	0.124349	0.324735	0.0988327	0.00565598	0.0206398	0.0179183	0.109127	0.0302364	0.0159153	0.00614801	0.734616	0.51697	0.00529118	0.0293169	0.0380146	0.633143	0.0135921	0.684305	0.0308511	0.0235916	0.0178806	0.413653	0.387135	0.0463937	0.0600097	0.320063	0.277078	0.10428	0.0122441	0.012975	0.287895	0.00738875	0.0215484	0.0127542	0.0378947	0.0235437	0.00558667	0.0565386	0.0182021	0.182692	0.0443866	0.00500621	0.896395	0.00525688	0.619733
264	0.0741516	0.0414404	0.0219484	0.648251	0.152513	0.424681	0.111005	0.00750573	0.0203352	0.0355499	0.156767	0.0311786	0.0158732	0.00699066	0.818824	0.482843	0.00922355	0.0330227	0.0387845	0.535068	0.0179566	0.558642	0.0177854	0.0218995	0.0194135	0.344208	0.287427	0.0588796	0.0233223	0.221274	0.348095	0.0868667	0.013436	0.012673	0.200941	0.0101631	0.0223269	0.0134318	0.0248261	0.0257698	0.00770864	0.0741392	0.0166538	0.233996	0.0426856	0.00395781	0.91467	0.00559672	0.560798
266	0.0654738	0.0402379	0.0222825	0.597728	0.206286	0.497055	0.126399	0.0121529	0.0177926	0.0654962	0.23573	0.0316941	0.014883	0.00728534	0.914998	0.434182	0.0144358	0.037385	0.042702	0.442236	0.0207115	0.412082	0.0042432	0.0169856	0.0226131	0.278577	0.200399	0.0629207	0.00641972	0.139615	0.436628	0.0795652	0.014072	0.0122652	0.12619	0.0120778	0.0208933	0.0148839	0.0180964	0.0312547	0.00832017	0.0900409	0.0188091	0.276617	0.0419926	0.00376589	0.947045	0.00602164	0.51731
268	0.0563665	0.0391045	0.0239177	0.586723	0.270283	0.504974	0.151657	0.0205096	0.014175	0.114796	0.310864	0.032897	0.0139406	0.00621631	0.980129	0.37075	0.0200105	0.0441396	0.051953	0.385965	0.0243872	0.248863	0.00278355	0.0164168	0.0260798	0.221365	0.129304	0.0625064	0.00199193	0.0857189	0.536026	0.0778692	0.0133745	0.0118725	0.0816475	0.0125302	0.0190666	0.01652	0.0170536	0.0347427	0.00848035	0.0966149	0.0198893	0.318814	0.043261	0.00422363	0.900577	0.00568758	0.508118
270	0.0512079	0.0372451	0.0243111	0.590388	0.348054	0.456649	0.210517	0.0331668	0.0111806	0.18557	0.346943	0.0356572	0.0137753	0.00503811	1	0.287229	0.0243216	0.0600172	0.0639278	0.364026	0.0292903	0.107459	0.0161454	0.0207358	0.0288709	0.161175	0.0908575	0.0646597	0.00376766	0.0544235	0.628296	0.0774521	0.0105612	0.0184882	0.0594731	0.0126354	0.0175372	0.0181691	0.0192942	0.0426397	0.00856045	0.0962181	0.0194157	0.352183	0.0461269	0.00518352	0.771456	0.00417188	0.536587
272	0.0535715	0.0330498	0.0210456	0.579229	0.448925	0.39586	0.318766	0.0481041	0.0107478	0.263198	0.363015	0.0389934	0.015404	0.00444606	0.953682	0.186175	0.0258699	0.0955146	0.0787452	0.366112	0.0338113	0.0323581	0.0348267	0.0272786	0.0289934	0.10379	0.0703572	0.0689067	0.00790849	0.0483299	0.706743	0.0731789	0.0074302	0.0376715	0.053912	0.0142103	0.0154584	0.0222035	0.024031	0.0698606	0.00807612	0.0959608	0.0207485	0.367606	0.0479867	0.00572021	0.627243	0.00288934	0.587959
274	0.0597137	0.029909	0.019235	0.551053	0.56234	0.364004	0.481994	0.0641037	0.0128717	0.32761	0.392652	0.0395939	0.0159261	0.00468589	0.873212	0.0911378	0.0234229	0.157075	0.0999973	0.370845	0.0385076	0.00781724	0.049932	0.029611	0.0277408	0.0652906	0.0532432	0.0716748	0.0110631	0.0586914	0.789551	0.0677477	0.00589394	0.0760753	0.0633547	0.0194998	0.0160719	0.0263883	0.0313447	0.125267	0.00714705	0.0948364	0.0228923	0.368826	0.0501023	0.00572499	0.512794	0.00208092	0.638061
276	0.0667098	0.0275268	0.0223864	0.520558	0.674524	0.367381	0.637457	0.0791246	0.0150815	0.371275	0.448333	0.0367873	0.0133571	0.00516448	0.76999	0.0282915	0.0191434	0.244553	0.130054	0.368809	0.0434292	0.00385499	0.0564513	0.0263295	0.0276872	0.0460335	0.0394318	0.0758794	0.013523	0.0747981	0.884186	0.0674553	0.00794984	0.149545	0.0893369	0.0243591	0.0152575	0.0257979	0.0325322	0.195132	0.00620479	0.0879115	0.0231787	0.330105	0.0506628	0.00534593	0.471555	0.00201767	0.65152
278	0.0778578	0.0238865	0.0266057	0.489047	0.803086	0.38932	0.740196	0.0947836	0.013554	0.402247	0.499154	0.0320999	0.0106076	0.00795268	0.646455	0.0045563	0.0152365	0.361314	0.160292	0.367231	0.0478468	0.00576461	0.0555753	0.0250447	0.0275422	0.0372256	0.0324503	0.0806384	0.0154241	0.0938015	0.968455	0.0708224	0.0155978	0.269395	0.139399	0.0239499	0.0123638	0.0233534	0.0348982	0.266161	0.00663588	0.0660349	0.0227221	0.255332	0.0479687	0.00467154	0.510437	0.00455137	0.624562
280	0.0937122	0.0242285	0.0316656	0.449702	0.925589	0.413481	0.795666	0.116957	0.00872749	0.428876	0.519376	0.026468	0.0114214	0.00915884	0.528677	0.00409071	0.0136759	0.508337	0.175217	0.36509	0.0499481	0.00976741	0.0517349	0.0300965	0.0280293	0.0290755	0.036381	0.0820043	0.0185072	0.115654	1	0.0733473	0.0320863	0.424733	0.231616	0.021936	0.0116006	0.0233069	0.0383241	0.327995	0.00801582	0.0432821	0.0231107	0.189936	0.043613	0.00490281	0.549878	0.00780037	0.602797
282	0.109048	0.027374	0.0348082	0.391951	0.994462	0.440889	0.801785	0.143005	0.00612355	0.439039	0.505016	0.0223443	0.0155307	0.00619426	0.478406	0.0126297	0.0135211	0.684357	0.174815	0.364113	0.0496885	0.0154071	0.0422723	0.0375641	0.0279145	0.0205648	0.0501897	0.0860109	0.0226408	0.144592	0.942378	0.0735086	0.0632129	0.581861	0.371628	0.0195923	0.0132763	0.0237833	0.0354044	0.392022	0.00848035	0.0333915	0.021721	0.161791	0.0368748	0.00518352	0.489617	0.00819943	0.618784
284	0.117954	0.0297515	0.0353074	0.316926	1	0.46526	0.741577	0.170642	0.00552156	0.411205	0.481717	0.0185158	0.0213462	0.00283498	0.502648	0.0187859	0.0139229	0.871851	0.168449	0.36739	0.0477157	0.0233025	0.0273358	0.040997	0.0245944	0.0138597	0.0697491	0.102092	0.0259122	0.186461	0.804448	0.0700859	0.115519	0.702473	0.517071	0.0186544	0.0125125	0.022389	0.0339568	0.472136	0.00986689	0.0296219	0.0205501	0.16715	0.0314035	0.00670454	0.408003	0.00779635	0.666616
286	0.119555	0.0346639	0.0347029	0.246022	0.936855	0.476733	0.60608	0.193543	0.00504997	0.345471	0.475711	0.0173893	0.0270702	0.00131908	0.572919	0.0222648	0.0151404	1	0.147781	0.368919	0.0420858	0.0328863	0.013537	0.0404535	0.0174073	0.0105362	0.0927988	0.130182	0.0270429	0.236846	0.639095	0.0652893	0.187743	0.775625	0.608728	0.017303	0.0103891	0.0195847	0.0354561	0.537766	0.0112803	0.0279098	0.0167786	0.192999	0.030058	0.00841271	0.358884	0.00891299	0.721612
288	0.116628	0.0400664	0.0330138	0.193325	0.794944	0.475224	0.433095	0.204312	0.00812056	0.254622	0.482036	0.0219516	0.0306423	0.00107118	0.641577	0.0240055	0.0163435	0.989141	0.110977	0.369196	0.0332906	0.0406667	0.00692591	0.039098	0.00798774	0.0100124	0.11929	0.154159	0.0263986	0.278982	0.502581	0.0606993	0.266546	0.816242	0.616305	0.0175308	0.00831677	0.014375	0.0364241	0.583075	0.0122697	0.0288485	0.0107047	0.228825	0.0425825	0.00886062	0.343592	0.00964009	0.762101
290	0.118482	0.0435638	0.028238	0.158788		0.455365	0.2766	0.212261	0.012085	0.171974	0.502044	0.0296964	0.0310285	0.00169658	0.664677	0.0241374	0.0170232	0.850129	0.0687214	0.367641	0.0266246	0.0436795	0.00647405	0.0400959	0.00305457	0.0126027	0.154431	0.154259	0.0229587	0.309874	0.425449	0.0527174	0.342838	0.837049	0.550372	0.0215336	0.00662404	0.0100859	0.0363395	0.623191	0.0118584	0.0303321	0.00575929	0.260324	0.0765243	0.00815673	0.33666	0.0093497	0.780344
292	0.135851	0.0451825	0.0245428	0.127562		0.424867	0.178233	0.212862	0.0123289	0.112204	0.534137	0.0384056	0.0285614	0.00412718	0.621612	0.0231016	0.0177072	0.591742	0.0357128	0.368484	0.0233342	0.0455242	0.0100488	0.0415827	0.00519818	0.0258445	0.194986	0.128262	0.0163178	0.320623	0.391623	0.0432391	0.411825	0.850024	0.443934	0.0255026	0.00527326	0.00720708	0.0402649	0.656169	0.0128878	0.0351412	0.00168722	0.27618	0.152753	0.00680316	0.372797	0.00901965	0.803485
294	0.164483	0.0447938	0.0248563	0.0931258		0.382421	0.145091	0.216584	0.0107055	0.0775352	0.554191	0.0505302	0.0249777	0.00522148	0.512498	0.0223804	0.0193059	0.297617	0.0200661	0.379814	0.022932	0.0468721	0.014208	0.0385948	0.00952779	0.065664	0.24178	0.0935663	0.00935118	0.291965	0.360031	0.0353235	0.468147	0.86633	0.326869	0.0306453	0.00417454	0.00583808	0.045733	0.682336	0.0151563	0.0414683	0	0.287366	0.293176	0.00561175	0.442123	0.0082411	0.844209
296	0.195828	0.04361	0.0265058	0.0685665		0.298849	0.183002	0.229899	0.0120688	0.054553	0.543653	0.0687175	0.0229405	0.00528978	0.360003	0.022211	0.0203729	0.100066	0.0181609	0.39813	0.0248677	0.0501396	0.0157336	0.0340781	0.0140341	0.144695	0.302667	0.063327	0.00513236	0.245989	0.312032	0.0293457	0.513272	0.868596	0.234887	0.036096	0.00389663	0.00669561	0.0516096	0.708341	0.0161122	0.0448831	0.000274889	0.319201	0.472522	0.00445995	0.484495	0.008407	0.909909
298	0.228924	0.0459085	0.0260477	0.0679129		0.186116	0.263062	0.246407	0.0213073	0.033327	0.49178	0.0898315	0.0224206	0.00424494	0.203113	0.0228379	0.0198437	0.0168161	0.0214743	0.405056	0.0276839	0.0571095	0.0165054	0.0306737	0.0196617	0.270582	0.372505	0.0419353	0.00285149	0.203664	0.244883	0.0246554	0.550063	0.850983	0.182941	0.0374851	0.00559524	0.00819536	0.0604943	0.744309	0.0164896	0.0452057	0.0158258	0.391335	0.643633	0.00358354	0.417327	0.0102904	0.973121
300	0.261508	0.0495213	0.0230673	0.0943751		0.103939	0.346607	0.243411	0.0404181	0.0167788	0.414127	0.11869	0.0210442	0.00586677	0.0885899	0.0236925	0.0189299	0.00080259	0.0273944	0.393331	0.0308216	0.0616272	0.0197544	0.0302084	0.0263182	0.421858	0.433413	0.0311908	0.00372257	0.198152	0.165476	0.0211609	0.575109	0.82282	0.165979	0.037443	0.00785672	0.0119205	0.0725327	0.798729	0.0159581	0.0451189	0.0496608	0.48309	0.77692	0.00277624	0.28431	0.0126855	0.999191
302	0.283963	0.049119	0.0191042	0.136339		0.0663738	0.41798	0.198033	0.065582	0.0106707	0.33521	0.166197	0.0210168	0.00938953	0.0300613	0.0235218	0.0188006	0.0031366	0.0324307	0.359813	0.0332353	0.0591352	0.0246395	0.0322573	0.0339373	0.545687	0.461027	0.0257126	0.0136062	0.236993	0.0975062	0.0186943	0.575736	0.77743	0.154583	0.0329529	0.00961526	0.0234685	0.0771477	0.865965	0.0168269	0.0431413	0.102954	0.562978	0.858276	0.00196894	0.211481	0.0145908	0.99745
304	0.295855	0.046436	0.0159901	0.188546		0.053629	0.4671	0.131951	0.0906486	0.0113659	0.278961	0.228849	0.0237944	0.0126289	0.00898571	0.0226916	0.0181215	0.00978636	0.0322504	0.307298	0.0338974	0.0541962	0.0284082	0.0335472	0.0418362	0.616685	0.467177	0.028381	0.036534	0.326119	0.0520462	0.0167566	0.528232	0.687413	0.164897	0.0272299	0.00695072	0.0644792	0.0790822	0.938568	0.019273	0.0399699	0.185327	0.628947	0.895679	0.00302239	0.186125	0.0157094	1
306	0.310518	0.0428929	0.012991	0.257505		0.044765	0.486799	0.0842135	0.110773	0.011472	0.272124	0.269137	0.0326459	0.0125262	0.0065147	0.0217662	0.0158855	0.0156374	0.0349108	0.262435	0.0336193	0.0496984	0.029557	0.0316582	0.0482905	0.643529	0.481387	0.0430417	0.0722209	0.453458	0.026578	0.016136	0.433863	0.535005	0.207371	0.0230525	0.00397948	0.135748	0.0814221	0.995635	0.0191458	0.0349354	0.308812	0.6979	0.912308	0.00637971	0.158359	0.0179959	0.964854
308	0.335197	0.0372311	0.0111952	0.351459		0.0351087	0.487224	0.0566063	0.126658	0.00985236	0.301415	0.247039	0.0495643	0.0102693	0.00867066	0.0207398	0.0140792	0.0218209	0.0435888	0.237546	0.0342314	0.0435582	0.0295796	0.0264919	0.0541832	0.644084	0.518012	0.0673368	0.122008	0.600059	0.0145504	0.0171316	0.321418	0.364781	0.23167	0.0233224	0.00331731	0.218289	0.075091	1	0.0166498	0.0257974	0.491629	0.767638	0.934694	0.0107806	0.123946	0.0205986	0.852606
310	0.369299	0.0288587	0.0120211	0.459685			0.487808	0.0345482	0.140486	0.00689201	0.33963	0.176461	0.073646	0.00656261	0.0121758	0.0193302	0.0129938	0.0293309	0.058988	0.222225	0.0347034	0.0355091	0.028714	0.0215612	0.0567399	0.645423	0.558484	0.0995628	0.193888	0.726808	0.0116589	0.0174187	0.223609	0.219647	0.232539	0.0260166	0.0018878	0.329375	0.0641762	0.939161	0.0137631	0.0166921	0.703717	0.815013	0.958624	0.0144822	0.112011	0.0209404	0.742617
312	0.397425	0.0208797	0.0136083	0.541037			0.520752	0.0184058	0.153394		0.364045	0.109815	0.103339	0.00311676	0.018043	0.017677	0.0131894	0.0371293	0.0706704	0.197653	0.03437	0.0342814	0.0280824	0.0222975	0.050932	0.660508	0.576226	0.139743	0.301364	0.79814	0.0155914	0.0172843	0.166762	0.119502	0.224426	0.0342734	0.00972513	0.501988	0.05825	0.816167	0.0135026	0.0103208	0.880886	0.832135	0.981072	0.0180463	0.144706	0.0180669	0.659247
314	0.395913	0.0158057	0.013963	0.572878			0.618128	0.010673	0.15785		0.353756	0.0692571	0.13713	0.00145782	0.0223432	0.0164915	0.0142902	0.0453614	0.0739896	0.162497	0.0349375	0.0327359	0.0278588	0.0287738	0.0384763	0.685946	0.566281	0.192856	0.443062	0.792833	0.0229687	0.0198453	0.153316	0.0666574	0.187971	0.0548119	0.0256742	0.711468	0.0554499	0.647784	0.0122291	0.00704302	0.993747	0.815775	0.999795	0.0215807	0.226547	0.0142211	0.580007
316	0.381394	0.0159075	0.0163521	0.577094			0.751041	0.01005	0.145109		0.302344	0.0499756	0.173016	0.00181757	0.0239301	0.0165369	0.0147328	0.0544039	0.0710173	0.126392	0.037441	0.0298551	0.0273546	0.0373731	0.0259332	0.725002	0.550504	0.237374	0.576894	0.704571	0.0290343	0.0219196	0.164098	0.0403071	0.118335	0.10002	0.0417413	0.871014	0.0467632	0.456623	0.0110801	0.00608436	1	0.760018	1	0.0234906	0.27789	0.0115315	0.531396
318	0.390032	0.0158286	0.0220552	0.571609			0.810822	0.0149207	0.114087		0.229519	0.0425634	0.209025	0.00165679	0.0341881	0.0168517	0.0139195	0.0642989	0.0630468	0.0892209	0.0413948	0.0278754	0.0267592	0.0473253	0.0177336	0.76817	0.563435	0.251515	0.645287	0.565037	0.0331411	0.0209914	0.187625	0.0273851	0.0598145	0.167112	0.0565382	0.929727	0.0407048	0.281024	0.0125	0.00579521	0.905692	0.67174	0.986196	0.0237615	0.291177	0.0094644	0.537155
320	0.429168	0.012364	0.0263475	0.558983			0.772885	0.0235402	0.07223		0.146326	0.0387218	0.24566	0.000949654	0.0608775	0.0170738	0.0132616	0.0750936	0.0610764	0.0615899	0.0460003	0.0279469	0.0285356	0.0577092	0.0120702	0.816784	0.602034	0.254043	0.622217	0.412635	0.0366575	0.0208015	0.225075	0.0229368	0.0343768	0.269592	0.0806278	0.895473	0.0302069	0.16816	0.0143346	0.00722831	0.789912	0.537253	0.970112	0.0226735	0.277091	0.00808674	0.58624
322	0.454153	0.00700772	0.025768	0.542489			0.7163	0.035348	0.0390809			0.0346376	0.286218	0	0.111787	0.017553	0.0135052	0.0872334	0.061815	0.0496277	0.0501162	0.0258818	0.033583	0.0663825	0.00845496	0.856724	0.652061	0.269535	0.521374	0.276091	0.0384998	0.0215122	0.267416	0.0211997	0.0274052	0.402897	0.131407	0.816517	0.0183795	0.126687	0.0149994	0.0094171	0.702659	0.372067	0.954566	0.0194541	0.302526	0.0110097	0.641686
324	0.425997	0.00832611	0.024366	0.528343			0.672483	0.0421167	0.0230111			0.0307059	0.325432	0	0.1866	0.0166093	0.0134615	0.0966403	0.0600453	0.0458807	0.0530952	0.0231056	0.0406123	0.0709043	0.00721925	0.883676	0.706162	0.307367	0.376931	0.171288	0.0389872	0.0214328	0.301489	0.0187828	0.0262165	0.503796	0.219424	0.745789	0.0120797	0.123357	0.012991	0.0107325	0.630576	0.224369	0.943471	0.0156835	0.347708	0.0222388	0.693206
326	0.379653	0.0174614	0.0242474	0.510789			0.600597	0.038267	0.0146071			0.0286841	0.357206	0.000846945	0.27846	0.0140241	0.0121921	0.099611	0.0538289	0.0443412	0.0555746	0.0211599	0.0531861	0.0726258	0.00735099	0.915572	0.741452	0.298546	0.239405	0.102914	0.0387858	0.0216352	0.324718	0.0202934	0.025519	0.546441	0.327825	0.706637	0.0109106	0.128027	0.0113641	0.0117239	0.565804	0.123215	0.924233	0.0119029	0.370213	0.049869	0.734863
328	0.365147	0.0294002	0.0250386	0.478909			0.482015	0.0294937	0.00919555			0.0272278	0.382453	0.00400726	0.365073	0.0122684	0.0105559	0.102043	0.046333	0.0453399	0.0548647	0.0190837	0.0738294	0.0768615	0.00762315	0.963038	0.787456	0.234504	0.139055	0.0603202	0.0377558	0.0242831	0.342371	0.0327851	0.0257164	0.586265	0.465024	0.682708	0.0132546	0.134965	0.0106622	0.0148727	0.524208	0.067795	0.883147	0.00736431	0.333156	0.117819	0.766463
330	0.38424	0.0439384	0.0245668	0.453255			0.350933	0.0211917	0.00612919			0.0248966	0.395118	0.00560167	0.406112	0.0111047	0.00928498	0.106521	0.0471877	0.0498053	0.0516101	0.0171674	0.0991393	0.080843	0.00752307	0.999036	0.865589	0.172083	0.0778341	0.0373695	0.0371432	0.0273265	0.357754	0.0573154	0.0341128	0.647647	0.638086	0.646667	0.0221001	0.146736	0.00959316	0.0167471	0.51802	0.0474569	0.821503	0.00691135	0.289938	0.24844	0.804782
332	0.42669	0.0612195	0.0235763	0.466937			0.249174	0.0145777	0.00431828			0.0226359	0.38811	0.00653573	0.35704	0.00930292	0.00841453	0.107866	0.05505	0.0555792	0.0488828	0.0160845	0.131237	0.0802742	0.00680411	1	0.95276	0.109325	0.0467105	0.0237005	0.0396601	0.0285665	0.366016	0.100477	0.0530205	0.724038	0.824244	0.623676	0.0353939	0.156697	0.0121425	0.0164166	0.555122	0.0457911	0.752749	0.0180857	0.246294	0.421365	0.82367
334	0.457213	0.0817755	0.0241534	0.514047			0.183704	0.0102449	0.00297613			0.020832	0.361005	0.00460362	0.240877	0.00860034	0.00782236	0.100169	0.0680373	0.0614427	0.0456914	0.0165946	0.171791	0.0749548	0.00551018	0.997061	1	0.0559518	0.0322852	0.0191457	0.0475001	0.0280345	0.353077	0.160572	0.088835	0.805956	0.971609	0.646045	0.0686653	0.157486	0.0193663	0.0151438	0.642821	0.0464743	0.690707	0.0439738	0.196662	0.579288	0.804503
336	0.446501	0.10519	0.0250817	0.542997			0.134323	0.0111561	0.00126108			0.0171177	0.325054	0.00381636	0.125727	0.00871779	0.00730666	0.0827338	0.0828001	0.0691055	0.0397014	0.0191618	0.222778	0.0721176	0.00413251	0.966285	0.966986	0.0280054	0.0252205	0.0187807	0.0629791	0.0261415	0.308632	0.242659	0.156922	0.882763	1	0.702295	0.0982714	0.147337	0.0273256	0.0123243	0.744831	0.0436989	0.642131	0.08843	0.145418	0.692274	0.716926
338	0.400146	0.128785	0.025817	0.520273			0.095085	0.0181285	0.000351045			0.0137433	0.294103	0.00490421	0.0556843	0.00889474	0.00691874	0.0609678	0.0898507	0.0801077	0.0314416	0.0211953	0.272632	0.0687856	0.00184439	0.901048	0.856811	0.0180066	0.0218859	0.0193413	0.0842844	0.0246943	0.233102	0.339609	0.267946	0.956205	0.85647	0.728551	0.130386	0.129694	0.0337344	0.00950864	0.810053	0.0399429	0.59419	0.155161	0.0945011	0.757094	0.564376
340	0.332032	0.146806	0.0276834	0.467005			0.0588552	0.0277823	0.00153811			0.0114135	0.26653	0.00518492	0.0326308	0.00957924	0.00649857	0.0433768	0.0853572	0.0920785	0.0243215	0.0227039	0.309267	0.068608	0.00019506	0.833554	0.719294	0.0150388	0.0203211	0.0269402	0.0987511	0.0242118	0.141287	0.435631	0.403732	1	0.61014	0.665708	0.16335	0.10951	0.0379411	0.0075506	0.813473	0.037687	0.543658	0.246279	0.0593026	0.780734	0.422617
342	0.258293	0.158448	0.0325704	0.437497			0.032159	0.0327837	0.00507112			0.00895536	0.215522	0.00565544	0.0214493	0.00963927	0.0055286	0.0277607	0.0743355	0.101717	0.018707	0.0242622	0.327846	0.0683581	0	0.763476	0.584933	0.0147769	0.0186287	0.0363963	0.0876281	0.0239944	0.0616943	0.522619	0.49016	0.976359	0.378898	0.562028	0.196195	0.0915477	0.0388433	0.00628228	0.763328	0.0379588	0.504545	0.345568	0.0374504	0.81202	0.284895
344	0.194129	0.170105	0.0389525	0.443312			0.0190521	0.0325983	0.00808109			0.00740396	0.140967	0.00584849	0.0132457	0.00882973	0.00445145	0.0178001	0.0652551	0.109295	0.0146043	0.0263053	0.332051	0.0746477	0	0.678351	0.450479	0.0160979	0.0195037	0.0390509	0.0558564	0.0230905	0.0190626	0.588688	0.490602	0.862252	0.207435	0.483709	0.224573	0.0732905	0.0382751	0.00449248	0.687806	0.0399168	0.480979	0.43766	0.0342797	0.863717	0.168961
346	0.139988	0.194852	0.0485752	0.473017			0.0141102	0.0327044	0.00900099			0.00542581	0.0795662	0.00608402	0.00938255	0.00686407	0.0047976	0.0183402	0.0630556	0.113815	0.011882	0.0295403	0.333861	0.0872033		0.580638	0.323025	0.0305884	0.0255614	0.0360591	0.033874	0.0216832	0.00486229	0.626707	0.472681	0.719524	0.120166	0.455159	0.232641	0.054938	0.0361098	0.00481951	0.602435	0.043956	0.460978	0.532957	0.0430784	0.898136	0.112484
348		0.240941	0.0581836	0.514662			0.0119236	0.0371641	0.0117967			0.00484437	0.0541408	0.00595873	0.00802937	0.0046242	0.00594632	0.0222061	0.0658826	0.122938	0.0102401	0.0334281	0.355258	0.108234		0.453112	0.197467	0.0404833	0.0326436	0.0269395	0.0250681	0.0215057	0.00123316	0.647899	0.50993	0.603947	0.0891572	0.476709	0.230221	0.044881	0.0352849	0.00820717	0.517295	0.0487022	0.442713	0.630528	0.0480129	0.899837	0.103731
350		0.277187	0.0645378	0.558044			0.0103976	0.0429534	0.0161347			0.00571698	0.0584803	0.00577643	0.0067906	0.00327776	0.00632165	0.0262768	0.0661467	0.143184	0.00937472	0.0375798	0.416486	0.122066		0.317287	0.0918294	0.0505559	0.0364369	0.0141857	0.0185297	0.0222093	0.00247538	0.633557	0.575521	0.510083	0.0782076	0.567258	0.247944	0.0418206	0.0304365	0.0164614	0.427282	0.0480507	0.430069	0.70417	0.0425583	0.904171	0.131407
352		0.265627	0.0658017	0.573526			0.0109401	0.0476038	0.0188634			0.00695082	0.0787509	0.0066223	0.00564016	0.00284913	0.00617699	0.0333701	0.0608386	0.170994	0.0090278	0.0396627	0.513962	0.127397		0.221856	0.0346511	0.0533141	0.0379385	0.00383317	0.0119791	0.0230598	0.00763243	0.569542	0.56578	0.402057	0.0705295	0.726435	0.274107	0.0439991	0.0217323	0.0351116	0.328777	0.0423739	0.423878	0.767268	0.0461688	0.927495	0.178682
354		0.215972	0.0637447	0.565596			0.0119985	0.0563399	0.0167656			0.0084176	0.101739	0.00628191	0.00513496	0.00266745	0.00698355	0.0444642	0.0550412	0.191473	0.00855204	0.0404909	0.632722	0.132109		0.176896	0.0176008	0.0500764	0.0395079	0.000673303	0.00680465	0.0241482	0.0141557	0.468053	0.44626	0.28783	0.0764197	0.898538	0.270812	0.04384	0.0198775	0.0732468	0.244845	0.0353512	0.422079	0.870136	0.0583235	0.961129	0.22842
356		0.162959	0.0598884	0.568453			0.0127517	0.0679416	0.0145923			0.00979566	0.118397	0.00482409	0.00519065	0.00244383	0.00818817	0.0587099	0.0539186	0.166765	0.00781514	0.0395517	0.750744	0.145908		0.140983	0.0262597	0.0466894	0.0398472	0.000311323	0.00341353	0.0244811	0.0192026	0.375332	0.30159	0.204542	0.091011	1	0.234082	0.0404625	0.0272686	0.134471	0.188503	0.0299406	0.408709	0.972246	0.104232	0.994548	0.27539
358		0.124617	0.0551488	0.586782			0.0135983	0.0780238	0.0164491			0.0102543	0.126123	0.00458587	0.00577112	0.00253952	0.00948248	0.077579	0.0560762	0.101488	0.00698398	0.0369186	0.836041	0.195249		0.104075	0.0599982	0.0398182	0.0373517	0.00190451	0.00128745	0.0242928	0.0223011	0.330214	0.21975	0.160922	0.0887242	0.993697	0.165105	0.036826	0.0461275	0.208474	0.148793	0.0264748	0.375467	1	0.199945	1	0.330574
360		0.100291	0.0510432	0.616923			0.0136184	0.0788943	0.0195845			0.00986709	0.123798	0.00592055	0.00683465	0.0036529	0.0100762	0.0943495	0.0569113	0.0404022	0.0064548	0.0348516	0.894615	0.290436		0.0768912	0.141537	0.0376963	0.0342288	0.0127273	0.000288003	0.0252787	0.0264923	0.360847	0.213473	0.126707	0.064993	0.921788	0.0895843	0.0311608	0.0725942	0.301511	0.114799	0.0223801	0.314492	0.943843	0.284563	0.93106	0.393734
362		0.0808733	0.0489122	0.661961				0.069522	0.0199736			0.00965735	0.114445	0.00683579	0.00733216	0.00492437	0.00880522	0.117239	0.0555948	0.013621	0.00597056	0.0334465	0.945008	0.372327		0.0577179	0.28134	0.0341101	0.0313848	0.0416767	0	0.0264874	0.0316465	0.43776	0.257387	0.0940799	0.0355797	0.832847	0.0428399	0.0248472	0.1001	0.424169	0.0887901	0.0185701	0.234589	0.85366	0.336033	0.788538	0.441289
364		0.0647346	0.0469576	0.729148				0.0554392	0.0215604			0.00980476	0.0927383	0.00679976	0.00722683	0.00524315	0.00726858	0.144632	0.0503792	0.00640955		0.0335604	0.982006	0.394571		0.0453122	0.402929	0.0328321	0.0278054	0.0929541	0.000368407	0.0280555	0.0357376	0.519417	0.306749	0.064519	0.0224797	0.747697	0.0259759	0.0194343	0.132077	0.536655	0.0770137	0.0170159	0.167674	0.761253	0.376513	0.643285	0.45945
366		0.0542949	0.0453391	0.78807				0.0425371	0.0241213			0.0096751	0.057677	0.00545863	0.00778283		0.00566559	0.163207	0.0457902	0.00690717		0.0333666	0.990603	0.362946		0.0318128	0.456281	0.0322536	0.0227162	0.165938	0.00251723	0.0287559	0.0373967	0.584625	0.333923	0.0481582	0.020596	0.622804	0.0217182	0.0151597	0.174038	0.571558	0.0752017	0.0157687	0.117992	0.652443	0.440405	0.516371	0.456785
368		0.0470695	0.0440845	0.764779				0.0330817	0.0245999			0.00904862	0.0217629	0.00353351	0.00862195		0.00435869	0.169556	0.0481349	0.00845606		0.0341609	0.974963	0.276188		0.0211541	0.482731	0.0308417	0.0169582	0.261015	0.0057103	0.0288881	0.0369762	0.604133	0.341889	0.0401765	0.0193974	0.455828	0.0198992	0.0128897	0.237239	0.494851	0.0743652	0.0148604	0.083046	0.511224	0.559362	0.383387	0.43448
370		0.0405107	0.0431469	0.610266				0.0267752	0.0247402			0.00761324	0.00106671	0.00248061			0.0037487	0.165716	0.0511607	0.00960503		0.0347351	0.915969	0.175916		0.0157845	0.525811	0.030522	0.012538	0.369884	0.00604905	0.0294579	0.0381789	0.570706	0.332175	0.0331065	0.0193745	0.293114	0.0205308	0.0118914	0.361498	0.320825	0.0710163	0.0146203	0.0594314	0.352838	0.711441	0.2652	0.408292
372		0.0345112	0.0444294	0.372852				0.0224314	0.0249552			0.00673881	3.97796e-05	0.00345715			0.00328061	0.154326	0.0524676	0.0101673		0.0338454	0.770021	0.0917057		0.014268	0.59307	0.0342207	0.00923666	0.483231	0.0071602	0.0305814	0.0459105	0.5133	0.305376	0.028292	0.0240473	0.160387	0.023356	0.0105798	0.514214	0.146508	0.0688414	0.0145626	0.0464728	0.228961	0.815733	0.194104	0.377166
374		0.0309821	0.0480696	0.16635				0.0202358	0.0222519			0.00693672	0.000891373	0.00526128			0.00337276	0.144795	0.053942	0.0100686		0.0325726	0.525051	0.0429676		0.0147496	0.676418	0.0343203	0.00680738	0.595546	0.0109	0.0310342	0.0599412	0.466082	0.258136	0.0266024	0.0234427	0.0840256	0.0246213	0.0126477	0.518241	0.0530859	0.066068	0.0165597	0.03774	0.140516	0.859737	0.168739	0.347452
376		0.0326055	0.0537929	0.0684357				0.0208224	0.0183495			0.00751133	0.00569814	0.00634375			0.00364151	0.129739	0.052678	0.0102564		0.0321528	0.280663	0.0276884		0.0162864	0.720897	0.0313918	0.00643684	0.699215	0.0141556	0.0293932	0.0794593	0.451725	0.190337	0.0273696	0.0250314	0.0667382	0.0238204	0.0169281	0.376905	0.0185555	0.0583068	0.0233552	0.0295372	0.0907532	0.867443	0.20113	0.339212
378		0.0355567	0.0580127	0.0353797				0.0180797	0.0145359			0.00687575	0.00744536	0.00699066			0.0031513	0.111741	0.0482889	0.0107087		0.0307592	0.124529	0.0286754		0.0183183	0.657385	0.0293283	0.00636246	0.786114	0.0156339	0.0286555	0.104864	0.463167	0.126962	0.0325445	0.0288534	0.0823276	0.0219659	0.0206078	0.284042	0.0084919	0.0520684	0.0358817	0.0231201	0.0649933	0.80768	0.267965	0.360982
380		0.0387714	0.0598193					0.0113309	0.0132699			0.00517331	0.00659222	0.00845601			0.00245716	0.0927511	0.0476311	0.00964012		0.0297261	0.0470767	0.0334958		0.0199263	0.544189	0.0307304	0.00578525	0.84965	0.0167002	0.0297957	0.137311	0.491488	0.0810846	0.0404924	0.028213	0.137044	0.0180138	0.0238817	0.277095	0.0129194	0.0488525	0.0608637	0.0203997	0.0413501	0.673219	0.253875	0.403019
382		0.040201	0.0612537					0.00460722	0.0121054			0.00383801	0.00638212	0.0106371			0.00275847	0.078189	0.0500985	0.0077209		0.0280103	0.0138001	0.0371434		0.0203819	0.476395	0.0302546	0.00606859	0.885767	0.0185307	0.0303764	0.179059	0.511117	0.0487122	0.0503995	0.0224309	0.252853	0.013275	0.024436	0.295823	0.0312034	0.0468336	0.109445	0.0207243	0.019464	0.509405	0.196359	0.449759
384		0.038813	0.0634459					0.00284292	0.0112341			0.00227478	0.0089172	0.0122627			0.00376221	0.0734991	0.0525806	0.00666726		0.0261556	0.00563304	0.037172		0.0203159	0.453762	0.0275665	0.00652437	0.919463	0.0197763	0.0296128	0.222582	0.535111	0.0318885	0.056338	0.025059	0.396584	0.0085545	0.0238342	0.3002	0.0607167	0.0425661	0.180894	0.0241247	0.00510962	0.349067	0.187355	0.491314
386		0.039766	0.0709239					0.00403272	0.0115161				0.0131149	0.0120653			0.00473893	0.0731061	0.0514453	0.00671519		0.0248343	0.00819098	0.0369726		0.0208667	0.445643	0.026149	0.00805098	0.971496	0.0216312	0.0292745	0.268731	0.572941	0.0265636	0.0559173	0.0531087	0.482433	0.00539129	0.0243789	0.286915	0.102618	0.0374391	0.262687	0.026322	0.0042877	0.225227	0.198713	0.530245
388		0.0428233	0.0922991					0.00355668	0.0140982				0.017895	0.0117889			0.00326372	0.0762961	0.0474479	0.00552589		0.0255132	0.0118698	0.0381287		0.0208935	0.421124	0.0256185	0.0107323	1	0.0235088	0.0293862	0.322342	0.612674	0.0246645	0.0534644	0.116806	0.51415	0.00769565	0.0238307	0.224462	0.162144	0.0326612	0.329781	0.0282539	0.0108987	0.141249	0.197172	0.562199
390		0.0455848	0.128908					0.00506345					0.0215053	0.0114297			0.00271577	0.0910795	0.0438958	0.00393981		0.0267889	0.0161512	0.0401119		0.0193332	0.364495	0.0258429	0.0121398	0.964507	0.0237481	0.02858	0.379061	0.656577	0.021658	0.0490497	0.184172	0.533682	0.0109931	0.0216104	0.115788	0.238454	0.0267545	0.353858	0.0284032	0.0151369	0.0940083	0.165449	0.580372
392		0.0459828	0.161844					0.0058396					0.0246506	0.00995685			0.00319645	0.114843	0.0400289	0.00332957		0.0271143	0.0227668	0.0437148		0.0171614	0.315189	0.0259154	0.0116709	0.897565	0.0226662	0.0271565	0.43216	0.695728	0.0189224	0.0406016	0.222501	0.542405	0.0129344	0.0181052	0.0366347	0.320807	0.0230342	0.335495	0.0272166	0.0165793	0.0671012	0.112491	0.584276
394		0.044919	0.165578					0.00477517					0.0266083	0.00677448			0.00394343	0.140685	0.036164	0.00190063		0.0263996	0.0274211	0.0431325		0.0159406	0.308986	0.0234492	0.0119124	0.839091	0.0233006	0.0247957	0.474508	0.730885	0.0197713	0.0282877	0.269151	0.537732	0.0162899	0.0158999	0.0111667	0.408751	0.0222883	0.311632	0.0251865	0.0165155	0.0571446	0.0583413	0.57415
396		0.0430872						0.00169866					0.0254126	0.00642979			0.00432552	0.1737	0.0317846	0.00157142		0.0243341	0.0286222	0.0388632		0.0155237	0.334254	0.0223169	0.0133495	0.790227	0.0247178	0.020658	0.513023	0.748444	0.0206022	0.0211057	0.33261	0.529522	0.0313223	0.0149715	0.00445077	0.521561	0.0215962	0.322265	0.0264942	0.0210884	0.0596283	0.0310787	0.546643
398		0.0409176						0.000519502					0.02254	0.00807905			0.00439708	0.21548	0.0283163			0.0217935	0.0281186	0.0342338		0.0147066	0.35628	0.0228892	0.0142723	0.744439	0.0270571	0.0194525	0.546074	0.712676	0.0220214	0.0201123	0.397672	0.507972	0.0596459	0.0147392	0.00424677	0.675061	0.0194866	0.359442	0.0320705	0.0280146	0.0658293	0.0187072	0.504394
400		0.040307						0.00168299					0.02003	0.0102741			0.00502489	0.27195	0.0240743			0.0204633	0.0305324	0.0283792		0.014015	0.368392	0.0216358	0.0155692	0.676008	0.027388	0.0233269	0.557567	0.598793	0.0252846	0.0189954	0.492946	0.477102	0.0955622	0.0141628	0.00750794	0.838399	0.0152162	0.374876	0.0396838	0.0279014	0.0665154	0.0174859	0.452669
402		0.040307						0.00262383					0.0189386	0.00993641			0.00662112	0.3426	0.0206986			0.0194265	0.0370601	0.0209571		0.0136254	0.376371	0.019729	0.0176621	0.550196	0.0258982	0.0290068	0.53095	0.45026	0.0282619	0.0178773	0.639187	0.452741	0.141291	0.0138597	0.0125	0.945434	0.0117823	0.353384	0.0516245	0.025962	0.0529282	0.0156499	0.40323
404		0.0392433						0.00307887					0.0190262	0.00826242			0.00806562	0.405721	0.0166709			0.0181582	0.0472499	0.0153718		0.0141817	0.373883	0.0187313	0.0203886	0.372872	0.0239494	0.034928	0.472883	0.324202	0.0315802	0.0193895	0.800872	0.414394	0.213243	0.0164063	0.0184745	0.985151	0.0091081	0.310498	0.0675624	0.0221812	0.0388154	0.00731998	0.348499
406								0.00456346					0.0183469	0.00690408			0.00891303	0.446169	0.0166271			0.0164406	0.0573233	0.0115055		0.0156557	0.354485	0.0189926	0.0237623	0.198389	0.0186256	0.0409727	0.408127	0.248422	0.034526	0.0261789	0.892162	0.36517	0.33245	0.0189625	0.0191293	1	0.00478083	0.250481	0.089368	0.0167023	0.0306235	0.00308687	0.280093
408								0.00669824					0.0154476	0.00687773			0.00976812	0.459211	0.0153943			0.015378	0.0627708	0.00759039		0.0171392	0.309003	0.0188162	0.0268738	0.0800838	0.0136399	0.0545666	0.344332	0.231497	0.0366174	0.0477403	0.903415	0.312266	0.505144	0.0204358	0.0184043	0.991531	0.00157392	0.16766	0.129086	0.0175147	0.0276197	0.00218583	0.208451
410								0.00716097					0.012363	0.00722242			0.0096984	0.467283	0.0141343			0.0152021	0.0617973	0.00688865		0.0185464	0.227048	0.0185875	0.027709	0.0259213	0.0105128	0.0809747	0.287525	0.271109	0.0380865	0.0833008	0.887059	0.242614	0.683796	0.0210236	0.0208235	0.965165	0.00120505	0.084139	0.195914	0.0325384	0.025022	0.00122531	0.140163
412								0.00782831					0.0110514	0.0077521			0.00878311	0.475774	0.0157403			0.0149069	0.0558953	0.00813899		0.0203456	0.12909	0.0187737	0.0278377	0.0119517	0.00977563	0.11392	0.229912	0.344594	0.0389225	0.118124	0.845739	0.152274	0.790062	0.0233496	0.0206629	0.950628	0.000916048	0.0494839	0.288516	0.0511262	0.0219388	0.00475692	0.0824076
414								0.0077952					0.0110981	0.00813175			0.0083098	0.483238	0.0166212			0.0148048	0.0498738	0.0107709		0.0226465	0.0590881	0.0204414	0.0280394	0.012198	0.0145715	0.134137	0.154058	0.412332	0.0387049	0.147676	0.780459	0.0719884	0.78357	0.0275497	0.0177324	0.936723	0.000893388	0.0541576	0.391581	0.0545819	0.0228111	0.010063	0.0505574
416								0.00680054					0.0119648	0.00778867			0.00803337	0.47374	0.0161223			0.0155788	0.0455737	0.0126212		0.0234603	0.0269571	0.0247561	0.0239818	0.0161787	0.0282958	0.121188	0.0722945	0.467177	0.0386146	0.175068	0.737927	0.0514985	0.696468	0.0332951	0.0134253	0.910406	0.00121917	0.0689789	0.489476	0.0431221	0.0259545	0.00710464	0.0402304
418													0.0108313	0.00786072			0.00675718	0.439577	0.0174603			0.0153064	0.0420047			0.0208843	0.0127402	0.0303192	0.017927	0.0196741	0.0524367	0.0795145	0.017911	0.496669	0.0361319	0.189732	0.715424	0.0771053	0.538834	0.0391402	0.0133255	0.862333	0.00224851	0.0872938	0.567906	0.0263852	0.0301107	0.00682002	0.0356317
420													0.00924085	0.00806614				0.385569	0.0197718			0.0135557	0.0378921			0.0170064	0.0048949	0.0368867	0.0138774	0.0242342	0.087489	0.0412317	0.00195884	0.510588	0.0342826	0.184264	0.673861	0.0843292	0.355994	0.0436737	0.022113	0.812476	0.00360698	0.108818	0.628236	0.0142953	0.0361319	0.0115729	0.0356263
422													0.00849662	0.00900719				0.324517	0.0229848			0.0114739	0.0343981			0.0143462	0.0016335	0.0444015	0.0130175	0.0290946	0.146411	0.0218429	0.00298215	0.5	0.0329572	0.158912	0.607143	0.0752737	0.224094	0.0482921	0.0385828	0.800815	0.00246991	0.131674	0.684238	0.0110414	0.0423192	0.0207507	0.0475272
424														0.00978047				0.278142	0.0251453			0.0108551	0.0330115			0.0130578	0.00228024	0.0495761	0.0151269	0.0316801	0.230731	0.0136446	0.00716478	0.461211	0.0270934	0.118736	0.518283	0.0715232	0.154176	0.0521959	0.0655037	0.827726	0.00375149	0.164194	0.756545	0.0121884	0.0420391	0.0476932	0.0684884
426														0.0108312				0.234029	0.0238306			0.01175	0.0320322			0.0118176	0.0057195	0.0518468	0.0207785	0.0310746	0.327637	0.00794524	0.0137307	0.44267	0.0191714	0.083052	0.412303	0.0601003	0.131061	0.0542002	0.0942963	0.85709	0.00782652	0.216971	0.83542	0.01623	0.026481	0.103232	0.0932062
428														0.0110818				0.179133	0.0208983			0.0118853	0.0292124			0.00990847	0.00994662	0.0516784	0.0254298	0.0285629	0.407769	0.00445665	0.0188668	0.483566	0.0142434	0.0588869	0.332916	0.0490936	0.156368	0.0545858	0.130066	0.87707	0.0101345	0.288613	0.906279	0.0225948	0.0114156	0.170358	0.119687
430														0.0103908				0.11675	0.0177292			0.0104176	0.0253409			0.0085021	0.0132871	0.0508792	0.0257332	0.0255409	0.440527	0.00445018	0.0266538	0.567926	0.0137561	0.0336836	0.301611	0.0460445	0.224734	0.0513014	0.167746	0.894972	0.0127493	0.342478	0.949352	0.028689	0.0143327	0.238246	0.150041
432														0.00863023				0.0681052	0.0159508			0.00774021	0.0226711			0.00798154	0.0157162	0.0511829	0.0234596	0.0237914	0.431143	0.00833808	0.0394568	0.678124	0.0205136	0.016508	0.318427	0.0523956	0.308199	0.0385827	0.219056	0.897286	0.0158767	0.360994	0.954271	0.029772	0.0199269	0.311801	0.174939
434														0.00537743				0.0363063	0.0159956				0.0214979			0.00844447	0.0175022	0.0494076	0.0202112	0.023985	0.394496	0.0124769	0.047643	0.787135	0.0242086	0.0135618	0.389478	0.0585693	0.377037	0.0209447	0.257619	0.867413	0.0135375	0.349319	0.932552	0.0273549	0.0255685	0.408649	0.185176
436																		0.0171004	0.0140456				0.0207364			0.00961032	0.0188514	0.0449768	0.0158364	0.0247495	0.351141	0.0156612	0.0464702	0.884917	0.0183762	0.0133856	0.49007	0.0548501	0.424987	0.0126677	0.279922	0.801595	0.0116434	0.319708	0.865315	0.0238256	0.0358454	0.507045	0.177635
438																		0.00789537	0.00942058				0.0192011			0.0104583	0.0195364	0.0423557	0.012955	0.0246036	0.284044	0.0156881	0.0471353	0.965078	0.0145019	0.0137197	0.571256	0.0395892	0.45173	0.00985489	0.297113	0.733582	0.00824331	0.267488	0.725567	0.0177215	0.0428247	0.56347	0.15292
440																		0.0043172	0.00498071				0.0192056			0.0106709	0.0196219	0.0439324	0.0128013	0.0239564	0.199963	0.0139835	0.0525709	1	0.0177595	0.0136344	0.635411	0.0171849	0.453612	0.00923674	0.318765	0.685834	0.0057734	0.206795	0.560997	0.0145218	0.0427116	0.593509	0.132578
442																		0.00366406	0.00208935				0.0223751			0.0101382	0.0188088	0.0484911	0.0129362	0.0236394	0.143224	0.0152343	0.0539684	0.98448	0.023496	0.0133606	0.663035	0.00149565	0.441502	0.00959441	0.34586	0.643403	0.00618165	0.158182	0.4266	0.0142066	0.0414195	0.60205	0.119833
444																		0.00615141	0.00395748				0.0243958			0.00923343	0.0163728	0.051974	0.0111947	0.0228977	0.125125	0.0163939	0.0557605	0.946484	0.0276693	0.0141516	0.665054	0	0.419538	0.0105309	0.372013	0.605849	0.00957318	0.123604	0.326089	0.0163629	0.0367779	0.5971	0.108305
446																		0.0119117	0.00811668				0.0263636			0.00854106	0.0135691	0.0513532	0.00917479	0.0218211	0.126134	0.0182907	0.0625137	0.914597	0.0387178	0.0181162	0.658894	0.0174043	0.382971	0.0143919	0.382264	0.578218	0.0145412	0.0988373	0.245497	0.0209063	0.0364978	0.57257	0.097421
448																		0.0164982	0.00673483				0.0271503			0.00799182	0.0112345	0.0478315	0.00905172	0.0209717	0.130194	0.0191114	0.0761977	0.905081	0.0638179	0.0219749	0.663304	0.0461935	0.341038	0.0257362	0.373928	0.538146	0.0182247	0.085522	0.167394	0.0298605	0.0432317	0.522255	0.0881113
450																			0.00682156							0.0082521	0.00974533	0.0444728	0.00924226	0.0200394	0.15927	0.0222843	0.101176	0.914862	0.0803759	0.0223762	0.694113	0.0830641	0.316171	0.0317708	0.323316	0.475433	0.0199461	0.0809934	0.100428	0.0389872	0.0474472	0.465439	0.0806717
452																										0.00974939	0.00914704	0.0418148	0.00958055	0.0200206	0.252385	0.0262721	0.161442	0.917301	0.0613447	0.0198452	0.740973	0.134518	0.301467	0.0240526	0.289341	0.38442	0.019688	0.0730365	0.062361	0.0488619	0.0459024	0.412481	0.0742852
454																										0.0109101	0.00819437	0.0398908	0.0103835	0.0192346	0.421713	0.0334624	0.24204	0.88469	0.0293693	0.020639	0.75723	0.210984	0.29253	0.010351	0.387727	0.254861	0.0204565	0.0663192	0.036598	0.0553352	0.0513105	0.357348	0.0616028
456																										0.0112675	0.00793397	0.0376821	0.014444	0.0171073	0.579814	0.0530714	0.298503	0.773986	0.012752	0.0223159	0.732062	0.324493	0.304655	0.00640647	0.630293	0.129078	0.0215312	0.0632648	0.0242507	0.0563541	0.0548069	0.303087	0.044766
458																										0.0113395	0.00831499	0.0350629	0.0188159	0.0159533	0.700774	0.0885465	0.303968	0.627961	0.00611322	0.0235836	0.709389	0.463879	0.347429	0.00330426	0.831573	0.0461243	0.0220955	0.0602718	0.0150888	0.054513	0.0555123	0.251995	0.0357496
460																										0.0117553	0.00795341	0.0338205	0.021672	0.014761	0.806254	0.132355	0.239495	0.529084	0.00229219	0.0252871	0.685887	0.568369	0.397176	0.000365865	0.797434	0.00689182	0.0237912	0.0548891	0.00291665	0.0527506	0.0530879	0.204782	0.0318584
462																										0.0121043	0.00734288	0.0333521	0.0232147		0.891054	0.18499	0.138608	0.482516	0.000381888	0.0274812	0.642282	0.592678	0.441234	0.000102115	0.544417	0	0.02526	0.0496011	0	0.0503287	0.0567714	0.173047	0.0266456
464																										0.0121871	0.00664901	0.0336896	0.0222861		0.940091	0.247136	0.0720182	0.46368	0.000884192	0.0301031	0.577672	0.582537	0.506025	0.00149077	0.284587	0.00271279	0.023	0.0448866	0	0.0472473	0.0600553	0.169998	0.0249921
466																										0.0120529	0.00743154	0.035112	0.0205024		0.921731	0.30885	0.0417207	0.459957	0.00258033	0.0321507	0.533901	0.580303	0.619913	0.00390602	0.152964	0.00599755	0.020224	0.0393233	0.00114543	0.042689	0.0610672	0.196703	0.0227244
468																										0.0110337	0.00959249	0.0353567	0.0183065		0.816619	0.359112	0.0349246	0.450388		0.033122	0.547502	0.581664	0.742787	0.0065853	0.145529	0.0147331	0.0202723	0.0320623		0.0367719	0.0694261	0.245062	0.0145827
470																										0.00984516	0.00968249	0.034115	0.0154668		0.696776	0.383836	0.042801	0.434823		0.0342313	0.553402	0.581091	0.812981	0.0111944	0.24593	0.0315935	0.0211738	0.0220933		0.0282262	0.0574111	0.301696	0.0047713
472																										0.00912331	0.0091545	0.0324356			0.622966	0.396372	0.0463345	0.408638		0.0357435	0.487523	0.583148	0.82794		0.420683	0.0549524	0.0199885	0.0121057		0.0205076	0.0337669	0.35234	0.00114338
474																										0.00898694	0.0091553	0.0301249			0.602523	0.380706	0.0427719	0.356602		0.0365067	0.357763	0.603595	0.837231		0.631957	0.088766	0.020377	0.00761629		0.014886	0.0184688	0.390968	7.09251e-15
476																										0.00811439	0.00874712	0.0271633			0.612052	0.337967	0.0507241	0.263436		0.0365151	0.229906	0.634456	0.879191		0.819811	0.127431	0.0209016	0.00500303		0.012336	0.0139668	0.409126
478																										0.00778674	0.00932837	0.0257753			0.619505	0.299807	0.0755123	0.133783		0.0377252	0.131344	0.655713	0.922229		0.952112	0.169837	0.0192058	0.00402789		0.0112384	0.0159979	0.407681
480																										0.00831595	0.00958397	0.0253142			0.642033	0.308829	0.11355	0.0399977		0.0373367	0.072489	0.697927	0.910473		1	0.198345	0.0187039	0.00508136		0.0156835	0.0209862	0.394539
482																										0.00916741	0.00931425	0.0256253			0.714516	0.348115	0.17002	0.0110417		0.0368044	0.0472925	0.807287	0.836293		0.973343	0.212628	0.0176549	0.00796245		0.032632	0.0194679	0.374891
484																										0.00965307	0.009261	0.0261201			0.824055	0.354428	0.242637	0.00789985		0.034754	0.0353952	0.922587	0.726948		0.910255	0.218483	0.0177058	0.00878139		0.0616017	0.0211724	0.362
486																										0.00956757	0.00956374	0.0259922			0.879895	0.353103	0.321059	0.00768854		0.0326929	0.031666	0.912113	0.632191		0.798166	0.206857	0.0162597	0.00832548		0.0990184	0.0289054	0.377826
488																										0.0103701	0.00935845	0.0264705			0.838906	0.428688	0.404961	0.00722003		0.0336641	0.0340356	0.787722	0.56412		0.649218	0.194319	0.016149	0.00647723		0.154974	0.0380097	0.42008
490																										0.0114371	0.00755269	0.0256904			0.724893	0.541646	0.456759	0.00777143		0.0310033	0.0366085	0.639049	0.492455		0.495599	0.199957	0.0155338	0.00630603		0.252752	0.0422188	0.45338
492																										0.0117734	0.00666472	0.0243959			0.565545	0.65287	0.45628			0.0248314	0.035639	0.547013	0.407624		0.343986	0.227831	0.0172608	0.00695753		0.397344	0.0458887	0.433947
494																										0.0107848	0.00665833	0.0244874			0.39648	0.774851	0.426538			0.024165	0.0343135	0.535884	0.335636		0.226537	0.271581	0.0176293	0.00628562		0.541443	0.051763	0.355859
496																										0.00916389	0.00580177	0.0242963			0.274528	0.886182	0.377605			0.0267155	0.0359422	0.583889	0.312237		0.1557	0.323195	0.0158938	0.0065443		0.637341	0.0513497	0.252118
498																										0.00750319	0.00538188	0.0248446			0.210595	0.945227	0.304296			0.0269529	0.0344152	0.635584	0.35403		0.103418	0.360577	0.0164183	0.00701334		0.699125	0.0497712	0.183033
500																										0.00568178	0.00608214	0.0274577			0.186542	1	0.217013			0.0204854	0.0283464	0.656789	0.440284		0.0596164	0.363797	0.0155338	0.0065518		0.752816	0.0515769	0.147471
502																											0.00819703	0.0317502			0.188534	0.98758				0.0138551	0.0251906	0.672388	0.489994		0.0283145	0.365578	0.016529	0.0065572		0.793275	0.0565716	0.108378
504																											0.00801571	0.037183			0.19062	0.86318				0.0130811	0.0268193	0.685177	0.459514		0.0120892	0.383816	0.0179186	0.00515946		0.81235	0.0606274	0.0705723
506																											0.00831712	0.0432667			0.175285	0.637492				0.016171	0.0256759	0.671642	0.389719		0.00906503	0.428194	0.0167816			0.805276	0.0660428	0.0485902
508																											0.00829369	0.0485169			0.163307	0.405753				0.0174161	0.0214485	0.648943			0.00697698	0.488661	0.016906			0.740529	0.0774447	0.0371458
510																											0.0063476	0.0518167			0.164316	0.24102				0.0172847	0.0206195	0.607139			0.00325787	0.57069	0.0187864			0.619098	0.0810543
512																											0.004917	0.0491593			0.155415	0.140275				0.0156412	0.0214444	0.54877			0.00468775	0.675239	0.021341			0.493059	0.0789968
514																											0.00452639	0.0400328			0.137245	0.0590227				0.0130962	0.0203392	0.491972			0.00826646	0.760702	0.0219198			0.376999	0.0797021
516																												0.023858			0.129491	0.00983658				0.00953401	0.0193551	0.45617			0.0114876	0.805669	0.0224328			0.25891	0.0769255
518																												0.01045			0.0915444	0				0.0104691	0.022227	0.452681			0.0163157	0.790208	0.0209866			0.149116	0.0734884
520																															0.0422653	1.02526e-05				0.0123096	0.0278781	0.448454			0.0230251	0.751377	0.0162652			0.0732287	0.0726763
522																															0.0140245	0.000934608				0.0142774	0.0337724	0.406847			0.0270349	0.71059	0.0166594			0.0360632	0.0719098
524																															0.0067249	0.00323767				0.019328	0.0353635	0.327331			0.0281976	0.681589	0.0178306			0.0176229	0.0617935
526																															0.00626094					0.0252256	0.0339528	0.207081			0.0271984	0.700516				0.00855067	0.044104
528																																				0.0264246	0.0319016	0.0812734			0.0230854	0.76943				0.003751	0.0367843
530																																				0.0264333	0.030629	0.0141556			0.0189588	0.841189				0.00109279	0.0312029
532																																				0.0255725	0.0289997				0.0161254	0.849745				0.00158509	0.0239964
534																																				0.0262361	0.0265032				0.0163892	0.782766				0.00527203	0.0280796
536																																				0.0235459	0.0259092				0.0205427	0.67039				0.0112924	0.0291517
538																																				0.0210359	0.0265414				0.0206431	0.543901				0.0154522	0.0322486
540																																				0.0190513	0.0272053				0.0188452	0.39472				0.0164809	0.0405801
542																																				0.0153002	0.0271419				0.0189187	0.251084					0.0441706
544																																				0.0122091	0.0271548				0.0185079	0.14261					0.0433977
546																																				0.0131899	0.0265161				0.017903	0.0627855					0.0390554
548																																				0.0165862	0.0253029				0.0169075	0.0208794					0.0310231
550																																				0.0169914	0.0241148				0.0164429	0.00849411
552																																				0.0167037	0.0229333				0.0168005	0.00536623
554																																				0.0175225	0.0223269				0.0139667
556																																				0.0178356					0.0121693
558																																				0.0158551					0.0103851
560																																				0.0134947					0.0103917
562																																				0.0143012					0.0117915
564																																				0.013503					0.0122494
566																																				0.0122957
568																																				0.0119071
570
572
574
576
578
580
582
584
586
588
590
592
594
596
598
600
602
604
606
608
610
612
614
616
618
620
622
624
626
628
630
632
634
636
638
640
642
644
646
648
650
652
654
656
658
660
662
664
666
668
670
672
674
676
678
680
682
684
686
688
690
692
694
696
698
700
702
704
706
708
710
712
714
716
718
720
722
724
726
728
730
732
734
736
738
740
742
744
746
748
750
752
754
756
758
760
762
764
766
768
770
772
774
776
778
780
782
784
786
788
790
792
794
796
798
800
802
804
806
808
810
812
814
816
818
820
822
824
826
828
830
832
834
836
838
840
842
844
846
848
850
852
854
856
858
860
862
864
866
868
870
872
874
876
878
880
882
884
886
888
890
892
894
896
898
900
902
904
906
908
910
912
914
916
918
920
922
924
926
928
930
932
934
936
938
940
942
944
946
948
950
[truncated: 77 more columns]
