# Supplementary material for: A disrupted compartment boundary underlies abnormal cardiac patterning and congenital heart defects
Source: Nat Cardiovasc Res. 2025 Dec 29;5(1):67–83. doi: 10.1038/s44161-025-00755-6 (PMC12811143; doi:10.1038/s44161-025-00755-6)
Supplement: Supplementary file 6 — Statistical source data. [file 44161_2025_755_MOESM6_ESM.xlsx]

## Sheet: panel 4g
tdTomato linear profile plot
Distance_(microns)	Basal	Mid	Apical
0	19	22	18
1.141	19.996	23.023	17.983
2.283	19.992	22	18.965
3.424	21	20.068	19.948
4.566	19	19.272	19
5.707	18.989	24	20.739
6.849	18	21.864	21.479
7.99	18	20.682	18.757
9.132	17.983	21	17.861
10.273	17	20.408	18.687
11.415	16.042	21.134	18.305
12.556	17.023	20.248	18.236
13.698	17	21	17.792
14.839	17	20.705	18.774
15.981	20.119	18.682	19
17.122	22.191	17	20
18.264	18.169	16.363	19.278
19.405	17	15.386	19.705
20.546	18.886	16.817	19.749
21.688	17.919	19	19.68
22.829	18	19.092	22
23.971	19.956	17.524	19
25.112	18	17	18
26.254	19	17.478	19.6
27.395	20	17.911	17.583
28.537	17	17.433	19.132
29.678	16.165	16.41	20.097
30.82	16.114	16.162	17.531
31.961	16.881	17.729	18.486
33.103	13.939	17.684	17.993
34.244	16.809	17	18
35.386	15.934	15.703	20
36.527	15.203	18.452	20.444
37.669	16	20.246	19
38.81	15.928	20.314	19
39.952	18	17.794	19
41.093	16	16	17.625
42.234	15.157	17	18
43.376	16.919	17.138	16
44.517	16.835	17.346	17.645
45.659	16.085	16.277	18.305
46.8	14.174	18.93	19.288
47.942	15.089	15.953	19.27
49.083	15.091	15	18.253
50.225	13.093	18.998	17
51.366	15.905	20.021	16.782
52.508	15.903	20	17.799
53.649	14	19.867	18
54.791	14.102	17	17.166
55.932	14.208	19.888	16.851
57.074	13.212	18	17.868
58.215	13.216	17.843	19
59.357	15	19	17.097
60.498	15.775	17.202	15.159
61.639	15	16	16.062
62.781	14.233	16.752	18
63.922	14	18.459	18
65.064	14.879	18	20
66.205	15.877	18	16.993
67.347	15.75	19.677	15.975
68.488	13.873	19.723	15.958
69.63	14.871	19.384	15.881
70.771	15.131	18.22	17.923
71.913	14.267	16.859	17
73.054	12.136	17.548	18
74.196	13.725	16	18
75.337	14	16	18.854
76.479	14.426	16.48	19
77.62	15.144	17	19
78.762	16.854	16.565	21.603
79.903	14.852	16.588	18.216
81.044	16.85	16.778	17.467
82.186	11.153	16.099	20.251
83.327	14.155	20	18.268
84.469	16.314	23.037	16.715
85.61	14.841	23.508	18.395
86.752	15.322	22.449	17.32
87.893	14.816	20.747	18
89.035	15.165	20.77	17.645
90.176	14.665	20.208	18
91.318	16.169	19.74	17.39
92.459	17	16.325	17.407
93.601	15	17.14	16
94.742	14.176	16.883	16.442
95.884	16	16.812	18.459
97.025	15.18	17	18.953
98.167	15.182	16	18.494
99.308	17	15.974	18.489
100.45	17	15	20
101.591	16.811	15.019	19.546
102.732	16.619	16	19
103.874	17	16	18.581
105.015	18	15.175	19.392
106.157	17	16.22	18.846
107.298	16.602	16.265	17
108.44	17.396	17.155	17.65
109.581	17.39	17	18.002
110.723	16	16	17.685
111.864	16.623	16	16
113.006	17.419	17.246	18.159
114.147	16.212	16.269	18
115.289	16.786	16.709	18
116.43	19.136	17.686	17.772
117.572	16	17.663	17.789
118.713	15.22	18.719	17.194
119.855	17.222	17.764	17.176
120.996	14.123	16.81	17.159
122.137	14.133	18.855	18.141
123.279	16	15.901	18.876
124.42	16.769	13.419	20
125.562	16.767	15.983	19.179
126.703	14.235	18.037	18.928
127.845	16.763	18	16.945
128.986	19.521	17.873	15.963
130.128	17.758	16.414	16.04
131.269	16.244	16.391	16.007
132.411	13.246	17.736	16.97
133.552	16.504	15	16.903
134.694	17.75	16	15.95
135.835	15.252	17	17.067
136.977	17	18	18
138.118	17.256	19.255	17.695
139.26	18.258	17	16.762
140.401	19.261	17	16
141.542	18.263	16.813	16.154
142.684	17.53	16.164	16.171
143.825	16.267	17.141	16.189
144.967	17	16.644	17.794
146.108	18.729	15.808	17.777
147.25	17.273	16.073	18
148.391	16.275	15.101	18
149.533	17.555	14.056	18.275
150.674	20.72	14.005	18.586
151.816	19.436	16	16
152.957	18.432	14.96	18
154.099	19	14.937	16.345
155.24	21.424	15.914	16
156.382	23	14.892	18
157.523	21.169	14.869	17.397
158.665	21.178	15.846	14.414
159.806	24.593	16.353	15.568
160.948	26	17	18
162.089	22.699	17.778	16.533
163.23	21.697	21	16.516
164.372	18.695	19.466	18.501
165.513	17.693	16.71	18.519
166.655	16.691	16.375	16.072
167.796	18	14.33	18
168.938	20.314	13.358	18
170.079	17.947	15.38	17
171.221	18.636	15.806	16.605
172.362	18.68	16	15.868
173.504	16.678	16.551	17
174.645	20	14.942	16.685
175.787	18.674	15.494	15.65
176.928	17.343	15	15.615
178.07	17	14	17.581
179.211	14.998	13.124	17.727
180.353	15.669	15	15.744
181.494	15.337	14.607	16
182.635	16.661	14.63	18
183.777	17.659	14.653	19
184.918	17.314	15.325	20.442
186.06	18.309	16.604	19.325
187.201	17	16.721	19.395
188.343	17.65	15.743	20.732
189.484	17.593	15.766	19
190.626	18.292	16	17.199
191.767	17.644	15	18
192.909	17.358	15.834	17.935
194.05	15.36	16.714	18.906
195.192	14.725	14	16.94
196.333	16.729	14.902	15.975
197.475	18	17.7	15
198.616	18	15.843	15.955
199.758	18.629	14.97	16.96
200.899	18.881	14.993	15.057
202.04	17.875	16.031	15
203.182	18	16	15
204.323	18.621	15.939	15.109
205.465	19.619	17	18
206.606	18	16.894	16.144
207.748	16	17	16.161
208.889	18	15.152	16.821
210.031	16.39	13.524	16.804
211.172	16	15.197	16.787
212.314	13.788	12.44	18
213.455	13.189	14.243	18.248
214.597	15.797	16	16.531
215.738	16.4	15	16.283
216.88	16.195	15.379	16.7
218.021	17.595	16	17.365
219.163	14.593	17.644	17.665
220.304	13.182	18	17
221.446	15.411	16	17
222.587	15.826	15.152	16.387
223.728	15.415	13.553	17.404
224.87	16.583	13.939	17
226.011	17.161	16.476	14.561
227.153	17.422	19.03	15
228.294	19.271	21.613	17.474
229.436	19	21.241	15
230.577	18.572	17.749	16.017
231.719	17.57	16.817	15
232.86	16.568	16.885	14.543
234.002	17.131	16.302	17.122
235.143	18.127	15.326	15
236.285	19	12.607	17
237.426	18	14.281	17.613
238.568	16.557	15.742	16.37
239.709	16.555	14.529	16.352
240.851	16.106	15.574	15.33
241.992	16.102	16	17.365
243.133	16.549	16	15.7
244.275	16	16.855	16.151
245.416	15.544	15.878	17.203
246.558	16.542	15.099	16
247.699	18	12.154	15.231
248.841	16.386	17.946	16
249.982	15.928	19	15.196
251.124	16.466	16.974	14.821
252.265	15.405	19.986	16
253.407	15.881	17.073	15.288
254.548	13.945	19.941	16.127
255.69	13.475	21.836	14.109
256.831	15.477	18.895	14.908
257.973	15	16.745	17.926
259.114	14	15.85	18
260.256	14.517	17.827	17.96
261.397	13.97	17.805	17.978
262.538	15.462	17	16
263.68	17.979	16.759	14
264.821	16.983	16.473	14.119
265.963	16.506	16	17.094
267.104	16.513	16	18.065
268.246	16.502	15	18
269.387	16.5	12.709	18
270.529	18.498	12.754	20
271.67	17	15.4	18.134
272.812	16.506	14.422	19.151
273.953	16.983	14	18
275.095	16.489	16	17
276.236	19.051	17	14.203
277.378	17.03	17	17.221
278.519	17	15	17.238
279.661	18	15.558	17.744
280.802	17.479	16.581	17.727
281.944	18.953	16	18.71
283.085	18.475	17.627	19
284.226	15.417	17.702	20
285.368	15.881	17.656	23
286.509	16.405	17	22.36
287.651	16	14.717	22.377
288.792	16.144	15.26	25.395
289.934	18.614	17.763	23.824
291.075	18.081	18.356	23.429
292.217	17	20.424	26.107
293.358	19	16	25.072
294.5	19.093	13.293	21.519
295.641	18.549	15.124	19
296.783	17	15.101	19
297.924	17.553	15	18
299.066	21	14.944	17.551
300.207	19.443	16	17.568
301.349	17.881	15.99	18.414
302.49	18.439	15.012	20
303.631	17.564	14	19
304.773	17	13.115	17
305.914	18.432	14.161	17
307.056	18.43	15.103	17.328
308.197	18.284	15.126	16.31
309.339	18.852	14.297	18
310.48	19	15.171	18.725
311.622	20.157	15.806	19
312.763	18.419	15.784	21
313.905	18.669	14.761	22
315.046	16.246	16.262	22.794
316.188	17	16.284	21
317.329	17.411	14.693	20.829
318.471	20.409	16.01	19.846
319.612	21.593	12.295	18.864
320.754	20.595	13.375	18.762
321.895	21.195	14	17.797
323.036	23.199	12.421	17.916
324.178	21.797	16	17.134
325.319	21.396	17.068	18.05
326.461	21.606	14.511	18.032
327.602	21.392	13	17.985
328.744	19.78	16.602	17.998
329.885	20	20.557	18.98
331.027	23.229	17.318	18.926
332.168	22.233	16.204	19.891
333.31	20.237	17.375	20.928
334.451	19.242	16.647	21
335.593	20	15.01	21.32
336.734	19.75	15.307	23.496
337.876	18.746	16.853	25.283
339.017	20.371	17	24.318
340.159	20	16.761	24.529
341.3	18.367	15.567	28.387
342.442	18	13.419	27.633
343.583	19	15	24.228
344.724	20	15.297	22.754
345.866	19.642	16.126	22.737
347.007	18.932	16	23
348.149	21	16.92	24
349.29	19.352	16.942	22.685
350.432	18.65	16.035	21.667
351.573	19	17.012	25.35
352.715	18.345	16.99	25.367
353.856	17.657	16	26.769
354.998	17.341	14.056	30
356.139	16.678	14.157	31
357.281	17	17	36.437
358.422	18	17	41.092
359.564	16.998	15.293	41.171
360.705	13.992	14.339	37.045
361.847	16.328	15	30.975
362.988	17.326	16.785	26.953
364.129	17	14.763	26.082
365.271	17	13.26	22.233
366.412	16.64	14.848	22.727
367.554	18.271	17.305	21.593
368.695	17.947	17	20
369.837	15.568	14.351	22.372
370.978	15.934	15.627	22.355
372.12	18.309	16	21
373.261	16.922	17.419	21
374.403	16.61	16.883	23
375.544	18.303	16.464	23.571
376.686	19	16.513	22
377.827	18.701	17.49	20.501
378.969	18.703	18	20.7
380.11	18	18	22.216
381.252	19	18.578	21
382.393	19.29	18.801	18.362
383.534	16.576	18.246	18.328
384.676	16.286	16.354	18.146
385.817	18	16	18.129
386.959	18	16.382	18.888
388.1	17.161	15.714	18.906
389.242	19.167	15.264	21
390.383	19.725	18.241	23.06
391.525	19.273	19.218	25
392.666	20	17.195	25.901
393.808	19.731	17.173	24.963
394.949	18.733	18.85	23.99
396.091	16.47	17.873	23
397.232	18.212	16.791	22.045
398.374	19	15.082	20.062
399.515	18.742	16	20.079
400.657	18.487	16.963	20.097
401.798	17.254	16.014	22.114
402.94	18.756	18	18.395
404.081	20	17	23.149
405.222	18.752	16.946	19.499
406.364	22.246	16	19.184
407.505	19.756	16.099	21
408.647	18.758	16.122	22
409.788	19.239	17.145	23.236
410.93	17.475	17	23.506
412.071	19.47	17.81	24.27
413.213	18.466	15.426	23.288
414.354	18.231	16.236	22.305
415.496	20	17.483	23
416.637	22.32	17.719	23
417.779	21.551	17.607	22
418.92	22	16.653	22.375
420.062	20	18	22
421.203	20.782	18	22
422.345	20.216	17	23
423.486	22.214	16.417	22.112
424.627	25	16.44	22.538
425.769	24	15.462	22.958
426.91	23	16	21.993
428.052	22	17.476	23.514
429.193	20	18.408	24
430.335	21.201	16.447	23.452
431.476	24.199	17	24
432.618	26	18	23
433.759	25.805	17	21
434.901	24.807	17	23.236
436.042	24	16.667	24
437.184	25.811	17.689	25.305
438.325	25	18.712	24.34
439.467	24.184	19.265	23.687
440.608	24.182	22	26.705
441.75	22.82	22	22.556
442.891	24.644	19.197	20.521
444.033	26	17.175	25
445.174	26.826	16	21
446.315	27.828	17	22.792
447.457	28.339	15.894	21.191
448.598	28	18.916	20.521
449.74	28.165	19	22.313
450.881	28	17	21.583
452.023	29.161	18.984	21.878
453.164	27.159	18	22
454.306	32	16	23
455.447	36.845	17	23.069
456.589	34.847	17	23
457.73	35.85	18.902	24.035
458.872	36.148	18.759	25.017
460.013	35.292	16	24
461.155	35.432	16.166	23.017
462.296	35.142	18.435	24
463.438	36.86	19.155	22.896
464.579	38.587	18.532	23.792
465.72	38.593	18	25.913
466.862	39.733	19	24.896
468.003	43.869	19.396	24
469.145	46.129	20.026	26
470.286	51	20.305	25.156
471.428	56.75	18.63	23
472.569	60.386	16.607	23.618
473.711	65.155	18	24.792
474.852	67.169	18	22
475.994	70.534	15.539	21
477.135	81.742	18	21.261
478.277	84.54	20	21.722
479.418	82.008	19.471	22.295
480.56	83.919	18.551	22.625
481.701	87.258	18.574	23
482.843	83.104	20	21.653
483.984	75.102	18	20.27
485.125	70.801	21.642	20.618
486.267	70.61	21.665	23.6
487.408	71.714	19	24.166
488.55	75	19.579	22
489.691	74.909	20	19.903
490.833	71.089	20.267	21.469
491.974	68.087	20.557	23.514
493.116	70	20.801	22.504
494.257	76.752	21	23.521
495.399	82.597	19.307	25
496.54	87.451	20.131	25.444
497.682	99.008	21.892	25
498.823	104.739	19.829	24.181
499.965	91.712	19	25.608
501.106	76.489	20	23.625
502.248	75.932	20.035	24
503.389	72.934	20.01	25.34
504.53	71.936	20.056	26
505.672	72.816	20	26.39
506.813	72	20	27.712
507.955	71.943	22	29
509.096	69	21.237	27.506
510.238	69	20.283	25.707
511.379	70.898	19.328	25.437
512.521	67.951	20.747	26.799
513.662	67.953	21.209	29.816
514.804	68	20	30.166
515.945	67.085	20.255	30.851
517.087	65.121	20.832	33.868
518.228	66	20	34
519.37	67.928	20	32.194
520.511	68.966	21.346	33.238
521.653	66.095	19.632	32.248
522.794	66.059	19	41.045
523.936	66.972	20.173	47
525.077	66.949	21	45.02
526.218	63.907	20.459	48.015
527.36	61.936	20	50.124
528.501	61.981	19.496	56.127
529.643	65.966	19.946	61
530.784	66.97	20.351	69.385
531.926	67.924	20.855	72.774
533.067	72.947	20.81	71.325
534.209	73.958	22.764	67.194
535.35	72.981	20	63.39
536.492	79.979	19.674	60.017
537.633	91.97	19.942	57.094
538.775	98	20.291	55.007
539.916	97.038	23.269	51.568
541.058	85.076	22	55.533
542.199	73.076	20.223	59.248
543.341	74.059	21.799	61.196
544.482	69.148	19.822	69.859
545.623	76.165	20.845	83.697
546.765	79.119	22.867	97.96
547.906	68.102	22.11	102.012
549.048	59.133	21.175	99.065
550.189	60.127	21.129	98.233
551.331	62.023	21	96.337
552.472	55.051	22.962	91.628
553.614	52.11	22	91.697
554.755	53.178	21.026	98.325
555.897	54.127	19.147	100.459
557.038	54.169	24.072	103.429
558.18	52	27	113.457
559.321	51	23	121.534
560.463	50.081	23.14	125.529
561.604	49.127	22.162	115.816
562.746	45.133	20.555	95.057
563.887	47.186	24.623	86.677
565.029	44.951	24.461	84.608
566.17	42	26.747	85.154
567.311	46.106	26.724	83.266
568.453	44.331	24.597	84
569.594	42.515	24.321	87.998
570.736	42.356	25.312	88.63
571.877	42.246	23.634	92.596
573.019	41.191	25.222	91.841
574.16	42.197	24	87.367
575.302	44.068	25.131	78.702
576.443	40	24.628	73.055
577.585	39.072	24.56	72.531
578.726	39.222	24.995	68.323
579.868	37.305	26.475	65.057
581.009	40.157	26.452	61.318
582.151	45.161	24.859	55.283
583.292	49.165	26.22	49.124
584.434	52.169	26.768	46
585.575	52.347	27.639	44
586.716	57.267	27.984	41
587.858	68.727	25.684	37.945
588.999	78.347	26.707	35.926
590.141	88.619	29.188	35.02
591.282	97.585	27.752	34.005
592.424	103.394	28.55	33
593.565	108.034	29.798	32
594.707	107.426	30.82	31.05
595.848	120.131	31	30.067
596.99	131.566	32.731	29
598.131	133.534	29	27.305
599.273	139.021	29.822	27.119
600.414	144.602	29.867	28
601.556	140.282	29.913	29
602.697	135.542	28.979	27.829
603.839	127.932	29.003	28.434
604.98	128.089	31.049	28.588
606.121	127	29.094	29
607.263	118.254	30.93	28.241
608.404	109.258	31	26
609.546	89.475	30.115	25.449
610.687	73.466	31.724	25
611.829	63.458	34.518	23
612.97	57.449	33	25.345
614.112	56.72	30.618	25
615.253	55.858	31.457	25
616.395	57.424	33.251	22.38
617.536	70.708	34	22.397
618.678	86	34.703	21.829
619.819	92.451	33	21.432
620.961	94.458	31.684	23.551
622.102	92.773	32	23
623.244	89.941	32.387	20.484
624.385	94.159	33.41	22.002
625.526	103	32.567	21.556
626.668	114.347	32.545	20.536
627.809	122.174	32.478	20.553
628.951	121.833	32.501	21
630.092	108.339	33.524	21
631.234	86.686	35.546	21.605
632.375	70.869	36.138	21.246
633.517	61.703	33.408	21.64
634.658	59.356	33.771	20
635.8	55.72	34.363	20.675
636.941	54.364	35.681	20
638.083	54	35.953	19
639.224	50.373	36.295	19.727
640.366	49.189	39.183	18.744
641.507	45.381	38.251	19
642.649	41.578	42.092	19.442
643.79	38.39	50.979	20
644.932	39	56.911	21.442
646.073	37.398	64.412	20.831
647.214	34.403	74.958	18.151
648.356	36.407	84.866	20
649.497	34.206	84.454	20
650.639	35.208	69.817	18.901
651.78	32.839	50.363	20.082
652.922	32.212	46.068	18.129
654.063	34.786	49	20.953
655.205	34.216	51.091	18.97
656.346	33.564	57.499	17
657.488	34	72.885	19.01
658.629	33	86.361	17.045
659.771	32.775	98.702	17.079
660.912	31.453	115.634	18.057
662.054	30.458	129.429	18.926
663.195	31.231	131.634	18.908
664.337	33.534	127.408	18
665.478	33.53	122.546	18.873
666.62	32.763	119.002	17.856
667.761	33	113.005	19.677
668.902	32.517	99.576	19.357
670.044	32.513	82.824	18.392
671.185	32.508	67.618	17.427
672.327	31.256	55.459	17.231
673.468	30.75	49.686	17.248
674.61	30.252	47.183	16
675.751	30.254	42.845	17
676.893	30	42.37	19
678.034	27.258	43.094	20.318
679.176	28.261	40.503	19
680.317	28.788	40.913	17.648
681.459	27.265	40.366	19.63
682.6	27.733	37.298	20
683.742	29.462	36.461	19.404
684.883	28.729	35.162	20
686.024	28	36	19.122
687.166	29.275	36.342	18.543
688.307	29	35.319	18.948
689.449	26	36.407	19.509
690.59	25.282	35.452	19
691.732	26.716	35	19
692.873	24.714	32.229	19.37
694.015	26.576	32.412	19
695.156	23	32.366	17.578
696.298	22.708	31.839	18.404
697.439	25	31.862	16.387
698.581	22	29.115	17.63
699.722	23.299	28.092	19.295
700.864	22.797	29.07	16.665
702.005	22.394	29	18
703.147	23.61	28.024	17.6
704.288	21.614	28	17.132
705.43	24.309	27.979	18
706.571	25.689	27.956	18.752
707.712	26	28.133	18.538
708.854	26.631	29	18.787
709.995	25.318	26.223	18.804
711.137	23.68	25.134	18.179
712.278	22.034	28.157	18.839
713.42	20.028	27.82	18.568
714.561	21.347	26.595	18.747
715.703	23	25.225	17.891
716.844	24.331	26.496	19.816
717.986	22.663	24.271	19.926
719.127	20.674	26.293	18
720.269	21.347	28	19.04
721.41	22.661	25	20
722.552	21.659	26.361	20
723.693	22	25.768	19
724.835	24	27	20.94
725.976	23.695	25.141	21
727.117	23.65	24.096	20.129
728.259	23.945	26.051	19.246
729.4	24.292	24	23
730.542	24.288	25.52	22.883
731.683	24	25.543	19.134
732.825	23.72	24.131	19.697
733.966	22.913	25.176	18.663
735.108	21	25.611	17.186
736.249	19.733	24.733	14.61
737.391	21.631	25.344	18.442
738.532	21	25	19.238
739.674	22.373	23.702	18.256
740.815	22	23.724	18.273
741.957	21.246	25.494	16.581
743.098	21.242	26.539	17.308
744.24	22.763	26.585	17.675
745.381	23.383	25.815	17
746.523	21.229	24.838	15.36
747.664	20.388	25	15.377
748.805	20.39	24.117	17.395
749.947	23	22.188	18.236
751.088	22	24.072	18.429
752.23	21.792	27	18.553
753.371	21.203	25.026	18
754.513	20.6	24.997	17.481
755.654	21	25.962	18
756.796	20.405	23.958	18.484
757.937	21	26.065	19.467
759.079	20.182	24.175	18.449
760.22	20.233	24.22	17.864
761.362	21	26.867	18.414
762.503	20.585	23.689	16.794
763.645	21.583	20.712	16.139
764.786	20.419	24.401	17.638
765.928	19	22.223	18.965
767.069	20	22	18.672
768.21	20.426	23	18.38
769.352	23	23.291	16.707
770.493	22	23.628	15
771.635	19.864	26	17.484
772.776	19.869	24.64	17.519
773.918	20.873	24	17.777
775.059	21.316	23.405	16
776.201	23.441	24.855	15.189
777.342	23.672	23.45	16.685
778.484	22	22.527	17
779.625	21.341	24.496	17.727
780.767	20.449	24.037	17.119
781.908	20	22.459	16.102
783.05	20.547	22.745	16.169
784.191	21.089	24.414	17
785.333	19.542	24.391	18.901
786.474	18.54	23	18
787.615	20	23.654	15.015
788.757	20.928	21.323	16
789.898	20	19.6	17
791.04	22.936	22	17
792.181	21.941	22	16.055
793.323	22.528	21.536	17.072
794.464	23.051	22.581	19
795.606	21.523	21.813	18.893
796.747	21	21.508	18.876
797.889	21	21.435	17.859
799.03	21.966	20.881	17.841
800.172	20.485	18.288	17
801.313	20.975	18	16
802.455	21	21.848	17.211
803.596	20.492	21.972	18.457
804.738	21.481	22.005	17
805.879	19.496	21.983	17.737
807.021	19.004	20.96	18.72
808.162	20.5	20	17.404
809.303	21.498	20	19
810.445	21.504	17.216	17
811.586	20.494	19.131	16.7
812.728	19.508	20.154	18.367
813.869	21	22.353	19
815.011	21.975	27	18
816.152	20.97	25	17.839
817.294	20.932	25.244	18.31
818.435	19.924	25.801	19.908
819.577	19.394	23.869	19.471
820.718	19	24.312	16.489
821.86	20.525	24.67	17
823.001	23	24.358	16
824.143	23	23.62	14.459
825.284	22.936	23	16
826.426	23.466	22	17.151
827.567	23.464	21	16
828.708	22.462	21.414	15
829.85	23.46	21.482	17.256
830.991	24	21.483	17.29
832.133	22	22.382	16
833.274	22.547	21.314	17
834.416	20	22.585	18
835.557	20	23.215	20
836.699	20	23	19.732
837.84	18.555	22	17.749
838.982	20.443	21.675	18.533
840.123	22.881	21	18.352
841.265	23	23.721	18.404
842.406	20.436	23.487	20
843.548	20	23.766	19.164
844.689	20.136	22	17.146
845.831	20.14	22	18.258
846.972	22.144	24.332	19
848.113	22.148	22.429	17.906
849.255	22.576	22	17.923
850.396	22.843	22.098	15.821
851.538	21.581	22.15	16.873
852.679	21.748	23.052	17.975
853.821	22.585	26.089	17.993
854.962	25	26.021	18.98
856.104	23	27.984	18.973
857.245	22	26.962	15
858.387	22.593	24	16.938
859.528	22.595	25.168	16.921
860.67	23.597	24.319	17.903
861.811	25.4	21.387	19.886
862.953	22.602	22.455	17.132
864.094	23	22.698	17.298
865.236	23.394	21.789	18
866.377	22.216	22.44	18.633
867.518	23	22.243	18.598
868.66	21.612	23	17
869.801	22	22.712	16
870.943	21.383	22.689	17.253
872.084	21.763	22	18
873.226	19.862	20.356	18
874.367	20.869	20	17
875.509	24.25	21.599	16.677
876.65	21.627	20.576	17.66
877.792	21	19.447	17.643
878.933	21.894	22	17.625
880.075	22.267	21.508	17.608
881.216	19.364	20.03	17
882.358	20	21	18.573
883.499	18	21	19
884.641	17.642	15	18.923
885.782	18.356	17.789	19.479
886.924	21	19.743	20
888.065	22.352	18.698	19
889.206	20.049	18.347	16.938
890.348	20.695	19.785	17.452
891.489	20.691	21	17.566
892.631	21.343	21.742	18.417
893.772	20	21	18.4
894.914	18.661	19.787	17.382
896.055	18.326	20	21
897.197	17.665	18.832	20.347
898.338	16.998	19.855	20.33
899.48	15.314	20.122	17.625
900.621	16.314	20.199	16.295
901.763	18.326	22.23	17.278
902.904	20	23	18
904.046	19.678	21.969	17.514
905.187	19	22	15.774
906.329	19.682	20	16.792
907.47	20.316	20	18.618
908.612	19.627	20.059	18
909.753	21	20	17
910.894	20.619	20.895	18.139
912.036	20.229	20.127	19
913.177	20.305	21.85	18.896
914.319	19.606	22.173	18
915.46	21.602	20.391	19
916.602	21.403	20	18.948
917.743	23.814	18.723	18.931
918.885	23.411	18.791	17.017
920.026	22.292	20.286	18
921.168	21.71	21.309
922.309	23	20.663
923.451	22	21.646
924.592	23	16.131
925.734	19.282	20
926.875	18.839	18
928.017	23.722	14.445
929.158	21	18.065
930.299	22.273	20
931.441	19.814	23.026
932.582	21.538	22.607
933.724	21.267	22.117
934.865	21.265	20
936.007	21.475	19.396
937.148	21.218	21.253
938.29	21.742	21.649
939.431	21.744	21.328
940.573	20.746	21.305
941.714	21.252	20.565
942.856	22	20.26
943.997	21	20.763
945.139	20.246	19.785
946.28	22	19
947.422	24.242	20.831
948.563	24.239	21.853
949.704	23.763	22
950.846	21.235	21.202
951.987	17.699	21.079
953.129	16.693	22
954.27	19.229	22.967
955.412	20.773	22
956.553	20.775	23
957.695	22.555	21
958.836	22.559	20.942
959.978	20.218	20.08
961.119	19.216	22.897
962.261	19.428	20
963.402	20.636	21
964.544	19.419	20.829
965.685	17.792	20
966.827	18.411	22
967.968	19.203	20
969.109	19.201	19
970.251	20.199	19.431
971.392	20	19.079
972.534	22.415	19.67
973.675	19.807	20
974.817	18	19
975.958	19	20.602
977.1	18	21.841
978.241	17.184	23
979.383	19	20.466
980.524	19	19.489
981.666	18	20.023
982.807	16.352	19.136
983.949	18.174	20.67
985.09	19.172	21.579
986.232	18.169	22.602
987.373	18	22.375
988.515	19.835	19.41
989.656	20	20.33
990.797	20	22.386
991.939	21	21.431
993.08	21	22.738
994.222	20	22.761
995.363	19.695	25.134
996.505	20.85	22.613
997.646	20.852	21.829
998.788	19	19.297
999.929	19.144	21.874
1001.07	19.858	18.897
1002.21	19	19.92
1003.35	18.862	20.115
1004.5	19.864	18.035
1005.64	21.867	19.976
1006.78	19.869	21
1007.92	18.129	20.934
1009.06	18	21.944
1010.2	16.875	22.079
1011.34	18	21
1012.49	18.121	21
1013.63	18	21.147
1014.77	16	20.339
1015.91	16.114	19.384
1017.05	19.775	19.429
1018.19	16.89	21.237
1019.33	19.784	22.52
1020.48	19.788	23
1021.62	18.896	24.389
1022.76	18	23.672
1023.9	18	22.298
1025.04	18.903	22.627
1026.18	18	23.396
1027.33	20	24
1028.47	19.091	25
1029.61	19.089	28
1030.75	17.261	29.513
1031.89	17.169	32.51
1033.03	18.917	37.597
1034.17	17.919	38.665
1035.32	18.765	37.311
1036.46	19.924	36
1037.6	20.074	30.885
1038.74	20.072	28.709
1039.88	20.07	28.663
1041.02	19	25.927
1042.16	20	25.286
1043.31	20	24.736
1044.45	18.939	25.759
1045.59	17.941	27
1046.73	19	23.805
1047.87	20	21.173
1049.01	19.947	20.3
1050.15	18.051	21.127
1051.3	17.146	20.895
1052.44	16.186	21.918
1053.58	17	22.941
1054.72	17.958	22.89
1055.86	17.96	22.986
1057	15.886	20.991
1058.14	18	20.031
1059.29	19	20.054
1060.43	18.936	19.077
1061.57	20.941	19.099
1062.71	19.028	18.366
1063.85	19	18.435
1064.99	17.977	18.335
1066.13	15.979	19.19
1067.28	14.981	18.787
1068.42	15.034	18.293
1069.56	15.03	19.258
1070.7	19.975	19.281
1071.84	19.979	18
1072.98	18.992	18.674
1074.12	17.006	20.651
1075.27	18	18.257
1076.41	18.998	19.394
1077.55	19	17.583
1078.69	17.989	18
1079.83	16.708	19
1080.97	18.289	20.515
1082.12	19.002	18.984
1083.26	19.24	19
1084.4	18.769	20
1085.54	17.39	19
1086.68	17.186	21.599
1087.82	17.839	21.243
1088.96	18.138	20
1090.11	17.016	21
1091.25	22.106	20
1092.39	23.833	19
1093.53	21.815	18.265
1094.67	20.036	17.757
1095.81	16.041	17.78
1096.95	17	18
1098.1		17.175
1099.24		18.152
1100.38		18.258
1101.52		19.213
1102.66		19.084
1103.8		19.061
1104.94		20
1106.09		19.953
1107.23		19.993
1108.37		20.941
1109.51		17.895
1110.65		17.85
1111.79		18.098
1112.93		17
1114.08		19.143
1115.22		19
1116.36		17.623
1117.5		18.789
1118.64		17
1119.78		17
1120.92		17.442
1122.07		16.396
1123.21		18.351
1124.35		18
1125.49		18.37
1126.63		18.607
1127.77		19.339
1128.92		17.124
1130.06		16
1131.2		17.033
1132.34		18
1133.48		17.471
1134.62		16.897
1135.76		17.852
1136.91		19.403
1138.05		19.62
1139.19		19.284
1140.33		18.335
1141.47		18.312
1142.61		17.71
1143.76		17
1144.9		17
1146.04		18.557
1147.18		20.602
1148.32		19.824
1149.46		18.693
1150.6		18.738
1151.74		18
1152.89		18
1154.03		16.188
1155.17		18.12
1156.31		16.035
1157.45		17
1158.59		16.028
1159.73		16.101
1160.88		17.927
1162.02		18.808
1163.16		16.763
1164.3		19.717
1165.44		18
1166.58		16.813
1167.73		16.791
1168.87		16.232
1170.01		16.019
1171.15		16.832
1172.29		17
1173.43		17.646
1174.57		17.382
1175.72		17.736
1176.86		17.782
1178		17.827
1179.14		16
1180.28		15
1181.42		15.482
1182.57		14.496
1183.71		14.946
1184.85		15.45
1185.99		16
1187.13		16.19
1188.27		15.236
1189.41		14.36
1190.56		14.674
1191.7		15
1192.84		15.709
1193.98		16.731
1195.12		16.754
1196.26		16.553
1197.4		16.599
1198.55		15.178
1199.69		14.311
1200.83		15.133
1201.97		15.89
1203.11		17.825
1204.25		14.065
1205.39		17.042
1206.54		18
1207.68		18
1208.82		17
1209.96		15.049
1211.1		14.928
1212.24		14.906
1213.38		15
1214.53		17.721
1215.67		19.838
1216.81		18.185
1217.95		17.792
1219.09		18
1220.23		17.253
1221.38		17.724
1222.52		17.403
1223.66		17
1224.8		17.344
1225.94		16.366
1227.08		16.389
1228.22		16.824
1229.37		15.738
1230.51		14.914
1231.65		17
1232.79		15.497
1233.93		14.475
1235.07		15.904
1236.21		17.429
1237.36		14.593
1238.5		15.232
1239.64		13.361
1240.78		14.339
1241.92		13.684
1243.06		12.293
1244.2		12.812
1245.35		13.248
1246.49		18
1247.63		15
1248.77		14
1249.91		14.157
1251.05		13.134
1252.19		15.888
1253.34		17
1254.48		16.934
1255.62		16.913
1256.76		16.958
1257.9		16.997
1259.04		16
1260.18		17
1261.33		17.07
1262.47		16
1263.61		16.885
1264.75		16.862
1265.89		16.679
1267.03		17.634
1268.17		18.794
1269.32		17.229
1270.46		17.251
1271.6		17.274
1272.74		18.703
1273.88		17.723
1275.02		16.658
1276.16		16.729
1277.31		16.613
1278.45		16
1279.59		15.433
1280.73		15
1281.87		17.044
1283.01		18
1284.16		16.047
1285.3		16.546
1286.44		16
1287.58		15
1288.72		14.386
1289.86		14.363
1291.01		15
1292.15		17
1293.29		17
1294.43		18
1295.57		21
1296.71		20.773
1297.85		18.592
1298.99		18.818
1300.14		19
1301.28		17
1302.42		16.887
1303.56		18.909
1304.7		19.932
1305.84		20.955
1306.98		23.955
1308.13		24

## Sheet: panel 4h
tdTomato linear plot peak intensity
Heart	Genotype	Width	Peak Ai66	Value
-1	Control	1074	618	0.575419
-1	Control	1233	729	0.591241
-1	Control	1011	556	0.549951
-1	Control	1125	575	0.511111
-1	Control	1292	707	0.547214
-1	Control	1125	621	0.552
-1	Control	1133	613	0.541041
-1	Control	1316	717	0.544833
-1	Control	1139	640	0.561896
-1	Control	1130	686	0.60708
-1	Control	1380	689	0.499275
-1	Control	1054	555	0.526565
-1	Control	920	423	0.459783
-1	Control	1313	575	0.437928
-1	Control	1223	699	0.571545
-1	Control	1040	490	0.471154
-1	Control	1274	675	0.529827
-1	Control	745	447	0.6
-1	Control	820	414	0.504878
-1	Control	1173	570	0.485934
-1	Control	566	297	0.524735
-1	Control	848	419	0.494104
-1	Control	948	438	0.462025
-1	Control	644	323	0.501553
0	Mutant	1222	589	0.481997
0	Mutant	1497	793	0.529726
0	Mutant	1028	948	0.922179
0	Mutant	1500	801	0.534
0	Mutant	1474	913	0.619403
0	Mutant	1028	459	0.446498
0	Mutant	1735	798	0.459942
0	Mutant	1780	955	0.536517
0	Mutant	1207	567	0.46976
0	Mutant	1202	1057	0.879368
0	Mutant	1765	736	0.416997
0	Mutant	1822	915	0.502195
0	Mutant	1275	603	0.472941
0	Mutant	1720	926	0.538372
0	Mutant	1706	902	0.528722
0	Mutant	1225	591	0.482449
0	Mutant	1541	945	0.613238
0	Mutant	1695	971	0.572861
0	Mutant	1346	661	0.491085
0	Mutant	1360	761	0.559559
0	Mutant	1501	695	0.463025
0	Mutant	996	492	0.493976
0	Mutant	1391	992	0.713156
0	Mutant	1475	837	0.567458
0	Mutant	943	458	0.485684
1	Mutant	941	583	0.619554
1	Mutant	1193	671	0.562448
1	Mutant	1004	702	0.699203
1	Mutant	816	486	0.595588
1	Mutant	1269	753	0.593381
1	Mutant	1154	866	0.750433
1	Mutant	866	467	0.539261
1	Mutant	1356	939	0.692478
1	Mutant	1166	645	0.553173
1	Mutant	725	334	0.46069
1	Mutant	1329	785	0.59067
1	Mutant	1211	723	0.597027
1	Mutant	932	492	0.527897
1	Mutant	1216	860	0.707237
1	Mutant	668	481	0.72006
1	Mutant	876	446	0.509132
1	Mutant	1005	685	0.681592
1	Mutant	462	533	1.15368
1	Mutant	809	330	0.407911
1	Mutant	823	431	0.523694
2	Mutant	849	684	0.805654
2	Mutant	1003	547	0.545364
2	Mutant	909	553	0.608361
2	Mutant	667	413	0.61919
2	Mutant	1129	593	0.525244
2	Mutant	764	462	0.604712
2	Mutant	975	546	0.56
2	Mutant	1164	675	0.579897
2	Mutant	674	324	0.480712
2	Mutant	758	316	0.416887
2	Mutant	1042	579	0.555662
3	Control	929	496	0.533907
3	Control	1315	739	0.561977
3	Control	879	577	0.656428
3	Control	937	453	0.483458
3	Control	1358	704	0.518409
3	Control	1113	544	0.488769
3	Control	1163	579	0.49785
3	Control	1309	762	0.582124
3	Control	1077	608	0.564531
3	Control	954	466	0.48847
3	Control	1308	622	0.475535
3	Control	761	374	0.491459
3	Control	966	374	0.387164
3	Control	1035	512	0.494686
4	Control	883	354	0.400906
4	Control	915	624	0.681967
4	Control	906	452	0.498896
4	Control	1114	563	0.505386
4	Control	1150	617	0.536522
4	Control	941	493	0.523911
4	Control	1087	546	0.5023
4	Control	1142	559	0.489492
4	Control	944	501	0.53072
4	Control	808	362	0.44802
4	Control	1122	621	0.553476
4	Control	858	495	0.576923
4	Control	747	366	0.48996
4	Control	830	425	0.512048
5	Control	864	526	0.608796
5	Control	889	401	0.451069
5	Control	693	302	0.435786
5	Control	1002	544	0.542914
5	Control	1123	553	0.492431
5	Control	812	323	0.397783
5	Control	867	392	0.452134
5	Control	1237	671	0.542441
5	Control	816	413	0.506127
5	Control	948	441	0.46519
5	Control	1214	670	0.551895
5	Control	675	409	0.605926
5	Control	815	379	0.465031
5	Control	1036	578	0.557915
5	Control	553	273	0.493671
-1	Control	1018	662	0.650295
-1	Control	1295	734	0.566795
-1	Control	1129	570	0.504872
-1	Control	996	493	0.49498
-1	Control	1349	669	0.495923
-1	Control	1066	552	0.517824
-1	Control	1090	444	0.407339
-1	Control	1569	731	0.465902
-1	Control	1071	439	0.409897
-1	Control	1203	498	0.413965
-1	Control	1419	629	0.44327
-1	Control	1025	491	0.479024
0	Mutant	1590	779	0.489937
0	Mutant	1727	984	0.569774
0	Mutant	1456	717	0.492445
0	Mutant	1815	820	0.451791
0	Mutant	1826	1114	0.610077
0	Mutant	1780	908	0.510112
0	Mutant	1796	1020	0.567929
0	Mutant	1356	989	0.729351
0	Mutant	1699	822	0.483814
0	Mutant	1741	1280	0.73521
0	Mutant	1317	652	0.495065
1	Mutant	1105	738	0.667873
1	Mutant	1280	651	0.508594
1	Mutant	1006	654	0.650099
1	Mutant	840	580	0.690476
1	Mutant	1293	713	0.551431
1	Mutant	1120	577	0.515179
1	Mutant	955	472	0.494241
1	Mutant	1335	754	0.564794
1	Mutant	963	473	0.491173
1	Mutant	1095	580	0.52968
1	Mutant	1226	819	0.668026
1	Mutant	621	534	0.859903
2	Mutant	1024	483	0.47168
2	Mutant	1102	723	0.65608
2	Mutant	729	652	0.894376
2	Mutant	1029	597	0.580175
2	Mutant	1144	614	0.536713
2	Mutant	700	321	0.458571
2	Mutant	1077	612	0.568245
2	Mutant	697	314	0.450502
3	Control	977	645	0.660184
3	Control	1330	794	0.596992
3	Control	1001	746	0.745255
3	Control	1044	540	0.517241
3	Control	1333	862	0.646662
3	Control	977	456	0.466735
3	Control	1288	639	0.496118
3	Control	1339	736	0.549664
3	Control	1033	558	0.540174
3	Control	1095	473	0.431963
3	Control	1144	629	0.549825
3	Control	771	360	0.466926
3	Control	1187	574	0.483572
3	Control	815	478	0.586503
4	Control	960	476	0.495833
4	Control	1124	650	0.578292
4	Control	897	493	0.54961
4	Control	1045	490	0.4689
4	Control	1054	558	0.529412
4	Control	1058	533	0.503781
4	Control	1153	571	0.49523
4	Control	937	508	0.542156
4	Control	1051	605	0.575642
4	Control	878	495	0.563781
5	Control	1054	672	0.637571
5	Control	871	408	0.468427
5	Control	959	593	0.618352
5	Control	1024	563	0.549805
5	Control	826	351	0.424939
5	Control	990	523	0.528283
5	Control	1204	556	0.461794
5	Control	896	399	0.445312
5	Control	1072	517	0.482276
5	Control	855	518	0.605848
5	Control	946	456	0.48203
5	Control	1045	584	0.558852
5	Control	465	281	0.604301

## Sheet: 4s left panel
Genotype	Score
MutantZero	0.00870674
MutantZero	0.00369848
MutantZero	0.00523182
MutantZero	0.00389795
MutantZero	0.00526511
MutantZero	0.00659829
MutantZero	0.00654461
MutantZero	0.00963184
MutantZero	0.00609801
MutantZero	0.00684829
MutantZero	0.00747437
MutantZero	0.00310091
MutantZero	0.00588083
MutantZero	0.00610451
MutantZero	0.0111128
MutantZero	0.00885444
MutantZero	0.00364062
MutantZero	0.00581693
MutantZero	0.00987777
MutantZero	0.0063721
MutantZero	0.00619579
MutantZero	0.00631481
MutantZero	0.00527992
MutantZero	0.00517472
MutantZero	0.0065929
MutantZero	0.00675941
MutantZero	0.0115505
MutantZero	0.00539426
MutantZero	0.00753161
MutantZero	0.0112724
MutantZero	0.00433304
MutantZero	0.00654398
MutantZero	0.00772674
MutantZero	0.00985755
MutantZero	0.00622237
MutantZero	0.00539719
MutantZero	0.00739713
MutantZero	0.00374885
MutantZero	0.00693377
MutantZero	0.014395
MutantZero	0.00931151
MutantZero	0.00599952
MutantZero	0.00954691
MutantZero	0.00827501
MutantZero	0.00674654
MutantZero	0.00814692
MutantZero	0.00629402
MutantZero	0.00610512
MutantZero	0.00568193
MutantZero	0.00708259
MutantZero	0.00642702
MutantZero	0.00587872
MutantZero	0.00807485
MutantZero	0.00699153
MutantZero	0.00729759
MutantZero	0.0061517
MutantZero	0.00573267
MutantZero	0.00723374
MutantZero	0.00766533
MutantZero	0.00862512
MutantZero	0.00701941
MutantZero	0.00739483
MutantZero	0.00684071
MutantZero	0.00476898
MutantZero	0.00593306
MutantZero	0.00641689
MutantZero	0.00421524
MutantZero	0.00618699
MutantZero	0.00665856
MutantZero	0.00778152
MutantZero	0.00487518
MutantZero	0.00660881
MutantZero	0.00432615
MutantZero	0.0105776
MutantZero	0.00255758
MutantZero	0.00396091
MutantZero	0.00506449
MutantZero	0.00342334
MutantZero	0.00413201
MutantZero	0.00659829
MutantZero	0.00457256
MutantZero	0.00963184
MutantZero	0.0080723
MutantZero	0.00755219
MutantZero	0.00764662
MutantZero	0.00309205
MutantZero	0.00588083
MutantZero	0.00831457
MutantZero	0.0108597
MutantZero	0.00869871
MutantZero	0.00364062
MutantZero	0.00596175
MutantZero	0.0101574
MutantZero	0.00357099
MutantZero	0.00619579
MutantZero	0.00606751
MutantZero	0.00527992
MutantZero	0.00517472
MutantZero	0.00594173
MutantZero	0.00676323
MutantZero	0.0105224
MutantZero	0.00585269
MutantZero	0.00753161
MutantZero	0.0102914
MutantZero	0.00391126
MutantZero	0.00719406
MutantZero	0.00689165
MutantZero	0.0100582
MutantZero	0.00535127
MutantZero	0.00480849
MutantZero	0.00749779
MutantZero	0.00338985
MutantZero	0.00721451
MutantZero	0.0175235
MutantZero	0.00860139
MutantZero	0.00599952
MutantZero	0.00954691
MutantZero	0.00870728
MutantZero	0.00674654
MutantZero	0.00834996
MutantZero	0.00490342
MutantZero	0.00592567
MutantZero	0.00510043
MutantZero	0.00755095
MutantZero	0.00534789
MutantZero	0.00587872
MutantZero	0.00821982
MutantZero	0.0067063
MutantZero	0.00740315
MutantZero	0.00618031
MutantZero	0.00566446
MutantZero	0.00723374
MutantZero	0.00762736
MutantZero	0.00805883
MutantZero	0.00784144
MutantZero	0.00663707
MutantZero	0.00731173
MutantZero	0.00400083
MutantZero	0.00533714
MutantZero	0.00602445
MutantZero	0.00421524
MutantZero	0.00477442
MutantZero	0.00688688
MutantZero	0.00778152
MutantZero	0.00478436
MutantZero	0.00682798
MutantZero	0.00432615
MutantZero	0.0105776
MutantZero	0.00229746
MutantZero	0.00369848
MutantZero	0.00523182
MutantZero	0.00244458
MutantZero	0.00315022
MutantZero	0.00659829
MutantZero	0.00261865
MutantZero	0.00963184
MutantZero	0.0080723
MutantZero	0.0076846
MutantZero	0.00784229
MutantZero	0.00260058
MutantZero	0.00649503
MutantZero	0.00892862
MutantZero	0.0108597
MutantZero	0.00865672
MutantZero	0.00287913
MutantZero	0.00618481
MutantZero	0.0107291
MutantZero	0.00314596
MutantZero	0.00619579
MutantZero	0.00591277
MutantZero	0.00553308
MutantZero	0.00484849
MutantZero	0.00553157
MutantZero	0.00748908
MutantZero	0.010453
MutantZero	0.00577264
MutantZero	0.00753161
MutantZero	0.0112724
MutantZero	0.00391126
MutantZero	0.00720006
MutantZero	0.00689259
MutantZero	0.0102837
MutantZero	0.00505852
MutantZero	0.00441968
MutantZero	0.00739713
MutantZero	0.00316556
MutantZero	0.00747757
MutantZero	0.0184182
MutantZero	0.00793953
MutantZero	0.00666805
MutantZero	0.00954691
MutantZero	0.00870728
MutantZero	0.00638432
MutantZero	0.00899853
MutantZero	0.00392431
MutantZero	0.00551528
MutantZero	0.00401834
MutantZero	0.00850726
MutantZero	0.00502026
MutantZero	0.00617045
MutantZero	0.0086095
MutantZero	0.00656356
MutantZero	0.00740315
MutantZero	0.0067806
MutantZero	0.00566446
MutantZero	0.00723374
MutantZero	0.00739501
MutantZero	0.00805883
MutantZero	0.00859747
MutantZero	0.00496019
MutantZero	0.00859628
MutantZero	0.00379172
MutantZero	0.00472645
MutantZero	0.00497575
MutantZero	0.00394008
MutantZero	0.00299936
MutantZero	0.00735554
MutantZero	0.00778152
MutantZero	0.00429099
MutantZero	0.00820241
MutantZero	0.00406838
MutantZero	0.0112834
MutantZero	0.00229746
MutantZero	0.00507891
MutantZero	0.00549178
MutantZero	0.00244458
MutantZero	0.00315022
MutantZero	0.00648486
MutantZero	0.00261865
MutantZero	0.00963184
MutantZero	0.0080723
MutantZero	0.0076846
MutantZero	0.00784229
MutantZero	0.00260058
MutantZero	0.00649503
MutantZero	0.00831457
MutantZero	0.0103941
MutantZero	0.00869871
MutantZero	0.00287913
MutantZero	0.00619343
MutantZero	0.0107291
MutantZero	0.00314596
MutantZero	0.00621069
MutantZero	0.00606751
MutantZero	0.00553308
MutantZero	0.00451675
MutantZero	0.00594173
MutantZero	0.00981292
MutantZero	0.00808392
MutantZero	0.00577264
MutantZero	0.00753161
MutantZero	0.0117275
MutantZero	0.00449008
MutantZero	0.00799791
MutantZero	0.00689259
MutantZero	0.0100582
MutantZero	0.00505852
MutantZero	0.00377022
MutantZero	0.00749779
MutantZero	0.00316556
MutantZero	0.00789674
MutantZero	0.0184182
MutantZero	0.00793953
MutantZero	0.00739787
MutantZero	0.0102193
MutantZero	0.00902684
MutantZero	0.00638432
MutantZero	0.0107392
MutantZero	0.00392431
MutantZero	0.00551528
MutantZero	0.00401834
MutantZero	0.00798517
MutantZero	0.00502026
MutantZero	0.00640726
MutantZero	0.0086095
MutantZero	0.00656356
MutantZero	0.00740315
MutantZero	0.00702457
MutantZero	0.00605398
MutantZero	0.00723374
MutantZero	0.00739501
MutantZero	0.00798254
MutantZero	0.00887546
MutantZero	0.00496019
MutantZero	0.00886942
MutantZero	0.00379172
MutantZero	0.00472645
MutantZero	0.00497575
MutantZero	0.00394008
MutantZero	0.00299936
MutantZero	0.00793758
MutantZero	0.00778152
MutantZero	0.00478436
MutantZero	0.00979167
MutantZero	0.00432615
MutantZero	0.00847368
MutantZero	0.00144035
MutantZero	0.0068672
MutantZero	0.00879841
MutantZero	0.00172063
MutantZero	0.00255391
MutantZero	0.00648486
MutantZero	0.00166282
MutantZero	0.00767055
MutantZero	0.00673164
MutantZero	0.00827313
MutantZero	0.00784229
MutantZero	0.00178316
MutantZero	0.00733946
MutantZero	0.00831457
MutantZero	0.00950781
MutantZero	0.00871223
MutantZero	0.00236065
MutantZero	0.00619343
MutantZero	0.0107291
MutantZero	0.0027236
MutantZero	0.00678353
MutantZero	0.00606751
MutantZero	0.00553308
MutantZero	0.00451675
MutantZero	0.00422994
MutantZero	0.00995549
MutantZero	0.00808392
MutantZero	0.00577264
MutantZero	0.00753161
MutantZero	0.0120012
MutantZero	0.00449008
MutantZero	0.00896406
MutantZero	0.00689259
MutantZero	0.0100582
MutantZero	0.00505852
MutantZero	0.00377022
MutantZero	0.00794647
MutantZero	0.00255065
MutantZero	0.00865483
MutantZero	0.0176331
MutantZero	0.00538539
MutantZero	0.00768576
MutantZero	0.0102193
MutantZero	0.00870728
MutantZero	0.00487654
MutantZero	0.0110266
MutantZero	0.00298535
MutantZero	0.00318853
MutantZero	0.00354097
MutantZero	0.00850726
MutantZero	0.0037843
MutantZero	0.00646423
MutantZero	0.0086095
MutantZero	0.00656356
MutantZero	0.00740315
MutantZero	0.00730802
MutantZero	0.00412933
MutantZero	0.00735555
MutantZero	0.00762736
MutantZero	0.00769147
MutantZero	0.0113083
MutantZero	0.00401901
MutantZero	0.0111253
MutantZero	0.00295094
MutantZero	0.00380249
MutantZero	0.00366559
MutantZero	0.00328824
MutantZero	0.00235895
MutantZero	0.00784697
MutantZero	0.00778152
MutantZero	0.00377763
MutantZero	0.0121687
MutantZero	0.00340607
MutantZero	0.0133668
MutantZero	0.00144035
MutantZero	0.00525842
MutantZero	0.00879841
MutantZero	0.00172063
MutantZero	0.00255391
MutantZero	0.00799704
MutantZero	0.00166282
MutantZero	0.00485351
MutantZero	0.00808874
MutantZero	0.00827313
MutantZero	0.00879805
MutantZero	0.00178316
MutantZero	0.0075471
MutantZero	0.00840903
MutantZero	0.00950781
MutantZero	0.00856262
MutantZero	0.00236065
MutantZero	0.00619343
MutantZero	0.0109338
MutantZero	0.0027236
MutantZero	0.00705252
MutantZero	0.00606751
MutantZero	0.00553308
MutantZero	0.00385004
MutantZero	0.00422994
MutantZero	0.00995549
MutantZero	0.00798361
MutantZero	0.00566379
MutantZero	0.00780952
MutantZero	0.0129191
MutantZero	0.0061166
MutantZero	0.00896406
MutantZero	0.0075607
MutantZero	0.00888978
MutantZero	0.00505852
MutantZero	0.00223808
MutantZero	0.00794647
MutantZero	0.00255065
MutantZero	0.00865483
MutantZero	0.0175235
MutantZero	0.00538539
MutantZero	0.00800304
MutantZero	0.0109219
MutantZero	0.00868188
MutantZero	0.00479248
MutantZero	0.0110266
MutantZero	0.00298535
MutantZero	0.00318853
MutantZero	0.00354097
MutantZero	0.0093955
MutantZero	0.0037843
MutantZero	0.00681424
MutantZero	0.0103217
MutantZero	0.00649656
MutantZero	0.00740315
MutantZero	0.00730802
MutantZero	0.00412933
MutantZero	0.00735555
MutantZero	0.00780724
MutantZero	0.00769147
MutantZero	0.0113083
MutantZero	0.00401901
MutantZero	0.0111253
MutantZero	0.00295094
MutantZero	0.00380249
MutantZero	0.00366559
MutantZero	0.00328824
MutantZero	0.00235895
MutantZero	0.00793758
MutantZero	0.00535008
MutantZero	0.00377763
MutantZero	0.0121687
MutantZero	0.00337991
MutantZero	0.00860217
MutantZero	0.00224586
MutantZero	0.00712919
MutantZero	0.00879841
MutantZero	0.0017794
MutantZero	0.00300643
MutantZero	0.0073457
MutantZero	0.00252409
MutantZero	0.00485351
MutantZero	0.00808874
MutantZero	0.00827313
MutantZero	0.00718744
MutantZero	0.00279866
MutantZero	0.00951115
MutantZero	0.00782387
MutantZero	0.00950781
MutantZero	0.00842789
MutantZero	0.00438154
MutantZero	0.00619343
MutantZero	0.0107291
MutantZero	0.00549079
MutantZero	0.00705252
MutantZero	0.00571414
MutantZero	0.00474975
MutantZero	0.00385004
MutantZero	0.00524111
MutantZero	0.00981292
MutantZero	0.00798361
MutantZero	0.00566379
MutantZero	0.00780952
MutantZero	0.0138705
MutantZero	0.00630476
MutantZero	0.00896406
MutantZero	0.00847537
MutantZero	0.00849546
MutantZero	0.00505852
MutantZero	0.00223808
MutantZero	0.00794647
MutantZero	0.00388289
MutantZero	0.00865483
MutantZero	0.0134356
MutantZero	0.00591128
MutantZero	0.00800304
MutantZero	0.0109219
MutantZero	0.00834819
MutantZero	0.00487654
MutantZero	0.0110686
MutantZero	0.00353537
MutantZero	0.00699835
MutantZero	0.00481802
MutantZero	0.0103382
MutantZero	0.00496954
MutantZero	0.00681424
MutantZero	0.0103217
MutantZero	0.00649656
MutantZero	0.00718933
MutantZero	0.00730802
MutantZero	0.00643131
MutantZero	0.00615439
MutantZero	0.0085445
MutantZero	0.007626
MutantZero	0.0113083
MutantZero	0.00469148
MutantZero	0.0111253
MutantZero	0.00479496
MutantZero	0.00522093
MutantZero	0.00366559
MutantZero	0.00512099
MutantZero	0.00286881
MutantZero	0.00880589
MutantZero	0.00648518
MutantZero	0.00520878
MutantZero	0.0121687
MutantZero	0.00340607
MutantZero	0.0125027
MutantZero	0.00325762
MutantZero	0.0073311
MutantZero	0.00606287
MutantZero	0.00282501
MutantZero	0.00414262
MutantZero	0.00799704
MutantZero	0.00285819
MutantZero	0.00570136
MutantZero	0.00673164
MutantZero	0.00827313
MutantZero	0.00698311
MutantZero	0.00322468
MutantZero	0.0110332
MutantZero	0.00717256
MutantZero	0.00905192
MutantZero	0.00777205
MutantZero	0.00565084
MutantZero	0.00742096
MutantZero	0.00982924
MutantZero	0.00561006
MutantZero	0.00705252
MutantZero	0.00588279
MutantZero	0.00434373
MutantZero	0.0039605
MutantZero	0.00524111
MutantZero	0.00879525
MutantZero	0.00830689
MutantZero	0.00566379
MutantZero	0.00780952
MutantZero	0.0138705
MutantZero	0.00637289
MutantZero	0.00826323
MutantZero	0.00913528
MutantZero	0.00849546
MutantZero	0.00668176
MutantZero	0.00352265
MutantZero	0.00830686
MutantZero	0.004279
MutantZero	0.0084742
MutantZero	0.0134356
MutantZero	0.00627184
MutantZero	0.00800304
MutantZero	0.00551953
MutantZero	0.00799228
MutantZero	0.00643074
MutantZero	0.0110686
MutantZero	0.00446574
MutantZero	0.00828593
MutantZero	0.00481802
MutantZero	0.0103382
MutantZero	0.00573263
MutantZero	0.00681424
MutantZero	0.0097954
MutantZero	0.00621361
MutantZero	0.00746597
MutantZero	0.00708771
MutantZero	0.00643131
MutantZero	0.00615439
MutantZero	0.0085445
MutantZero	0.00649878
MutantZero	0.00908503
MutantZero	0.00626154
MutantZero	0.00836296
MutantZero	0.00479496
MutantZero	0.00572433
MutantZero	0.00410347
MutantZero	0.00512099
MutantZero	0.00359336
MutantZero	0.00992932
MutantZero	0.00535008
MutantZero	0.00520895
MutantZero	0.00800823
MutantZero	0.0055772
MutantZero	0.012083
MutantZero	0.00325762
MutantZero	0.0073311
MutantZero	0.0055592
MutantZero	0.00201467
MutantZero	0.00414262
MutantZero	0.00854857
MutantZero	0.00285819
MutantZero	0.00570136
MutantZero	0.00663661
MutantZero	0.00516447
MutantZero	0.00574257
MutantZero	0.00322468
MutantZero	0.0116188
MutantZero	0.00782387
MutantZero	0.00874991
MutantZero	0.00748936
MutantZero	0.00565084
MutantZero	0.00411938
MutantZero	0.00982924
MutantZero	0.00561006
MutantZero	0.00705252
MutantZero	0.00588279
MutantZero	0.00434373
MutantZero	0.00480476
MutantZero	0.00506716
MutantZero	0.0073392
MutantZero	0.00912677
MutantZero	0.00566379
MutantZero	0.00723801
MutantZero	0.0146567
MutantZero	0.00630476
MutantZero	0.00826323
MutantZero	0.00891403
MutantZero	0.00749827
MutantZero	0.00668176
MutantZero	0.00466616
MutantZero	0.00830686
MutantZero	0.004279
MutantZero	0.00836711
MutantZero	0.0125789
MutantZero	0.00627184
MutantZero	0.0071468
MutantZero	0.00551953
MutantZero	0.00756887
MutantZero	0.00643074
MutantZero	0.00645318
MutantZero	0.00446574
MutantZero	0.00828593
MutantZero	0.00481802
MutantZero	0.0103382
MutantZero	0.00573263
MutantZero	0.00598068
MutantZero	0.0097954
MutantZero	0.00564999
MutantZero	0.00838321
MutantZero	0.00692258
MutantZero	0.00643131
MutantZero	0.00615439
MutantZero	0.00780724
MutantZero	0.00627043
MutantZero	0.00845118
MutantZero	0.00626154
MutantZero	0.00818902
MutantZero	0.00479496
MutantZero	0.00522093
MutantZero	0.00410347
MutantZero	0.00512099
MutantZero	0.00359336
MutantZero	0.00992932
MutantZero	0.00535008
MutantZero	0.00520895
MutantZero	0.00773098
MutantZero	0.0055772
MutantZero	0.0122527
MutantZero	0.00333203
MutantZero	0.0073311
MutantZero	0.00524602
MutantZero	0.00282501
MutantZero	0.00441903
MutantZero	0.00854857
MutantZero	0.00340493
MutantZero	0.00628881
MutantZero	0.00663661
MutantZero	0.00414829
MutantZero	0.00718744
MutantZero	0.00340924
MutantZero	0.0116188
MutantZero	0.00782387
MutantZero	0.00874991
MutantZero	0.00727264
MutantZero	0.00663928
MutantZero	0.00402828
MutantZero	0.00982924
MutantZero	0.00674756
MutantZero	0.00705252
MutantZero	0.00588279
MutantZero	0.00434373
MutantZero	0.00430267
MutantZero	0.00524111
MutantZero	0.0073392
MutantZero	0.00912677
MutantZero	0.00566379
MutantZero	0.00723801
MutantZero	0.0146567
MutantZero	0.00630476
MutantZero	0.00735002
MutantZero	0.00913528
MutantZero	0.00749827
MutantZero	0.00820397
MutantZero	0.00457564
MutantZero	0.00809155
MutantZero	0.00430889
MutantZero	0.00836711
MutantZero	0.0133632
MutantZero	0.00745106
MutantZero	0.0071468
MutantZero	0.00551953
MutantZero	0.00694344
MutantZero	0.00726589
MutantZero	0.00645318
MutantZero	0.00597629
MutantZero	0.00855731
MutantZero	0.00564811
MutantZero	0.00907256
MutantZero	0.00573263
MutantZero	0.00561447
MutantZero	0.00504653
MutantZero	0.00552434
MutantZero	0.00885198
MutantZero	0.00692258
MutantZero	0.00643131
MutantZero	0.00450922
MutantZero	0.0085445
MutantZero	0.00649878
MutantZero	0.00821891
MutantZero	0.00626154
MutantZero	0.00774042
MutantZero	0.00597665
MutantZero	0.00572433
MutantZero	0.00433302
MutantZero	0.00512099
MutantZero	0.0045203
MutantZero	0.00992932
MutantZero	0.0056872
MutantZero	0.00536126
MutantZero	0.00755545
MutantZero	0.00574974
MutantZero	0.012083
MutantZero	0.00521525
MutantZero	0.0073311
MutantZero	0.00511456
MutantZero	0.00297368
MutantZero	0.004754
MutantZero	0.00854857
MutantZero	0.00533948
MutantZero	0.006441
MutantZero	0.00649876
MutantZero	0.00486144
MutantZero	0.00296817
MutantZero	0.00472619
MutantZero	0.0116188
MutantZero	0.00782387
MutantZero	0.0100514
MutantZero	0.00700253
MutantZero	0.00677249
MutantZero	0.00402828
MutantZero	0.00969757
MutantZero	0.00777095
MutantZero	0.00679304
MutantZero	0.00588279
MutantZero	0.00434373
MutantZero	0.00480476
MutantZero	0.0058922
MutantZero	0.00681734
MutantZero	0.0093408
MutantZero	0.00458965
MutantZero	0.00479256
MutantZero	0.0153197
MutantZero	0.00619103
MutantZero	0.00561555
MutantZero	0.0100037
MutantZero	0.00772619
MutantZero	0.00820397
MutantZero	0.00466616
MutantZero	0.00809155
MutantZero	0.00480496
MutantZero	0.00830596
MutantZero	0.0124805
MutantZero	0.00745106
MutantZero	0.0071468
MutantZero	0.00551953
MutantZero	0.00684801
MutantZero	0.00736723
MutantZero	0.00621874
MutantZero	0.00672017
MutantZero	0.00916389
MutantZero	0.00579915
MutantZero	0.00771638
MutantZero	0.00603804
MutantZero	0.00561447
MutantZero	0.00504653
MutantZero	0.00564999
MutantZero	0.00908761
MutantZero	0.00708771
MutantZero	0.00633341
MutantZero	0.00615439
MutantZero	0.00825508
MutantZero	0.0059355
MutantZero	0.00604492
MutantZero	0.00641894
MutantZero	0.00548906
MutantZero	0.00669635
MutantZero	0.00572433
MutantZero	0.0045979
MutantZero	0.00448363
MutantZero	0.00583599
MutantZero	0.00841134
MutantZero	0.00580546
MutantZero	0.00694899
MutantZero	0.00658471
MutantZero	0.00608687
MutantZero	0.012083
CtrlZero	0.00506264
CtrlZero	0.00543549
CtrlZero	0.00550317
CtrlZero	0.0103882
CtrlZero	0.0130898
CtrlZero	0.0128766
CtrlZero	0.0105271
CtrlZero	0.00780227
CtrlZero	0.00385967
CtrlZero	0.00792194
CtrlZero	0.00606984
CtrlZero	0.00791453
CtrlZero	0.00825393
CtrlZero	0.0134419
CtrlZero	0.00955324
CtrlZero	0.0172463
CtrlZero	0.00674768
CtrlZero	0.00744879
CtrlZero	0.00531621
CtrlZero	0.00607794
CtrlZero	0.00720867
CtrlZero	0.00503317
CtrlZero	0.00451129
CtrlZero	0.00568116
CtrlZero	0.00697423
CtrlZero	0.0046953
CtrlZero	0.0105745
CtrlZero	0.00704323
CtrlZero	0.00713876
CtrlZero	0.0146611
CtrlZero	0.00768903
CtrlZero	0.00970166
CtrlZero	0.0112618
CtrlZero	0.00750914
CtrlZero	0.0058039
CtrlZero	0.00685054
CtrlZero	0.00488311
CtrlZero	0.00696124
CtrlZero	0.00666143
CtrlZero	0.00798632
CtrlZero	0.00882882
CtrlZero	0.00352574
CtrlZero	0.00736903
CtrlZero	0.00590995
CtrlZero	0.00534752
CtrlZero	0.00884253
CtrlZero	0.00661971
CtrlZero	0.00113552
CtrlZero	0.0048358
CtrlZero	0.00803678
CtrlZero	0.00568103
CtrlZero	0.00739213
CtrlZero	0.00591681
CtrlZero	0.0128941
CtrlZero	0.0105679
CtrlZero	0.00943999
CtrlZero	0.00653236
CtrlZero	0.00948675
CtrlZero	0.00796415
CtrlZero	0.00803004
CtrlZero	0.00313814
CtrlZero	0.00823309
CtrlZero	0.00388316
CtrlZero	0.00830894
CtrlZero	0.00823689
CtrlZero	0.0103849
CtrlZero	0.00952024
CtrlZero	0.0092505
CtrlZero	0.00788023
CtrlZero	0.00788582
CtrlZero	0.00835877
CtrlZero	0.00331968
CtrlZero	0.00723765
CtrlZero	0.0145955
CtrlZero	0.00542064
CtrlZero	0.00943956
CtrlZero	0.0132014
CtrlZero	0.00985901
CtrlZero	0.00875268
CtrlZero	0.0054225
CtrlZero	0.00673373
CtrlZero	0.0101987
CtrlZero	0.00604546
CtrlZero	0.00676582
CtrlZero	0.00474168
CtrlZero	0.00617841
CtrlZero	0.00771801
CtrlZero	0.00925607
CtrlZero	0.00667349
CtrlZero	0.00955766
CtrlZero	0.00497301
CtrlZero	0.00864108
CtrlZero	0.0149212
CtrlZero	0.00835145
CtrlZero	0.00757551
CtrlZero	0.00509514
CtrlZero	0.0104951
CtrlZero	0.00862622
CtrlZero	0.00366621
CtrlZero	0.00507214
CtrlZero	0.00588016
CtrlZero	0.0104438
CtrlZero	0.0148357
CtrlZero	0.0116926
CtrlZero	0.0105271
CtrlZero	0.00745595
CtrlZero	0.00425815
CtrlZero	0.00758659
CtrlZero	0.00532144
CtrlZero	0.0079601
CtrlZero	0.00727173
CtrlZero	0.0134124
CtrlZero	0.00955324
CtrlZero	0.0185446
CtrlZero	0.00674768
CtrlZero	0.00740158
CtrlZero	0.00527009
CtrlZero	0.00558858
CtrlZero	0.00789228
CtrlZero	0.00493969
CtrlZero	0.00451129
CtrlZero	0.00584914
CtrlZero	0.00494802
CtrlZero	0.00479832
CtrlZero	0.0105745
CtrlZero	0.00601088
CtrlZero	0.00713876
CtrlZero	0.0146611
CtrlZero	0.00752677
CtrlZero	0.00951747
CtrlZero	0.0110986
CtrlZero	0.00848109
CtrlZero	0.00484303
CtrlZero	0.00610582
CtrlZero	0.00488311
CtrlZero	0.0065192
CtrlZero	0.00666143
CtrlZero	0.007843
CtrlZero	0.00882882
CtrlZero	0.00352574
CtrlZero	0.00736903
CtrlZero	0.00590995
CtrlZero	0.00413587
CtrlZero	0.00903569
CtrlZero	0.00704583
CtrlZero	0.00113552
CtrlZero	0.00584348
CtrlZero	0.00807593
CtrlZero	0.00749323
CtrlZero	0.00739213
CtrlZero	0.00536964
CtrlZero	0.0136947
CtrlZero	0.0108054
CtrlZero	0.0106994
CtrlZero	0.00687936
CtrlZero	0.00963593
CtrlZero	0.00785827
CtrlZero	0.00801707
CtrlZero	0.00151768
CtrlZero	0.00765391
CtrlZero	0.00537179
CtrlZero	0.00830894
CtrlZero	0.00823689
CtrlZero	0.011679
CtrlZero	0.0089477
CtrlZero	0.00983488
CtrlZero	0.00762707
CtrlZero	0.00788582
CtrlZero	0.00618577
CtrlZero	0.00318008
CtrlZero	0.00723765
CtrlZero	0.0145955
CtrlZero	0.00542064
CtrlZero	0.00954022
CtrlZero	0.0132097
CtrlZero	0.00493771
CtrlZero	0.00875268
CtrlZero	0.00509886
CtrlZero	0.00625789
CtrlZero	0.00779538
CtrlZero	0.00604546
CtrlZero	0.00679634
CtrlZero	0.00433403
CtrlZero	0.00617841
CtrlZero	0.00777807
CtrlZero	0.00409808
CtrlZero	0.00830063
CtrlZero	0.00955939
CtrlZero	0.00754377
CtrlZero	0.00825006
CtrlZero	0.0129818
CtrlZero	0.00865206
CtrlZero	0.00771136
CtrlZero	0.00486701
CtrlZero	0.0104951
CtrlZero	0.00836964
CtrlZero	0.00269444
CtrlZero	0.00499774
CtrlZero	0.00626719
CtrlZero	0.0115404
CtrlZero	0.0148357
CtrlZero	0.0116865
CtrlZero	0.01107
CtrlZero	0.00707826
CtrlZero	0.0050961
CtrlZero	0.00493551
CtrlZero	0.00468506
CtrlZero	0.00845644
CtrlZero	0.00818307
CtrlZero	0.0134124
CtrlZero	0.00955324
CtrlZero	0.0214913
CtrlZero	0.00674768
CtrlZero	0.0070997
CtrlZero	0.00471204
CtrlZero	0.0053831
CtrlZero	0.00720867
CtrlZero	0.00493969
CtrlZero	0.0064424
CtrlZero	0.00690458
CtrlZero	0.00446281
CtrlZero	0.00479832
CtrlZero	0.0116795
CtrlZero	0.00601088
CtrlZero	0.00713876
CtrlZero	0.0146611
CtrlZero	0.00644173
CtrlZero	0.00970166
CtrlZero	0.0108555
CtrlZero	0.00848109
CtrlZero	0.00399662
CtrlZero	0.00579313
CtrlZero	0.00488311
CtrlZero	0.00622386
CtrlZero	0.00685975
CtrlZero	0.007843
CtrlZero	0.00882882
CtrlZero	0.00578097
CtrlZero	0.0073931
CtrlZero	0.00502736
CtrlZero	0.00190151
CtrlZero	0.00903569
CtrlZero	0.00704583
CtrlZero	0.00109871
CtrlZero	0.00600188
CtrlZero	0.00833024
CtrlZero	0.0114502
CtrlZero	0.00742263
CtrlZero	0.0041169
CtrlZero	0.0136947
CtrlZero	0.0112752
CtrlZero	0.0106994
CtrlZero	0.00653236
CtrlZero	0.01014
CtrlZero	0.00722256
CtrlZero	0.00801707
CtrlZero	0.00121812
CtrlZero	0.00765391
CtrlZero	0.0149415
CtrlZero	0.00810917
CtrlZero	0.00825462
CtrlZero	0.011679
CtrlZero	0.00871533
CtrlZero	0.00983488
CtrlZero	0.00745216
CtrlZero	0.00788582
CtrlZero	0.00481465
CtrlZero	0.00317818
CtrlZero	0.00723765
CtrlZero	0.0145955
CtrlZero	0.00534933
CtrlZero	0.00954022
CtrlZero	0.0132097
CtrlZero	0.00474955
CtrlZero	0.00875268
CtrlZero	0.0054225
CtrlZero	0.00625789
CtrlZero	0.00455759
CtrlZero	0.00604546
CtrlZero	0.00785009
CtrlZero	0.00430996
CtrlZero	0.00511977
CtrlZero	0.00831694
CtrlZero	0.00386263
CtrlZero	0.00858269
CtrlZero	0.00955939
CtrlZero	0.00808758
CtrlZero	0.00765837
CtrlZero	0.0123869
CtrlZero	0.00865206
CtrlZero	0.00771136
CtrlZero	0.00446363
CtrlZero	0.0104951
CtrlZero	0.00813775
CtrlZero	0.00269444
CtrlZero	0.00445861
CtrlZero	0.00668639
CtrlZero	0.0121489
CtrlZero	0.0155558
CtrlZero	0.0116926
CtrlZero	0.0119501
CtrlZero	0.00707826
CtrlZero	0.00453132
CtrlZero	0.00493551
CtrlZero	0.00443778
CtrlZero	0.00845644
CtrlZero	0.00844217
CtrlZero	0.0141705
CtrlZero	0.00961556
CtrlZero	0.0216243
CtrlZero	0.00674768
CtrlZero	0.0070997
CtrlZero	0.00471204
CtrlZero	0.0053831
CtrlZero	0.00664905
CtrlZero	0.00493969
CtrlZero	0.00836606
CtrlZero	0.00997679
CtrlZero	0.00446281
CtrlZero	0.00479832
CtrlZero	0.0117218
CtrlZero	0.00699292
CtrlZero	0.00766399
CtrlZero	0.0146611
CtrlZero	0.00640485
CtrlZero	0.00974041
CtrlZero	0.0105778
CtrlZero	0.00857664
CtrlZero	0.00399662
CtrlZero	0.00554407
CtrlZero	0.00466179
CtrlZero	0.00584991
CtrlZero	0.00685975
CtrlZero	0.00798632
CtrlZero	0.00882882
CtrlZero	0.00716881
CtrlZero	0.0073931
CtrlZero	0.00491657
CtrlZero	0.00190151
CtrlZero	0.00957534
CtrlZero	0.00704583
CtrlZero	0.00109871
CtrlZero	0.00584348
CtrlZero	0.00973956
CtrlZero	0.0114502
CtrlZero	0.00739213
CtrlZero	0.0041169
CtrlZero	0.0136519
CtrlZero	0.0143018
CtrlZero	0.0106994
CtrlZero	0.00653236
CtrlZero	0.00963593
CtrlZero	0.00722256
CtrlZero	0.00795374
CtrlZero	0.00121812
CtrlZero	0.00747705
CtrlZero	0.00941534
CtrlZero	0.00830894
CtrlZero	0.00825462
CtrlZero	0.011679
CtrlZero	0.00820057
CtrlZero	0.00984411
CtrlZero	0.00762707
CtrlZero	0.00828142
CtrlZero	0.00481465
CtrlZero	0.00317818
CtrlZero	0.00723765
CtrlZero	0.0145955
CtrlZero	0.00534933
CtrlZero	0.0102028
CtrlZero	0.0130317
CtrlZero	0.00474955
CtrlZero	0.00841807
CtrlZero	0.00663077
CtrlZero	0.00625789
CtrlZero	0.00455759
CtrlZero	0.00604546
CtrlZero	0.0080195
CtrlZero	0.00430996
CtrlZero	0.00389893
CtrlZero	0.00831694
CtrlZero	0.00386263
CtrlZero	0.00858269
CtrlZero	0.00955939
CtrlZero	0.00808758
CtrlZero	0.00765837
CtrlZero	0.0129818
CtrlZero	0.00890218
CtrlZero	0.00786275
CtrlZero	0.00446363
CtrlZero	0.00901688
CtrlZero	0.00686407
CtrlZero	0.00232894
CtrlZero	0.00445861
CtrlZero	0.00687714
CtrlZero	0.0121489
CtrlZero	0.0163289
CtrlZero	0.0116926
CtrlZero	0.0119501
CtrlZero	0.00449038
CtrlZero	0.0050961
CtrlZero	0.0047244
CtrlZero	0.00443778
CtrlZero	0.00845644
CtrlZero	0.00848545
CtrlZero	0.0141933
CtrlZero	0.00955324
CtrlZero	0.0216243
CtrlZero	0.00682227
CtrlZero	0.00531325
CtrlZero	0.00317897
CtrlZero	0.0039291
CtrlZero	0.00641594
CtrlZero	0.00414798
CtrlZero	0.00836606
CtrlZero	0.0106169
CtrlZero	0.00342863
CtrlZero	0.00669368
CtrlZero	0.0128033
CtrlZero	0.0088127
CtrlZero	0.00558442
CtrlZero	0.0146611
CtrlZero	0.00644173
CtrlZero	0.00974041
CtrlZero	0.0108555
CtrlZero	0.00857664
CtrlZero	0.00351435
CtrlZero	0.00554407
CtrlZero	0.00488311
CtrlZero	0.00563799
CtrlZero	0.00685975
CtrlZero	0.007843
CtrlZero	0.00894827
CtrlZero	0.00716881
CtrlZero	0.00709548
CtrlZero	0.00491657
CtrlZero	0.00118178
CtrlZero	0.00957534
CtrlZero	0.00718454
CtrlZero	0.000491542
CtrlZero	0.00584348
CtrlZero	0.00973956
CtrlZero	0.0110978
CtrlZero	0.00728233
CtrlZero	0.00356419
CtrlZero	0.0136519
CtrlZero	0.012207
CtrlZero	0.00943999
CtrlZero	0.00790196
CtrlZero	0.00948675
CtrlZero	0.00661845
CtrlZero	0.00790288
CtrlZero	0.00111232
CtrlZero	0.00747705
CtrlZero	0.00941534
CtrlZero	0.00804333
CtrlZero	0.00825462
CtrlZero	0.0106598
CtrlZero	0.0067559
CtrlZero	0.00983488
CtrlZero	0.00745216
CtrlZero	0.0086759
CtrlZero	0.00383051
CtrlZero	0.00271743
CtrlZero	0.00720862
CtrlZero	0.0143988
CtrlZero	0.00534665
CtrlZero	0.0102028
CtrlZero	0.0127359
CtrlZero	0.00304739
CtrlZero	0.0075761
CtrlZero	0.00667053
CtrlZero	0.00625789
CtrlZero	0.00443805
CtrlZero	0.00604546
CtrlZero	0.00860917
CtrlZero	0.00428241
CtrlZero	0.00389893
CtrlZero	0.00923654
CtrlZero	0.00262393
CtrlZero	0.00858269
CtrlZero	0.00914711
CtrlZero	0.00808758
CtrlZero	0.0070811
CtrlZero	0.0142774
CtrlZero	0.00965952
CtrlZero	0.00795813
CtrlZero	0.00370569
CtrlZero	0.0104372
CtrlZero	0.00686407
CtrlZero	0.00232894
CtrlZero	0.00444017
CtrlZero	0.00687714
CtrlZero	0.0121489
CtrlZero	0.0188504
CtrlZero	0.011948
CtrlZero	0.0119501
CtrlZero	0.00449038
CtrlZero	0.00458031
CtrlZero	0.0047244
CtrlZero	0.00308671
CtrlZero	0.00831069
CtrlZero	0.00865389
CtrlZero	0.0147519
CtrlZero	0.00961556
CtrlZero	0.0214913
CtrlZero	0.00682227
CtrlZero	0.00531325
CtrlZero	0.00317897
CtrlZero	0.0037304
CtrlZero	0.00602502
CtrlZero	0.00397041
CtrlZero	0.00836606
CtrlZero	0.0106169
CtrlZero	0.00342863
CtrlZero	0.00669368
CtrlZero	0.0143667
CtrlZero	0.0100557
CtrlZero	0.00558442
CtrlZero	0.0149808
CtrlZero	0.00752677
CtrlZero	0.00941067
CtrlZero	0.0107438
CtrlZero	0.00857664
CtrlZero	0.00351435
CtrlZero	0.00395237
CtrlZero	0.00470439
CtrlZero	0.00563799
CtrlZero	0.00707801
CtrlZero	0.00795736
CtrlZero	0.00955104
CtrlZero	0.00836316
CtrlZero	0.00709548
CtrlZero	0.00491657
CtrlZero	0.00118178
CtrlZero	0.00946669
CtrlZero	0.00704583
CtrlZero	0.000491542
CtrlZero	0.00444825
CtrlZero	0.00833024
CtrlZero	0.0106408
CtrlZero	0.00574231
CtrlZero	0.00502059
CtrlZero	0.0136519
CtrlZero	0.0132368
CtrlZero	0.0105211
CtrlZero	0.00606416
CtrlZero	0.00987369
CtrlZero	0.00633914
CtrlZero	0.00785036
CtrlZero	0.00111232
CtrlZero	0.00747705
CtrlZero	0.00996848
CtrlZero	0.00751778
CtrlZero	0.00667745
CtrlZero	0.00842313
CtrlZero	0.00616877
CtrlZero	0.00984411
CtrlZero	0.00762707
CtrlZero	0.00891304
CtrlZero	0.00383051
CtrlZero	0.00241631
CtrlZero	0.00645778
CtrlZero	0.0134191
CtrlZero	0.00534933
CtrlZero	0.0102012
CtrlZero	0.0123255
CtrlZero	0.00304739
CtrlZero	0.0074414
CtrlZero	0.00663077
CtrlZero	0.00625789
CtrlZero	0.00455759
CtrlZero	0.00593984
CtrlZero	0.00860917
CtrlZero	0.00428241
CtrlZero	0.00302383
CtrlZero	0.00777807
CtrlZero	0.00262393
CtrlZero	0.00826846
CtrlZero	0.0086321
CtrlZero	0.00808758
CtrlZero	0.00635064
CtrlZero	0.0142774
CtrlZero	0.00981544
CtrlZero	0.00795813
CtrlZero	0.00338486
CtrlZero	0.00884614
CtrlZero	0.00743419
CtrlZero	0.00277453
CtrlZero	0.00444017
CtrlZero	0.00668639
CtrlZero	0.0124207
CtrlZero	0.0163289
CtrlZero	0.011948
CtrlZero	0.011665
CtrlZero	0.00506486
CtrlZero	0.00522229
CtrlZero	0.00558699
CtrlZero	0.00308671
CtrlZero	0.00868572
CtrlZero	0.00865389
CtrlZero	0.0148367
CtrlZero	0.00970828
CtrlZero	0.0206412
CtrlZero	0.00671048
CtrlZero	0.00757765
CtrlZero	0.0046418
CtrlZero	0.0039291
CtrlZero	0.00602502
CtrlZero	0.00414798
CtrlZero	0.00836606
CtrlZero	0.0106169
CtrlZero	0.00420239
CtrlZero	0.00677265
CtrlZero	0.0143667
CtrlZero	0.0100557
CtrlZero	0.00645741
CtrlZero	0.0175659
CtrlZero	0.00773536
CtrlZero	0.00875215
CtrlZero	0.0108555
CtrlZero	0.00873695
CtrlZero	0.00351435
CtrlZero	0.00395237
CtrlZero	0.00470439
CtrlZero	0.00563799
CtrlZero	0.00707801
CtrlZero	0.00795736
CtrlZero	0.00955104
CtrlZero	0.00887399
CtrlZero	0.00733932
CtrlZero	0.00538188
CtrlZero	0.001648
CtrlZero	0.00946669
CtrlZero	0.00664472
CtrlZero	0.000687672
CtrlZero	0.00437896
CtrlZero	0.00833024
CtrlZero	0.0106408
CtrlZero	0.00574231
CtrlZero	0.00376084
CtrlZero	0.0136519
CtrlZero	0.0132977
CtrlZero	0.00876968
CtrlZero	0.00600536
CtrlZero	0.00933383
CtrlZero	0.00633914
CtrlZero	0.00785036
CtrlZero	0.00145461
CtrlZero	0.00759132
CtrlZero	0.00941534
CtrlZero	0.00751778
CtrlZero	0.00667745
CtrlZero	0.00842313
CtrlZero	0.00616877
CtrlZero	0.00984411
CtrlZero	0.00852834
CtrlZero	0.00891304
CtrlZero	0.00409908
CtrlZero	0.00271743
CtrlZero	0.00645778
CtrlZero	0.0131428
CtrlZero	0.00534665
CtrlZero	0.0102012
CtrlZero	0.0112601
CtrlZero	0.0037493
CtrlZero	0.0075761
CtrlZero	0.00663077
CtrlZero	0.00608497
CtrlZero	0.00443805
CtrlZero	0.0059594
CtrlZero	0.00860917
CtrlZero	0.00453135
CtrlZero	0.00302383
CtrlZero	0.00772152
CtrlZero	0.00308072
CtrlZero	0.00781941
CtrlZero	0.0086321
CtrlZero	0.0082036
CtrlZero	0.00635064
CtrlZero	0.0147816
CtrlZero	0.010548
CtrlZero	0.0106219
CtrlZero	0.00365731
CtrlZero	0.00818189
CtrlZero	0.00743419
CtrlZero	0.00293368
CtrlZero	0.00460507
CtrlZero	0.00661833
CtrlZero	0.010554
CtrlZero	0.0163289
CtrlZero	0.011948
CtrlZero	0.011665
CtrlZero	0.00604541
CtrlZero	0.00522229
CtrlZero	0.00623492
CtrlZero	0.00492876
CtrlZero	0.00831069
CtrlZero	0.00865389
CtrlZero	0.0147519
CtrlZero	0.00970828
CtrlZero	0.018665
CtrlZero	0.00641253
CtrlZero	0.00785318
CtrlZero	0.00502351
CtrlZero	0.00437778
CtrlZero	0.00629228
CtrlZero	0.00397041
CtrlZero	0.0105621
CtrlZero	0.00897586
CtrlZero	0.00455233
CtrlZero	0.00677265
CtrlZero	0.0143667
CtrlZero	0.0100557
CtrlZero	0.00754153
CtrlZero	0.0157063
CtrlZero	0.00824207
CtrlZero	0.00864653
CtrlZero	0.011059
CtrlZero	0.00883123
CtrlZero	0.00411811
CtrlZero	0.00306793
CtrlZero	0.00439914
CtrlZero	0.00572598
CtrlZero	0.00707801
CtrlZero	0.00762439
CtrlZero	0.00894827
CtrlZero	0.00836316
CtrlZero	0.00733932
CtrlZero	0.00559298
CtrlZero	0.00556766
CtrlZero	0.00956551
CtrlZero	0.00606174
CtrlZero	0.00168983
CtrlZero	0.00350685
CtrlZero	0.00809188
CtrlZero	0.0091873
CtrlZero	0.00574231
CtrlZero	0.00376084
CtrlZero	0.0143471
CtrlZero	0.0132977
CtrlZero	0.00876968
CtrlZero	0.00606416
CtrlZero	0.00929701
CtrlZero	0.00514
CtrlZero	0.00748464
CtrlZero	0.00211884
CtrlZero	0.00742458
CtrlZero	0.00858703
CtrlZero	0.00600789
CtrlZero	0.00667745
CtrlZero	0.00806821
CtrlZero	0.00483425
CtrlZero	0.0102593
CtrlZero	0.00852834
CtrlZero	0.0085016
CtrlZero	0.00575313
CtrlZero	0.00387818
CtrlZero	0.00716722
CtrlZero	0.0129549
CtrlZero	0.0053226
CtrlZero	0.0102012
CtrlZero	0.0102066
CtrlZero	0.00472133
CtrlZero	0.0075761
CtrlZero	0.0070495
CtrlZero	0.00555439
CtrlZero	0.00495699
CtrlZero	0.00606579
CtrlZero	0.00805604
CtrlZero	0.00564079
CtrlZero	0.00480799
CtrlZero	0.00772152
CtrlZero	0.00374449
CtrlZero	0.00763144
CtrlZero	0.00789639
CtrlZero	0.0081012
CtrlZero	0.00534851
CtrlZero	0.0156085
CtrlZero	0.010548
CtrlZero	0.0106718
CtrlZero	0.00365731
CtrlZero	0.00793149
CtrlZero	0.00743419
CtrlZero	0.00293368
CtrlZero	0.00483438
CtrlZero	0.00612095
CtrlZero	0.010554
CtrlZero	0.0174193
CtrlZero	0.0106832
CtrlZero	0.0114135
CtrlZero	0.00604541
CtrlZero	0.00522229
CtrlZero	0.00623492
CtrlZero	0.00492876
CtrlZero	0.00831069
CtrlZero	0.00987184
CtrlZero	0.0147519
CtrlZero	0.00975032
CtrlZero	0.0173606
CtrlZero	0.00641253
CtrlZero	0.00785318
CtrlZero	0.00502351
CtrlZero	0.00437778
CtrlZero	0.0063246
CtrlZero	0.00397041
CtrlZero	0.00784563
CtrlZero	0.00802749
CtrlZero	0.00455233
CtrlZero	0.00715218
CtrlZero	0.0137429
CtrlZero	0.00740863
CtrlZero	0.00645741
CtrlZero	0.0157063
CtrlZero	0.00833348
CtrlZero	0.00751623
CtrlZero	0.0117766
CtrlZero	0.00920789
CtrlZero	0.00411811
CtrlZero	0.00306793
CtrlZero	0.00345185
CtrlZero	0.00572598
CtrlZero	0.00707801
CtrlZero	0.00736435
CtrlZero	0.00792836
CtrlZero	0.00836316
CtrlZero	0.00744768
CtrlZero	0.00573002
CtrlZero	0.00446029
CtrlZero	0.00946669
CtrlZero	0.00606174
CtrlZero	0.00168983
CtrlZero	0.00276481
CtrlZero	0.00809188
CtrlZero	0.0091873
CtrlZero	0.00637804
CtrlZero	0.00319055
CtrlZero	0.0143471
CtrlZero	0.0132368
CtrlZero	0.00876968
CtrlZero	0.00606416
CtrlZero	0.00929701
CtrlZero	0.00514
CtrlZero	0.00785036
CtrlZero	0.00211884
CtrlZero	0.00759132
CtrlZero	0.00853134
CtrlZero	0.00600789
CtrlZero	0.0060776
CtrlZero	0.0106598
CtrlZero	0.00483425
CtrlZero	0.0102593
CtrlZero	0.00889237
CtrlZero	0.0085016
CtrlZero	0.00575313
CtrlZero	0.00387818
CtrlZero	0.00720862
CtrlZero	0.0120483
CtrlZero	0.0053226
CtrlZero	0.00974327
CtrlZero	0.0102066
CtrlZero	0.00472133
CtrlZero	0.0075761
CtrlZero	0.00658124
CtrlZero	0.00539382
CtrlZero	0.00495699
CtrlZero	0.00606579
CtrlZero	0.00717854
CtrlZero	0.00564079
CtrlZero	0.00537923
CtrlZero	0.00826628
CtrlZero	0.00374449
CtrlZero	0.00724584
CtrlZero	0.00733531
CtrlZero	0.0082036
CtrlZero	0.00453676
CtrlZero	0.0156085
CtrlZero	0.011017
CtrlZero	0.0107671
CtrlZero	0.00365731
CtrlZero	0.00793149
CtrlZero	0.00743419
CtrlZero	0.00374618
CtrlZero	0.00466626
CtrlZero	0.00597082
CtrlZero	0.0108539
CtrlZero	0.0134633
CtrlZero	0.00999253
CtrlZero	0.0113433
CtrlZero	0.00695623
CtrlZero	0.00538277
CtrlZero	0.00660992
CtrlZero	0.00492876
CtrlZero	0.00830725
CtrlZero	0.00864147
CtrlZero	0.0141819
CtrlZero	0.00975032
CtrlZero	0.0167502
CtrlZero	0.00641253
CtrlZero	0.00822368
CtrlZero	0.00673665
CtrlZero	0.00536818
CtrlZero	0.0063246
CtrlZero	0.00418595
CtrlZero	0.00775347
CtrlZero	0.00741466
CtrlZero	0.00576764
CtrlZero	0.00715218
CtrlZero	0.0133822
CtrlZero	0.00683169
CtrlZero	0.00680971
CtrlZero	0.0149808
CtrlZero	0.00833348
CtrlZero	0.00751623
CtrlZero	0.0121517
CtrlZero	0.00920789
CtrlZero	0.00411811
CtrlZero	0.00441554
CtrlZero	0.00345185
CtrlZero	0.00572598
CtrlZero	0.00647434
CtrlZero	0.00762439
CtrlZero	0.00792836
CtrlZero	0.00816679
CtrlZero	0.00796912
CtrlZero	0.00573002
CtrlZero	0.00556483
CtrlZero	0.009194
CtrlZero	0.00564246
CtrlZero	0.00170262
CtrlZero	0.00141085
CtrlZero	0.00809824
CtrlZero	0.00940946
CtrlZero	0.00622057
CtrlZero	0.00376084
CtrlZero	0.0134794
CtrlZero	0.0132368
CtrlZero	0.00880566
CtrlZero	0.00606416
CtrlZero	0.0087237
CtrlZero	0.00587254
CtrlZero	0.00796765
CtrlZero	0.00413143
CtrlZero	0.00759132
CtrlZero	0.00819764
CtrlZero	0.00595352
CtrlZero	0.00663516
CtrlZero	0.00935694
CtrlZero	0.00662213
CtrlZero	0.0102593
CtrlZero	0.00912009
CtrlZero	0.00843513
CtrlZero	0.0063855
CtrlZero	0.00474397
CtrlZero	0.00734647
CtrlZero	0.0120461
CtrlZero	0.00503678
CtrlZero	0.00921789
CtrlZero	0.010349
CtrlZero	0.0062467
CtrlZero	0.0074414
CtrlZero	0.00658124
CtrlZero	0.00514787
CtrlZero	0.0051119
CtrlZero	0.00651189
CtrlZero	0.0060622
CtrlZero	0.00571115
CtrlZero	0.00537923
CtrlZero	0.00826628
CtrlZero	0.00546857
CtrlZero	0.00711344
CtrlZero	0.00656695
CtrlZero	0.0082036
CtrlZero	0.00453676
CtrlZero	0.0174761
CtrlZero	0.011017
CtrlZero	0.0112452
CtrlZero	0.00510529
CtrlZero	0.00793149
CtrlZero	0.00712611
CtrlZero	0.00471649
CtrlZero	0.00466626
CtrlZero	0.00519273
CtrlZero	0.0108539
CtrlZero	0.0130327
CtrlZero	0.00947565
CtrlZero	0.0113433
CtrlZero	0.00604541
CtrlZero	0.00538277
CtrlZero	0.00660992
CtrlZero	0.00492876
CtrlZero	0.00830725
CtrlZero	0.00827148
CtrlZero	0.0141819
CtrlZero	0.00975032
CtrlZero	0.0150358
CtrlZero	0.00644294
CtrlZero	0.00895058
CtrlZero	0.00681213
CtrlZero	0.00594657
CtrlZero	0.00643146
CtrlZero	0.00491009
CtrlZero	0.00767765
CtrlZero	0.00628354
CtrlZero	0.00576764
CtrlZero	0.00715218
CtrlZero	0.0131436
CtrlZero	0.00652654
CtrlZero	0.00645741
CtrlZero	0.0157063
CtrlZero	0.00862042
CtrlZero	0.00778222
CtrlZero	0.0137111
CtrlZero	0.00883123
CtrlZero	0.0037809
CtrlZero	0.00470649
CtrlZero	0.00246605
CtrlZero	0.00592665
CtrlZero	0.00640742
CtrlZero	0.00726461
CtrlZero	0.00792836
CtrlZero	0.00816004
CtrlZero	0.00819198
CtrlZero	0.00584157
CtrlZero	0.00556766
CtrlZero	0.00956551
CtrlZero	0.00564246
CtrlZero	0.00247389
CtrlZero	0.00141085
CtrlZero	0.00809824
CtrlZero	0.00892524
CtrlZero	0.00622057
CtrlZero	0.00376084
CtrlZero	0.0134794
CtrlZero	0.0121565
CtrlZero	0.00880566
CtrlZero	0.00653152
CtrlZero	0.00758497
CtrlZero	0.00648501
CtrlZero	0.00796765
CtrlZero	0.00539711
CtrlZero	0.00740593
CtrlZero	0.00812441
CtrlZero	0.00578497
CtrlZero	0.00663516
CtrlZero	0.00935694
CtrlZero	0.00719617
CtrlZero	0.0100493
CtrlZero	0.00918691
CtrlZero	0.00808832
CtrlZero	0.0065709
CtrlZero	0.00667809
CtrlZero	0.00734647
CtrlZero	0.0117953
CtrlZero	0.00503678
CtrlZero	0.00921789
CtrlZero	0.010349
CtrlZero	0.00799152
CtrlZero	0.00813287
CtrlZero	0.00663931
CtrlZero	0.00514787
CtrlZero	0.00647418
CtrlZero	0.00656423
CtrlZero	0.00605588
CtrlZero	0.00573369
CtrlZero	0.00587769
CtrlZero	0.00844712
CtrlZero	0.0060934
CtrlZero	0.00711344
CtrlZero	0.00656695
CtrlZero	0.0081012
CtrlZero	0.00536336
CtrlZero	0.0174761
CtrlZero	0.0117225
CtrlZero	0.0112452
CtrlZero	0.0054565
CtrlZero	0.00782097
CtrlZero	0.00653287

## Sheet: 4s middle panel
Genotype	Score
MutantFortyfive	0.00610246
MutantFortyfive	0.00720606
MutantFortyfive	0.0052814
MutantFortyfive	0.00492919
MutantFortyfive	0.00516128
MutantFortyfive	0.00537787
MutantFortyfive	0.00388941
MutantFortyfive	0.00313928
MutantFortyfive	0.00367071
MutantFortyfive	0.00423778
MutantFortyfive	0.00233915
MutantFortyfive	0.00530549
MutantFortyfive	0.00296349
MutantFortyfive	0.00265422
MutantFortyfive	0.00168488
MutantFortyfive	0.00319041
MutantFortyfive	0.0037446
MutantFortyfive	0.00350143
MutantFortyfive	0.00439363
MutantFortyfive	0.0039843
MutantFortyfive	0.00410357
MutantFortyfive	0.00427251
MutantFortyfive	0.00328794
MutantFortyfive	0.00517251
MutantFortyfive	0.00619337
MutantFortyfive	0.0049585
MutantFortyfive	0.00266381
MutantFortyfive	0.00272821
MutantFortyfive	0.00170708
MutantFortyfive	0.00259914
MutantFortyfive	0.00532991
MutantFortyfive	0.00467396
MutantFortyfive	0.0032517
MutantFortyfive	0.00413023
MutantFortyfive	0.00350152
MutantFortyfive	0.00568932
MutantFortyfive	0.00368692
MutantFortyfive	0.00524526
MutantFortyfive	0.00199107
MutantFortyfive	0.00199097
MutantFortyfive	0.00320537
MutantFortyfive	0.00394002
MutantFortyfive	0.00318111
MutantFortyfive	0.00289176
MutantFortyfive	0.0046779
MutantFortyfive	0.00432747
MutantFortyfive	0.00505356
MutantFortyfive	0.00339536
MutantFortyfive	0.00428948
MutantFortyfive	0.00395791
MutantFortyfive	0.00399797
MutantFortyfive	0.00296013
MutantFortyfive	0.00395631
MutantFortyfive	0.00337107
MutantFortyfive	0.00328694
MutantFortyfive	0.00402576
MutantFortyfive	0.00283942
MutantFortyfive	0.00473165
MutantFortyfive	0.0033062
MutantFortyfive	0.00339182
MutantFortyfive	0.00525108
MutantFortyfive	0.00431572
MutantFortyfive	0.00630744
MutantFortyfive	0.0052623
MutantFortyfive	0.00412708
MutantFortyfive	0.00495385
MutantFortyfive	0.00433168
MutantFortyfive	0.00395779
MutantFortyfive	0.0044391
MutantFortyfive	0.0049498
MutantFortyfive	0.0056944
MutantFortyfive	0.00641768
MutantFortyfive	0.00584594
MutantFortyfive	0.00377549
MutantFortyfive	0.0061352
MutantFortyfive	0.00720606
MutantFortyfive	0.0052814
MutantFortyfive	0.00492919
MutantFortyfive	0.00481965
MutantFortyfive	0.00567904
MutantFortyfive	0.00388941
MutantFortyfive	0.00334838
MutantFortyfive	0.00367071
MutantFortyfive	0.00423778
MutantFortyfive	0.00233915
MutantFortyfive	0.00530488
MutantFortyfive	0.00256912
MutantFortyfive	0.00394292
MutantFortyfive	0.00168488
MutantFortyfive	0.00319041
MutantFortyfive	0.00388055
MutantFortyfive	0.00383432
MutantFortyfive	0.00563103
MutantFortyfive	0.00424294
MutantFortyfive	0.00410357
MutantFortyfive	0.00433201
MutantFortyfive	0.0032798
MutantFortyfive	0.00472608
MutantFortyfive	0.00574992
MutantFortyfive	0.00584507
MutantFortyfive	0.00235742
MutantFortyfive	0.00275167
MutantFortyfive	0.00170708
MutantFortyfive	0.00244344
MutantFortyfive	0.00503696
MutantFortyfive	0.00467396
MutantFortyfive	0.00373135
MutantFortyfive	0.00413023
MutantFortyfive	0.00350152
MutantFortyfive	0.00557004
MutantFortyfive	0.00358591
MutantFortyfive	0.00554548
MutantFortyfive	0.00199107
MutantFortyfive	0.00206938
MutantFortyfive	0.0032126
MutantFortyfive	0.00343158
MutantFortyfive	0.00352341
MutantFortyfive	0.00278394
MutantFortyfive	0.0046779
MutantFortyfive	0.00639329
MutantFortyfive	0.00505356
MutantFortyfive	0.00339536
MutantFortyfive	0.00464075
MutantFortyfive	0.00395791
MutantFortyfive	0.00364856
MutantFortyfive	0.00371277
MutantFortyfive	0.00395631
MutantFortyfive	0.00333226
MutantFortyfive	0.00328694
MutantFortyfive	0.00402576
MutantFortyfive	0.00327252
MutantFortyfive	0.00473165
MutantFortyfive	0.00356329
MutantFortyfive	0.00350045
MutantFortyfive	0.00542592
MutantFortyfive	0.00437168
MutantFortyfive	0.0062916
MutantFortyfive	0.00501276
MutantFortyfive	0.00412708
MutantFortyfive	0.00495385
MutantFortyfive	0.00425859
MutantFortyfive	0.00443893
MutantFortyfive	0.00405286
MutantFortyfive	0.0049498
MutantFortyfive	0.00514856
MutantFortyfive	0.00641768
MutantFortyfive	0.00581856
MutantFortyfive	0.00377549
MutantFortyfive	0.0061352
MutantFortyfive	0.00688342
MutantFortyfive	0.00515627
MutantFortyfive	0.00562169
MutantFortyfive	0.00481965
MutantFortyfive	0.00597231
MutantFortyfive	0.00449637
MutantFortyfive	0.00353573
MutantFortyfive	0.00367071
MutantFortyfive	0.00460379
MutantFortyfive	0.00235988
MutantFortyfive	0.00546626
MutantFortyfive	0.00256912
MutantFortyfive	0.00386656
MutantFortyfive	0.00210877
MutantFortyfive	0.00306659
MutantFortyfive	0.00388055
MutantFortyfive	0.00377991
MutantFortyfive	0.00563103
MutantFortyfive	0.00426582
MutantFortyfive	0.00406942
MutantFortyfive	0.00433201
MutantFortyfive	0.0032798
MutantFortyfive	0.00464955
MutantFortyfive	0.00584448
MutantFortyfive	0.00592809
MutantFortyfive	0.00235742
MutantFortyfive	0.00261861
MutantFortyfive	0.00254686
MutantFortyfive	0.00259914
MutantFortyfive	0.00503696
MutantFortyfive	0.00467396
MutantFortyfive	0.00373135
MutantFortyfive	0.00413023
MutantFortyfive	0.00323381
MutantFortyfive	0.00557004
MutantFortyfive	0.00368692
MutantFortyfive	0.00563207
MutantFortyfive	0.00205307
MutantFortyfive	0.00206938
MutantFortyfive	0.0032126
MutantFortyfive	0.00343158
MutantFortyfive	0.0036477
MutantFortyfive	0.00255421
MutantFortyfive	0.00457319
MutantFortyfive	0.00650821
MutantFortyfive	0.00505356
MutantFortyfive	0.00343103
MutantFortyfive	0.00480631
MutantFortyfive	0.00395791
MutantFortyfive	0.00389982
MutantFortyfive	0.00371277
MutantFortyfive	0.00649015
MutantFortyfive	0.00337107
MutantFortyfive	0.00340712
MutantFortyfive	0.00423231
MutantFortyfive	0.00327252
MutantFortyfive	0.00473165
MutantFortyfive	0.00373944
MutantFortyfive	0.00373818
MutantFortyfive	0.00542592
MutantFortyfive	0.00437168
MutantFortyfive	0.0062916
MutantFortyfive	0.00501276
MutantFortyfive	0.00438995
MutantFortyfive	0.00476513
MutantFortyfive	0.00425859
MutantFortyfive	0.00453772
MutantFortyfive	0.00405286
MutantFortyfive	0.0049498
MutantFortyfive	0.00527389
MutantFortyfive	0.00641768
MutantFortyfive	0.00552261
MutantFortyfive	0.00393387
MutantFortyfive	0.00610246
MutantFortyfive	0.00688342
MutantFortyfive	0.00515627
MutantFortyfive	0.00562169
MutantFortyfive	0.00481965
MutantFortyfive	0.00597231
MutantFortyfive	0.00466079
MutantFortyfive	0.00353573
MutantFortyfive	0.00367071
MutantFortyfive	0.00423778
MutantFortyfive	0.00241188
MutantFortyfive	0.00583869
MutantFortyfive	0.00244951
MutantFortyfive	0.00386656
MutantFortyfive	0.00263345
MutantFortyfive	0.0030608
MutantFortyfive	0.00409012
MutantFortyfive	0.00383432
MutantFortyfive	0.00558393
MutantFortyfive	0.00426582
MutantFortyfive	0.00324761
MutantFortyfive	0.00437312
MutantFortyfive	0.00317458
MutantFortyfive	0.00464955
MutantFortyfive	0.00575177
MutantFortyfive	0.00584507
MutantFortyfive	0.00255414
MutantFortyfive	0.00261861
MutantFortyfive	0.00277386
MutantFortyfive	0.00259986
MutantFortyfive	0.00486742
MutantFortyfive	0.00529767
MutantFortyfive	0.0032517
MutantFortyfive	0.00413742
MutantFortyfive	0.00323381
MutantFortyfive	0.00557004
MutantFortyfive	0.00368692
MutantFortyfive	0.005727
MutantFortyfive	0.00269245
MutantFortyfive	0.00208282
MutantFortyfive	0.00447486
MutantFortyfive	0.00343158
MutantFortyfive	0.00377173
MutantFortyfive	0.00250402
MutantFortyfive	0.00446333
MutantFortyfive	0.00649009
MutantFortyfive	0.00536549
MutantFortyfive	0.00357561
MutantFortyfive	0.00672223
MutantFortyfive	0.00395791
MutantFortyfive	0.00399797
MutantFortyfive	0.00371277
MutantFortyfive	0.00746701
MutantFortyfive	0.00376641
MutantFortyfive	0.00345358
MutantFortyfive	0.00399173
MutantFortyfive	0.00324822
MutantFortyfive	0.00500617
MutantFortyfive	0.00373944
MutantFortyfive	0.00373818
MutantFortyfive	0.00564874
MutantFortyfive	0.00431572
MutantFortyfive	0.00667921
MutantFortyfive	0.00381178
MutantFortyfive	0.00457683
MutantFortyfive	0.00476513
MutantFortyfive	0.00425859
MutantFortyfive	0.00502198
MutantFortyfive	0.00405286
MutantFortyfive	0.00411942
MutantFortyfive	0.00527389
MutantFortyfive	0.00575076
MutantFortyfive	0.00581856
MutantFortyfive	0.00393387
MutantFortyfive	0.00537441
MutantFortyfive	0.00665767
MutantFortyfive	0.00501214
MutantFortyfive	0.00523361
MutantFortyfive	0.00516128
MutantFortyfive	0.00567904
MutantFortyfive	0.00466079
MutantFortyfive	0.00369517
MutantFortyfive	0.00370407
MutantFortyfive	0.00423778
MutantFortyfive	0.00241188
MutantFortyfive	0.00583869
MutantFortyfive	0.00214696
MutantFortyfive	0.00358587
MutantFortyfive	0.00263345
MutantFortyfive	0.0027943
MutantFortyfive	0.00409012
MutantFortyfive	0.00400985
MutantFortyfive	0.00558393
MutantFortyfive	0.00426582
MutantFortyfive	0.00324761
MutantFortyfive	0.00437312
MutantFortyfive	0.00321609
MutantFortyfive	0.00439951
MutantFortyfive	0.00575177
MutantFortyfive	0.00584507
MutantFortyfive	0.00288861
MutantFortyfive	0.00309677
MutantFortyfive	0.00277386
MutantFortyfive	0.00265216
MutantFortyfive	0.00486742
MutantFortyfive	0.00546508
MutantFortyfive	0.00306821
MutantFortyfive	0.00413742
MutantFortyfive	0.00332722
MutantFortyfive	0.0054324
MutantFortyfive	0.00368693
MutantFortyfive	0.00563207
MutantFortyfive	0.00270108
MutantFortyfive	0.00208282
MutantFortyfive	0.00447486
MutantFortyfive	0.00344002
MutantFortyfive	0.00436659
MutantFortyfive	0.00250402
MutantFortyfive	0.00412496
MutantFortyfive	0.00639329
MutantFortyfive	0.00498822
MutantFortyfive	0.00382859
MutantFortyfive	0.00672223
MutantFortyfive	0.00400159
MutantFortyfive	0.00399797
MutantFortyfive	0.00366631
MutantFortyfive	0.00666779
MutantFortyfive	0.00344022
MutantFortyfive	0.00348428
MutantFortyfive	0.00402487
MutantFortyfive	0.00324822
MutantFortyfive	0.00500617
MutantFortyfive	0.0038397
MutantFortyfive	0.00376131
MutantFortyfive	0.0059131
MutantFortyfive	0.0041583
MutantFortyfive	0.00667921
MutantFortyfive	0.00374773
MutantFortyfive	0.00457683
MutantFortyfive	0.00460199
MutantFortyfive	0.00398819
MutantFortyfive	0.00502198
MutantFortyfive	0.00405286
MutantFortyfive	0.00446314
MutantFortyfive	0.00514856
MutantFortyfive	0.00552295
MutantFortyfive	0.00515346
MutantFortyfive	0.00393387
MutantFortyfive	0.00537441
MutantFortyfive	0.00581104
MutantFortyfive	0.00499578
MutantFortyfive	0.00523361
MutantFortyfive	0.00540664
MutantFortyfive	0.00568985
MutantFortyfive	0.00466079
MutantFortyfive	0.00396953
MutantFortyfive	0.00427254
MutantFortyfive	0.00423327
MutantFortyfive	0.00270993
MutantFortyfive	0.00561992
MutantFortyfive	0.00214696
MutantFortyfive	0.00386656
MutantFortyfive	0.00263345
MutantFortyfive	0.0027943
MutantFortyfive	0.00393526
MutantFortyfive	0.00404762
MutantFortyfive	0.00543408
MutantFortyfive	0.00426695
MutantFortyfive	0.00321097
MutantFortyfive	0.00461908
MutantFortyfive	0.00316202
MutantFortyfive	0.00439127
MutantFortyfive	0.00574992
MutantFortyfive	0.00576331
MutantFortyfive	0.00300662
MutantFortyfive	0.00311041
MutantFortyfive	0.00297647
MutantFortyfive	0.00277261
MutantFortyfive	0.00486742
MutantFortyfive	0.00554872
MutantFortyfive	0.00301077
MutantFortyfive	0.00399339
MutantFortyfive	0.00332722
MutantFortyfive	0.0054324
MutantFortyfive	0.00373586
MutantFortyfive	0.00563207
MutantFortyfive	0.00305011
MutantFortyfive	0.00220273
MutantFortyfive	0.00447486
MutantFortyfive	0.00357781
MutantFortyfive	0.00436659
MutantFortyfive	0.00250402
MutantFortyfive	0.00411742
MutantFortyfive	0.00639329
MutantFortyfive	0.00495319
MutantFortyfive	0.00413261
MutantFortyfive	0.00672223
MutantFortyfive	0.00400159
MutantFortyfive	0.00424389
MutantFortyfive	0.0035582
MutantFortyfive	0.00666779
MutantFortyfive	0.00398344
MutantFortyfive	0.00364605
MutantFortyfive	0.00387037
MutantFortyfive	0.00324822
MutantFortyfive	0.00444567
MutantFortyfive	0.0038397
MutantFortyfive	0.00376131
MutantFortyfive	0.00592916
MutantFortyfive	0.0041583
MutantFortyfive	0.00632427
MutantFortyfive	0.0032867
MutantFortyfive	0.00457683
MutantFortyfive	0.00460199
MutantFortyfive	0.00420719
MutantFortyfive	0.00453772
MutantFortyfive	0.00422755
MutantFortyfive	0.00411942
MutantFortyfive	0.00514856
MutantFortyfive	0.00552295
MutantFortyfive	0.00484967
MutantFortyfive	0.0041885
MutantFortyfive	0.00537441
MutantFortyfive	0.00581104
MutantFortyfive	0.00488125
MutantFortyfive	0.00544266
MutantFortyfive	0.00556462
MutantFortyfive	0.00555427
MutantFortyfive	0.00466079
MutantFortyfive	0.00396953
MutantFortyfive	0.00427254
MutantFortyfive	0.00422474
MutantFortyfive	0.00291406
MutantFortyfive	0.00583869
MutantFortyfive	0.00271649
MutantFortyfive	0.00386656
MutantFortyfive	0.00237922
MutantFortyfive	0.00306659
MutantFortyfive	0.00393526
MutantFortyfive	0.00404762
MutantFortyfive	0.00543408
MutantFortyfive	0.00426695
MutantFortyfive	0.00321097
MutantFortyfive	0.00479103
MutantFortyfive	0.00316202
MutantFortyfive	0.00464955
MutantFortyfive	0.00510702
MutantFortyfive	0.00548199
MutantFortyfive	0.00300662
MutantFortyfive	0.00311041
MutantFortyfive	0.0029948
MutantFortyfive	0.00281121
MutantFortyfive	0.00487985
MutantFortyfive	0.00554872
MutantFortyfive	0.00301077
MutantFortyfive	0.00399339
MutantFortyfive	0.00333458
MutantFortyfive	0.00540959
MutantFortyfive	0.00373586
MutantFortyfive	0.00563207
MutantFortyfive	0.00309306
MutantFortyfive	0.00233984
MutantFortyfive	0.00425989
MutantFortyfive	0.00365892
MutantFortyfive	0.00436659
MutantFortyfive	0.00269493
MutantFortyfive	0.00400877
MutantFortyfive	0.00458612
MutantFortyfive	0.00498822
MutantFortyfive	0.00424836
MutantFortyfive	0.00452797
MutantFortyfive	0.00400159
MutantFortyfive	0.00434133
MutantFortyfive	0.00331207
MutantFortyfive	0.00746701
MutantFortyfive	0.00398344
MutantFortyfive	0.00348428
MutantFortyfive	0.00382
MutantFortyfive	0.00241059
MutantFortyfive	0.00502436
MutantFortyfive	0.0038397
MutantFortyfive	0.00373818
MutantFortyfive	0.00605559
MutantFortyfive	0.0041583
MutantFortyfive	0.00633213
MutantFortyfive	0.0037456
MutantFortyfive	0.00358839
MutantFortyfive	0.00460199
MutantFortyfive	0.00435502
MutantFortyfive	0.0046015
MutantFortyfive	0.00422755
MutantFortyfive	0.00411942
MutantFortyfive	0.00527389
MutantFortyfive	0.00571898
MutantFortyfive	0.00510286
MutantFortyfive	0.0041885
MutantFortyfive	0.00537441
MutantFortyfive	0.00581104
MutantFortyfive	0.00488125
MutantFortyfive	0.00544266
MutantFortyfive	0.00641202
MutantFortyfive	0.00541657
MutantFortyfive	0.0053253
MutantFortyfive	0.00396953
MutantFortyfive	0.00427254
MutantFortyfive	0.00422474
MutantFortyfive	0.00321864
MutantFortyfive	0.00633585
MutantFortyfive	0.00271649
MutantFortyfive	0.00358587
MutantFortyfive	0.00237922
MutantFortyfive	0.00320847
MutantFortyfive	0.00537621
MutantFortyfive	0.00404762
MutantFortyfive	0.00543408
MutantFortyfive	0.00507274
MutantFortyfive	0.00321097
MutantFortyfive	0.00479103
MutantFortyfive	0.00317519
MutantFortyfive	0.00467612
MutantFortyfive	0.00497939
MutantFortyfive	0.00526043
MutantFortyfive	0.00301828
MutantFortyfive	0.00337299
MutantFortyfive	0.00355247
MutantFortyfive	0.00283436
MutantFortyfive	0.00498638
MutantFortyfive	0.00546508
MutantFortyfive	0.00301077
MutantFortyfive	0.00434633
MutantFortyfive	0.00334176
MutantFortyfive	0.0054324
MutantFortyfive	0.00368693
MutantFortyfive	0.0050997
MutantFortyfive	0.00317721
MutantFortyfive	0.00241392
MutantFortyfive	0.00367838
MutantFortyfive	0.00406238
MutantFortyfive	0.00395606
MutantFortyfive	0.0028338
MutantFortyfive	0.00389936
MutantFortyfive	0.0045375
MutantFortyfive	0.00431125
MutantFortyfive	0.00459052
MutantFortyfive	0.00420949
MutantFortyfive	0.00463389
MutantFortyfive	0.00434133
MutantFortyfive	0.00331207
MutantFortyfive	0.00666779
MutantFortyfive	0.00398344
MutantFortyfive	0.00345358
MutantFortyfive	0.00382
MutantFortyfive	0.00241059
MutantFortyfive	0.0054147
MutantFortyfive	0.00387804
MutantFortyfive	0.00410018
MutantFortyfive	0.00605559
MutantFortyfive	0.00405607
MutantFortyfive	0.00632427
MutantFortyfive	0.0037456
MutantFortyfive	0.00282749
MutantFortyfive	0.00441462
MutantFortyfive	0.00435502
MutantFortyfive	0.00426328
MutantFortyfive	0.00422755
MutantFortyfive	0.00348768
MutantFortyfive	0.0049021
MutantFortyfive	0.0055231
MutantFortyfive	0.0046256
MutantFortyfive	0.00409348
MutantFortyfive	0.00537441
MutantFortyfive	0.00592064
MutantFortyfive	0.00488125
MutantFortyfive	0.00809304
MutantFortyfive	0.00640152
MutantFortyfive	0.00517596
MutantFortyfive	0.0055907
MutantFortyfive	0.00382096
MutantFortyfive	0.00384035
MutantFortyfive	0.00423327
MutantFortyfive	0.00321864
MutantFortyfive	0.00610849
MutantFortyfive	0.00278747
MutantFortyfive	0.00358587
MutantFortyfive	0.00237922
MutantFortyfive	0.00328271
MutantFortyfive	0.00531927
MutantFortyfive	0.00404762
MutantFortyfive	0.00470677
MutantFortyfive	0.00549188
MutantFortyfive	0.00248274
MutantFortyfive	0.00513465
MutantFortyfive	0.00321609
MutantFortyfive	0.0046778
MutantFortyfive	0.00492105
MutantFortyfive	0.00508021
MutantFortyfive	0.00301828
MutantFortyfive	0.00364148
MutantFortyfive	0.00355247
MutantFortyfive	0.00283436
MutantFortyfive	0.00542262
MutantFortyfive	0.00546508
MutantFortyfive	0.00301077
MutantFortyfive	0.00434633
MutantFortyfive	0.00358811
MutantFortyfive	0.0054324
MutantFortyfive	0.00360274
MutantFortyfive	0.0050997
MutantFortyfive	0.00317721
MutantFortyfive	0.00254013
MutantFortyfive	0.00359292
MutantFortyfive	0.00405864
MutantFortyfive	0.00416412
MutantFortyfive	0.0030717
MutantFortyfive	0.00349115
MutantFortyfive	0.00401612
MutantFortyfive	0.00431125
MutantFortyfive	0.00463321
MutantFortyfive	0.00420949
MutantFortyfive	0.00463389
MutantFortyfive	0.00424389
MutantFortyfive	0.00324393
MutantFortyfive	0.00631896
MutantFortyfive	0.00344022
MutantFortyfive	0.00347582
MutantFortyfive	0.00402487
MutantFortyfive	0.00233833
MutantFortyfive	0.00536383
MutantFortyfive	0.00376407
MutantFortyfive	0.00372349
MutantFortyfive	0.00592916
MutantFortyfive	0.00405607
MutantFortyfive	0.00632427
MutantFortyfive	0.0037456
MutantFortyfive	0.00282749
MutantFortyfive	0.00441462
MutantFortyfive	0.00428872
MutantFortyfive	0.00426328
MutantFortyfive	0.00485045
MutantFortyfive	0.00348768
MutantFortyfive	0.00586344
MutantFortyfive	0.0055231
MutantFortyfive	0.00386182
MutantFortyfive	0.00409348
MutantFortyfive	0.00478852
MutantFortyfive	0.00592064
MutantFortyfive	0.00488125
MutantFortyfive	0.00809304
MutantFortyfive	0.00640152
MutantFortyfive	0.00541657
MutantFortyfive	0.0055907
MutantFortyfive	0.00382096
MutantFortyfive	0.00384035
MutantFortyfive	0.00450318
MutantFortyfive	0.00291406
MutantFortyfive	0.00610849
MutantFortyfive	0.00317257
MutantFortyfive	0.00365156
MutantFortyfive	0.00237922
MutantFortyfive	0.00358332
MutantFortyfive	0.00531927
MutantFortyfive	0.00392874
MutantFortyfive	0.00470677
MutantFortyfive	0.00558283
MutantFortyfive	0.00248274
MutantFortyfive	0.00513465
MutantFortyfive	0.0033014
MutantFortyfive	0.00540196
MutantFortyfive	0.00492105
MutantFortyfive	0.00508021
MutantFortyfive	0.00334261
MutantFortyfive	0.00364148
MutantFortyfive	0.00396225
MutantFortyfive	0.0030159
MutantFortyfive	0.00556613
MutantFortyfive	0.00539594
MutantFortyfive	0.00333659
MutantFortyfive	0.00465825
MutantFortyfive	0.00371316
MutantFortyfive	0.00563566
MutantFortyfive	0.00360274
MutantFortyfive	0.00564909
MutantFortyfive	0.00322372
MutantFortyfive	0.00233984
MutantFortyfive	0.00353674
MutantFortyfive	0.00405864
MutantFortyfive	0.00416412
MutantFortyfive	0.00309762
MutantFortyfive	0.00348719
MutantFortyfive	0.0045375
MutantFortyfive	0.00503533
MutantFortyfive	0.00483966
MutantFortyfive	0.00388084
MutantFortyfive	0.00438124
MutantFortyfive	0.00415226
MutantFortyfive	0.00324393
MutantFortyfive	0.00552518
MutantFortyfive	0.00406787
MutantFortyfive	0.00347582
MutantFortyfive	0.00414664
MutantFortyfive	0.00233833
MutantFortyfive	0.0054147
MutantFortyfive	0.00374241
MutantFortyfive	0.00372349
MutantFortyfive	0.00605559
MutantFortyfive	0.00405607
MutantFortyfive	0.00599357
MutantFortyfive	0.00358362
MutantFortyfive	0.00278342
MutantFortyfive	0.00441323
MutantFortyfive	0.00435502
MutantFortyfive	0.0046015
MutantFortyfive	0.00485045
MutantFortyfive	0.00348768
MutantFortyfive	0.00586344
MutantFortyfive	0.0055231
MutantFortyfive	0.00431741
MutantFortyfive	0.00409348
MutantFortyfive	0.00403565
MutantFortyfive	0.00628439
MutantFortyfive	0.00476767
MutantFortyfive	0.00809304
MutantFortyfive	0.00640152
MutantFortyfive	0.00525498
MutantFortyfive	0.0055907
MutantFortyfive	0.00366999
MutantFortyfive	0.00377827
MutantFortyfive	0.00484133
MutantFortyfive	0.00291406
MutantFortyfive	0.00633585
MutantFortyfive	0.00371805
MutantFortyfive	0.00365156
MutantFortyfive	0.00276602
MutantFortyfive	0.003441
MutantFortyfive	0.00531927
MutantFortyfive	0.00392874
MutantFortyfive	0.00470677
MutantFortyfive	0.00599117
MutantFortyfive	0.00164263
MutantFortyfive	0.0046286
MutantFortyfive	0.0033014
MutantFortyfive	0.00543499
MutantFortyfive	0.00510702
MutantFortyfive	0.00498861
MutantFortyfive	0.00297937
MutantFortyfive	0.00364148
MutantFortyfive	0.00420069
MutantFortyfive	0.0030159
MutantFortyfive	0.00572242
MutantFortyfive	0.00539594
MutantFortyfive	0.00343372
MutantFortyfive	0.00465825
MutantFortyfive	0.00377242
MutantFortyfive	0.00563566
MutantFortyfive	0.00360274
MutantFortyfive	0.00588089
MutantFortyfive	0.00322372
MutantFortyfive	0.00233984
MutantFortyfive	0.00359292
MutantFortyfive	0.00422807
MutantFortyfive	0.00417247
MutantFortyfive	0.00328156
MutantFortyfive	0.00375061
MutantFortyfive	0.00352412
MutantFortyfive	0.00525007
MutantFortyfive	0.00489485
MutantFortyfive	0.00389635
MutantFortyfive	0.00508902
MutantFortyfive	0.00390382
MutantFortyfive	0.00292771
MutantFortyfive	0.00540201
MutantFortyfive	0.00428699
MutantFortyfive	0.00342493
MutantFortyfive	0.00416212
MutantFortyfive	0.00275538
MutantFortyfive	0.00544661
MutantFortyfive	0.00376407
MutantFortyfive	0.00417
MutantFortyfive	0.00626066
MutantFortyfive	0.00377389
MutantFortyfive	0.00633213
MutantFortyfive	0.0037456
MutantFortyfive	0.00282749
MutantFortyfive	0.00441323
MutantFortyfive	0.00457095
MutantFortyfive	0.00473995
MutantFortyfive	0.00474728
MutantFortyfive	0.00356746
MutantFortyfive	0.00389232
MutantFortyfive	0.0055231
MutantFortyfive	0.00448363
MutantFortyfive	0.00349304
MutantFortyfive	0.00362944
MutantFortyfive	0.00651215
MutantFortyfive	0.00496819
MutantFortyfive	0.00749808
MutantFortyfive	0.00604523
MutantFortyfive	0.00525498
MutantFortyfive	0.00487731
MutantFortyfive	0.00366999
MutantFortyfive	0.00384035
MutantFortyfive	0.0051396
MutantFortyfive	0.0027444
MutantFortyfive	0.00651751
MutantFortyfive	0.00371805
MutantFortyfive	0.00312909
MutantFortyfive	0.00276602
MutantFortyfive	0.00358627
MutantFortyfive	0.00506645
MutantFortyfive	0.00408842
MutantFortyfive	0.00470677
MutantFortyfive	0.00585786
MutantFortyfive	0.00164263
MutantFortyfive	0.0046286
MutantFortyfive	0.00393577
MutantFortyfive	0.00573095
MutantFortyfive	0.00570056
MutantFortyfive	0.00498861
MutantFortyfive	0.00297937
MutantFortyfive	0.00338075
MutantFortyfive	0.00420069
MutantFortyfive	0.00307552
MutantFortyfive	0.00572242
MutantFortyfive	0.00544431
MutantFortyfive	0.00343372
MutantFortyfive	0.00445069
MutantFortyfive	0.00371316
MutantFortyfive	0.00573913
MutantFortyfive	0.00417156
MutantFortyfive	0.00564909
MutantFortyfive	0.00322372
MutantFortyfive	0.00255197
MutantFortyfive	0.00353521
MutantFortyfive	0.00405864
MutantFortyfive	0.00417247
MutantFortyfive	0.00333302
MutantFortyfive	0.00374872
MutantFortyfive	0.00352412
MutantFortyfive	0.00503533
MutantFortyfive	0.00489485
MutantFortyfive	0.00389635
MutantFortyfive	0.00438124
MutantFortyfive	0.00386881
MutantFortyfive	0.00280956
MutantFortyfive	0.00521579
MutantFortyfive	0.00435615
MutantFortyfive	0.00330824
MutantFortyfive	0.00443946
MutantFortyfive	0.00284504
MutantFortyfive	0.00621893
MutantFortyfive	0.00374241
MutantFortyfive	0.0042298
MutantFortyfive	0.00585623
MutantFortyfive	0.00376802
MutantFortyfive	0.0061548
MutantFortyfive	0.00363166
MutantFortyfive	0.00342911
MutantFortyfive	0.00435255
MutantFortyfive	0.00537327
MutantFortyfive	0.00473995
MutantFortyfive	0.00507305
MutantFortyfive	0.00358009
MutantFortyfive	0.00346906
MutantFortyfive	0.00529938
MutantFortyfive	0.00431741
MutantFortyfive	0.00331973
MutantFortyfive	0.00345375
MutantFortyfive	0.00651215
MutantFortyfive	0.0047147
MutantFortyfive	0.00682933
MutantFortyfive	0.00604523
MutantFortyfive	0.00485257
MutantFortyfive	0.0041044
MutantFortyfive	0.00382096
MutantFortyfive	0.00347032
MutantFortyfive	0.00484133
MutantFortyfive	0.00266481
MutantFortyfive	0.00651751
MutantFortyfive	0.0035487
MutantFortyfive	0.0028932
MutantFortyfive	0.00276602
MutantFortyfive	0.00372686
MutantFortyfive	0.00421727
MutantFortyfive	0.00420756
MutantFortyfive	0.00554468
MutantFortyfive	0.00585786
MutantFortyfive	0.00209054
MutantFortyfive	0.0046424
MutantFortyfive	0.00402784
MutantFortyfive	0.00573095
MutantFortyfive	0.00635988
MutantFortyfive	0.00500867
MutantFortyfive	0.00297937
MutantFortyfive	0.00338075
MutantFortyfive	0.00396225
MutantFortyfive	0.00324531
MutantFortyfive	0.00598278
MutantFortyfive	0.00563479
MutantFortyfive	0.00398812
MutantFortyfive	0.00445069
MutantFortyfive	0.00377242
MutantFortyfive	0.00573129
MutantFortyfive	0.00417156
MutantFortyfive	0.00565292
MutantFortyfive	0.00322372
MutantFortyfive	0.00229008
MutantFortyfive	0.00353521
MutantFortyfive	0.00393856
MutantFortyfive	0.00462986
MutantFortyfive	0.00364155
MutantFortyfive	0.00374872
MutantFortyfive	0.00355554
MutantFortyfive	0.00503533
MutantFortyfive	0.00528278
MutantFortyfive	0.00409666
MutantFortyfive	0.00438124
MutantFortyfive	0.00386881
MutantFortyfive	0.00280956
MutantFortyfive	0.00521579
MutantFortyfive	0.00435615
MutantFortyfive	0.00347582
MutantFortyfive	0.00466093
MutantFortyfive	0.00343628
MutantFortyfive	0.00621893
MutantFortyfive	0.00365551
MutantFortyfive	0.00458591
MutantFortyfive	0.00653936
MutantFortyfive	0.00356435
MutantFortyfive	0.00641693
MutantFortyfive	0.00385858
MutantFortyfive	0.00342911
MutantFortyfive	0.00408271
MutantFortyfive	0.00537327
MutantFortyfive	0.00476704
MutantFortyfive	0.00474728
MutantFortyfive	0.00360048
MutantFortyfive	0.00346906
MutantFortyfive	0.00529938
MutantFortyfive	0.00431741
MutantFortyfive	0.00331973
MutantFortyfive	0.00345375
MutantFortyfive	0.00651215
MutantFortyfive	0.0047147
MutantFortyfive	0.00653938
MutantFortyfive	0.00579725
MutantFortyfive	0.00483371
MutantFortyfive	0.0041044
MutantFortyfive	0.00351416
MutantFortyfive	0.00347032
MutantFortyfive	0.0051396
MutantFortyfive	0.0027444
MutantFortyfive	0.0065583
MutantFortyfive	0.0035487
MutantFortyfive	0.00352512
MutantFortyfive	0.0027331
MutantFortyfive	0.00372686
MutantFortyfive	0.00421727
MutantFortyfive	0.00433225
MutantFortyfive	0.00554468
MutantFortyfive	0.00599117
MutantFortyfive	0.0027593
MutantFortyfive	0.00450673
MutantFortyfive	0.00449134
MutantFortyfive	0.00581768
MutantFortyfive	0.00635988
MutantFortyfive	0.00500867
MutantFortyfive	0.00298228
MutantFortyfive	0.00338075
MutantFortyfive	0.00393602
MutantFortyfive	0.00354786
MutantFortyfive	0.00598278
MutantFortyfive	0.00544431
MutantFortyfive	0.00398812
MutantFortyfive	0.00439271
MutantFortyfive	0.00371316
MutantFortyfive	0.00573913
MutantFortyfive	0.00417156
MutantFortyfive	0.00565292
MutantFortyfive	0.00292619
MutantFortyfive	0.00228887
MutantFortyfive	0.0035397
MutantFortyfive	0.00393856
MutantFortyfive	0.00491096
MutantFortyfive	0.00364155
MutantFortyfive	0.00374872
MutantFortyfive	0.00436867
MutantFortyfive	0.00460207
MutantFortyfive	0.00528278
MutantFortyfive	0.00409666
MutantFortyfive	0.00475652
MutantFortyfive	0.0038859
MutantFortyfive	0.00280956
MutantFortyfive	0.00540201
MutantFortyfive	0.00521248
MutantFortyfive	0.00355161
MutantFortyfive	0.00485704
MutantFortyfive	0.00348048
MutantFortyfive	0.00632022
MutantFortyfive	0.0036988
MutantFortyfive	0.00475153
MutantFortyfive	0.00724862
MutantFortyfive	0.00356435
MutantFortyfive	0.00637017
MutantFortyfive	0.00372171
MutantFortyfive	0.00342225
MutantFortyfive	0.00375248
MutantFortyfive	0.00537327
MutantFortyfive	0.00473995
MutantFortyfive	0.00438937
MutantFortyfive	0.00378361
MutantFortyfive	0.00346906
MutantFortyfive	0.00529938
MutantFortyfive	0.00448363
MutantFortyfive	0.00331973
MutantFortyfive	0.00345375
MutantFortyfive	0.00701029
MutantFortyfive	0.00496819
MutantFortyfive	0.00633427
MutantFortyfive	0.00579725
MutantFortyfive	0.00483371
MutantFortyfive	0.00440522
MutantFortyfive	0.00379668
MutantFortyfive	0.00347032
MutantFortyfive	0.00594396
MutantFortyfive	0.00334915
MutantFortyfive	0.00664015
MutantFortyfive	0.0035487
MutantFortyfive	0.00352512
MutantFortyfive	0.00282016
MutantFortyfive	0.00372686
MutantFortyfive	0.00427218
MutantFortyfive	0.00444152
MutantFortyfive	0.00554468
MutantFortyfive	0.00612513
MutantFortyfive	0.00217809
MutantFortyfive	0.00425372
MutantFortyfive	0.00449134
MutantFortyfive	0.00577226
MutantFortyfive	0.00635988
MutantFortyfive	0.00479737
MutantFortyfive	0.00298228
MutantFortyfive	0.00338075
MutantFortyfive	0.00371682
MutantFortyfive	0.00444624
MutantFortyfive	0.00598278
MutantFortyfive	0.00544431
MutantFortyfive	0.00431874
MutantFortyfive	0.00439271
MutantFortyfive	0.0038008
MutantFortyfive	0.00573913
MutantFortyfive	0.0040076
MutantFortyfive	0.00547308
MutantFortyfive	0.00280762
MutantFortyfive	0.00210191
MutantFortyfive	0.00364823
MutantFortyfive	0.00416708
MutantFortyfive	0.00533677
MutantFortyfive	0.00363404
MutantFortyfive	0.00375061
MutantFortyfive	0.00436867
MutantFortyfive	0.00460207
MutantFortyfive	0.00528278
MutantFortyfive	0.0046547
MutantFortyfive	0.00482565
MutantFortyfive	0.0038859
MutantFortyfive	0.00321736
MutantFortyfive	0.00563905
MutantFortyfive	0.0053033
MutantFortyfive	0.00355161
MutantFortyfive	0.00490315
MutantFortyfive	0.00370848
MutantFortyfive	0.00621893
MutantFortyfive	0.00354065
MutantFortyfive	0.00528795
MutantFortyfive	0.00746579
MutantFortyfive	0.00377389
MutantFortyfive	0.00671432
MutantFortyfive	0.00385858
MutantFortyfive	0.00342911
MutantFortyfive	0.00375248
MutantFortyfive	0.00506042
MutantFortyfive	0.00473995
MutantFortyfive	0.00456272
MutantFortyfive	0.00378361
MutantFortyfive	0.0037844
MutantFortyfive	0.00529938
MutantFortyfive	0.00468159
MutantFortyfive	0.00331973
MutantFortyfive	0.00345375
MutantFortyfive	0.0070752
MutantFortyfive	0.00503737
MutantFortyfive	0.0059399
MutantFortyfive	0.00582608
MutantFortyfive	0.00483371
MutantFortyfive	0.00440522
MutantFortyfive	0.00379668
MutantFortyfive	0.00347032
MutantFortyfive	0.00594396
MutantFortyfive	0.00337703
MutantFortyfive	0.00691322
MutantFortyfive	0.00352597
MutantFortyfive	0.00352512
MutantFortyfive	0.00282016
MutantFortyfive	0.00372686
MutantFortyfive	0.00427218
MutantFortyfive	0.00455598
MutantFortyfive	0.00554468
MutantFortyfive	0.00612513
MutantFortyfive	0.00217809
MutantFortyfive	0.00380663
MutantFortyfive	0.00449134
MutantFortyfive	0.00581768
MutantFortyfive	0.00635416
MutantFortyfive	0.00479737
MutantFortyfive	0.00308149
MutantFortyfive	0.0035133
MutantFortyfive	0.00371682
MutantFortyfive	0.0047704
MutantFortyfive	0.00548631
MutantFortyfive	0.0056747
MutantFortyfive	0.00431874
MutantFortyfive	0.00439271
MutantFortyfive	0.00374638
MutantFortyfive	0.00573913
MutantFortyfive	0.0040076
MutantFortyfive	0.00516008
MutantFortyfive	0.00263629
MutantFortyfive	0.00217418
MutantFortyfive	0.00356471
MutantFortyfive	0.00416708
MutantFortyfive	0.00549766
MutantFortyfive	0.00363404
MutantFortyfive	0.00374872
MutantFortyfive	0.00531821
MutantFortyfive	0.00460207
MutantFortyfive	0.00528278
MutantFortyfive	0.00538524
MutantFortyfive	0.00482565
MutantFortyfive	0.0038859
MutantFortyfive	0.00322244
MutantFortyfive	0.00578823
MutantFortyfive	0.00548032
MutantFortyfive	0.00474545
MutantFortyfive	0.00490553
MutantFortyfive	0.00348048
MutantFortyfive	0.00621893
MutantFortyfive	0.00352284
MutantFortyfive	0.00528795
MutantFortyfive	0.00724862
MutantFortyfive	0.00458809
MutantFortyfive	0.00671432
MutantFortyfive	0.00385858
MutantFortyfive	0.00342911
MutantFortyfive	0.00375248
MutantFortyfive	0.00476804
MutantFortyfive	0.00529189
MutantFortyfive	0.00456272
MutantFortyfive	0.00391857
MutantFortyfive	0.00495411
MutantFortyfive	0.00529938
MutantFortyfive	0.00487643
MutantFortyfive	0.00331973
MutantFortyfive	0.00349648
MutantFortyfive	0.0070752
MutantFortyfive	0.00556303
MutantFortyfive	0.00576925
MutantFortyfive	0.00596572
MutantFortyfive	0.00483371
MutantFortyfive	0.00440522
MutantFortyfive	0.00376116
MutantFortyfive	0.00317699
MutantFortyfive	0.00625233
MutantFortyfive	0.00410411
MutantFortyfive	0.00691322
MutantFortyfive	0.00337043
MutantFortyfive	0.00352512
MutantFortyfive	0.00282016
MutantFortyfive	0.00372686
MutantFortyfive	0.00427218
MutantFortyfive	0.00477965
MutantFortyfive	0.00425445
MutantFortyfive	0.00612513
MutantFortyfive	0.00216477
MutantFortyfive	0.00380663
MutantFortyfive	0.00393953
MutantFortyfive	0.00579548
MutantFortyfive	0.00605023
MutantFortyfive	0.00479737
MutantFortyfive	0.00314306
MutantFortyfive	0.0035133
MutantFortyfive	0.00336589
MutantFortyfive	0.0047704
MutantFortyfive	0.00499396
MutantFortyfive	0.0056747
MutantFortyfive	0.00416271
MutantFortyfive	0.00400794
MutantFortyfive	0.00374638
MutantFortyfive	0.00573129
MutantFortyfive	0.0040076
MutantFortyfive	0.00463833
MutantFortyfive	0.00263629
MutantFortyfive	0.00202887
MutantFortyfive	0.00356471
MutantFortyfive	0.00505346
MutantFortyfive	0.00577538
MutantFortyfive	0.00400753
MutantFortyfive	0.00371561
MutantFortyfive	0.00542332
MutantFortyfive	0.00464356
MutantFortyfive	0.00528278
MutantFortyfive	0.00538524
MutantFortyfive	0.00509534
MutantFortyfive	0.00416856
MutantFortyfive	0.00322244
MutantFortyfive	0.00578823
MutantFortyfive	0.00548032
MutantFortyfive	0.00494588
MutantFortyfive	0.00490553
MutantFortyfive	0.00348048
MutantFortyfive	0.00659957
MutantFortyfive	0.00340785
MutantFortyfive	0.00528795
MutantFortyfive	0.00724862
MutantFortyfive	0.00458809
MutantFortyfive	0.00671432
MutantFortyfive	0.00429875
MutantFortyfive	0.0049686
MutantFortyfive	0.00378783
MutantFortyfive	0.00466444
MutantFortyfive	0.00529189
MutantFortyfive	0.00456272
MutantFortyfive	0.00422478
MutantFortyfive	0.00573446
MutantFortyfive	0.00559467
MutantFortyfive	0.00487643
MutantFortyfive	0.00366642
MutantFortyfive	0.00373263
MutantFortyfive	0.0077757
MutantFortyfive	0.0056076
MutantFortyfive	0.00575631
MutantFortyfive	0.00596572
MutantFortyfive	0.00490828
MutantFortyfive	0.00440522
MutantFortyfive	0.00364428
MutantFortyfive	0.00258614
MutantFortyfive	0.00625233
MutantFortyfive	0.00435308
MutantFortyfive	0.00740617
MutantFortyfive	0.00337043
MutantFortyfive	0.00377263
MutantFortyfive	0.0027944
MutantFortyfive	0.00393806
MutantFortyfive	0.00427218
MutantFortyfive	0.0050138
MutantFortyfive	0.00422293
MutantFortyfive	0.00599067
MutantFortyfive	0.00216477
MutantFortyfive	0.00367363
MutantFortyfive	0.00392884
MutantFortyfive	0.00579548
MutantFortyfive	0.00597641
MutantFortyfive	0.00478392
MutantFortyfive	0.00371348
MutantFortyfive	0.0035133
MutantFortyfive	0.00366615
MutantFortyfive	0.0047704
MutantFortyfive	0.00474093
MutantFortyfive	0.00525066
MutantFortyfive	0.00416271
MutantFortyfive	0.00400794
MutantFortyfive	0.00374638
MutantFortyfive	0.00575876
MutantFortyfive	0.00432279
MutantFortyfive	0.00382592
MutantFortyfive	0.00263629
MutantFortyfive	0.00206412
MutantFortyfive	0.00356471
MutantFortyfive	0.00505346
MutantFortyfive	0.00578222
MutantFortyfive	0.00404026
MutantFortyfive	0.00335869
MutantFortyfive	0.00542332
MutantFortyfive	0.00464356
MutantFortyfive	0.00528822
MutantFortyfive	0.00538524
MutantFortyfive	0.00594453
MutantFortyfive	0.00395378
MutantFortyfive	0.00323072
MutantFortyfive	0.00603574
MutantFortyfive	0.0053033
MutantFortyfive	0.00494588
MutantFortyfive	0.0049094
MutantFortyfive	0.00360104
MutantFortyfive	0.00659957
MutantFortyfive	0.00332077
MutantFortyfive	0.00528795
MutantFortyfive	0.0066715
MutantFortyfive	0.00458809
MutantFortyfive	0.00641848
MutantFortyfive	0.00441141
MutantFortyfive	0.0049686
MutantFortyfive	0.00395351
MutantFortyfive	0.00453053
MutantFortyfive	0.00481935
MutantFortyfive	0.00507549
MutantFortyfive	0.00422478
MutantFortyfive	0.00573446
MutantFortyfive	0.0056016
MutantFortyfive	0.00487643
MutantFortyfive	0.00304284
MutantFortyfive	0.00373263
MutantFortyfive	0.0077757
MutantFortyfive	0.0056076
MutantFortyfive	0.00513036
MutantFortyfive	0.00596572
MutantFortyfive	0.00497847
MutantFortyfive	0.00472248
MutantFortyfive	0.00376116
MutantFortyfive	0.00247553
MutantFortyfive	0.00625233
MutantFortyfive	0.00410411
MutantFortyfive	0.00740617
MutantFortyfive	0.00319738
MutantFortyfive	0.00386486
MutantFortyfive	0.00283477
MutantFortyfive	0.00248579
MutantFortyfive	0.00460205
MutantFortyfive	0.00516968
MutantFortyfive	0.00414581
MutantFortyfive	0.00577873
MutantFortyfive	0.002151
MutantFortyfive	0.00367363
MutantFortyfive	0.00351515
MutantFortyfive	0.00577226
MutantFortyfive	0.00577189
MutantFortyfive	0.00479737
MutantFortyfive	0.00403457
MutantFortyfive	0.00333814
MutantFortyfive	0.00336589
MutantFortyfive	0.0042266
MutantFortyfive	0.00474093
MutantFortyfive	0.00511718
MutantFortyfive	0.00416271
MutantFortyfive	0.00443632
MutantFortyfive	0.00389517
MutantFortyfive	0.00566013
MutantFortyfive	0.00432279
MutantFortyfive	0.0035891
MutantFortyfive	0.00283506
MutantFortyfive	0.00206412
MutantFortyfive	0.00342188
MutantFortyfive	0.00492393
MutantFortyfive	0.00578222
MutantFortyfive	0.00404026
MutantFortyfive	0.00335869
MutantFortyfive	0.00551356
MutantFortyfive	0.00464356
MutantFortyfive	0.00528822
MutantFortyfive	0.00476609
MutantFortyfive	0.00594453
MutantFortyfive	0.00415897
MutantFortyfive	0.00379757
MutantFortyfive	0.00578823
MutantFortyfive	0.0053033
MutantFortyfive	0.00536691
MutantFortyfive	0.0049094
MutantFortyfive	0.00370848
MutantFortyfive	0.00652251
MutantFortyfive	0.00332077
MutantFortyfive	0.00505329
MutantFortyfive	0.0059508
MutantFortyfive	0.00380503
MutantFortyfive	0.00641848
MutantFortyfive	0.00456634
MutantFortyfive	0.00507705
MutantFortyfive	0.00404792
MutantFortyfive	0.00392148
MutantFortyfive	0.00481935
MutantFortyfive	0.00582291
MutantFortyfive	0.00405809
MutantFortyfive	0.00598903
MutantFortyfive	0.0060293
MutantFortyfive	0.00487643
MutantFortyfive	0.00366642
MutantFortyfive	0.00373263
MutantFortyfive	0.00672245
MutantFortyfive	0.00577466
MutantFortyfive	0.00503159
MutantFortyfive	0.00586109
MutantFortyfive	0.00497847
MutantFortyfive	0.00472248
MutantFortyfive	0.00364428
MutantFortyfive	0.00247553
MutantFortyfive	0.00625233
MutantFortyfive	0.00410411
MutantFortyfive	0.00740617
MutantFortyfive	0.00337043
MutantFortyfive	0.00377263
MutantFortyfive	0.00283477
MutantFortyfive	0.00248579
MutantFortyfive	0.00460205
MutantFortyfive	0.0052148
MutantFortyfive	0.00385533
MutantFortyfive	0.00577873
MutantFortyfive	0.002151
MutantFortyfive	0.00433414
MutantFortyfive	0.00382085
MutantFortyfive	0.00536363
MutantFortyfive	0.00486031
MutantFortyfive	0.00481094
MutantFortyfive	0.00403457
MutantFortyfive	0.0033688
MutantFortyfive	0.00341568
MutantFortyfive	0.0042266
MutantFortyfive	0.00474093
MutantFortyfive	0.00511718
MutantFortyfive	0.00396882
MutantFortyfive	0.00443632
MutantFortyfive	0.00389517
MutantFortyfive	0.00541031
MutantFortyfive	0.00453928
MutantFortyfive	0.0035891
MutantFortyfive	0.00329169
MutantFortyfive	0.00206412
MutantFortyfive	0.00342188
MutantFortyfive	0.00492393
MutantFortyfive	0.00578222
MutantFortyfive	0.00420088
MutantFortyfive	0.00335869
MutantFortyfive	0.00551356
MutantFortyfive	0.00464356
MutantFortyfive	0.00528822
MutantFortyfive	0.00476609
MutantFortyfive	0.00641825
MutantFortyfive	0.00415897
MutantFortyfive	0.0038148
MutantFortyfive	0.00545344
MutantFortyfive	0.00479038
MutantFortyfive	0.00550018
MutantFortyfive	0.00492826
MutantFortyfive	0.00372485
MutantFortyfive	0.00652251
MutantFortyfive	0.00352284
MutantFortyfive	0.00452446
MutantFortyfive	0.00539585
MutantFortyfive	0.00380503
MutantFortyfive	0.00589212
MutantFortyfive	0.00490205
MutantFortyfive	0.00507705
MutantFortyfive	0.00421958
MutantFortyfive	0.00392148
MutantFortyfive	0.00481935
MutantFortyfive	0.00582291
MutantFortyfive	0.00405809
MutantFortyfive	0.00598903
MutantFortyfive	0.0060293
MutantFortyfive	0.00484819
MutantFortyfive	0.00366642
MutantFortyfive	0.00373263
MutantFortyfive	0.00672245
MutantFortyfive	0.00577466
MutantFortyfive	0.00477957
MutantFortyfive	0.00596572
MutantFortyfive	0.00435621
MutantFortyfive	0.00427508
MutantFortyfive	0.00364428
MutantFortyfive	0.00247553
MutantFortyfive	0.00590289
MutantFortyfive	0.00387489
MutantFortyfive	0.00740617
MutantFortyfive	0.00340731
MutantFortyfive	0.00386486
MutantFortyfive	0.0027944
MutantFortyfive	0.00381225
MutantFortyfive	0.0041102
MutantFortyfive	0.0052148
MutantFortyfive	0.00385533
MutantFortyfive	0.00569
MutantFortyfive	0.002151
MutantFortyfive	0.00463461
MutantFortyfive	0.00374257
MutantFortyfive	0.00535916
MutantFortyfive	0.00473976
MutantFortyfive	0.00511705
MutantFortyfive	0.00403457
MutantFortyfive	0.00326705
MutantFortyfive	0.00333661
MutantFortyfive	0.00417504
MutantFortyfive	0.00502603
MutantFortyfive	0.00511718
MutantFortyfive	0.00396882
MutantFortyfive	0.00457329
MutantFortyfive	0.00444898
MutantFortyfive	0.00541031
MutantFortyfive	0.00444512
MutantFortyfive	0.00308011
MutantFortyfive	0.00363397
MutantFortyfive	0.00206412
MutantFortyfive	0.00324839
MutantFortyfive	0.00445512
MutantFortyfive	0.00553024
MutantFortyfive	0.00420088
MutantFortyfive	0.00359795
MutantFortyfive	0.00508844
MutantFortyfive	0.00461443
MutantFortyfive	0.00540232
MutantFortyfive	0.00455215
MutantFortyfive	0.00641825
MutantFortyfive	0.00430175
MutantFortyfive	0.00401235
MutantFortyfive	0.00545344
MutantFortyfive	0.00479038
MutantFortyfive	0.00547842
MutantFortyfive	0.00492826
MutantFortyfive	0.00372485
MutantFortyfive	0.00652251
MutantFortyfive	0.00332077
MutantFortyfive	0.0042381
MutantFortyfive	0.00539585
MutantFortyfive	0.00372613
MutantFortyfive	0.00589212
MutantFortyfive	0.00492732
MutantFortyfive	0.0049686
MutantFortyfive	0.00421958
MutantFortyfive	0.00346721
MutantFortyfive	0.00481935
MutantFortyfive	0.00623588
MutantFortyfive	0.00422478
MutantFortyfive	0.00573446
MutantFortyfive	0.00646767
MutantFortyfive	0.00469898
MutantFortyfive	0.00366642
MutantFortyfive	0.00368728
MutantFortyfive	0.00672245
MutantFortyfive	0.00561602
MutantFortyfive	0.00452929
MutantFortyfive	0.00586109
MutantFortyfive	0.00425557
MutantFortyfive	0.00472248
MutantFortyfive	0.00364428
MutantFortyfive	0.00247553
MutantFortyfive	0.00555421
MutantFortyfive	0.00344824
MutantFortyfive	0.00740617
MutantFortyfive	0.00378479
MutantFortyfive	0.00386486
MutantFortyfive	0.00269259
MutantFortyfive	0.00440981
MutantFortyfive	0.00424143
MutantFortyfive	0.00545137
MutantFortyfive	0.00390069
MutantFortyfive	0.00556187
MutantFortyfive	0.00278904
MutantFortyfive	0.00463461
MutantFortyfive	0.00374257
MutantFortyfive	0.00521679
MutantFortyfive	0.00473976
MutantFortyfive	0.00517865
MutantFortyfive	0.00403457
MutantFortyfive	0.00326705
MutantFortyfive	0.00341568
MutantFortyfive	0.00374129
MutantFortyfive	0.00502603
MutantFortyfive	0.00507423
MutantFortyfive	0.00453558
MutantFortyfive	0.00457329
MutantFortyfive	0.00444898
MutantFortyfive	0.00541031
MutantFortyfive	0.00453928
MutantFortyfive	0.00308011
MutantFortyfive	0.00363397
MutantFortyfive	0.00206412
MutantFortyfive	0.00317581
MutantFortyfive	0.00445512
MutantFortyfive	0.00520321
MutantFortyfive	0.00404026
MutantFortyfive	0.00381104
MutantFortyfive	0.00415378
MutantFortyfive	0.00441344
MutantFortyfive	0.00540232
MutantFortyfive	0.00404073
MutantFortyfive	0.00631989
MutantFortyfive	0.00430175
MutantFortyfive	0.00405597
MutantFortyfive	0.00603487
MutantFortyfive	0.00543305
MutantFortyfive	0.00547842
MutantFortyfive	0.00492301
MutantFortyfive	0.00375899
MutantFortyfive	0.00608135
MutantFortyfive	0.00365162
MutantFortyfive	0.00452446
MutantFortyfive	0.0059508
MutantFortyfive	0.00380503
MutantFortyfive	0.00589212
MutantFortyfive	0.00550427
MutantFortyfive	0.00451841
MutantFortyfive	0.00434688
MutantFortyfive	0.00346721
MutantFortyfive	0.00486522
MutantFortyfive	0.00635756
MutantFortyfive	0.00440745
MutantFortyfive	0.00586356
MutantFortyfive	0.00584635
MutantFortyfive	0.00468111
MutantFortyfive	0.00361564
MutantFortyfive	0.00368728
MutantFortyfive	0.00672245
MutantFortyfive	0.00561208
MutantFortyfive	0.0038063
MutantFortyfive	0.00556321
MutantFortyfive	0.00405408
MutantFortyfive	0.00491118
MutantFortyfive	0.00362576
MutantFortyfive	0.00256016
MutantFortyfive	0.00539475
MutantFortyfive	0.00344824
MutantFortyfive	0.00727224
MutantFortyfive	0.00388835
MutantFortyfive	0.00367974
MutantFortyfive	0.00224924
MutantFortyfive	0.00440981
MutantFortyfive	0.00460205
MutantFortyfive	0.00547664
MutantFortyfive	0.0036429
MutantFortyfive	0.00526339
MutantFortyfive	0.00418409
MutantFortyfive	0.00469654
MutantFortyfive	0.00382085
MutantFortyfive	0.00521679
MutantFortyfive	0.00457167
MutantFortyfive	0.00554925
MutantFortyfive	0.00381223
MutantFortyfive	0.00326705
MutantFortyfive	0.00341568
MutantFortyfive	0.00337467
MutantFortyfive	0.00510072
MutantFortyfive	0.00506401
MutantFortyfive	0.0035016
MutantFortyfive	0.00465291
MutantFortyfive	0.00444898
MutantFortyfive	0.00541031
MutantFortyfive	0.00453928
MutantFortyfive	0.00317417
MutantFortyfive	0.00440774
MutantFortyfive	0.00244397
MutantFortyfive	0.00324839
MutantFortyfive	0.00384602
MutantFortyfive	0.00520321
MutantFortyfive	0.00374793
MutantFortyfive	0.00381104
MutantFortyfive	0.00415378
MutantFortyfive	0.00441344
MutantFortyfive	0.00518369
MutantFortyfive	0.00476609
MutantFortyfive	0.00600541
MutantFortyfive	0.00485487
MutantFortyfive	0.00467406
MutantFortyfive	0.00603487
MutantFortyfive	0.00576508
MutantFortyfive	0.00547842
MutantFortyfive	0.00492301
MutantFortyfive	0.00372485
MutantFortyfive	0.00606985
MutantFortyfive	0.00365162
MutantFortyfive	0.00355827
MutantFortyfive	0.00539585
MutantFortyfive	0.00392807
MutantFortyfive	0.00570548
MutantFortyfive	0.00566256
MutantFortyfive	0.00387177
MutantFortyfive	0.00421958
MutantFortyfive	0.00396005
MutantFortyfive	0.0050732
MutantFortyfive	0.00635756
MutantFortyfive	0.00493124
MutantFortyfive	0.00598903
MutantFortyfive	0.00584635
MutantFortyfive	0.00468111
MutantFortyfive	0.00376328
MutantFortyfive	0.00380533
MutantFortyfive	0.0069643
MutantFortyfive	0.00561602
MutantFortyfive	0.0038063
MutantFortyfive	0.00520223
MutantFortyfive	0.00380331
MutantFortyfive	0.00527405
MutantFortyfive	0.00317723
MutantFortyfive	0.00281371
MutantFortyfive	0.00539475
MutantFortyfive	0.00313484
MutantFortyfive	0.00752219
MutantFortyfive	0.00436064
MutantFortyfive	0.00365519
MutantFortyfive	0.00224924
MutantFortyfive	0.00495914
MutantFortyfive	0.00506799
MutantFortyfive	0.00547664
MutantFortyfive	0.0036429
MutantFortyfive	0.00526339
MutantFortyfive	0.00438222
MutantFortyfive	0.00471068
MutantFortyfive	0.00460205
MutantFortyfive	0.00535916
MutantFortyfive	0.00470337
MutantFortyfive	0.00559674
MutantFortyfive	0.00381223
MutantFortyfive	0.00335398
MutantFortyfive	0.00431301
MutantFortyfive	0.00337467
MutantFortyfive	0.00510072
MutantFortyfive	0.00490821
MutantFortyfive	0.0035016
MutantFortyfive	0.00457329
MutantFortyfive	0.00444898
MutantFortyfive	0.0053869
MutantFortyfive	0.00453928
MutantFortyfive	0.00347548
MutantFortyfive	0.0045675
MutantFortyfive	0.00172723
MutantFortyfive	0.00344788
MutantFortyfive	0.00289867
MutantFortyfive	0.00497201
MutantFortyfive	0.00431066
MutantFortyfive	0.00381104
MutantFortyfive	0.00415378
MutantFortyfive	0.00441344
MutantFortyfive	0.00540232
MutantFortyfive	0.00446785
MutantFortyfive	0.00619999
MutantFortyfive	0.00496035
MutantFortyfive	0.00500896
MutantFortyfive	0.00711867
MutantFortyfive	0.00578226
MutantFortyfive	0.00547842
MutantFortyfive	0.00492301
MutantFortyfive	0.00338847
MutantFortyfive	0.00550332
MutantFortyfive	0.00345849
MutantFortyfive	0.00437611
MutantFortyfive	0.00516573
MutantFortyfive	0.00436551
MutantFortyfive	0.00570548
MutantFortyfive	0.00566256
MutantFortyfive	0.00387177
MutantFortyfive	0.00417563
MutantFortyfive	0.00419776
MutantFortyfive	0.00564866
MutantFortyfive	0.00580966
MutantFortyfive	0.00493124
MutantFortyfive	0.00586356
MutantFortyfive	0.00540921
MutantFortyfive	0.00474385
MutantFortyfive	0.00361564
MutantFortyfive	0.00396692
MutantFortyfive	0.0069643
MutantFortyfive	0.00561208
MutantFortyfive	0.00373247
MutantFortyfive	0.00509441
MutantFortyfive	0.00380331
MutantFortyfive	0.00527405
MutantFortyfive	0.00303714
MutantFortyfive	0.00373569
MutantFortyfive	0.00539475
MutantFortyfive	0.00306249
MutantFortyfive	0.00724536
MutantFortyfive	0.00458488
MutantFortyfive	0.00350578
MutantFortyfive	0.00209672
MutantFortyfive	0.00495914
MutantFortyfive	0.00466273
MutantFortyfive	0.00548789
MutantFortyfive	0.00390069
MutantFortyfive	0.00503791
MutantFortyfive	0.00452494
MutantFortyfive	0.00611294
MutantFortyfive	0.00467925
MutantFortyfive	0.00602316
MutantFortyfive	0.00463317
MutantFortyfive	0.00560879
MutantFortyfive	0.00291863
MutantFortyfive	0.00335398
MutantFortyfive	0.00431301
MutantFortyfive	0.00331803
MutantFortyfive	0.00522176
MutantFortyfive	0.00506401
MutantFortyfive	0.00453558
MutantFortyfive	0.00457329
MutantFortyfive	0.00433253
MutantFortyfive	0.00487371
MutantFortyfive	0.00444512
MutantFortyfive	0.00319928
MutantFortyfive	0.00519426
MutantFortyfive	0.00198478
MutantFortyfive	0.00354398
MutantFortyfive	0.00289867
MutantFortyfive	0.0045991
MutantFortyfive	0.00374793
MutantFortyfive	0.00357739
MutantFortyfive	0.0041846
MutantFortyfive	0.0044028
MutantFortyfive	0.00518369
MutantFortyfive	0.00446785
MutantFortyfive	0.00600541
MutantFortyfive	0.00512195
MutantFortyfive	0.00546998
MutantFortyfive	0.00719613
MutantFortyfive	0.00578226
MutantFortyfive	0.00498006
MutantFortyfive	0.00472794
MutantFortyfive	0.00317563
MutantFortyfive	0.00545933
MutantFortyfive	0.00323279
MutantFortyfive	0.00350053
MutantFortyfive	0.00516573
MutantFortyfive	0.00563317
MutantFortyfive	0.00537784
MutantFortyfive	0.00566256
MutantFortyfive	0.00356453
MutantFortyfive	0.00414319
MutantFortyfive	0.00396005
MutantFortyfive	0.00582609
MutantFortyfive	0.00592733
MutantFortyfive	0.00440745
MutantFortyfive	0.00586356
MutantFortyfive	0.00446946
MutantFortyfive	0.0045196
MutantFortyfive	0.00344453
MutantFortyfive	0.00396692
MutantFortyfive	0.0069643
MutantFortyfive	0.00561208
MutantFortyfive	0.00373247
MutantFortyfive	0.00495624
MutantFortyfive	0.00380331
MutantFortyfive	0.00527405
MutantFortyfive	0.00290506
MutantFortyfive	0.00429979
MutantFortyfive	0.00603255
MutantFortyfive	0.00306249
MutantFortyfive	0.00708226
MutantFortyfive	0.00458488
MutantFortyfive	0.00336521
MutantFortyfive	0.00209672
MutantFortyfive	0.00497776
MutantFortyfive	0.00466273
MutantFortyfive	0.00591468
MutantFortyfive	0.00362668
MutantFortyfive	0.00468574
MutantFortyfive	0.00438222
MutantFortyfive	0.00611294
MutantFortyfive	0.00476304
MutantFortyfive	0.00602316
MutantFortyfive	0.00463317
MutantFortyfive	0.00560879
MutantFortyfive	0.00291863
MutantFortyfive	0.00335398
MutantFortyfive	0.00433144
MutantFortyfive	0.00317573
MutantFortyfive	0.00582028
MutantFortyfive	0.00506401
MutantFortyfive	0.00431514
MutantFortyfive	0.0045911
MutantFortyfive	0.00433253
MutantFortyfive	0.00487136
MutantFortyfive	0.00364718
MutantFortyfive	0.00319928
MutantFortyfive	0.00633075
MutantFortyfive	0.00198478
MutantFortyfive	0.003573
MutantFortyfive	0.00381767
MutantFortyfive	0.00473166
MutantFortyfive	0.00374793
MutantFortyfive	0.00348127
MutantFortyfive	0.00428056
MutantFortyfive	0.0044028
MutantFortyfive	0.0050352
MutantFortyfive	0.0048822
MutantFortyfive	0.00592004
MutantFortyfive	0.00512195
MutantFortyfive	0.00597134
MutantFortyfive	0.00711867
MutantFortyfive	0.00580447
MutantFortyfive	0.00482815
MutantFortyfive	0.00472794
MutantFortyfive	0.00315057
MutantFortyfive	0.00516215
MutantFortyfive	0.00345849
MutantFortyfive	0.00437611
MutantFortyfive	0.00516573
MutantFortyfive	0.00563317
MutantFortyfive	0.00537784
MutantFortyfive	0.00566256
MutantFortyfive	0.00386013
MutantFortyfive	0.00399718
MutantFortyfive	0.00411028
MutantFortyfive	0.00582609
MutantFortyfive	0.00580966
MutantFortyfive	0.00437927
MutantFortyfive	0.00586356
MutantFortyfive	0.00446946
MutantFortyfive	0.00447416
MutantFortyfive	0.00361564
MutantFortyfive	0.00401479
MutantFortyfive	0.0069643
MutantFortyfive	0.00543035
MutantFortyfive	0.00403063
MutantFortyfive	0.0043202
MutantFortyfive	0.00378243
MutantFortyfive	0.00561315
MutantFortyfive	0.00290506
MutantFortyfive	0.00450554
MutantFortyfive	0.00664836
MutantFortyfive	0.00329472
MutantFortyfive	0.006971
MutantFortyfive	0.004997
MutantFortyfive	0.00350578
MutantFortyfive	0.00224224
MutantFortyfive	0.00497776
MutantFortyfive	0.00506799
MutantFortyfive	0.00595678
MutantFortyfive	0.00362668
MutantFortyfive	0.00498123
MutantFortyfive	0.00456417
MutantFortyfive	0.00611294
MutantFortyfive	0.00484923
MutantFortyfive	0.00602316
MutantFortyfive	0.00463317
MutantFortyfive	0.00563899
MutantFortyfive	0.00369927
MutantFortyfive	0.00356114
MutantFortyfive	0.00433144
MutantFortyfive	0.00317573
MutantFortyfive	0.00635876
MutantFortyfive	0.0050676
MutantFortyfive	0.0034024
MutantFortyfive	0.0045911
MutantFortyfive	0.00465288
MutantFortyfive	0.00466202
MutantFortyfive	0.00358398
MutantFortyfive	0.00347548
MutantFortyfive	0.00636857
MutantFortyfive	0.00198478
MutantFortyfive	0.00409283
MutantFortyfive	0.00381767
MutantFortyfive	0.00473166
MutantFortyfive	0.00386521
MutantFortyfive	0.00342803
MutantFortyfive	0.00440178
MutantFortyfive	0.0044028
MutantFortyfive	0.00518369
MutantFortyfive	0.00503005
MutantFortyfive	0.00592004
MutantFortyfive	0.00512195
MutantFortyfive	0.00597134
MutantFortyfive	0.00711867
MutantFortyfive	0.00578226
MutantFortyfive	0.00498006
MutantFortyfive	0.00469762
MutantFortyfive	0.00315057
MutantFortyfive	0.00516215
MutantFortyfive	0.00345849
MutantFortyfive	0.00437611
MutantFortyfive	0.0041506
MutantFortyfive	0.00502476
MutantFortyfive	0.00460281
MutantFortyfive	0.00576481
MutantFortyfive	0.00386013
MutantFortyfive	0.00399718
MutantFortyfive	0.00411028
MutantFortyfive	0.00582609
MutantFortyfive	0.00574827
MutantFortyfive	0.00437927
MutantFortyfive	0.00559263
MutantFortyfive	0.00395189
MutantFortyfive	0.00447416
MutantFortyfive	0.00316364
MutantFortyfive	0.00396692
[truncated: 12,105 more rows]

## Sheet: 4s right panel
Genotype	Score
MutantNinety	0.00549084
MutantNinety	0.003489
MutantNinety	0.00640421
MutantNinety	0.00732515
MutantNinety	0.0061199
MutantNinety	0.00263507
MutantNinety	0.0045833
MutantNinety	0.00312828
MutantNinety	0.00178016
MutantNinety	0.00375699
MutantNinety	0.00311174
MutantNinety	0.00410025
MutantNinety	0.00298738
MutantNinety	0.00387488
MutantNinety	0.00258799
MutantNinety	0.00426665
MutantNinety	0.00334111
MutantNinety	0.0046936
MutantNinety	0.00320497
MutantNinety	0.00289123
MutantNinety	0.00338921
MutantNinety	0.00445382
MutantNinety	0.00393949
MutantNinety	0.00563066
MutantNinety	0.00627255
MutantNinety	0.00461033
MutantNinety	0.00298879
MutantNinety	0.00311217
MutantNinety	0.00364288
MutantNinety	0.00187301
MutantNinety	0.00357249
MutantNinety	0.00540172
MutantNinety	0.00357611
MutantNinety	0.00445913
MutantNinety	0.00320809
MutantNinety	0.00468626
MutantNinety	0.00336315
MutantNinety	0.0044646
MutantNinety	0.00247884
MutantNinety	0.00328362
MutantNinety	0.0032355
MutantNinety	0.00427525
MutantNinety	0.00308093
MutantNinety	0.00337131
MutantNinety	0.00338779
MutantNinety	0.00561037
MutantNinety	0.00452289
MutantNinety	0.0022035
MutantNinety	0.00523921
MutantNinety	0.00497089
MutantNinety	0.00346195
MutantNinety	0.00293755
MutantNinety	0.00455957
MutantNinety	0.0036806
MutantNinety	0.0034173
MutantNinety	0.00378641
MutantNinety	0.00297176
MutantNinety	0.00379806
MutantNinety	0.00322377
MutantNinety	0.0035146
MutantNinety	0.00455861
MutantNinety	0.00284703
MutantNinety	0.00546427
MutantNinety	0.00419074
MutantNinety	0.00361197
MutantNinety	0.00345878
MutantNinety	0.00399354
MutantNinety	0.00421746
MutantNinety	0.0048462
MutantNinety	0.00454373
MutantNinety	0.00276367
MutantNinety	0.00573416
MutantNinety	0.0054868
MutantNinety	0.00510686
MutantNinety	0.00515629
MutantNinety	0.00365628
MutantNinety	0.00640421
MutantNinety	0.00685366
MutantNinety	0.0061199
MutantNinety	0.00263507
MutantNinety	0.00435262
MutantNinety	0.00290159
MutantNinety	0.00219123
MutantNinety	0.00370857
MutantNinety	0.00311174
MutantNinety	0.00362145
MutantNinety	0.00343635
MutantNinety	0.00407378
MutantNinety	0.00258799
MutantNinety	0.00392427
MutantNinety	0.00311216
MutantNinety	0.0046936
MutantNinety	0.00362633
MutantNinety	0.00279979
MutantNinety	0.0033577
MutantNinety	0.00445382
MutantNinety	0.00378385
MutantNinety	0.00565696
MutantNinety	0.00627255
MutantNinety	0.00467403
MutantNinety	0.0025092
MutantNinety	0.00322855
MutantNinety	0.00372173
MutantNinety	0.0019907
MutantNinety	0.00357249
MutantNinety	0.00542929
MutantNinety	0.00371225
MutantNinety	0.00454624
MutantNinety	0.00312506
MutantNinety	0.00464029
MutantNinety	0.00336315
MutantNinety	0.0044646
MutantNinety	0.00247884
MutantNinety	0.00330888
MutantNinety	0.00286843
MutantNinety	0.00409455
MutantNinety	0.00287015
MutantNinety	0.00337131
MutantNinety	0.00333496
MutantNinety	0.00638696
MutantNinety	0.00339144
MutantNinety	0.0018138
MutantNinety	0.00523921
MutantNinety	0.00497089
MutantNinety	0.00346195
MutantNinety	0.00282584
MutantNinety	0.00497191
MutantNinety	0.00370746
MutantNinety	0.00351369
MutantNinety	0.00378641
MutantNinety	0.00232726
MutantNinety	0.0036694
MutantNinety	0.00320802
MutantNinety	0.00394886
MutantNinety	0.00455861
MutantNinety	0.0026769
MutantNinety	0.00546427
MutantNinety	0.00350232
MutantNinety	0.00361197
MutantNinety	0.00319407
MutantNinety	0.00344824
MutantNinety	0.00374087
MutantNinety	0.0048462
MutantNinety	0.00438826
MutantNinety	0.00276367
MutantNinety	0.0060685
MutantNinety	0.0054868
MutantNinety	0.00510686
MutantNinety	0.00515629
MutantNinety	0.00441932
MutantNinety	0.00614124
MutantNinety	0.00685366
MutantNinety	0.0061199
MutantNinety	0.00190271
MutantNinety	0.00435262
MutantNinety	0.00282365
MutantNinety	0.00177029
MutantNinety	0.00370857
MutantNinety	0.00308439
MutantNinety	0.00362145
MutantNinety	0.00343635
MutantNinety	0.00439141
MutantNinety	0.00258799
MutantNinety	0.00338197
MutantNinety	0.00311216
MutantNinety	0.00468949
MutantNinety	0.00362633
MutantNinety	0.00279979
MutantNinety	0.00338921
MutantNinety	0.00445382
MutantNinety	0.00378385
MutantNinety	0.00563066
MutantNinety	0.00676049
MutantNinety	0.0051239
MutantNinety	0.0025092
MutantNinety	0.00322855
MutantNinety	0.00372173
MutantNinety	0.0019907
MutantNinety	0.00457967
MutantNinety	0.00542929
MutantNinety	0.00409775
MutantNinety	0.00454624
MutantNinety	0.00312506
MutantNinety	0.0045901
MutantNinety	0.00346185
MutantNinety	0.00493793
MutantNinety	0.00247884
MutantNinety	0.00341401
MutantNinety	0.00286843
MutantNinety	0.00408401
MutantNinety	0.00272419
MutantNinety	0.00337131
MutantNinety	0.00333496
MutantNinety	0.00638696
MutantNinety	0.00339144
MutantNinety	0.0018138
MutantNinety	0.00537366
MutantNinety	0.00497089
MutantNinety	0.00346195
MutantNinety	0.00282584
MutantNinety	0.00507375
MutantNinety	0.00370746
MutantNinety	0.0034173
MutantNinety	0.00378641
MutantNinety	0.00232726
MutantNinety	0.00249726
MutantNinety	0.00303241
MutantNinety	0.00394886
MutantNinety	0.00449241
MutantNinety	0.0026769
MutantNinety	0.00553518
MutantNinety	0.00350232
MutantNinety	0.0037774
MutantNinety	0.00319407
MutantNinety	0.00344824
MutantNinety	0.00374087
MutantNinety	0.0048462
MutantNinety	0.00438826
MutantNinety	0.00285651
MutantNinety	0.00640414
MutantNinety	0.0054868
MutantNinety	0.00454129
MutantNinety	0.00484852
MutantNinety	0.00480338
MutantNinety	0.00564392
MutantNinety	0.00685366
MutantNinety	0.00516345
MutantNinety	0.00190271
MutantNinety	0.00392422
MutantNinety	0.00290159
MutantNinety	0.00219123
MutantNinety	0.00349338
MutantNinety	0.00308439
MutantNinety	0.00353698
MutantNinety	0.00263058
MutantNinety	0.00439141
MutantNinety	0.00257035
MutantNinety	0.00338197
MutantNinety	0.00290702
MutantNinety	0.00486048
MutantNinety	0.00351206
MutantNinety	0.00224667
MutantNinety	0.00338921
MutantNinety	0.003905
MutantNinety	0.00373008
MutantNinety	0.00563066
MutantNinety	0.00627255
MutantNinety	0.0051239
MutantNinety	0.0025092
MutantNinety	0.00311217
MutantNinety	0.00372173
MutantNinety	0.0019907
MutantNinety	0.00484303
MutantNinety	0.00535157
MutantNinety	0.00377826
MutantNinety	0.00445913
MutantNinety	0.00299045
MutantNinety	0.00464029
MutantNinety	0.00346576
MutantNinety	0.0044646
MutantNinety	0.00240209
MutantNinety	0.00363506
MutantNinety	0.0026752
MutantNinety	0.00408401
MutantNinety	0.00248038
MutantNinety	0.00314184
MutantNinety	0.00318223
MutantNinety	0.00561037
MutantNinety	0.00262361
MutantNinety	0.0015054
MutantNinety	0.00343201
MutantNinety	0.00469859
MutantNinety	0.00345095
MutantNinety	0.00282584
MutantNinety	0.00497191
MutantNinety	0.00425641
MutantNinety	0.0034173
MutantNinety	0.00378641
MutantNinety	0.00207076
MutantNinety	0.00249726
MutantNinety	0.00320802
MutantNinety	0.00394886
MutantNinety	0.00461431
MutantNinety	0.00260751
MutantNinety	0.00546427
MutantNinety	0.00296002
MutantNinety	0.00361197
MutantNinety	0.00315266
MutantNinety	0.00344824
MutantNinety	0.00290683
MutantNinety	0.0048462
MutantNinety	0.00438826
MutantNinety	0.00276367
MutantNinety	0.00649241
MutantNinety	0.00542793
MutantNinety	0.00394152
MutantNinety	0.00394046
MutantNinety	0.0050609
MutantNinety	0.00564392
MutantNinety	0.00363723
MutantNinety	0.00401421
MutantNinety	0.00232593
MutantNinety	0.00392422
MutantNinety	0.00258163
MutantNinety	0.00297998
MutantNinety	0.00356721
MutantNinety	0.00333219
MutantNinety	0.00362145
MutantNinety	0.00263058
MutantNinety	0.00471564
MutantNinety	0.00226967
MutantNinety	0.00338197
MutantNinety	0.00283967
MutantNinety	0.00468949
MutantNinety	0.00351206
MutantNinety	0.00224667
MutantNinety	0.00343203
MutantNinety	0.00363721
MutantNinety	0.00373008
MutantNinety	0.00563066
MutantNinety	0.00627255
MutantNinety	0.0051239
MutantNinety	0.0025092
MutantNinety	0.00271175
MutantNinety	0.0037557
MutantNinety	0.0019907
MutantNinety	0.00484303
MutantNinety	0.00535157
MutantNinety	0.00377826
MutantNinety	0.00445913
MutantNinety	0.00299045
MutantNinety	0.00392844
MutantNinety	0.00346576
MutantNinety	0.00412425
MutantNinety	0.00240192
MutantNinety	0.00341401
MutantNinety	0.00261775
MutantNinety	0.00409455
MutantNinety	0.00210783
MutantNinety	0.00309811
MutantNinety	0.00333496
MutantNinety	0.00534701
MutantNinety	0.00262361
MutantNinety	0.0015054
MutantNinety	0.00222575
MutantNinety	0.00464486
MutantNinety	0.00345095
MutantNinety	0.00282584
MutantNinety	0.0045218
MutantNinety	0.00370746
MutantNinety	0.0034173
MutantNinety	0.00378641
MutantNinety	0.00207076
MutantNinety	0.00229799
MutantNinety	0.00344049
MutantNinety	0.00315486
MutantNinety	0.00473508
MutantNinety	0.00239528
MutantNinety	0.00546427
MutantNinety	0.00277214
MutantNinety	0.0037774
MutantNinety	0.00260357
MutantNinety	0.00344824
MutantNinety	0.00202106
MutantNinety	0.00479277
MutantNinety	0.00441859
MutantNinety	0.00285651
MutantNinety	0.006603
MutantNinety	0.00542793
MutantNinety	0.00394152
MutantNinety	0.00394046
MutantNinety	0.0061595
MutantNinety	0.00560417
MutantNinety	0.00363723
MutantNinety	0.00401421
MutantNinety	0.00233737
MutantNinety	0.00429358
MutantNinety	0.00258163
MutantNinety	0.0033227
MutantNinety	0.00328232
MutantNinety	0.00306118
MutantNinety	0.00357114
MutantNinety	0.00329829
MutantNinety	0.00471564
MutantNinety	0.00216516
MutantNinety	0.0030244
MutantNinety	0.00283967
MutantNinety	0.00477056
MutantNinety	0.00362633
MutantNinety	0.00267595
MutantNinety	0.00343203
MutantNinety	0.00363721
MutantNinety	0.00378385
MutantNinety	0.00558281
MutantNinety	0.00527748
MutantNinety	0.00511946
MutantNinety	0.00230338
MutantNinety	0.00271175
MutantNinety	0.00351532
MutantNinety	0.00207285
MutantNinety	0.00493871
MutantNinety	0.00535157
MutantNinety	0.00377826
MutantNinety	0.00454771
MutantNinety	0.00319824
MutantNinety	0.00392844
MutantNinety	0.00346576
MutantNinety	0.00412425
MutantNinety	0.00240192
MutantNinety	0.00341401
MutantNinety	0.00261775
MutantNinety	0.00413019
MutantNinety	0.00210783
MutantNinety	0.00297189
MutantNinety	0.00388959
MutantNinety	0.0073631
MutantNinety	0.00269725
MutantNinety	0.00163638
MutantNinety	0.00222575
MutantNinety	0.00464486
MutantNinety	0.00301821
MutantNinety	0.00285647
MutantNinety	0.00507375
MutantNinety	0.00370746
MutantNinety	0.00327519
MutantNinety	0.00375735
MutantNinety	0.00231767
MutantNinety	0.00229799
MutantNinety	0.00367203
MutantNinety	0.00277903
MutantNinety	0.00476341
MutantNinety	0.00239528
MutantNinety	0.00560386
MutantNinety	0.00277214
MutantNinety	0.00304039
MutantNinety	0.00260357
MutantNinety	0.00413227
MutantNinety	0.00202106
MutantNinety	0.00479277
MutantNinety	0.00374271
MutantNinety	0.00444117
MutantNinety	0.00690095
MutantNinety	0.00638715
MutantNinety	0.00412513
MutantNinety	0.00490489
MutantNinety	0.00635536
MutantNinety	0.00544912
MutantNinety	0.00363723
MutantNinety	0.00526947
MutantNinety	0.00233737
MutantNinety	0.00454087
MutantNinety	0.00239601
MutantNinety	0.00341599
MutantNinety	0.00328232
MutantNinety	0.00400282
MutantNinety	0.00392573
MutantNinety	0.00329829
MutantNinety	0.00381673
MutantNinety	0.00216516
MutantNinety	0.0030244
MutantNinety	0.00372768
MutantNinety	0.00434824
MutantNinety	0.00382344
MutantNinety	0.00360721
MutantNinety	0.00347613
MutantNinety	0.00363721
MutantNinety	0.00373008
MutantNinety	0.00545915
MutantNinety	0.00625032
MutantNinety	0.00511832
MutantNinety	0.00256324
MutantNinety	0.00271175
MutantNinety	0.00344249
MutantNinety	0.00228297
MutantNinety	0.00532991
MutantNinety	0.00533214
MutantNinety	0.00373846
MutantNinety	0.00454771
MutantNinety	0.00319824
MutantNinety	0.00472387
MutantNinety	0.00351164
MutantNinety	0.00412425
MutantNinety	0.00240209
MutantNinety	0.00306757
MutantNinety	0.0030714
MutantNinety	0.00413019
MutantNinety	0.00210783
MutantNinety	0.00297189
MutantNinety	0.00400822
MutantNinety	0.00384178
MutantNinety	0.00282798
MutantNinety	0.00219021
MutantNinety	0.00229185
MutantNinety	0.00464486
MutantNinety	0.00358136
MutantNinety	0.00285647
MutantNinety	0.00485219
MutantNinety	0.00412684
MutantNinety	0.00327519
MutantNinety	0.00375735
MutantNinety	0.00283942
MutantNinety	0.00339878
MutantNinety	0.00367203
MutantNinety	0.00277903
MutantNinety	0.00487374
MutantNinety	0.00289412
MutantNinety	0.00566082
MutantNinety	0.00380929
MutantNinety	0.00476455
MutantNinety	0.00322713
MutantNinety	0.0041858
MutantNinety	0.00313958
MutantNinety	0.00479277
MutantNinety	0.00440416
MutantNinety	0.0047972
MutantNinety	0.00690095
MutantNinety	0.00638715
MutantNinety	0.00412513
MutantNinety	0.00490489
MutantNinety	0.00649509
MutantNinety	0.0052814
MutantNinety	0.00363723
MutantNinety	0.00472597
MutantNinety	0.00315738
MutantNinety	0.00429358
MutantNinety	0.00278148
MutantNinety	0.00358479
MutantNinety	0.00270403
MutantNinety	0.00400282
MutantNinety	0.00360093
MutantNinety	0.00340823
MutantNinety	0.00381673
MutantNinety	0.0015276
MutantNinety	0.00319041
MutantNinety	0.00371168
MutantNinety	0.00477056
MutantNinety	0.00382344
MutantNinety	0.00360721
MutantNinety	0.00362172
MutantNinety	0.00392424
MutantNinety	0.00361657
MutantNinety	0.00545915
MutantNinety	0.0054116
MutantNinety	0.00504672
MutantNinety	0.00256324
MutantNinety	0.00272821
MutantNinety	0.00344249
MutantNinety	0.00229269
MutantNinety	0.00532991
MutantNinety	0.00535157
MutantNinety	0.00337488
MutantNinety	0.0039617
MutantNinety	0.00319824
MutantNinety	0.00474011
MutantNinety	0.00357551
MutantNinety	0.00412425
MutantNinety	0.00224725
MutantNinety	0.00306757
MutantNinety	0.0030714
MutantNinety	0.00413019
MutantNinety	0.00218244
MutantNinety	0.00289176
MutantNinety	0.00400822
MutantNinety	0.00314687
MutantNinety	0.00282798
MutantNinety	0.00219021
MutantNinety	0.00229185
MutantNinety	0.00456803
MutantNinety	0.00358136
MutantNinety	0.00281917
MutantNinety	0.0045218
MutantNinety	0.00366778
MutantNinety	0.00327519
MutantNinety	0.00375735
MutantNinety	0.00283942
MutantNinety	0.00382542
MutantNinety	0.00367203
MutantNinety	0.00277903
MutantNinety	0.00513075
MutantNinety	0.00289412
MutantNinety	0.00605969
MutantNinety	0.00313526
MutantNinety	0.00412708
MutantNinety	0.00322713
MutantNinety	0.0041858
MutantNinety	0.00313958
MutantNinety	0.00479277
MutantNinety	0.00440416
MutantNinety	0.00444117
MutantNinety	0.00690095
MutantNinety	0.00638715
MutantNinety	0.00412513
MutantNinety	0.00529378
MutantNinety	0.00674162
MutantNinety	0.0052814
MutantNinety	0.00388192
MutantNinety	0.00517568
MutantNinety	0.00341573
MutantNinety	0.00429358
MutantNinety	0.00278148
MutantNinety	0.00375821
MutantNinety	0.00356721
MutantNinety	0.00280838
MutantNinety	0.00392573
MutantNinety	0.00340823
MutantNinety	0.00306248
MutantNinety	0.0015276
MutantNinety	0.00319041
MutantNinety	0.00371168
MutantNinety	0.00409444
MutantNinety	0.00405587
MutantNinety	0.00375848
MutantNinety	0.00385645
MutantNinety	0.00407889
MutantNinety	0.00361657
MutantNinety	0.00545915
MutantNinety	0.00625032
MutantNinety	0.00504672
MutantNinety	0.00256324
MutantNinety	0.00275167
MutantNinety	0.00291468
MutantNinety	0.00259914
MutantNinety	0.00532991
MutantNinety	0.00465836
MutantNinety	0.00337488
MutantNinety	0.00402346
MutantNinety	0.00333023
MutantNinety	0.00474011
MutantNinety	0.00381694
MutantNinety	0.00498515
MutantNinety	0.00223479
MutantNinety	0.00284172
MutantNinety	0.0030714
MutantNinety	0.00413019
MutantNinety	0.00263167
MutantNinety	0.00285323
MutantNinety	0.00419271
MutantNinety	0.00314687
MutantNinety	0.00474169
MutantNinety	0.00255724
MutantNinety	0.00349963
MutantNinety	0.00456803
MutantNinety	0.00358136
MutantNinety	0.00281917
MutantNinety	0.0045218
MutantNinety	0.00349594
MutantNinety	0.00340712
MutantNinety	0.00381479
MutantNinety	0.00303393
MutantNinety	0.00382542
MutantNinety	0.00367203
MutantNinety	0.00318103
MutantNinety	0.00500821
MutantNinety	0.00346529
MutantNinety	0.00605969
MutantNinety	0.00380929
MutantNinety	0.00412708
MutantNinety	0.00363777
MutantNinety	0.00433168
MutantNinety	0.00388448
MutantNinety	0.0044391
MutantNinety	0.00441859
MutantNinety	0.0047972
MutantNinety	0.00641768
MutantNinety	0.00638715
MutantNinety	0.00412513
MutantNinety	0.00610246
MutantNinety	0.00690996
MutantNinety	0.0052814
MutantNinety	0.00445949
MutantNinety	0.00517568
MutantNinety	0.00377335
MutantNinety	0.00388941
MutantNinety	0.00312089
MutantNinety	0.00375821
MutantNinety	0.00388821
MutantNinety	0.00280838
MutantNinety	0.00486079
MutantNinety	0.00329829
MutantNinety	0.00306248
MutantNinety	0.00168488
MutantNinety	0.0030608
MutantNinety	0.00372768
MutantNinety	0.00383432
MutantNinety	0.00435254
MutantNinety	0.0039843
MutantNinety	0.00410357
MutantNinety	0.00427251
MutantNinety	0.00328794
MutantNinety	0.00545915
MutantNinety	0.005746
MutantNinety	0.0049585
MutantNinety	0.00235742
MutantNinety	0.00275167
MutantNinety	0.00291468
MutantNinety	0.00259914
MutantNinety	0.00532991
MutantNinety	0.00465836
MutantNinety	0.0032517
MutantNinety	0.00413023
MutantNinety	0.00333023
MutantNinety	0.00495836
MutantNinety	0.00381694
MutantNinety	0.00513595
MutantNinety	0.00205307
MutantNinety	0.00216858
MutantNinety	0.00314475
MutantNinety	0.00397083
MutantNinety	0.00318111
MutantNinety	0.00280694
MutantNinety	0.00457319
MutantNinety	0.00800508
MutantNinety	0.00481883
MutantNinety	0.00336622
MutantNinety	0.00425288
MutantNinety	0.00456803
MutantNinety	0.00364856
MutantNinety	0.00285647
MutantNinety	0.00485219
MutantNinety	0.00349594
MutantNinety	0.00328694
MutantNinety	0.00399173
MutantNinety	0.00303393
MutantNinety	0.00409549
MutantNinety	0.0033062
MutantNinety	0.00339182
MutantNinety	0.00500821
MutantNinety	0.00370968
MutantNinety	0.00569262
MutantNinety	0.0052623
MutantNinety	0.00357465
MutantNinety	0.00495385
MutantNinety	0.00433168
MutantNinety	0.00388448
MutantNinety	0.0044391
MutantNinety	0.00440416
MutantNinety	0.00510298
MutantNinety	0.00641768
MutantNinety	0.00603175
MutantNinety	0.00412513
CtrlNinety	0.00397207
CtrlNinety	0.00464452
CtrlNinety	0.00198582
CtrlNinety	0.00209767
CtrlNinety	0.000665493
CtrlNinety	0.00150888
CtrlNinety	0.00178393
CtrlNinety	0.00323143
CtrlNinety	0.00339235
CtrlNinety	0.00299874
CtrlNinety	0.00400507
CtrlNinety	0.00302498
CtrlNinety	0.00272489
CtrlNinety	0.00276392
CtrlNinety	0.00176186
CtrlNinety	0.00146904
CtrlNinety	0.0045135
CtrlNinety	0.00185019
CtrlNinety	0.00392782
CtrlNinety	0.0031129
CtrlNinety	0.00253277
CtrlNinety	0.00487371
CtrlNinety	0.00384737
CtrlNinety	0.00503411
CtrlNinety	0.00289515
CtrlNinety	0.00431727
CtrlNinety	0.00440489
CtrlNinety	0.00452216
CtrlNinety	0.0031928
CtrlNinety	0.00295288
CtrlNinety	0.00355665
CtrlNinety	0.00315761
CtrlNinety	0.00268403
CtrlNinety	0.00243726
CtrlNinety	0.0045038
CtrlNinety	0.00500382
CtrlNinety	0.00457074
CtrlNinety	0.00403097
CtrlNinety	0.00524374
CtrlNinety	0.00332254
CtrlNinety	0.00243073
CtrlNinety	0.00280897
CtrlNinety	0.00402042
CtrlNinety	0.00800623
CtrlNinety	0.00283637
CtrlNinety	0.00367907
CtrlNinety	0.00509504
CtrlNinety	0.00316987
CtrlNinety	0.0058603
CtrlNinety	0.00397314
CtrlNinety	0.00543851
CtrlNinety	0.00304648
CtrlNinety	0.00464703
CtrlNinety	0.0044104
CtrlNinety	0.00162388
CtrlNinety	0.00301496
CtrlNinety	0.00357677
CtrlNinety	0.00372472
CtrlNinety	0.00313569
CtrlNinety	0.00226629
CtrlNinety	0.00550251
CtrlNinety	0.00218452
CtrlNinety	0.00114904
CtrlNinety	0.00393599
CtrlNinety	0.00293804
CtrlNinety	0.00371154
CtrlNinety	0.00409417
CtrlNinety	0.00256369
CtrlNinety	0.00467435
CtrlNinety	0.00326768
CtrlNinety	0.00360685
CtrlNinety	0.00510613
CtrlNinety	0.00546569
CtrlNinety	0.0031937
CtrlNinety	0.00356166
CtrlNinety	0.00298431
CtrlNinety	0.00174318
CtrlNinety	0.00432203
CtrlNinety	0.00218466
CtrlNinety	0.00282046
CtrlNinety	0.00438207
CtrlNinety	0.00404599
CtrlNinety	0.00450136
CtrlNinety	0.00579792
CtrlNinety	0.00584453
CtrlNinety	0.00345733
CtrlNinety	0.00249804
CtrlNinety	0.00496259
CtrlNinety	0.00309419
CtrlNinety	0.00411222
CtrlNinety	0.00620444
CtrlNinety	0.00285697
CtrlNinety	0.00218537
CtrlNinety	0.0033067
CtrlNinety	0.00247826
CtrlNinety	0.00334376
CtrlNinety	0.00267048
CtrlNinety	0.00353371
CtrlNinety	0.00386813
CtrlNinety	0.00464452
CtrlNinety	0.002029
CtrlNinety	0.00211794
CtrlNinety	0.00103636
CtrlNinety	0.00178072
CtrlNinety	0.00178687
CtrlNinety	0.00254159
CtrlNinety	0.00359239
CtrlNinety	0.00260422
CtrlNinety	0.00400507
CtrlNinety	0.00302498
CtrlNinety	0.0027495
CtrlNinety	0.00276392
CtrlNinety	0.00178582
CtrlNinety	0.00146904
CtrlNinety	0.00488076
CtrlNinety	0.00169895
CtrlNinety	0.00363525
CtrlNinety	0.00304296
CtrlNinety	0.00385828
CtrlNinety	0.00353137
CtrlNinety	0.00384737
CtrlNinety	0.00445979
CtrlNinety	0.00285501
CtrlNinety	0.00377798
CtrlNinety	0.0033883
CtrlNinety	0.00399029
CtrlNinety	0.00254778
CtrlNinety	0.00295288
CtrlNinety	0.00361297
CtrlNinety	0.00315761
CtrlNinety	0.00220542
CtrlNinety	0.00243726
CtrlNinety	0.0045038
CtrlNinety	0.00500382
CtrlNinety	0.00469666
CtrlNinety	0.00319265
CtrlNinety	0.00524374
CtrlNinety	0.00330075
CtrlNinety	0.00238297
CtrlNinety	0.00212049
CtrlNinety	0.00402042
CtrlNinety	0.00885013
CtrlNinety	0.00259187
CtrlNinety	0.00425831
CtrlNinety	0.00504892
CtrlNinety	0.00316987
CtrlNinety	0.00608614
CtrlNinety	0.00399595
CtrlNinety	0.00585755
CtrlNinety	0.00415955
CtrlNinety	0.00400505
CtrlNinety	0.0045875
CtrlNinety	0.00165233
CtrlNinety	0.00294051
CtrlNinety	0.00422524
CtrlNinety	0.00372472
CtrlNinety	0.00313569
CtrlNinety	0.00324916
CtrlNinety	0.00523378
CtrlNinety	0.00203697
CtrlNinety	0.00143252
CtrlNinety	0.00386056
CtrlNinety	0.00299489
CtrlNinety	0.00371154
CtrlNinety	0.00420153
CtrlNinety	0.00281332
CtrlNinety	0.0043654
CtrlNinety	0.00273868
CtrlNinety	0.00360685
CtrlNinety	0.00489743
CtrlNinety	0.00558722
CtrlNinety	0.00338272
CtrlNinety	0.00356166
CtrlNinety	0.00298431
CtrlNinety	0.00197516
CtrlNinety	0.00328369
CtrlNinety	0.00218466
CtrlNinety	0.00282046
CtrlNinety	0.00458115
CtrlNinety	0.0040252
CtrlNinety	0.00495733
CtrlNinety	0.00589997
CtrlNinety	0.00584453
CtrlNinety	0.00345733
CtrlNinety	0.00268064
CtrlNinety	0.00473911
CtrlNinety	0.00310975
CtrlNinety	0.0034018
CtrlNinety	0.00697347
CtrlNinety	0.00347007
CtrlNinety	0.00211696
CtrlNinety	0.00331384
CtrlNinety	0.00242956
CtrlNinety	0.00334032
CtrlNinety	0.0024958
CtrlNinety	0.00353371
CtrlNinety	0.00397207
CtrlNinety	0.00467558
CtrlNinety	0.002029
CtrlNinety	0.00211794
CtrlNinety	0.00103636
CtrlNinety	0.00179494
CtrlNinety	0.00211205
CtrlNinety	0.00254159
CtrlNinety	0.00473131
CtrlNinety	0.00260422
CtrlNinety	0.0037995
CtrlNinety	0.00317454
CtrlNinety	0.00288882
CtrlNinety	0.00259643
CtrlNinety	0.0018594
CtrlNinety	0.00149359
CtrlNinety	0.00488076
CtrlNinety	0.00169895
CtrlNinety	0.00363525
CtrlNinety	0.00304296
CtrlNinety	0.00385828
CtrlNinety	0.00353137
CtrlNinety	0.00467802
CtrlNinety	0.00445979
CtrlNinety	0.00285501
CtrlNinety	0.00377798
CtrlNinety	0.00367432
CtrlNinety	0.00365284
CtrlNinety	0.00254778
CtrlNinety	0.00295288
CtrlNinety	0.00361297
CtrlNinety	0.00315761
CtrlNinety	0.00220542
CtrlNinety	0.00243726
CtrlNinety	0.0045038
CtrlNinety	0.00500382
CtrlNinety	0.0053438
CtrlNinety	0.00319265
CtrlNinety	0.00570444
CtrlNinety	0.00365665
CtrlNinety	0.00243073
CtrlNinety	0.00252269
CtrlNinety	0.00390763
CtrlNinety	0.0093672
CtrlNinety	0.00259187
CtrlNinety	0.00367907
CtrlNinety	0.00509504
CtrlNinety	0.0037393
CtrlNinety	0.00608614
CtrlNinety	0.00472666
CtrlNinety	0.00585755
CtrlNinety	0.00415955
CtrlNinety	0.00387057
CtrlNinety	0.00551006
CtrlNinety	0.00195738
CtrlNinety	0.00278497
CtrlNinety	0.00422524
CtrlNinety	0.00394267
CtrlNinety	0.00299327
CtrlNinety	0.00226629
CtrlNinety	0.00550251
CtrlNinety	0.00225585
CtrlNinety	0.0024184
CtrlNinety	0.00382166
CtrlNinety	0.00315186
CtrlNinety	0.00371154
CtrlNinety	0.00409417
CtrlNinety	0.00288645
CtrlNinety	0.00426994
CtrlNinety	0.00273868
CtrlNinety	0.00376734
CtrlNinety	0.00489743
CtrlNinety	0.00546569
CtrlNinety	0.0031937
CtrlNinety	0.00351824
CtrlNinety	0.0030694
CtrlNinety	0.00222373
CtrlNinety	0.00432203
CtrlNinety	0.00216831
CtrlNinety	0.00342188
CtrlNinety	0.00469375
CtrlNinety	0.00404599
CtrlNinety	0.00511171
CtrlNinety	0.00597737
CtrlNinety	0.00604558
CtrlNinety	0.00315497
CtrlNinety	0.00268064
CtrlNinety	0.00503495
CtrlNinety	0.00322452
CtrlNinety	0.0034018
CtrlNinety	0.00697347
CtrlNinety	0.00347007
CtrlNinety	0.00204334
CtrlNinety	0.00331384
CtrlNinety	0.00247826
CtrlNinety	0.00334032
CtrlNinety	0.0024958
CtrlNinety	0.00364686
CtrlNinety	0.00338657
CtrlNinety	0.00467558
CtrlNinety	0.00199009
CtrlNinety	0.00210243
CtrlNinety	0.00118267
CtrlNinety	0.00187423
CtrlNinety	0.00211205
CtrlNinety	0.0022986
CtrlNinety	0.00473131
CtrlNinety	0.00246421
CtrlNinety	0.0037995
CtrlNinety	0.00317454
CtrlNinety	0.00320944
CtrlNinety	0.00253773
CtrlNinety	0.00178582
CtrlNinety	0.00149359
CtrlNinety	0.00489149
CtrlNinety	0.00159021
CtrlNinety	0.00252411
CtrlNinety	0.00229551
CtrlNinety	0.00399607
CtrlNinety	0.00318771
CtrlNinety	0.00467802
CtrlNinety	0.00422462
CtrlNinety	0.00285501
CtrlNinety	0.00383497
CtrlNinety	0.00440489
CtrlNinety	0.00365284
CtrlNinety	0.00231338
CtrlNinety	0.00278343
CtrlNinety	0.00338836
CtrlNinety	0.002925
CtrlNinety	0.0020694
CtrlNinety	0.00243726
CtrlNinety	0.0045038
CtrlNinety	0.00500382
CtrlNinety	0.0053438
CtrlNinety	0.00376249
CtrlNinety	0.00524374
CtrlNinety	0.00381963
CtrlNinety	0.00290565
CtrlNinety	0.00252269
CtrlNinety	0.0041816
CtrlNinety	0.0093672
CtrlNinety	0.00239083
CtrlNinety	0.00427651
CtrlNinety	0.00387356
CtrlNinety	0.00238267
CtrlNinety	0.00608614
CtrlNinety	0.0052753
CtrlNinety	0.00525531
CtrlNinety	0.00441022
CtrlNinety	0.00387057
CtrlNinety	0.00551006
CtrlNinety	0.0022122
CtrlNinety	0.00278497
CtrlNinety	0.00422524
CtrlNinety	0.00372472
CtrlNinety	0.00257047
CtrlNinety	0.00324916
CtrlNinety	0.0034604
CtrlNinety	0.0022084
CtrlNinety	0.00196748
CtrlNinety	0.00345613
CtrlNinety	0.00354012
CtrlNinety	0.00368713
CtrlNinety	0.00298319
CtrlNinety	0.00288645
CtrlNinety	0.00426994
CtrlNinety	0.00285187
CtrlNinety	0.00376734
CtrlNinety	0.00428323
CtrlNinety	0.00546569
CtrlNinety	0.0031937
CtrlNinety	0.00351824
CtrlNinety	0.0034649
CtrlNinety	0.00222373
CtrlNinety	0.00328369
CtrlNinety	0.00182533
CtrlNinety	0.00342188
CtrlNinety	0.00469375
CtrlNinety	0.00377795
CtrlNinety	0.00511423
CtrlNinety	0.00630888
CtrlNinety	0.00584453
CtrlNinety	0.00447622
CtrlNinety	0.00236784
CtrlNinety	0.00364884
CtrlNinety	0.00322452
CtrlNinety	0.00336028
CtrlNinety	0.00697347
CtrlNinety	0.00331047
CtrlNinety	0.00204334
CtrlNinety	0.0033067
CtrlNinety	0.0026146
CtrlNinety	0.00330429
CtrlNinety	0.00276394
CtrlNinety	0.00353371
CtrlNinety	0.0035972
CtrlNinety	0.00472304
CtrlNinety	0.00199009
CtrlNinety	0.00211794
CtrlNinety	0.00153852
CtrlNinety	0.00204592
CtrlNinety	0.00211205
CtrlNinety	0.00182091
CtrlNinety	0.00509587
CtrlNinety	0.00246421
CtrlNinety	0.00376092
CtrlNinety	0.00317454
CtrlNinety	0.00320944
CtrlNinety	0.00224986
CtrlNinety	0.00183935
CtrlNinety	0.00149359
CtrlNinety	0.00626026
CtrlNinety	0.00159021
CtrlNinety	0.00252411
CtrlNinety	0.00229551
CtrlNinety	0.00385828
CtrlNinety	0.00325357
CtrlNinety	0.00467802
CtrlNinety	0.00417371
CtrlNinety	0.00267613
CtrlNinety	0.00433326
CtrlNinety	0.00428519
CtrlNinety	0.00391366
CtrlNinety	0.00254778
CtrlNinety	0.00254265
CtrlNinety	0.00362871
CtrlNinety	0.002925
CtrlNinety	0.00201895
CtrlNinety	0.00243726
CtrlNinety	0.0045038
CtrlNinety	0.00490495
CtrlNinety	0.0053438
CtrlNinety	0.00376249
CtrlNinety	0.00487508
CtrlNinety	0.00381963
CtrlNinety	0.00307967
CtrlNinety	0.00263315
CtrlNinety	0.00424654
CtrlNinety	0.00984984
CtrlNinety	0.00202238
CtrlNinety	0.00437825
CtrlNinety	0.00362067
CtrlNinety	0.00238267
CtrlNinety	0.00608614
CtrlNinety	0.00625007
CtrlNinety	0.00525531
CtrlNinety	0.00457286
CtrlNinety	0.00226324
CtrlNinety	0.00551006
CtrlNinety	0.0022122
CtrlNinety	0.00219792
CtrlNinety	0.0026365
CtrlNinety	0.00348706
CtrlNinety	0.00227065
CtrlNinety	0.00324916
CtrlNinety	0.00300246
CtrlNinety	0.00225585
CtrlNinety	0.00222872
CtrlNinety	0.00346145
CtrlNinety	0.00354012
CtrlNinety	0.00389831
CtrlNinety	0.00229481
CtrlNinety	0.0029062
CtrlNinety	0.00444523
CtrlNinety	0.00285187
CtrlNinety	0.00376734
CtrlNinety	0.00273355
CtrlNinety	0.00546569
CtrlNinety	0.00307073
CtrlNinety	0.00360194
CtrlNinety	0.00331022
CtrlNinety	0.00273621
CtrlNinety	0.00312502
CtrlNinety	0.00165707
CtrlNinety	0.00342188
CtrlNinety	0.00474132
CtrlNinety	0.00377795
CtrlNinety	0.00523113
CtrlNinety	0.00644693
CtrlNinety	0.00539856
CtrlNinety	0.00315497
CtrlNinety	0.00268064
CtrlNinety	0.00342376
CtrlNinety	0.00310975
CtrlNinety	0.00328016
CtrlNinety	0.00681914
CtrlNinety	0.00331047
CtrlNinety	0.00197346
CtrlNinety	0.00322062
CtrlNinety	0.00249822
CtrlNinety	0.00334032
CtrlNinety	0.00309985
CtrlNinety	0.00434531
CtrlNinety	0.00313985
CtrlNinety	0.00467558
CtrlNinety	0.0020116
CtrlNinety	0.00210243
CtrlNinety	0.00166039
CtrlNinety	0.00213784
CtrlNinety	0.00208373
CtrlNinety	0.00182091
CtrlNinety	0.00537049
CtrlNinety	0.0026249
CtrlNinety	0.0037995
CtrlNinety	0.00317454
CtrlNinety	0.00321681
CtrlNinety	0.00224845
CtrlNinety	0.00183935
CtrlNinety	0.00149359
CtrlNinety	0.00626026
CtrlNinety	0.00255817
CtrlNinety	0.00311025
CtrlNinety	0.00250699
CtrlNinety	0.00375841
CtrlNinety	0.00325357
CtrlNinety	0.00467802
CtrlNinety	0.00413835
CtrlNinety	0.00267613
CtrlNinety	0.00472738
CtrlNinety	0.00367432
CtrlNinety	0.00391366
CtrlNinety	0.00322649
CtrlNinety	0.00254265
CtrlNinety	0.00360545
CtrlNinety	0.00315192
CtrlNinety	0.00198745
CtrlNinety	0.00274277
CtrlNinety	0.00584199
CtrlNinety	0.00434985
CtrlNinety	0.00508279
CtrlNinety	0.00419531
CtrlNinety	0.00487508
CtrlNinety	0.00365965
CtrlNinety	0.00290565
CtrlNinety	0.00263315
CtrlNinety	0.0041816
CtrlNinety	0.00984984
CtrlNinety	0.00202238
CtrlNinety	0.00437825
CtrlNinety	0.00342311
CtrlNinety	0.00244379
CtrlNinety	0.00608614
CtrlNinety	0.00625007
CtrlNinety	0.0049187
CtrlNinety	0.00457286
CtrlNinety	0.00400505
CtrlNinety	0.00459952
CtrlNinety	0.00264565
CtrlNinety	0.00278497
CtrlNinety	0.00224566
CtrlNinety	0.00348706
CtrlNinety	0.0012321
CtrlNinety	0.00302409
CtrlNinety	0.00300246
CtrlNinety	0.00248658
CtrlNinety	0.0024184
CtrlNinety	0.00330707
CtrlNinety	0.00367477
CtrlNinety	0.00389831
CtrlNinety	0.00222683
CtrlNinety	0.00348155
CtrlNinety	0.00426994
CtrlNinety	0.00285187
CtrlNinety	0.00411725
CtrlNinety	0.00273355
CtrlNinety	0.00558722
CtrlNinety	0.00269809
CtrlNinety	0.00385117
CtrlNinety	0.00331022
CtrlNinety	0.00246846
CtrlNinety	0.00312502
CtrlNinety	0.00182533
CtrlNinety	0.00346533
CtrlNinety	0.00469375
CtrlNinety	0.00421496
CtrlNinety	0.00523113
CtrlNinety	0.006505
CtrlNinety	0.00501605
CtrlNinety	0.00315497
CtrlNinety	0.00204806
CtrlNinety	0.00342376
CtrlNinety	0.00343377
CtrlNinety	0.00328016
CtrlNinety	0.00680545
CtrlNinety	0.00275256
CtrlNinety	0.00197346
CtrlNinety	0.00322062
CtrlNinety	0.00255209
CtrlNinety	0.00346881
CtrlNinety	0.00343255
CtrlNinety	0.00368308
CtrlNinety	0.00358462
CtrlNinety	0.00425416
CtrlNinety	0.0020116
CtrlNinety	0.00210243
CtrlNinety	0.00174657
CtrlNinety	0.00213784
CtrlNinety	0.0013283
CtrlNinety	0.00235763
CtrlNinety	0.00553761
CtrlNinety	0.00276435
CtrlNinety	0.00489207
CtrlNinety	0.00317454
CtrlNinety	0.00321681
CtrlNinety	0.00224986
CtrlNinety	0.00183935
CtrlNinety	0.00137426
CtrlNinety	0.00626026
CtrlNinety	0.00255817
CtrlNinety	0.0041184
CtrlNinety	0.00328497
CtrlNinety	0.00375841
CtrlNinety	0.00342205
CtrlNinety	0.00467464
CtrlNinety	0.00395095
CtrlNinety	0.00307369
CtrlNinety	0.00545569
CtrlNinety	0.00367432
CtrlNinety	0.00401694
CtrlNinety	0.00340036
CtrlNinety	0.00273841
CtrlNinety	0.00360545
CtrlNinety	0.00312542
CtrlNinety	0.00198745
CtrlNinety	0.00274277
CtrlNinety	0.00584199
CtrlNinety	0.00434985
CtrlNinety	0.00503752
CtrlNinety	0.00419531
CtrlNinety	0.00431704
CtrlNinety	0.00381963
CtrlNinety	0.00290565
CtrlNinety	0.00298315
CtrlNinety	0.00424654
CtrlNinety	0.00990651
CtrlNinety	0.00222873
CtrlNinety	0.00427651
CtrlNinety	0.00287549
CtrlNinety	0.00306271
CtrlNinety	0.00580434
CtrlNinety	0.00625007
CtrlNinety	0.00469166
CtrlNinety	0.00457766
CtrlNinety	0.00335328
CtrlNinety	0.00453435
CtrlNinety	0.00318854
CtrlNinety	0.00327285
CtrlNinety	0.00169885
CtrlNinety	0.00348706
CtrlNinety	0.0012321
CtrlNinety	0.00266246
CtrlNinety	0.00379323
CtrlNinety	0.00259442
CtrlNinety	0.00222872
CtrlNinety	0.00279
CtrlNinety	0.00367477
CtrlNinety	0.00389831
CtrlNinety	0.00222683
CtrlNinety	0.00397035
CtrlNinety	0.00426994
CtrlNinety	0.00381072
CtrlNinety	0.00411725
CtrlNinety	0.00296392
CtrlNinety	0.0057181
CtrlNinety	0.00268149
CtrlNinety	0.00385117
CtrlNinety	0.00348923
CtrlNinety	0.00246846
CtrlNinety	0.00345644
CtrlNinety	0.00182533
CtrlNinety	0.00346533
CtrlNinety	0.00467939
CtrlNinety	0.00421496
CtrlNinety	0.00529649
CtrlNinety	0.00653756
CtrlNinety	0.00539856
CtrlNinety	0.00317749
CtrlNinety	0.00204806
CtrlNinety	0.00400389
CtrlNinety	0.0030001
CtrlNinety	0.00314682
CtrlNinety	0.00651036
CtrlNinety	0.00275256
CtrlNinety	0.00204334
CtrlNinety	0.00322062
CtrlNinety	0.00255209
CtrlNinety	0.00363702
CtrlNinety	0.00343255
CtrlNinety	0.00368308
CtrlNinety	0.00352011
CtrlNinety	0.00425416
CtrlNinety	0.00234156
CtrlNinety	0.00237578
CtrlNinety	0.00174657
CtrlNinety	0.00213784
CtrlNinety	0.00129528
CtrlNinety	0.00235763
CtrlNinety	0.00553761
CtrlNinety	0.00276435
CtrlNinety	0.00507894
CtrlNinety	0.002785
CtrlNinety	0.00381516
CtrlNinety	0.00199135
CtrlNinety	0.00172862
CtrlNinety	0.00137426
CtrlNinety	0.00514865
CtrlNinety	0.00255817
CtrlNinety	0.0041184
CtrlNinety	0.00328497
CtrlNinety	0.00399607
CtrlNinety	0.00342205
CtrlNinety	0.00467464
CtrlNinety	0.00395095
CtrlNinety	0.00307369
CtrlNinety	0.00568331
CtrlNinety	0.00380685
CtrlNinety	0.00426709
CtrlNinety	0.00340036
CtrlNinety	0.00257811
CtrlNinety	0.00360545
CtrlNinety	0.00315192
CtrlNinety	0.00198745
CtrlNinety	0.00274277
CtrlNinety	0.00555539
CtrlNinety	0.00434985
CtrlNinety	0.00496873
CtrlNinety	0.00398042
CtrlNinety	0.00431704
CtrlNinety	0.00365965
CtrlNinety	0.00286059
CtrlNinety	0.00308774
CtrlNinety	0.00451643
CtrlNinety	0.0102578
CtrlNinety	0.00222873
CtrlNinety	0.00427651
CtrlNinety	0.0026099
CtrlNinety	0.00301335
CtrlNinety	0.00580434
CtrlNinety	0.00545202
CtrlNinety	0.00438602
CtrlNinety	0.00457766
CtrlNinety	0.00335328
CtrlNinety	0.00453435
CtrlNinety	0.00286726
CtrlNinety	0.00327285
CtrlNinety	0.00169885
CtrlNinety	0.00348706
CtrlNinety	0.00114159
CtrlNinety	0.00302409
CtrlNinety	0.00379323
CtrlNinety	0.00291757
CtrlNinety	0.00220013
CtrlNinety	0.00279
CtrlNinety	0.00367477
CtrlNinety	0.00368713
CtrlNinety	0.00185788
CtrlNinety	0.00400562
CtrlNinety	0.00370325
CtrlNinety	0.00381072
CtrlNinety	0.00411725
CtrlNinety	0.00296392
CtrlNinety	0.0057181
CtrlNinety	0.00269809
CtrlNinety	0.00385117
CtrlNinety	0.00348923
CtrlNinety	0.00246846
CtrlNinety	0.00345644
CtrlNinety	0.00198588
CtrlNinety	0.00346533
CtrlNinety	0.00467939
CtrlNinety	0.00421496
CtrlNinety	0.00523113
CtrlNinety	0.006505
CtrlNinety	0.00539856
CtrlNinety	0.00364552
CtrlNinety	0.0025727
CtrlNinety	0.00359726
CtrlNinety	0.0030001
CtrlNinety	0.00310227
CtrlNinety	0.00591245
CtrlNinety	0.00237629
CtrlNinety	0.00241822
CtrlNinety	0.0032619
CtrlNinety	0.00249822
CtrlNinety	0.00363702
CtrlNinety	0.00336632
CtrlNinety	0.00368308
CtrlNinety	0.0035544
CtrlNinety	0.00442273
CtrlNinety	0.00236246
CtrlNinety	0.00238349
CtrlNinety	0.00189681
CtrlNinety	0.00213784
CtrlNinety	0.00117779
CtrlNinety	0.00307507
CtrlNinety	0.00537049
CtrlNinety	0.0028228
CtrlNinety	0.00507894
CtrlNinety	0.00264427
CtrlNinety	0.00381516
CtrlNinety	0.00199135
CtrlNinety	0.00149099
CtrlNinety	0.00137426
CtrlNinety	0.0048982
CtrlNinety	0.00270682
CtrlNinety	0.00434847
CtrlNinety	0.0036377
CtrlNinety	0.00407411
CtrlNinety	0.00496273
CtrlNinety	0.00467464
CtrlNinety	0.00395095
CtrlNinety	0.00308049
CtrlNinety	0.0064832
CtrlNinety	0.00380685
CtrlNinety	0.004402
CtrlNinety	0.00340036
CtrlNinety	0.00273841
CtrlNinety	0.00362871
CtrlNinety	0.00323204
CtrlNinety	0.00198745
CtrlNinety	0.00303511
CtrlNinety	0.00584199
CtrlNinety	0.00434985
CtrlNinety	0.00496873
CtrlNinety	0.00398042
CtrlNinety	0.00510896
CtrlNinety	0.00364689
CtrlNinety	0.00286059
CtrlNinety	0.00338213
CtrlNinety	0.00451643
CtrlNinety	0.00990651
CtrlNinety	0.00230007
CtrlNinety	0.00378068
CtrlNinety	0.0026099
CtrlNinety	0.00306271
CtrlNinety	0.00533027
CtrlNinety	0.00545202
CtrlNinety	0.00469166
CtrlNinety	0.00457766
CtrlNinety	0.00269813
CtrlNinety	0.00444001
CtrlNinety	0.00286726
CtrlNinety	0.00303681
CtrlNinety	0.00152309
CtrlNinety	0.00317737
CtrlNinety	0.00114159
CtrlNinety	0.00302409
CtrlNinety	0.00461996
CtrlNinety	0.00350082
CtrlNinety	0.00222872
CtrlNinety	0.00270717
CtrlNinety	0.00367477
CtrlNinety	0.00375391
CtrlNinety	0.00185788
CtrlNinety	0.00400562
CtrlNinety	0.00368597
CtrlNinety	0.00386689
CtrlNinety	0.00411725
CtrlNinety	0.00412067
CtrlNinety	0.0057181
CtrlNinety	0.00253331
CtrlNinety	0.00373918
CtrlNinety	0.00331022
CtrlNinety	0.00270536
CtrlNinety	0.00396503
CtrlNinety	0.00221236
CtrlNinety	0.00346533
CtrlNinety	0.00461168
CtrlNinety	0.00450908
CtrlNinety	0.00517444
CtrlNinety	0.006505
CtrlNinety	0.00553877
CtrlNinety	0.00330489
CtrlNinety	0.00269187
CtrlNinety	0.00359726
CtrlNinety	0.0030001
CtrlNinety	0.00310227
CtrlNinety	0.00526358
CtrlNinety	0.00237629
CtrlNinety	0.00197346
CtrlNinety	0.0032619
CtrlNinety	0.00249822
CtrlNinety	0.00382926
CtrlNinety	0.00343255
CtrlNinety	0.00411524
CtrlNinety	0.00352011
CtrlNinety	0.00442273
CtrlNinety	0.00236246
CtrlNinety	0.00293579
CtrlNinety	0.00174657
CtrlNinety	0.00212069
CtrlNinety	0.00117213
CtrlNinety	0.00337633
CtrlNinety	0.00537049
CtrlNinety	0.00314679
CtrlNinety	0.00545921
CtrlNinety	0.002785
CtrlNinety	0.00321681
CtrlNinety	0.0018861
CtrlNinety	0.0014897
CtrlNinety	0.00161699
CtrlNinety	0.00345098
CtrlNinety	0.00278437
CtrlNinety	0.00516491
CtrlNinety	0.0036377
CtrlNinety	0.00408462
CtrlNinety	0.00543427
CtrlNinety	0.0044189
CtrlNinety	0.00395902
CtrlNinety	0.00373138
CtrlNinety	0.0064832
CtrlNinety	0.00361621
CtrlNinety	0.00466313
CtrlNinety	0.00336969
CtrlNinety	0.00281444
CtrlNinety	0.00360545
CtrlNinety	0.00323204
CtrlNinety	0.00206557
CtrlNinety	0.00274277
CtrlNinety	0.00555539
CtrlNinety	0.00488271
CtrlNinety	0.00496873
CtrlNinety	0.00344198
CtrlNinety	0.00510896
CtrlNinety	0.00327364
CtrlNinety	0.00284129
CtrlNinety	0.00376145
CtrlNinety	0.00451643
CtrlNinety	0.00990651
CtrlNinety	0.00231898
CtrlNinety	0.00322566
CtrlNinety	0.00165001
CtrlNinety	0.00343972
CtrlNinety	0.00533027
CtrlNinety	0.00529871
CtrlNinety	0.00459459
CtrlNinety	0.00421614
CtrlNinety	0.00335328
CtrlNinety	0.00444001
CtrlNinety	0.00313192
CtrlNinety	0.00327285
CtrlNinety	0.00152309
CtrlNinety	0.0043604
CtrlNinety	0.00121296
CtrlNinety	0.00321249
CtrlNinety	0.0046602
CtrlNinety	0.00350082
CtrlNinety	0.00249872
CtrlNinety	0.00270717
CtrlNinety	0.00351076
CtrlNinety	0.00343018
CtrlNinety	0.0032655
CtrlNinety	0.00400562
CtrlNinety	0.00364075
CtrlNinety	0.00381072
CtrlNinety	0.00389689
CtrlNinety	0.00534534
CtrlNinety	0.00559511
CtrlNinety	0.00246885
CtrlNinety	0.00359597
CtrlNinety	0.00359661
CtrlNinety	0.00270536
CtrlNinety	0.00410467
CtrlNinety	0.00281406
CtrlNinety	0.00336005
CtrlNinety	0.0045681
CtrlNinety	0.00450908
CtrlNinety	0.00512167
CtrlNinety	0.006505
CtrlNinety	0.00568831
CtrlNinety	0.00364552
CtrlNinety	0.00269187
CtrlNinety	0.00381806
CtrlNinety	0.00301449
CtrlNinety	0.0031404
CtrlNinety	0.0050585
CtrlNinety	0.00237629
CtrlNinety	0.00221044
CtrlNinety	0.0032619
CtrlNinety	0.00238283
CtrlNinety	0.0041857
CtrlNinety	0.00336632
CtrlNinety	0.00368308

## Sheet: panel 4t
Genotype	Score
Mutant	0.092
Mutant	0.205
Mutant	0.001
Mutant	0.102
Mutant	0.144
Mutant	0.102
Mutant	0.058
Mutant	0.061
Mutant	0.17
Mutant	0.076
Mutant	0.153
Mutant	0.097
Mutant	0.205
Mutant	0.066
Mutant	0.266
Mutant	0.104
Mutant	0.078
Mutant	0.024
Mutant	0.089
Mutant	0.055
Mutant	0.037
Mutant	0.077
Mutant	0.016
Mutant	0.023
Mutant	0.056
Mutant	0.18
Mutant	0.143
Mutant	0.094
Mutant	0.283
Mutant	0.082
Mutant	0.16
Mutant	0.209
Mutant	0.151
Mutant	0.182
Mutant	0.134
Mutant	0.098
Mutant	0.116
Mutant	0.128
Mutant	0.067
Mutant	0.103
Mutant	0.097
Mutant	0.095
Mutant	0.102
Mutant	0.139
Mutant	0.183
Mutant	0.226
Mutant	0.044
Mutant	0.258
Mutant	0.059
Mutant	0.219
Mutant	0.414
Mutant	0.209
Mutant	0.166
Mutant	0.215
Mutant	0.227
Mutant	0.174
Mutant	0.146
Mutant	0.173
Mutant	0.143
Mutant	0.111
Mutant	0.099
Mutant	0.114
Mutant	0.204
Mutant	0.196
Mutant	0.187
Mutant	0.135
Mutant	0.171
Mutant	0.153
Mutant	0.178
Mutant	0.168
Mutant	0.106
Mutant	0.184
Mutant	0.138
Control	0.122
Control	0.018
Control	0.209
Control	0.177
Control	0.476
Control	0.415
Control	0.409
Control	0.336
Control	0.147
Control	0.154
Control	0.281
Control	0.121
Control	0.209
Control	0.436
Control	0.17
Control	0.44
Control	0.06
Control	0.178
Control	0.15
Control	0.225
Control	0.156
Control	0.078
Control	0.165
Control	0.232
Control	0.182
Control	0.159
Control	0.164
Control	0.178
Control	0.152
Control	0.225
Control	0.339
Control	0.201
Control	0.348
Control	0.428
Control	0.31
Control	0.075
Control	0.069
Control	0.205
Control	0.141
Control	0.066
Control	0.213
Control	0.058
Control	0.309
Control	0.288
Control	0.201
Control	0.148
Control	0.077
Control	0.198
Control	0.13
Control	0.016
Control	0.137
Control	0.28
Control	0.04
Control	0.31
Control	0.145
Control	0.032
Control	0.033
Control	0.026
Control	0.017
Control	0.011
Control	0.341
Control	0.286
Control	0.039
Control	0.257
Control	0.191
Control	0.08
Control	0.206
Control	0.073
Control	0.21
Control	0.125
Control	0.338
Control	0.183
Control	0.204
Control	0.072
Control	0.194
Control	0.135
Control	0.135
Control	0.082
Control	0.283
Control	0.254
Control	0.179
Control	0.114
Control	0.259
Control	0.253
Control	0.213
Control	0.362
Control	0.206
Control	0.208
Control	0.137
Control	0.34
Control	0.17
Control	0.094
Control	0.2
Control	0.162
Control	0.122
Control	0.169
Control	0.041
Control	0.011
Control	0.034

## Sheet: panels 4w-y
WGA_quantified_cells
Genotype	Major Axis Length	Eccentricity	Aspect Ratio	Area	Minor Axis Length	Diameter
Cre_+	58.826	0.886779	2.1636	5024.73	27.189	30.4948
Cre_+	29.401	0.651184	1.31766	2060.96	22.313	15.3593
Cre_+	34.101	0.848099	1.88737	1935.65	18.068	17.9942
Cre_+	28.638	0.786707	1.61989	1590.56	17.679	15.1289
Cre_+	46.679	0.905561	2.35729	2903.89	19.802	24.5181
Cre_+	30.641	0.726823	1.45598	2025.82	21.045	16.0485
Cre_+	25.979	0.664275	1.33781	1584.89	19.419	13.6584
Cre_+	18.883	0.770271	1.5681	714.364	12.042	10.2255
Cre_+	37.169	0.89235	2.21561	1958.93	16.776	19.6923
Cre_+	26.164	0.701977	1.4041	1531.65	18.634	13.7841
Cre_+	32.612	0.718011	1.43672	2325.59	22.699	17.0244
Cre_+	26.918	0.0755837	1.00287	2269.82	26.841	13.9604
Cre_+	62.948	0.886987	2.16547	5748.6	29.069	32.5567
Cre_+	52.498	0.924369	2.62123	3303.16	20.028	27.5596
Cre_+	47.817	0.973711	4.3901	1636.21	10.892	26.1036
Cre_+	36.266	0.885451	2.15177	1920.23	16.854	19.2089
Cre_+	43.351	0.774645	1.58129	3733.68	27.415	22.4661
Cre_+	30.004	0.733327	1.47086	1922.82	20.399	15.7374
Cre_+	31.195	0.950175	3.20804	952.971	9.724	17.2015
Cre_+	38.654	0.929925	2.71924	1726.2	14.215	20.6866
Cre_+	36.202	0.361766	1.07265	3838.45	33.75	18.6373
Cre_+	28.409	0.571676	1.2188	2080.32	23.309	14.8139
Cre_+	34.744	0.88926	2.18626	1734.64	15.892	18.4651
Cre_+	15.381	0.614277	1.26728	586.47	12.137	8.32414
Cre_+	23.316	0.788873	1.62719	1049.59	14.329	12.4716
Cre_+	30.546	0.844107	1.86506	1571.68	16.378	16.2055
Cre_+	22.475	0.894319	2.23498	710.027	10.056	12.355
Cre_+	32.578	0.868912	2.02034	1650.34	16.125	17.2992
Cre_+	39.671	0.810952	1.70907	2892.91	23.212	20.69
Cre_+	20	0.879905	2.1046	597.091	9.503	11.0523
Cre_+	25.808	0.787677	1.62314	1289.14	15.9	13.7156
Cre_+	25.896	0.355234	1.06977	1969.35	24.207	13.4829
Cre_+	31.538	0.766954	1.55836	2005.17	20.238	16.5482
Cre_+	20.509	0.631631	1.28987	1024.45	15.9	10.8994
Cre_+	34.825	0.900623	2.30096	1655.86	15.135	18.563
Cre_+	29.774	0.216324	1.02425	2719.05	29.069	15.3991
Cre_+	34.979	0.923237	2.6026	1476.92	13.44	18.7908
Cre_+	28.702	0.892182	2.21398	1168.96	12.964	15.458
Cre_+	31.971	0.916902	2.50556	1281.61	12.76	17.2383
Cre_+	42.536	0.91747	2.5138	2261.17	16.921	22.5249
Cre_+	28.991	0.66499	1.33895	1972.02	21.652	15.165
Cre_+	22.154	0.637858	1.29844	1187.5	17.062	11.7262
Cre_+	20.014	0.59397	1.24303	1012.36	16.101	10.6285
Cre_+	40.388	0.834796	1.81633	2821.36	22.236	21.1022
Cre_+	34.649	0.83751	1.83009	2060.91	18.933	18.2395
Cre_+	34.59	0.94671	3.10475	1210.67	11.141	18.8474
Cre_+	41.747	0.797351	1.65696	3304.38	25.195	21.702
Cre_+	29.099	0.394256	1.08814	2444.68	26.742	15.0936
Cre_+	22.236	0.614405	1.26744	1225.56	17.544	11.7517
Cre_+	43.747	0.800894	1.66999	3600.25	26.196	22.7085
Cre_+	19.351	0.582939	1.23074	955.848	15.723	10.2909
Cre_+	19.788	0.71669	1.43391	857.889	13.8	10.611
Cre_+	25.874	0.961757	3.65091	576.071	7.087	14.7625
Cre_+	23.898	0.809833	1.70456	1052.59	14.02	12.8013
Cre_+	30.674	0.861998	1.97273	1498.38	15.549	16.3234
Cre_+	19.827	0.360998	1.07231	1151.71	18.49	10.4497
Cre_+	28.168	0.589413	1.23788	2013.64	22.755	14.7029
Cre_+	28.492	0.79496	1.64837	1547.18	17.285	15.0702
Cre_+	26.744	0.892893	2.22089	1011.75	12.042	14.4824
Cre_+	13.536	0.574319	1.22155	471.215	11.081	7.37878
Cre_+	27.578	0.87986	2.10423	1135.49	13.106	14.8411
Cre_+	40.478	0.907567	2.38148	2161.43	16.997	21.4297
Cre_+	48.74	0.920306	2.55625	2919.56	19.067	25.6481
Cre_+	31.616	0.847611	1.8846	1666.27	16.776	16.7503
Cre_+	46.151	0.857408	1.94312	3443.6	23.751	24.0471
Cre_+	31.632	0.817984	1.7384	1808.22	18.196	16.6852
Cre_+	54.589	0.872479	2.04645	4574.67	26.675	28.3177
Cre_+	32.668	0.847558	1.88429	1779.29	17.337	17.2761
Cre_+	38.006	0.765	1.55272	2922.54	24.477	19.7794
Cre_+	26.098	0.70434	1.40872	1518.93	18.526	13.7534
Cre_+	32.335	0.856921	1.94006	1693.09	16.667	17.1375
Cre_+	43.843	0.737589	1.48093	4077.7	29.605	22.662
Cre_+	25.944	0.831256	1.79892	1175.47	14.422	13.8715
Cre_+	29.53	0.741262	1.48983	1838.82	19.821	15.5099
Cre_+	28.538	0.644512	1.30788	1956.27	21.82	14.9229
Cre_+	39.661	0.787197	1.62153	3047.56	24.459	20.6413
Cre_+	37.014	0.863499	1.98275	2170.77	18.668	19.4984
Cre_+	40.14	0.842249	1.85498	2728.75	21.639	20.9975
Cre_+	24.423	0.767648	1.56038	1200.93	15.652	12.9917
Cre_+	13.73	0.244293	1.03125	574.287	13.314	7.38062
Cre_+	19.609	0.61041	1.26249	956.825	15.532	10.4357
Cre_+	33.708	0.906758	2.37163	1505.11	14.213	18.0398
Cre_+	27.951	0.918614	2.53065	969.869	11.045	15.2408
Cre_+	26.912	0.773218	1.57694	1442.87	17.066	14.2445
Cre_+	23.521	0.758135	1.53351	1133.38	15.338	12.5273
Cre_+	20	0.810853	1.70867	735.447	11.705	10.8543
Cre_+	34.355	0.380913	1.08154	3428.38	31.765	17.7183
Cre_+	28.636	0.791728	1.637	1573.72	17.493	15.1365
Cre_+	20.156	0.724123	1.44997	880.238	13.901	10.803
Cre_+	16.194	0.691059	1.38351	595.491	11.705	8.78876
Cre_+	23.243	0.839787	1.84191	921.44	12.619	12.5425
Cre_+	39.159	0.942402	2.98969	1611.34	13.098	21.0743
Cre_+	29.948	0.267094	1.0377	2715.28	28.86	15.4928
Cre_+	48.965	0.892113	2.21331	3403.14	22.123	25.5892
Cre_+	47.563	0.905777	2.35986	3011.63	20.155	24.9614
Cre_+	38.176	0.787365	1.62209	2822.63	23.535	19.899
Cre_+	41.668	0.79039	1.63237	3341.45	25.526	21.6502
Cre_+	30.405	0.83652	1.82503	1591.37	16.66	16.115
Cre_+	34.209	0.871926	2.04233	1800.13	16.75	18.1257
Cre_+	56.303	0.889571	2.18916	4549.2	25.719	29.2461
Cre_+	49.979	0.899489	2.28863	3428.86	21.838	26.1338
Cre_+	43.125	0.80301	1.67795	3482	25.701	22.4015
Cre_+	23.113	0.773675	1.57833	1063.32	14.644	12.3457
Cre_+	22.91	0.637501	1.29794	1270.41	17.651	12.104
Cre_+	25.944	0.860915	1.9656	1075.79	13.199	13.9548
Cre_+	29.773	0.913183	2.45368	1134.95	12.134	16.1133
Cre_+	51.787	0.970288	4.13304	2038.55	12.53	27.96
Cre_+	33.082	0.937545	2.8747	1196.03	11.508	17.9783
Cre_+	44.936	0.776914	1.58829	3994	28.292	23.2621
Cre_+	28.79	0.815978	1.72986	1505.3	16.643	15.2599
Cre_+	30.203	0.938676	2.90023	988.138	10.414	16.5516
Cre_+	24.15	0.917326	2.5117	729.485	9.615	13.3309
Cre_+	50.528	0.814958	1.72557	4648.18	29.282	26.1268
Cre_+	47.912	0.725026	1.45197	4966.86	32.998	24.682
Cre_+	44.708	0.733677	1.47167	4266.86	30.379	23.0898
Cre_+	38.142	0.872187	2.04427	2235.73	18.658	20.0931
Cre_+	33.052	0.789351	1.62882	2107.04	20.292	17.3404
Cre_+	34.333	0.966979	3.92377	943.778	8.75	19.1284
Cre_+	24.524	0.887962	2.17431	868.984	11.279	13.3492
Cre_+	34.311	0.916444	2.49898	1479.97	13.73	18.405
Cre_+	25.001	0.841628	1.85165	1060.49	13.502	13.4263
Cre_+	32.184	0.87457	2.06228	1577.91	15.606	17.1231
Cre_+	18.454	0.800868	1.66989	640.681	11.051	10.0619
Cre_+	28.074	0.634111	1.29326	1914.58	21.708	14.6836
Cre_+	16.033	0.557614	1.20467	670.363	13.309	8.61884
Cre_+	26.476	0.945372	3.06755	717.899	8.631	14.7718
Cre_+	26.34	0.933659	2.79203	780.659	9.434	14.566
Cre_+	27.469	0.889305	2.18667	1084.06	12.562	14.8278
Cre_+	33.049	0.856357	1.93654	1771.9	17.066	17.4928
Cre_+	27.306	0.730213	1.46366	1600.39	18.656	14.3848
Cre_+	30.051	0.881207	2.11537	1341.16	14.206	16.0832
Cre_+	32.202	0.920772	2.56345	1270.84	12.562	17.3827
Cre_+	34.601	0.760346	1.5396	2442.97	22.474	18.0703
Cre_+	24.505	0.773473	1.57771	1195.73	15.532	13.0414
Cre_+	36.001	0.841407	1.85048	2200.37	19.455	18.9257
Cre_+	29.413	0.241144	1.03041	2637.66	28.545	15.2217
Cre_+	21.923	0.91156	2.43211	620.822	9.014	12.1776
Cre_+	13.643	0.810671	1.70794	342.372	7.988	7.67547
Cre_+	14.983	0.851927	1.90964	369.315	7.846	8.44632
Cre_+	13.363	0.777486	1.59008	352.809	8.404	7.47654
Cre_+	10.467	0.626049	1.28241	268.391	8.162	5.8747
Cre_+	13.314	0.826036	1.77425	313.871	7.504	7.54413
Cre_+	22.001	0.876108	2.0742	733.137	10.607	12.0376
Cre_+	40.262	0.927489	2.67486	1903.88	15.052	21.4684
Cre_+	34.442	0.87423	2.05968	1809.37	16.722	18.2508
Cre_+	20.07	0.707586	1.41517	894.2	14.182	10.7426
Cre_+	20.966	0.932616	2.77108	498.347	7.566	11.8685
Cre_+	38.757	0.979613	4.97778	948.013	7.786	21.8674
Cre_+	27.279	0.551747	1.19902	1949.75	22.751	14.239
Cre_+	25.285	0.934297	2.80508	716.029	9.014	14.045
Cre_+	28.443	0.927325	2.67196	951.198	10.645	15.5575
Cre_+	39.637	0.921555	2.57567	1916.29	15.389	21.1063
Cre_+	30.55	0.906384	2.36712	1238.66	12.906	16.4586
Cre_+	21.477	0.829251	1.7893	809.866	12.003	11.6332
Cre_+	25.11	0.899772	2.29169	864.347	10.957	13.7008
Cre_+	31.064	0.952769	3.29277	920.668	9.434	17.1784
Cre_+	31.203	0.928329	2.68991	1137.11	11.6	16.9465
Cre_+	36.087	0.90505	2.35125	1740.01	15.348	19.2191
Cre_+	24.382	0.925745	2.64447	706.236	9.22	13.5132
Cre_+	20.918	0.84543	1.87236	734.177	11.172	11.3952
Cre_+	37.85	0.966161	3.87688	1160.91	9.763	20.8634
Cre_+	39.941	0.90158	2.31153	2168.14	17.279	21.1263
Cre_+	45.369	0.939814	2.92665	2209.51	15.502	24.1478
Cre_+	26.891	0.919827	2.54891	891.27	10.55	14.72
Cre_+	26.708	0.808051	1.69747	1320.17	15.734	14.2027
Cre_+	18.133	0.87456	2.06221	500.906	8.793	10.0976
Cre_+	19.566	0.782776	1.60693	748.439	12.176	10.5865
Cre_+	35.737	0.867675	2.01154	1994.61	17.766	18.8743
Cre_+	20.966	0.841746	1.85228	745.544	11.319	11.4091
Cre_+	43.461	0.977991	4.79279	1238.12	9.068	24.1269
Cre_+	18.028	0.846532	1.8785	543.542	9.597	9.95325
Cre_+	41.119	0.960002	3.57153	1487.24	11.513	22.3453
Cre_+	19.889	0.841344	1.85014	671.694	10.75	10.8696
Cre_+	14.981	0.543107	1.19095	592.021	12.579	8.08598
Cre_+	24.531	0.840925	1.84791	1023.06	13.275	13.1895
Cre_+	22.254	0.889838	2.19165	709.897	10.154	12.2228
Cre_+	22.932	0.828903	1.78765	924.168	12.828	12.3598
Cre_+	30.203	0.758229	1.53377	1868.49	19.692	15.8684
Cre_+	38.023	0.772439	1.57458	2884.55	24.148	19.7988
Cre_+	35.215	0.943573	3.01964	1290.18	11.662	19.1173
Cre_+	31.568	0.790652	1.63328	1916.83	19.328	16.6006
Cre_+	40.553	0.75226	1.51776	3404.03	26.719	21.0354
Cre_+	36.712	0.799268	1.66396	2544.62	22.063	19.188
Cre_+	25.051	0.764852	1.5523	1270.06	16.138	13.3016
Cre_+	75.667	0.952642	3.28844	5469.82	23.01	39.4777
Cre_+	38.21	0.791657	1.63675	2802.34	23.345	19.9234
Cre_+	60.933	0.974957	4.49657	2594.02	13.551	32.7148
Cre_+	22.94	0.675311	1.35587	1219.32	16.919	12.1479
Cre_+	23.73	0.578568	1.22604	1442.92	19.355	12.478
Cre_+	21.203	0.721467	1.44415	977.985	14.682	11.3236
Cre_+	31.101	0.925229	2.63568	1152.94	11.8	16.8683
Cre_+	32.354	0.805474	1.68739	1948.9	19.174	17.0207
Cre_+	22.261	0.848175	1.88781	824.673	11.792	12.0744
Cre_+	23.901	0.667403	1.34283	1336.48	17.799	12.6219
Cre_+	23.228	0.575861	1.22317	1385.76	18.99	12.2256
Cre_+	21.705	0.778538	1.59338	928.861	13.622	11.6492
Cre_+	24.941	0.892775	2.21974	880.391	11.236	13.5804
Cre_+	28.568	0.876167	2.07466	1235.84	13.77	15.3213
Cre_+	20.84	0.681144	1.36584	998.953	15.258	11.1029
Cre_+	23.797	0.90816	2.38878	744.764	9.962	13.0929
Cre_+	17.644	0.815443	1.7276	566.109	10.213	9.6858
Cre_+	18.375	0.463607	1.12862	939.849	16.281	9.75181
Cre_+	28.321	0.841491	1.85092	1361.38	15.301	15.086
Cre_+	27.14	0.824992	1.76946	1307.76	15.338	14.4547
Cre_+	27.117	0.77986	1.59756	1446.02	16.974	14.3573
Cre_+	30.807	0.966207	3.87949	768.554	7.941	17.3432
Cre_+	16.002	0.837096	1.82796	440.079	8.754	8.91498
Cre_+	33.706	0.648343	1.31346	2717.36	25.662	17.5097
Cre_+	27.483	0.903946	2.33838	1014.76	11.753	14.9107
Cre_+	24.698	0.814756	1.72472	1111.1	14.32	13.2114
Cre_+	33.879	0.868794	2.01949	1785.54	16.776	17.9492
Cre_+	26.46	0.932581	2.77039	793.942	9.551	14.6152
Cre_+	27.618	0.760914	1.54118	1554.82	17.92	14.5796
Cre_+	31.34	0.882067	2.12259	1453.73	14.765	16.7313
Cre_+	38.176	0.822177	1.75675	2606.27	21.731	19.9664
Cre_+	31.542	0.923044	2.59947	1202.38	12.134	17.0707
Cre_+	35.234	0.732082	1.46796	2656.8	24.002	18.351
Cre_+	44.588	0.750458	1.51305	4127.94	29.469	23.0505
Cre_+	29.282	0.881472	2.11759	1272.07	13.828	15.6998
Cre_+	20.562	0.675479	1.35615	979.426	15.162	10.9591
Cre_+	81.419	0.963536	3.73722	5572.54	21.786	42.5781
Cre_+	37.601	0.733426	1.47109	3019.33	25.56	19.536
Cre_+	22.263	0.869128	2.02189	770.123	11.011	12.1424
Cre_+	46.099	0.566198	1.2132	5503.03	37.998	23.6561
Cre_+	20.7	0.131589	1.00877	1334.44	20.52	10.8544
Cre_+	29.1	0.5296	1.1789	2256.62	24.684	15.1395
Cre_+	52.66	0.869074	2.0215	4309.61	26.05	27.3407
Cre_+	41.227	0.798928	1.66271	3211.41	24.795	21.4449
Cre_+	42.515	0.760452	1.5399	3687.59	27.609	22.0274
Cre_+	47.155	0.917548	2.51493	2777.66	18.75	24.835
Cre_+	38.205	0.830112	1.79341	2556.88	21.303	19.9992
Cre_+	28.108	0.843083	1.85949	1334.8	15.116	14.9837
Cre_+	27.415	0.92302	2.59907	908.465	10.548	15.007
Cre_+	41.151	0.952547	3.28525	1619.36	12.526	22.2181
Cre_+	27.57	0.969575	4.08505	584.556	6.749	15.8275
Cre_+	18.918	0.919103	2.53797	443.011	7.454	10.728
Cre_+	25.962	0.922391	2.58895	817.904	10.028	14.2755
Cre_+	34.879	0.737538	1.48081	2580.94	23.554	18.1799
Cre_+	39.092	0.900653	2.30129	2086.19	16.987	20.6966
Cre_+	44.827	0.950506	3.21848	1961.45	13.928	24.0227
Cre_+	39.402	0.945213	3.0632	1592.25	12.863	21.2326
Cre_+	35.629	0.962449	3.68373	1082.6	9.672	19.6564
Cre_+	38.001	0.755164	1.52547	2973.97	24.911	19.7632
Cre_+	61.688	0.961157	3.62316	3299.61	17.026	32.6556
Cre_+	35.517	0.735413	1.47576	2685.39	24.067	18.4964
Cre_+	37.204	0.931852	2.75606	1577.76	13.499	19.98
Cre_+	26.264	0.790462	1.63262	1327.35	16.087	13.9483
Cre_+	37.172	0.908136	2.38849	1817.44	15.563	19.7802
Cre_+	47.17	0.793959	1.64481	4249.76	28.678	24.4074
Cre_+	34.286	0.854161	1.92305	1920.41	17.829	18.1045
Cre_+	48.831	0.918868	2.53444	2955.69	19.267	25.6827
Cre_+	48.723	0.795123	1.64894	4522.85	29.548	25.186
Cre_+	54.247	0.690067	1.3817	6690.94	39.261	27.8144
Cre_+	28.135	0.579362	1.22689	2026.93	22.932	14.6809
Cre_+	40.31	0.870757	2.0337	2510.08	19.821	21.1719
Cre_+	34.619	0.821621	1.75428	2146.25	19.734	18.1866
Cre_+	56.073	0.839359	1.83967	5369.31	30.48	28.9563
Cre_+	46.064	0.771129	1.57065	4244.18	29.328	23.8173
Cre_+	51.971	0.892144	2.2136	3833.29	23.478	27.0923
Cre_+	67.857	0.90872	2.39574	6038.08	28.324	35.1264
Cre_+	48.466	0.957619	3.47178	2125.56	13.96	25.9689
Cre_+	32.745	0.855101	1.92879	1746.45	16.977	17.3369
Cre_+	46.696	0.943739	3.02396	2265.34	15.442	24.86
Cre_+	41.27	0.961078	3.61954	1478.31	11.402	22.4448
Cre_+	31.603	0.934144	2.80193	1119.82	11.279	17.2025
Cre_+	44.485	0.733312	1.47082	4226.85	30.245	22.9779
Cre_+	24.642	0.927365	2.67267	713.767	9.22	13.6573
Cre_+	29.801	0.777509	1.59015	1754.58	18.741	15.6956
Cre_+	31.603	0.842407	1.85583	1690.7	17.029	16.7294
Cre_+	24.989	0.793671	1.6438	1193.44	15.202	13.3164
Cre_+	23.343	0.745318	1.4999	1141.3	15.563	12.4215
Cre_+	44.842	0.734977	1.47473	4283.6	30.407	23.1584
Cre_+	34.359	0.623086	1.27852	2900.83	26.874	17.8188
Cre_+	35.99	0.647884	1.31278	3099.7	27.415	18.6514
Cre_+	44.635	0.674228	1.35405	4622.38	32.964	22.9945
Cre_+	33.508	0.752947	1.51957	2321.28	22.051	17.5138
Cre_+	33.75	0.950693	3.22442	1109.8	10.467	18.4872
Cre_+	37.336	0.870978	2.03532	2151.65	18.344	19.6857
Cre_+	38.086	0.777683	1.59069	2864.8	23.943	19.8383
Cre_+	41.262	0.793515	1.64325	3254.97	25.11	21.4526
Cre_+	31.025	0.67397	1.35362	2233.96	22.92	16.1893
Cre_+	39.224	0.746206	1.50214	3217.67	26.112	20.3631
Cre_+	35.897	0.891883	2.21109	1830.88	16.235	19.054
Cre_+	19.342	0.354616	1.06951	1098.93	18.085	10.2058
Cre_+	34.533	0.906743	2.37145	1579.81	14.562	18.4522
Cre_+	32.621	0.881863	2.12086	1576.27	15.381	17.3709
Cre_+	18.792	0.483353	1.1423	971.215	16.451	9.96715
Cre_+	20.81	0.6357	1.29544	1050.21	16.064	11.0527
Cre_+	55.483	0.917231	2.51032	3852.49	22.102	28.9967
Cre_+	26.792	0.800677	1.66918	1351.01	16.051	14.2306
Cre_+	18.4	0.852939	1.91567	555.22	9.605	10.1578
Cre_+	24.691	0.832566	1.80529	1060.91	13.677	13.2481
Cre_+	18.398	0.944933	3.05564	348.008	6.021	10.7268
Cre_+	27.782	0.972366	4.28338	566.096	6.486	16.0327
Cre_+	27.26	0.893158	2.22349	1049.94	12.26	14.7417
Cre_+	14.682	0.691068	1.38353	489.477	10.612	8.03276
Cre_+	26.202	0.954114	3.33954	645.851	7.846	14.7708
Cre_+	22.216	0.82669	1.77728	872.42	12.5	11.9966
Cre_+	21.501	0.947658	3.13197	463.713	6.865	12.3165
Cre_+	15.662	0.752884	1.5194	507.191	10.308	8.5907
Cre_+	21.991	0.776349	1.58654	957.612	13.861	11.7888
Cre_+	29.023	0.834134	1.81303	1459.58	16.008	15.418
Cre_+	18.942	0.877042	2.08154	541.523	9.1	10.5118
Cre_+	21.593	0.914217	2.46777	593.569	8.75	12.0304
Cre_+	25.301	0.92651	2.65767	756.701	9.52	13.9793
Cre_+	35.659	0.867196	2.00817	1989.25	17.757	18.8336
Cre_+	30.027	0.786327	1.61862	1749.96	18.551	15.8228
Cre_+	25.604	0.86724	2.00847	1025.42	12.748	13.8062
Cre_+	22.127	0.812279	1.71447	897.148	12.906	11.9207
Cre_+	25.458	0.926623	2.65963	765.556	9.572	14.0588
Cre_+	26.517	0.839531	1.84056	1200.18	14.407	14.1788
Cre_+	18.156	0.842555	1.85663	557.782	9.779	10.0063
Cre_+	19.769	0.858071	1.9473	630.502	10.152	10.8582
Cre_+	23.783	0.934193	2.80295	633.969	8.485	13.293
Cre_+	20.304	0.816758	1.73316	747.264	11.715	11.0186
Cre_+	18.576	0.745837	1.50121	722.125	12.374	10.0386
Cre_+	47.756	0.974209	4.4317	1616.72	10.776	26.0939
Cre_+	20.066	0.842993	1.859	680.445	10.794	10.9625
Cre_+	16.677	0.83196	1.80233	484.786	9.253	9.23967
Cre_+	41.721	0.919019	2.53669	2155.71	16.447	22.1288
Cre_+	35.183	0.875861	2.07227	1876.59	16.978	18.6276
Cre_+	32.716	0.423258	1.10374	3046.51	29.641	16.9099
Cre_+	28.858	0.745748	1.50099	1743.03	19.226	15.1795
Cre_+	27.052	0.689165	1.38006	1665.9	19.602	14.216
Cre_+	29.885	0.415953	1.09964	2551.55	27.177	15.4923
Cre_+	28.706	0.869833	2.02697	1277.17	14.162	15.3665
Cre_+	22.553	0.159849	1.01303	1577.39	22.263	11.783
Cre_+	28.018	0.705774	1.41156	1747.13	19.849	14.7148
Cre_+	31.498	0.738431	1.48296	2101.78	21.24	16.4905
Cre_+	25.48	0.732571	1.4691	1388.35	17.344	13.4745
Cre_+	36.968	0.881655	2.11912	2026.03	17.445	19.5436
Cre_+	40.416	0.898349	2.27644	2254.24	17.754	21.3462
Cre_+	26.249	0.923375	2.60484	830.986	10.077	14.4269
Cre_+	22.769	0.959193	3.53666	460.516	6.438	13.1528
Cre_+	39.335	0.971994	4.25519	1142.32	9.244	21.7951
Cre_+	34.801	0.949845	3.19774	1189.84	10.883	18.9994
Cre_+	40.541	0.864776	1.9914	2592.86	20.358	21.2662
Cre_+	33.403	0.830723	1.79634	1951.33	18.595	17.5997
Cre_+	34.464	0.886704	2.16292	1725.2	15.934	18.3135
Cre_+	45.904	0.958292	3.49905	1891.91	13.119	24.7015
Cre_+	42.648	0.821553	1.75398	3257.79	24.315	22.201
Cre_+	46.059	0.942517	2.99259	2227.06	15.391	24.5258
Cre_+	51.418	0.881216	2.11544	3926.26	24.306	26.7667
Cre_+	51.088	0.827502	1.78106	4603.72	28.684	26.4345
Cre_+	33.944	0.901617	2.31195	1565.66	14.682	18.128
Cre_+	38.766	0.721479	1.44418	3269.13	26.843	20.1051
Cre_flox	76.655	0.859757	1.95808	9427.57	39.148	39.3065
Cre_flox	44.001	0.695121	1.39103	4372.59	31.632	22.696
Cre_flox	28.568	0.83099	1.79763	1426.29	15.892	15.1828
Cre_flox	42.475	0.824467	1.76707	3207.48	24.037	22.121
Cre_flox	25.51	0.466733	1.13071	1808.08	22.561	13.3204
Cre_flox	43.391	0.555443	1.20257	4918.58	36.082	22.2968
Cre_flox	14.213	0.476721	1.13759	557.875	12.494	7.67529
Cre_flox	23.087	0.734381	1.47332	1136.54	15.67	12.2802
Cre_flox	19.345	0.557867	1.20492	975.728	16.055	10.275
Cre_flox	40.206	0.315013	1.05364	4819.9	38.159	20.6298
Cre_flox	27.588	0.632081	1.29049	1852.84	21.378	14.4392
Cre_flox	36.358	0.795673	1.65091	2515.51	22.023	19.0045
Cre_flox	49.226	0.896934	2.2616	3366.07	21.766	25.7438
Cre_flox	45.618	0.743449	1.49523	4372.34	30.509	23.5566
Cre_flox	29.486	0.9423	2.98713	914.38	9.871	16.2366
Cre_flox	15.794	0.741731	1.49098	525.607	10.593	8.64249
Cre_flox	19.067	0.854289	1.92382	593.676	9.911	10.4954
Cre_flox	22.472	0.590546	1.23915	1280.29	18.135	11.8556
Cre_flox	28.241	0.855227	1.92956	1298.53	14.636	15.0853
Cre_flox	19.88	0.826198	1.775	699.494	11.2	10.8275
Cre_flox	43.621	0.867075	2.00732	2978	21.731	22.8142
Cre_flox	27.156	0.787115	1.62125	1428.99	16.75	14.3886
Cre_flox	30.928	0.931131	2.74209	1095.9	11.279	16.835
Cre_flox	25.942	0.717579	1.4358	1472.53	18.068	13.6889
Cre_flox	26.566	0.874879	2.06466	1073.87	12.867	14.3153
Cre_flox	16.035	0.24704	1.03199	782.734	15.538	8.53349
Cre_flox	22.825	0.864566	1.98997	822.478	11.47	12.4075
Cre_flox	14.38	0.573021	1.2202	532.4	11.785	7.8001
Cre_flox	26.285	0.755915	1.52749	1420.98	17.208	13.9062
Cre_flox	29.335	0.855701	1.93248	1398.97	15.18	15.6337
Cre_flox	19.143	0.708626	1.41727	812.304	13.507	10.2801
Cre_flox	36.721	0.771948	1.57311	2692.91	23.343	19.1471
Cre_flox	46.72	0.873469	2.0539	3338.7	22.747	24.3869
Cre_flox	39.76	0.868135	2.0148	2464.97	19.734	20.8874
Cre_flox	38.013	0.654019	1.32192	3434.08	28.756	19.6675
Cre_flox	44.757	0.834285	1.81379	3469.65	24.676	23.2854
Cre_flox	26.675	0.799747	1.66573	1342	16.014	14.1704
Cre_flox	42.808	0.845373	1.87204	3075.28	22.867	22.34
Cre_flox	36.603	0.847717	1.8852	2232.68	19.416	19.2441
Cre_flox	26.272	0.640308	1.30188	1665.57	20.18	13.7869
Cre_flox	28.257	0.70858	1.41717	1770.02	19.939	14.8371
Cre_flox	30.083	0.915864	2.49073	1141.47	12.078	16.2869
Cre_flox	41.575	0.7542	1.52289	3565.7	27.3	21.5489
Cre_flox	33.706	0.764942	1.55256	2298.88	21.71	17.6293
Cre_flox	27.8	0.870607	2.03261	1194.5	13.677	14.9163
Cre_flox	37.19	0.640995	1.30286	3335.08	28.545	19.2464
Cre_flox	26.978	0.438194	1.11249	2055.28	24.25	14.0452
Cre_flox	32.757	0.851204	1.90536	1769.21	17.192	17.3312
Cre_flox	42.268	0.514279	1.16601	4813.6	36.25	21.717
Cre_flox	26.059	0.836788	1.82639	1168.07	14.268	13.9427
Cre_flox	20.67	0.791906	1.63762	819.631	12.622	11.1538
Cre_flox	23.944	0.648379	1.31351	1371.23	18.229	12.6288
Cre_flox	27.518	0.886222	2.15861	1102.07	12.748	14.8383
Cre_flox	20.202	0.708735	1.41749	904.524	14.252	10.8097
Cre_flox	37.765	0.912924	2.4502	1828.63	15.413	20.1076
Cre_flox	30.509	0.893788	2.2297	1311.47	13.683	16.3694
Cre_flox	23	0.584201	1.23212	1348.81	18.667	12.1161
Cre_flox	20.003	0.576315	1.22365	1027.27	16.347	10.6133
Cre_flox	29.732	0.884485	2.14331	1295.73	13.872	15.9377
Cre_flox	36.818	0.786147	1.61802	2632.01	22.755	19.218
Cre_flox	21.52	0.814636	1.72422	843.804	12.481	11.6221
Cre_flox	52.926	0.864141	1.98708	4428.65	26.635	27.4565
Cre_flox	25.517	0.754391	1.5234	1342.75	16.75	13.5202
Cre_flox	23.298	0.526873	1.17655	1449.36	19.802	12.2373
Cre_flox	37.315	0.809002	1.70124	2571.29	21.934	19.5081
Cre_flox	22.284	0.775571	1.58413	984.792	14.067	11.9341
Cre_flox	24.331	0.856658	1.93842	959.451	12.552	13.1347
Cre_flox	17.537	0.167915	1.0144	952.467	17.288	9.2757
Cre_flox	23.286	0.909757	2.40881	707.191	9.667	12.8474
Cre_flox	24.877	0.892819	2.22017	875.709	11.205	13.5486
Cre_flox	22.284	0.890519	2.19807	709.734	10.138	12.241
Cre_flox	24.66	0.61842	1.27251	1501.32	19.379	12.9663
Cre_flox	40.421	0.660954	1.33258	3851.88	30.333	20.8768
Cre_flox	32.931	0.196041	1.01979	3340.79	32.292	16.9754
Cre_flox	37.759	0.651278	1.3178	3398.92	28.653	19.5384
Cre_flox	23.405	0.88417	2.14057	803.966	10.934	12.7728
Cre_flox	59.114	0.786144	1.61801	6784.99	36.535	30.366
Cre_flox	39.21	0.417401	1.10045	4389.09	35.631	20.1552
Cre_flox	35.706	0.828196	1.78432	2244.71	20.011	18.7452
Cre_flox	35.509	0.692495	1.38615	2857.7	25.617	18.4476
Cre_flox	39.363	0.646488	1.31075	3713.71	30.031	20.3369
Cre_flox	27.877	0.565683	1.21268	2013.25	22.988	14.5448
Cre_flox	36.025	0.52129	1.17181	3479.37	30.743	18.5984
Cre_flox	47.175	0.777218	1.58924	4399.31	29.684	24.3821
Cre_flox	37.631	0.900719	2.30201	1932.56	16.347	19.9665
Cre_flox	33.403	0.30995	1.0518	3332.64	31.758	17.2274
Cre_flox	47.165	0.939742	2.92496	2389.29	16.125	25.045
Cre_flox	49.679	0.908963	2.39879	3232.23	20.71	26.0389
Cre_flox	44.746	0.626555	1.28308	4902.37	34.874	23.0145
Cre_flox	60.722	0.917509	2.51437	4606.95	24.15	31.6182
Cre_flox	39	0.920902	2.56545	1862.58	15.202	20.7827
Cre_flox	43.177	0.660564	1.33197	4397.05	32.416	22.2545
Cre_flox	26.986	0.598703	1.24848	1832.5	21.615	14.1172
Cre_flox	28.127	0.778034	1.59179	1561.38	17.67	14.8594
Cre_flox	35.978	0.843497	1.86173	2184.27	19.325	18.9199
Cre_flox	60.005	0.98988	7.04698	1605.17	8.515	33.526
Cre_flox	58.924	0.834675	1.81573	6007.36	32.452	30.3699
Cre_flox	35.795	0.568983	1.21603	3310.18	29.436	18.5055
Cre_flox	26.011	0.663665	1.33685	1589.95	19.457	13.6739
Cre_flox	69.013	0.933542	2.78964	5363.68	24.739	35.9013
Cre_flox	37.832	0.957325	3.46003	1299.54	10.934	20.646
Cre_flox	46.638	0.88507	2.14842	3180.6	21.708	24.3932
Cre_flox	42.823	0.890139	2.19448	2625.27	19.514	22.5087
Cre_flox	40.751	0.963618	3.74137	1394.43	10.892	22.2462
Cre_flox	32.103	0.509747	1.16235	2785.5	27.619	16.6327
Cre_flox	18.495	0.770386	1.56844	685.159	11.792	10.0317
Cre_flox	39.007	0.882411	2.12549	2248.93	18.352	20.5662
Cre_flox	44.192	0.82598	1.774	3458.48	24.911	22.983
Cre_flox	36.223	0.869543	2.02488	2035.73	17.889	19.1239
Cre_flox	26.437	0.710599	1.42127	1544.89	18.601	13.9291
Cre_flox	31.903	0.650153	1.31613	2429.48	24.24	16.6096
Cre_flox	22.676	0.665516	1.33979	1205.72	16.925	12.0079
Cre_flox	18.658	0.676298	1.35754	805.616	13.744	10.0078
Cre_flox	31.314	0.84331	1.86072	1655.57	16.829	16.5874
Cre_flox	33.32	0.875679	2.07085	1684.27	16.09	17.6954
Cre_flox	36.884	0.774253	1.58009	2704.86	23.343	19.232
Cre_flox	28.568	0.793356	1.64269	1560.83	17.391	15.1053
Cre_flox	42.635	0.854298	1.92388	2968.28	22.161	22.2794
Cre_flox	54.407	0.881983	2.12188	4382.68	25.641	28.2644
Cre_flox	31.447	0.543299	1.19113	2608.25	26.401	16.3191
Cre_flox	33.275	0.406144	1.09432	3178.64	30.407	17.1847
Cre_flox	22.423	0.509826	1.16242	1358.86	19.29	11.7927
Cre_flox	28.529	0.771153	1.57072	1627.89	18.163	15.0499
Cre_flox	38.873	0.856425	1.93697	2450.89	20.069	20.405
Cre_flox	32.558	0.596561	1.246	2672.68	26.13	16.902
Cre_flox	30.907	0.792184	1.63859	1831.45	18.862	16.2728
Cre_flox	37.21	0.760772	1.54079	2823.1	24.15	19.3754
Cre_flox	28.302	0.811814	1.71257	1469.38	16.526	15.0073
Cre_flox	64.374	0.871672	2.04045	6380.37	31.549	33.2072
Cre_flox	68.784	0.960205	3.58045	4151.33	19.211	36.1822
Cre_flox	46.142	0.731046	1.46557	4563.9	31.484	23.8038
Cre_flox	44.335	0.940994	2.95488	2089.79	15.004	23.6449
Cre_flox	54.752	0.857599	1.94432	4843.76	28.16	28.3482
Cre_flox	43.956	0.879064	2.09774	2893.58	20.954	23.0269
Cre_flox	65.883	0.942071	2.9814	4573.79	22.098	34.4322
Cre_flox	50.589	0.912436	2.44368	3290.17	20.702	26.5163
Cre_flox	51.243	0.744465	1.49776	5507.77	34.213	26.3704
Cre_flox	49.806	0.866743	2.00499	3886.88	24.841	25.9055
Cre_flox	35.907	0.683361	1.36971	2957.19	26.215	18.6384
Cre_flox	51.82	0.786311	1.61857	5212.12	32.016	26.7193
Cre_flox	71.907	0.932692	2.77259	5858.78	25.935	37.3398
Cre_flox	44.637	0.388006	1.085	5769.11	41.14	22.861
Cre_flox	23.119	0.426761	1.10575	1518.56	20.908	12.1124
Cre_flox	38.978	0.727769	1.4581	3273.41	26.732	20.2181
Cre_flox	57.016	0.805402	1.68711	6053.4	33.795	29.3516
Cre_flox	62.169	0.73516	1.47516	8231.13	42.144	31.8221
Cre_flox	62.846	0.85131	1.90598	6510.07	32.973	32.376
Cre_flox	40.593	0.612486	1.26505	4092.08	32.088	20.929
Cre_flox	36.34	0.48055	1.14029	3638.34	31.869	18.7401
Cre_flox	39.317	0.812925	1.71712	2828.19	22.897	20.5171
Cre_flox	51.382	0.959801	3.56275	2328.02	14.422	27.4724
Cre_flox	41.804	0.940238	2.93671	1869.5	14.235	22.3704
Cre_flox	20.863	0.764208	1.55046	881.947	13.456	11.2067
Cre_flox	17.357	0.238528	1.02972	919.134	16.856	9.19336
Cre_flox	47.319	0.911388	2.42986	2894.95	19.474	24.8744
Cre_flox	36.706	0.740957	1.48909	2842.52	24.65	19.0975
Cre_flox	31.042	0.714944	1.43024	2116.6	21.704	16.2361
Cre_flox	28.51	0.837659	1.83085	1394.73	15.572	15.1704
Cre_flox	34.555	0.592912	1.24182	3020.73	27.826	17.8984
Cre_flox	30.583	0.788949	1.62745	1805.52	18.792	16.1052
Cre_flox	29.369	0.816646	1.73268	1563.9	16.95	15.5508
Cre_flox	30.083	0.865824	1.9986	1422.54	15.052	16.0408
Cre_flox	18.087	0.389056	1.08552	946.768	16.662	9.58626
Cre_flox	25.511	0.589606	1.2381	1651.39	20.605	13.3745
Cre_flox	19.231	0.765278	1.55352	747.889	12.379	10.3923
Cre_flox	24.546	0.747752	1.50607	1256.8	16.298	13.026
Cre_flox	22.001	0.710682	1.42144	1069.81	15.478	11.7112
Cre_flox	27.171	0.713446	1.42712	1625.17	19.039	14.2991
Cre_flox	44.194	0.890495	2.19783	2791.79	20.108	23.1959
Cre_flox	35.631	0.712535	1.42524	2798.45	25	18.5281
Cre_flox	37.316	0.721143	1.44345	3030.67	25.852	19.3797
Cre_flox	36.202	0.763559	1.54862	2658.71	23.377	18.8753
Cre_flox	37.351	0.593549	1.24255	3527.29	30.06	19.2968
Cre_flox	46.872	0.869022	2.02113	3414.94	23.191	24.4466
Cre_flox	41.651	0.804318	1.68294	3238.42	24.749	21.667
Cre_flox	36.794	0.767381	1.5596	2727.04	23.592	19.1768
Cre_flox	57.451	0.882833	2.12908	4870.28	26.984	29.79
Cre_flox	51.546	0.946315	3.09363	2698.19	16.662	27.3198
Cre_flox	27.433	0.850659	1.90216	1242.94	14.422	14.6676
Cre_flox	23.148	0.69894	1.39825	1203.91	16.555	12.2731
Cre_flox	46.17	0.918422	2.52779	2649.29	18.265	24.3489
Cre_flox	32.439	0.545996	1.19362	2769.61	27.177	16.8163
Cre_flox	36.251	0.886549	2.16153	1909.98	16.771	19.2063
Cre_flox	33.44	0.690539	1.38256	2540.96	24.187	17.4113
Cre_flox	41.345	0.87429	2.06014	2606.75	20.069	21.7026
Cre_flox	28.599	0.853644	1.91991	1338.35	14.896	15.2595
Cre_flox	38.163	0.916894	2.50545	1826.2	15.232	20.3342
Cre_flox	43.35	0.839271	1.8392	3209.95	23.57	22.5946
Cre_flox	20.464	0.108137	1.0059	1307.91	20.344	10.7349
Cre_flox	31.962	0.627311	1.28408	2499.34	24.891	16.623
Cre_flox	29.335	0.617763	1.27168	2125.92	23.068	15.3033
Cre_flox	24.66	0.786334	1.61864	1180.28	15.235	13.1393
Cre_flox	45.856	0.543969	1.19175	5543.17	38.478	23.5239
Cre_flox	32.953	0.871107	2.03627	1675.34	16.183	17.4946
Cre_flox	51.46	0.935802	2.83667	2932.79	18.141	27.1483
Cre_flox	32.043	0.883118	2.13151	1513.31	15.033	17.0873
Cre_flox	57.43	0.63399	1.29309	8013.07	44.413	29.3615
Cre_flox	51.651	0.877432	2.08463	4020.47	24.777	26.8678
Cre_flox	43.156	0.735889	1.47688	3961.74	29.221	22.3164
Cre_flox	40.006	0.799373	1.66435	3021.03	24.037	20.8352
Cre_flox	25.796	0.708829	1.41767	1474.61	18.196	13.6068
Cre_flox	27.497	0.706099	1.4122	1681.99	19.471	14.4546
Cre_flox	45.277	0.837371	1.82937	3520.49	24.75	23.5532
Cre_flox	38.126	0.888529	2.1795	2095.25	17.493	20.1528
Cre_flox	26.764	0.590477	1.23907	1816.16	21.6	14.0015
Cre_flox	59.314	0.839651	1.84119	6002.96	32.215	30.5776
Cre_flox	28.045	0.820471	1.7492	1412.6	16.033	14.8971
Cre_flox	47.802	0.825522	1.77189	4051.41	26.978	24.7869
Cre_flox	39.97	0.833901	1.81188	2770.06	22.06	20.8909
Cre_flox	37.687	0.905019	2.35088	1898.03	16.031	20.0189
Cre_flox	26.184	0.636551	1.29662	1661.15	20.194	13.7403
Cre_flox	49.265	0.903898	2.33783	3261.48	21.073	25.8014
Cre_flox	41.517	0.912009	2.43802	2221.08	17.029	21.9775
Cre_flox	35.764	0.863835	1.98501	2024.32	18.017	18.8745
Cre_flox	31.101	0.718269	1.43727	2114.27	21.639	16.2691
Cre_flox	30.777	0.808787	1.70039	1750.07	18.1	16.2387
Cre_flox	50.062	0.678901	1.36197	5780.94	36.757	25.712
Cre_flox	38.331	0.841108	1.84888	2496.56	20.732	20.0899
Cre_flox	29.207	0.877256	2.08324	1286.43	14.02	15.6451
Cre_flox	19.231	0.654069	1.32199	878.871	14.547	10.2765
Cre_flox	19.526	0.74164	1.49076	803.467	13.098	10.5084
Cre_flox	34.624	0.925828	2.64588	1423.42	13.086	18.6349
Cre_flox	32.324	0.835169	1.8182	1805.34	17.778	17.0711
Cre_flox	29.364	0.903064	2.32826	1163.45	12.612	15.8461
Cre_flox	45.355	0.975669	4.56104	1416.89	9.944	24.958
Cre_flox	31.695	0.755553	1.52651	2067.43	20.763	16.6108
Cre_flox	31.362	0.943618	3.02081	1022.9	10.382	17.1914
Cre_flox	29.833	0.690049	1.38167	2023.67	21.592	15.6073
Cre_flox	28.2	0.845144	1.87077	1335.45	15.074	15.0354
Cre_flox	33.957	0.780368	1.59918	2265.22	21.234	17.7781
Cre_flox	28.459	0.911804	2.43531	1044.81	11.686	15.4472
Cre_flox	26.403	0.808502	1.69925	1288.84	15.538	14.0511
Cre_flox	20.423	0.844613	1.86784	701.534	10.934	11.1454
Cre_flox	49.343	0.956666	3.43423	2227.26	14.368	26.3886
Cre_flox	20.798	0.769962	1.56718	867.112	13.271	11.1826
Cre_flox	22.823	0.834403	1.81437	901.921	12.579	12.3187
Cre_flox	20.798	0.854721	1.92645	705.398	10.796	11.3622
Cre_flox	22.333	0.921626	2.57679	608.087	8.667	12.4549
Cre_flox	33.956	0.656463	1.32563	2732.5	25.615	17.6408
Cre_flox	40.602	0.569482	1.21654	4257.15	33.375	20.9093
Cre_flox	31.903	0.860463	1.96266	1629.18	16.255	16.9328
Cre_flox	35.46	0.336429	1.0619	3720.01	33.393	18.2609
Cre_flox	28.817	0.431078	1.10826	2353.99	26.002	14.9626
Cre_flox	25.517	0.555899	1.20301	1700.36	21.211	13.36
Cre_flox	37.755	0.845721	1.87398	2389.65	20.147	19.8145
Cre_flox	40.777	0.900347	2.29794	2273.22	17.745	21.5375
Cre_flox	41.345	0.836178	1.82329	2945.37	22.676	21.5841
Cre_flox	26.8	0.915862	2.49071	905.935	10.76	14.6454
Cre_flox	49.855	0.980041	5.03027	1552.3	9.911	27.4426
Cre_flox	29.853	0.884846	2.14646	1304.38	13.908	15.9997
Cre_flox	19.827	0.840256	1.84437	669.6	10.75	10.8357
Cre_flox	34.28	0.904631	2.34634	1573.41	14.61	18.3132
Cre_flox	32.028	0.918117	2.52328	1277.16	12.693	17.2756
Cre_flox	30.863	0.377057	1.07969	2771.57	28.585	15.9713
Cre_flox	40.804	0.883615	2.13578	2449.06	19.105	21.4699
Cre_flox	51.971	0.865464	1.99612	4250.94	26.036	26.9836
Cre_flox	32.966	0.899228	2.28581	1493.63	14.422	17.6259
Cre_flox	81.176	0.959717	3.5591	5816.54	22.808	42.3676
Cre_flox	87.849	0.825882	1.77354	13670.4	49.533	44.8113
Cre_flox	36.443	0.636255	1.29621	3218.86	28.115	18.8696

## Sheet: panel 4z
DAPI_areas_summary
Genotype	Counted Nuclei	kNuclei per mm2	Nuclei Mean Area	Nuclei Mean Orientation	Mean nucleus area um^2
Cre_+	228	9.57336	628.583	-0.0756	27.0649
Cre_+	231	10.6347	714.407	-0.008	30.7602
Cre_+	264	12.4765	590.705	-0.1656	25.434
Cre_+	270	12.1142	580.593	-0.1375	24.9986
Cre_+	357	13.02	512.339	0.178	22.0598
Cre_+	375	12.9061	491.891	0.1195	21.1793
Cre_+	402	11.2154	500.572	0.1759	21.5531
Cre_+	158	8.31224	640.665	0.0635	27.5851
Cre_+	387	10.356	646.809	-0.0252	27.8496
Cre_+	345	9.44562	636.904	-0.0637	27.4232
Cre_+	467	9.68948	659.681	-0.1577	28.4039
Cre_+	451	12.6205	466.488	-0.2257	20.0856
Cre_+	309	10.8577	474.168	-0.1272	20.4163
Cre_+	321	9.83348	453.271	-0.2751	19.5165
Cre_+	154	8.61184	675.734	-0.1389	29.0951
Cre_+	364	10.5093	701.016	0.0625	30.1837
Cre_+	332	10.8647	661.907	-0.0777	28.4997
Cre_+	438	10.3375	685.945	0.0039	29.5347
Cre_+	294	12.5183	468.296	-0.1591	20.1634
Cre_+	234	10.3119	506.556	-0.1537	21.8108
Cre_+	301	10.7021	543.017	-0.1664	23.3807
Cre_flox	168	8.35636	554.566	0.1683	23.8779
Cre_flox	329	10.73	675.134	0.0997	29.0692
Cre_flox	358	7.6991	817.369	0.0315	35.1934
Cre_flox	154	10.8484	632.987	-0.1473	27.2545
Cre_flox	286	8.25882	679.28	-0.1096	29.2477
Cre_flox	393	8.79067	679.718	0.0687	29.2666
Cre_flox	229	8.59791	650.699	0.1305	28.0171
Cre_flox	324	8.11947	519.685	-0.0139	22.3761
Cre_flox	357	9.38523	759.874	0.0513	32.7179
Cre_flox	422	9.86367	797.237	0.0003	34.3266
Cre_flox	288	9.55478	803.184	0.0265	34.5827
Cre_flox	249	7.52259	694.791	0.0601	29.9156
Cre_flox	324	8.84874	652.833	0.0505	28.109
Cre_flox	338	8.25882	613.237	0.2195	26.4041
Cre_flox	207	8.00334	566.155	0.0134	24.3769
Cre_flox	345	10.1679	678.736	-0.1668	29.2243
Cre_flox	429	11.6752	747.38	-0.0318	32.1799
Cre_flox	470	9.58032	768.747	-0.093	33.0999
Cre_flox	195	8.14037	675.139	0.0599	29.0694
Cre_flox	224	8.43765	682.393	-0.1272	29.3818
Cre_flox	278	9.22963	611.137	0.0577	26.3137
