# Supplementary material for: A disrupted compartment boundary underlies abnormal cardiac patterning and congenital heart defects
Source: Nat Cardiovasc Res. 2025 Dec 29;5(1):67–83. doi: 10.1038/s44161-025-00755-6 (PMC12811143; doi:10.1038/s44161-025-00755-6)
Supplement: Supplementary file 7 — Statistical source data. [file 44161_2025_755_MOESM7_ESM.xlsx]

## Sheet: panel 5h
	p_val	avg_log2FC	pct.1	pct.2	p_val_adj
Mest	9.6504e-161	5.14535	0.997	0.434	1.9626e-156		Differentially expressed genes between cluster 10 and cluster 5
Cited1	6.13519e-169	4.91136	1	0.34	1.24771e-164		Key:
Nppa	1.39087e-82	3.92233	0.808	0.265	2.82861e-78		+ means up in mutant cluster 10
Nppb	4.0183e-134	3.3278	0.826	0.105	8.17202e-130		- means up in control cluster 5
Myl3	1.60067e-148	2.39596	1	0.888	3.25528e-144
Gja1	9.82814e-207	2.39143	1	0.071	1.99875e-202
Gtsf1	3.78393e-182	2.21625	0.871	0.022	7.69538e-178
Myh7	1.59078e-113	2.08598	1	0.987	3.23517e-109
Mb	1.44772e-159	2.07113	0.937	0.166	2.94423e-155
Myl2	2.77252e-126	2.07039	1	0.787	5.63848e-122
Slit2	6.15293e-208	2.01942	0.97	0.034	1.25132e-203
Smpx	3.56844e-123	1.69887	1	0.742	7.25713e-119
Pln	3.56718e-108	1.63561	1	0.773	7.25458e-104
Fbxl22	4.06603e-102	1.53101	1	0.824	8.26908e-98
Ckm	1.60772e-60	1.48806	0.724	0.25	3.26963e-56
Ntn1	3.31389e-163	1.41379	0.934	0.125	6.73947e-159
Slc6a6	5.60267e-120	1.22582	0.892	0.23	1.13941e-115
Cox8b	3.49881e-101	1.19175	0.919	0.334	7.11553e-97
Gja5	3.43333e-150	1.17828	0.829	0.047	6.98236e-146
Mgst3	3.71645e-117	1.14172	1	0.979	7.55814e-113
Cav3	1.69575e-96	1.13357	0.982	0.736	3.44866e-92
Kcnk3	4.41021e-88	1.04172	0.922	0.384	8.96905e-84
Pcbd1	7.47506e-92	1.03861	0.973	0.717	1.5202e-87
Macrod1	2.07636e-107	1.01293	0.889	0.301	4.22269e-103
Gyg	3.23137e-93	1.01118	1	1	6.57164e-89
Lars2	8.81309e-22	0.960414	1	0.988	1.79232e-17
Gm12033	1.15419e-57	0.929961	0.982	0.367	2.34728e-53
Angpt1	1.08784e-87	0.915649	0.655	0.097	2.21234e-83
Idh2	1.27932e-119	0.913985	1	1	2.60174e-115
Gnai2	2.26856e-78	0.90315	0.994	0.806	4.61358e-74
Fam162a	1.37542e-71	0.902558	1	0.979	2.7972e-67
Cox6a1	4.86177e-113	0.888947	1	1	9.88738e-109
Hopx	6.2089e-59	0.874482	1	0.812	1.2627e-54
Pam	4.41696e-50	0.826447	0.997	0.871	8.98277e-46
Reep5	7.70226e-80	0.822301	0.997	0.98	1.56641e-75
Pla2g16	5.07344e-77	0.821263	0.982	0.8	1.03179e-72
Mtus2	3.91788e-70	0.82031	0.943	0.635	7.96779e-66
Smyd2	2.78783e-76	0.819671	0.901	0.359	5.6696e-72
Capn6	4.70837e-60	0.815069	0.916	0.518	9.57541e-56
Lpl	3.97103e-61	0.812887	0.973	0.767	8.07589e-57
Hand1	3.2949e-92	0.809211	0.724	0.116	6.70084e-88
Uqcrc1	4.04374e-97	0.808112	1	1	8.22376e-93
Igf2r	1.0407e-67	0.806286	1	0.996	2.11647e-63
Sh3kbp1	3.1672e-72	0.805757	0.838	0.351	6.44114e-68
Hcfc1r1	1.63183e-89	0.805071	1	0.999	3.31865e-85
Vcan	3.82477e-47	0.803543	1	0.758	7.77843e-43
Cyba	1.3283e-62	0.803447	0.979	0.802	2.70136e-58
Gmpr	5.69025e-68	0.802678	0.994	0.857	1.15723e-63
Ears2	2.40963e-68	0.788974	0.814	0.356	4.90046e-64
Ldhb	4.7933e-87	0.788045	1	0.999	9.74814e-83
Acot13	3.52619e-79	0.775997	0.997	0.929	7.17122e-75
Gm8730	8.50134e-70	0.772757	0.985	0.87	1.72892e-65
Acadvl	3.02122e-64	0.772716	0.943	0.702	6.14426e-60
Isyna1	4.34308e-55	0.771989	0.952	0.765	8.83251e-51
Sdhb	1.58923e-85	0.76605	1	1	3.23202e-81
Eci1	9.81552e-65	0.760697	0.991	0.912	1.99618e-60
Ndufs3	2.82692e-79	0.7209	1	0.999	5.74911e-75
Acads	4.27818e-63	0.718866	0.985	0.809	8.70053e-59
Uqcrc2	1.73248e-80	0.71871	1	0.997	3.52333e-76
Mpped2	9.50359e-43	0.710455	0.898	0.469	1.93274e-38
Gm13394	4.22086e-70	0.710023	0.871	0.276	8.58397e-66
Cox7a2	2.83264e-115	0.696489	1	1	5.76074e-111
Atp5g1	2.19687e-92	0.692543	1	1	4.46777e-88
Atp5h	1.76994e-105	0.688797	1	1	3.59952e-101
Bex1	2.40844e-40	0.684607	0.985	0.922	4.89805e-36
Atpif1	6.64871e-76	0.683484	1	1	1.35215e-71
0610010O12Rik	1.40325e-53	0.679774	0.943	0.618	2.8538e-49
Asb11	7.53027e-92	0.6786	0.622	0.064	1.53143e-87
Ndufv1	1.65769e-74	0.676383	1	0.979	3.37125e-70
Arhgdib	6.72239e-65	0.67593	0.673	0.181	1.36713e-60
Gstm1	9.6145e-55	0.664097	0.745	0.305	1.9553e-50
Acaa2	6.99195e-52	0.663124	1	0.9	1.42195e-47
Prkar1a	1.23896e-62	0.662959	1	0.989	2.51968e-58
Irx3	2.23276e-78	0.659466	0.733	0.143	4.54077e-74
Idh3g	2.09008e-61	0.65913	0.997	0.938	4.2506e-57
Dbi	6.44321e-59	0.656288	1	0.995	1.31036e-54
Cox6b1	1.7031e-103	0.654824	1	1	3.4636e-99
Crat	9.90899e-54	0.646302	0.925	0.652	2.01519e-49
Mgp	1.46438e-60	0.644707	0.529	0.08	2.97811e-56
Tspo	4.62962e-48	0.644222	0.973	0.779	9.41526e-44
Ndufs2	6.63369e-69	0.642901	1	0.999	1.34909e-64
Ctsd	2.58539e-51	0.638529	0.994	0.954	5.25791e-47
Cxcl12	7.8531e-57	0.635314	0.754	0.243	1.59708e-52
Cyc1	6.94282e-66	0.632593	1	1	1.41196e-61
Cd9	1.50553e-64	0.628589	0.613	0.127	3.0618e-60
Srl	9.49586e-38	0.627747	0.973	0.791	1.93117e-33
Uqcr11	6.67655e-86	0.622972	1	1	1.35781e-81
Ndufb8	2.52639e-86	0.62086	1	1	5.13792e-82
Doc2g	1.74176e-82	0.618547	0.652	0.109	3.54222e-78
Mdh1	4.86839e-83	0.611991	1	1	9.90085e-79
mt-Nd5	2.38541e-27	0.60919	1	0.999	4.85121e-23
Lmod3	2.3063e-77	0.605135	0.664	0.131	4.69032e-73
Etfb	9.51121e-69	0.599007	1	0.999	1.93429e-64
Mrps28	2.84545e-44	0.593534	0.976	0.845	5.78679e-40
Acadl	1.15287e-52	0.592313	1	0.996	2.34459e-48
mt-Nd1	1.19898e-66	0.591607	1	1	2.43837e-62
Txlnb	2.56524e-36	0.585668	0.829	0.522	5.21693e-32
Uqcr10	6.1641e-84	0.583613	1	1	1.25359e-79
Itgav	4.89554e-50	0.583093	0.721	0.294	9.95607e-46
Gsto1	4.9009e-52	0.582842	0.799	0.371	9.96696e-48
Shfm1	1.04383e-66	0.581164	1	1	2.12283e-62
mt-Co2	2.50819e-61	0.575499	1	1	5.1009e-57
Atp5g3	7.44418e-98	0.574342	1	1	1.51392e-93
Sod2	2.24623e-53	0.574183	0.997	0.991	4.56817e-49
Gm826	6.81374e-88	0.573364	0.577	0.051	1.38571e-83
Mpc2	2.5516e-52	0.573084	0.997	0.995	5.18919e-48
2010107E04Rik	3.7241e-72	0.572561	1	1	7.57369e-68
Cnn2	4.75689e-28	0.571634	0.991	0.93	9.67408e-24
Ndufs7	5.5812e-59	0.566391	1	0.999	1.13505e-54
Pdk3	2.86915e-39	0.563152	0.958	0.777	5.835e-35
ZsGreen-full	7.60117e-27	0.562835	0.67	0.304	1.54585e-22
Fabp3	1.55781e-42	0.557261	1	0.989	3.16811e-38
Cox7c	2.41076e-79	0.556728	1	1	4.90277e-75
mt-Nd4	7.45725e-32	0.556687	1	0.999	1.51658e-27
2310050B05Rik	1.72712e-33	0.555369	0.988	0.898	3.51245e-29
Sh3bgr	2.34798e-51	0.555036	1	0.999	4.77508e-47
Sdha	2.01794e-47	0.554765	0.997	0.957	4.10389e-43
mt-Rnr1	4.37819e-29	0.55303	1	1	8.90392e-25
Ndufa13	7.12385e-82	0.54514	1	1	1.44878e-77
Cox8a	2.74302e-111	0.544957	1	1	5.57848e-107
Ttn	2.3585e-18	0.542529	1	1	4.79648e-14
Cox7b	5.85064e-78	0.542434	1	1	1.18985e-73
Lgals1	2.62525e-29	0.541045	0.982	0.938	5.33896e-25
Ndufs5	8.60008e-50	0.540107	1	0.97	1.749e-45
Fam195a	3.02487e-31	0.538536	0.94	0.736	6.15168e-27
Ctgf	7.06664e-20	0.537028	0.595	0.322	1.43714e-15
Cs	4.61207e-48	0.536492	1	0.961	9.37957e-44
Tnnt2	3.77324e-64	0.53601	1	1	7.67365e-60
Ndufb11	2.23784e-70	0.535354	1	1	4.5511e-66
Mef2c	1.42864e-32	0.533232	0.877	0.623	2.90542e-28
Adssl1	3.85654e-36	0.531452	0.913	0.699	7.84304e-32
Idh3b	3.45387e-47	0.531144	1	0.995	7.02413e-43
Pygm	1.39251e-36	0.528349	0.97	0.85	2.83194e-32
Cox5b	1.49839e-92	0.526631	1	1	3.04727e-88
Dsp	1.6923e-35	0.524598	1	0.926	3.44164e-31
Cox4i1	7.04792e-98	0.522179	1	1	1.43333e-93
Aco2	1.63178e-52	0.520383	1	0.997	3.31855e-48
Cox5a	2.75406e-82	0.518763	1	1	5.60093e-78
Slc25a4	7.03031e-66	0.51699	1	1	1.42975e-61
Tsc22d3	1.9598e-20	0.512465	0.862	0.715	3.98564e-16
Atp5e	1.21339e-62	0.512243	1	1	2.46767e-58
Ndufa9	1.07079e-40	0.509064	0.985	0.94	2.17767e-36
Ehd4	2.5251e-28	0.50478	0.973	0.815	5.1353e-24
Ak1	3.37955e-40	0.49907	0.997	0.957	6.87298e-36
Thbs4	1.33428e-26	0.49797	0.775	0.474	2.71353e-22
Slc25a13	2.56228e-47	0.496547	0.736	0.309	5.21091e-43
Ndufa4	2.43159e-74	0.494254	1	1	4.94513e-70
Ndufb5	4.02061e-64	0.493825	1	1	8.17671e-60
Ndufb2	1.74462e-52	0.49329	1	1	3.54804e-48
S100a13	1.28296e-31	0.492751	0.943	0.765	2.60916e-27
Atp5b	2.21804e-71	0.49253	1	1	4.51083e-67
Fth1	1.92453e-65	0.491055	1	1	3.91391e-61
Gsn	3.09794e-35	0.489554	0.97	0.845	6.30027e-31
Pdhb	4.74435e-40	0.488435	0.997	0.979	9.64858e-36
Gsta4	1.18394e-33	0.486076	0.886	0.555	2.40777e-29
Sgca	5.54093e-50	0.48605	0.61	0.179	1.12686e-45
Bcat2	3.78517e-36	0.481911	0.817	0.473	7.69789e-32
Uqcrh	2.18063e-70	0.481505	1	1	4.43475e-66
Fam134b	4.31242e-38	0.481055	0.622	0.242	8.77017e-34
Uqcrfs1	2.43152e-61	0.480852	1	1	4.94498e-57
1110001J03Rik	2.68245e-36	0.477914	0.994	0.947	5.45529e-32
Ndufc1	6.49513e-52	0.477841	1	1	1.32091e-47
Atp5a1	6.25791e-67	0.476819	1	1	1.27267e-62
RP23-463F7.8	1.0718e-44	0.475493	0.673	0.275	2.17972e-40
Mrap	3.58162e-47	0.474521	0.574	0.17	7.28394e-43
Gm5860	7.92012e-66	0.474402	0.483	0.054	1.61072e-61
Sema3a	2.12016e-59	0.473859	0.495	0.075	4.31177e-55
Got2	4.20281e-37	0.473643	0.994	0.953	8.54725e-33
Echs1	7.95605e-40	0.472479	0.994	0.962	1.61802e-35
Actc1	4.58528e-28	0.470689	1	1	9.32508e-24
1700025G04Rik	2.49512e-33	0.469618	0.772	0.452	5.07433e-29
Lama4	3.42384e-24	0.468083	0.901	0.754	6.96307e-20
Gpx1	9.73287e-35	0.464707	1	0.997	1.97937e-30
Rpl18a	3.69395e-59	0.463015	1	1	7.51238e-55
Hadh	2.46466e-30	0.459124	0.973	0.953	5.01238e-26
Ndufab1	6.16473e-53	0.458351	1	1	1.25372e-48
Mcee	1.94227e-31	0.458047	0.922	0.745	3.94999e-27
Nme2	2.38838e-39	0.457879	1	0.996	4.85725e-35
Ptp4a2	1.05788e-31	0.457636	0.991	0.954	2.1514e-27
Mrpl28	8.78798e-33	0.456839	0.982	0.932	1.78721e-28
Abcc9	5.87855e-57	0.453396	0.511	0.088	1.19552e-52
B2m	1.48392e-37	0.4515	0.733	0.352	3.01786e-33
Romo1	3.76871e-34	0.448369	0.991	0.984	7.66442e-30
Nudt8	2.65644e-33	0.444727	0.793	0.484	5.4024e-29
Sdhc	6.05351e-37	0.443104	0.994	0.982	1.2311e-32
Atp5f1	4.19386e-59	0.442251	1	1	8.52904e-55
Cmya5	1.42231e-29	0.441902	0.67	0.332	2.89256e-25
Uba52	6.55999e-46	0.440907	1	1	1.33411e-41
Ndufb9	1.41884e-58	0.440736	1	1	2.88549e-54
Rpl32	8.31382e-49	0.439135	1	1	1.69078e-44
Itga5	3.19442e-34	0.439058	0.745	0.385	6.49649e-30
Ckmt2	3.26826e-55	0.437205	0.462	0.068	6.64667e-51
Sgcg	3.43459e-37	0.436644	0.486	0.134	6.98493e-33
Rpl41	1.80965e-57	0.431785	1	1	3.68028e-53
Cox7a1	6.06881e-23	0.431265	0.982	0.911	1.23421e-18
Apobec2	2.831e-29	0.431025	0.991	0.989	5.7574e-25
Copg2	4.01813e-14	0.429907	0.7	0.506	8.17168e-10
Acat1	4.27913e-29	0.429036	0.994	0.945	8.70247e-25
Ppif	1.1236e-21	0.429033	0.907	0.777	2.28506e-17
Efnb3	1.42154e-33	0.42881	0.709	0.343	2.89098e-29
Atp5j	8.6976e-64	0.427733	1	1	1.76883e-59
mt-Atp6	1.7812e-33	0.426751	1	0.999	3.62243e-29
Ndufb7	1.24418e-40	0.426444	1	0.997	2.53029e-36
Atp5k	7.68598e-34	0.424542	0.997	0.992	1.5631e-29
Rplp1	1.19572e-51	0.42443	1	1	2.43174e-47
Ammecr1	3.11931e-29	0.423391	0.628	0.322	6.34373e-25
Sri	1.82494e-17	0.421232	0.955	0.871	3.71139e-13
Atp5c1	2.41136e-60	0.421054	1	1	4.90398e-56
Ror1	2.43927e-47	0.420835	0.526	0.118	4.96073e-43
Ndufb6	3.12537e-46	0.420699	1	0.997	6.35606e-42
Atp5j2	7.50544e-51	0.420132	1	1	1.52638e-46
Rabgap1l	2.19355e-23	0.419222	0.808	0.577	4.46103e-19
Tsc22d2	2.62114e-30	0.418764	0.7	0.373	5.33062e-26
Rpl36	2.6642e-46	0.416937	1	1	5.41818e-42
Eno3	1.9982e-28	0.414786	1	0.996	4.06374e-24
3632451O06Rik	5.73372e-22	0.414193	0.82	0.574	1.16607e-17
S100a1	1.26823e-21	0.408784	0.988	0.932	2.57921e-17
Ckb	7.68558e-17	0.408679	0.973	0.886	1.56302e-12
Fhod3	3.69505e-26	0.408504	0.832	0.572	7.51463e-22
Rps2	5.92934e-46	0.407461	1	1	1.20585e-41
Clca1	7.72469e-37	0.406446	0.486	0.138	1.57097e-32
Hadha	6.86401e-27	0.403072	0.982	0.926	1.39593e-22
Mdh2	5.66219e-46	0.400788	1	1	1.15152e-41
Lsm4	8.99052e-24	0.398696	1	0.987	1.8284e-19
Psme1	1.89321e-31	0.398367	0.997	0.993	3.85022e-27
Plagl1	7.26827e-22	0.397832	0.982	0.833	1.47815e-17
Anapc13	2.31819e-24	0.397303	0.97	0.912	4.71451e-20
Pam16	3.51416e-26	0.39717	0.976	0.928	7.14675e-22
Etfa	1.3022e-24	0.39493	0.997	0.982	2.64829e-20
Hspd1	1.16978e-22	0.392121	0.997	0.991	2.37899e-18
Lrrc39	2.52354e-28	0.391896	0.814	0.498	5.13212e-24
Pebp1	4.96053e-37	0.391554	1	1	1.00882e-32
Ndufa10	2.42586e-33	0.391209	1	0.996	4.93348e-29
mt-Co3	4.18486e-34	0.389088	1	1	8.51075e-30
Atp5o	3.19649e-58	0.388723	1	1	6.50071e-54
Gaa	3.50053e-21	0.387905	0.898	0.715	7.11903e-17
Bola3	5.57123e-24	0.386815	0.985	0.962	1.13302e-19
Ppip5k2	4.19926e-27	0.386378	0.589	0.277	8.54004e-23
Rplp2	8.2714e-45	0.383105	1	1	1.68215e-40
Gbe1	1.14672e-23	0.380687	0.7	0.439	2.33209e-19
Ndufa2	2.55608e-40	0.379388	1	0.999	5.1983e-36
Ndufs1	6.74087e-18	0.378694	0.967	0.87	1.37089e-13
mt-Rnr2	5.08668e-16	0.378012	1	1	1.03448e-11
Inpp5a	3.31834e-21	0.376918	0.805	0.553	6.7485e-17
Slc25a3	1.05741e-50	0.376334	1	1	2.15045e-46
Fam82b	2.62716e-22	0.375247	0.802	0.56	5.34285e-18
4933436C20Rik	2.66645e-34	0.37513	0.574	0.191	5.42276e-30
Alas1	7.03896e-21	0.374942	0.673	0.424	1.43151e-16
Obscn	1.20883e-19	0.374825	0.949	0.731	2.45841e-15
Usmg5	8.79124e-37	0.374749	1	1	1.78788e-32
Nnt	3.47552e-21	0.372707	0.874	0.649	7.06817e-17
Hrc	4.62317e-14	0.372532	0.865	0.711	9.40214e-10
Coq9	4.14478e-19	0.371879	0.946	0.799	8.42924e-15
Fitm1	1.36166e-22	0.371228	1	0.947	2.76921e-18
Hipk3	3.22669e-21	0.371111	0.958	0.767	6.56212e-17
Ndufv2	3.21824e-36	0.370313	1	1	6.54494e-32
Phb	5.15286e-23	0.36995	0.964	0.882	1.04794e-18
Fig4	6.51675e-28	0.369372	0.538	0.217	1.32531e-23
Ndufa3	3.39267e-30	0.369195	1	1	6.89968e-26
mt-Nd3	1.82223e-16	0.368159	0.988	0.965	3.70588e-12
Slc25a5	4.31697e-29	0.367598	1	1	8.77943e-25
Coq6	7.23537e-23	0.367508	0.814	0.547	1.47146e-18
Aprt	6.57348e-18	0.367162	0.976	0.913	1.33685e-13
tdTomato-full	2.90013e-18	0.366891	0.553	0.286	5.898e-14
Crip2	6.19868e-30	0.366261	1	0.999	1.26063e-25
Itm2b	6.81613e-13	0.364346	1	1	1.3862e-08
Mrps21	2.50989e-31	0.361489	1	0.995	5.10436e-27
Kalrn	2.98925e-22	0.361311	0.556	0.285	6.07924e-18
Coq7	9.3693e-21	0.360843	0.967	0.916	1.90543e-16
Iqsec2	1.65803e-21	0.360595	0.658	0.398	3.37193e-17
Uqcrb	8.7311e-39	0.360331	1	1	1.77564e-34
Grn	5.27398e-19	0.358842	0.967	0.842	1.07257e-14
Cd59a	4.80076e-29	0.358222	0.58	0.243	9.7633e-25
Itm2a	1.25048e-24	0.357912	0.889	0.652	2.54311e-20
Serf2	2.72714e-37	0.356814	1	1	5.54618e-33
Clybl	1.86864e-17	0.356261	0.838	0.662	3.80026e-13
Col6a2	1.86687e-34	0.35578	0.486	0.151	3.79664e-30
Rpl28	1.19517e-46	0.354928	1	1	2.43063e-42
Cpt2	1.00363e-21	0.354643	0.733	0.461	2.04108e-17
Rps4x	9.99886e-48	0.353594	1	1	2.03347e-43
Ndufb10	5.5998e-29	0.352527	1	1	1.13883e-24
Mov10l1	6.69155e-20	0.352256	0.784	0.54	1.36086e-15
Nexn	1.24076e-19	0.352028	1	0.95	2.52333e-15
Gng5	1.43599e-42	0.350394	1	1	2.92037e-38
Mrpl34	3.76515e-20	0.347816	0.958	0.871	7.65719e-16
Ndufs6	6.57938e-27	0.347455	1	0.993	1.33805e-22
Oxct1	8.32044e-15	0.347064	0.988	0.9	1.69213e-10
mt-Cytb	1.60057e-24	0.346992	1	1	3.25508e-20
Tecr	1.10647e-20	0.346867	1	0.992	2.25023e-16
N6amt2	6.91366e-24	0.346571	0.769	0.485	1.40603e-19
Myeov2	6.11683e-24	0.346195	0.997	0.975	1.24398e-19
Trap1	3.99736e-20	0.345965	0.787	0.535	8.12944e-16
Fam198b	2.20968e-26	0.345528	0.477	0.18	4.49383e-22
Fh1	5.0646e-20	0.345109	0.991	0.975	1.02999e-15
Uqcrq	1.22763e-31	0.345021	1	1	2.49664e-27
Pcdh7	5.90626e-26	0.344744	0.622	0.301	1.20116e-21
Ech1	4.99605e-20	0.344081	0.982	0.953	1.01605e-15
Tnni2	3.98835e-15	0.341862	0.186	0.042	8.11111e-11
Ndufs8	7.89582e-20	0.341327	0.988	0.959	1.60577e-15
Irx4	2.29669e-31	0.341223	0.73	0.29	4.67079e-27
Suclg2	1.59653e-19	0.340903	0.838	0.615	3.24687e-15
Rragd	4.92578e-17	0.340616	0.784	0.59	1.00176e-12
Acadm	2.76941e-16	0.339488	0.955	0.892	5.63215e-12
Snap91	1.62442e-21	0.339121	0.811	0.51	3.30359e-17
Klhdc10	2.0214e-23	0.338243	0.52	0.247	4.11092e-19
Akap13	5.65751e-17	0.337098	0.871	0.661	1.15057e-12
Actn2	9.33811e-19	0.335895	1	0.995	1.89909e-14
Mybpc3	1.23605e-20	0.335414	1	0.997	2.51375e-16
Alpk2	8.03216e-17	0.33479	0.877	0.641	1.6335e-12
Igf2	5.01862e-12	0.33384	0.997	0.98	1.02064e-07
Rpl35	3.8246e-38	0.332557	1	1	7.77808e-34
Pdlim1	3.86274e-18	0.331279	0.832	0.57	7.85566e-14
Trappc6a	3.61995e-17	0.329135	0.892	0.7	7.36189e-13
Sdpr	7.31787e-20	0.328506	0.553	0.267	1.48824e-15
Ogdh	1.69997e-17	0.328125	0.979	0.925	3.45723e-13
Acsl3	3.28673e-12	0.326933	0.766	0.565	6.68422e-08
Fsd2	5.12557e-20	0.326822	0.652	0.364	1.04239e-15
Prkaa2	1.38147e-20	0.326558	0.754	0.484	2.80949e-16
Clcn5	3.41511e-20	0.326495	0.655	0.369	6.94531e-16
Hadhb	3.64254e-15	0.32624	0.97	0.926	7.40784e-11
Cyb5r3	8.40192e-15	0.325666	0.919	0.813	1.7087e-10
Rpl19	7.16291e-45	0.325058	1	1	1.45672e-40
Comtd1	9.20818e-21	0.32501	0.649	0.372	1.87267e-16
Impa2	9.36925e-22	0.324534	0.664	0.367	1.90542e-17
Galt	1.18224e-19	0.323808	0.754	0.515	2.40433e-15
Lamtor2	1.2356e-17	0.322204	0.979	0.929	2.51284e-13
Fkbp3	3.5829e-19	0.321429	1	0.992	7.28655e-15
Camk1	1.60496e-13	0.320844	0.922	0.798	3.264e-09
Sorl1	8.32723e-20	0.316942	0.441	0.188	1.69351e-15
Fahd2a	3.77445e-22	0.316788	0.631	0.346	7.6761e-18
Rnaset2b	5.79511e-16	0.316712	0.763	0.541	1.17855e-11
Bmp10	5.38167e-57	0.314788	0.312	0.003	1.09447e-52
Decr1	1.77416e-14	0.314698	0.796	0.606	3.60811e-10
1300001I01Rik	1.40005e-15	0.314466	0.718	0.514	2.84729e-11
Pdlim5	9.66393e-14	0.314082	0.976	0.941	1.96535e-09
Ppp1r14c	7.83194e-16	0.313619	1	0.991	1.59278e-11
Cited4	9.14528e-18	0.313165	0.652	0.388	1.85988e-13
Ppm1k	1.18529e-27	0.312774	0.517	0.198	2.41053e-23
2300009A05Rik	1.11361e-16	0.311847	0.871	0.715	2.26474e-12
Rps21	9.40974e-22	0.310144	1	1	1.91366e-17
Osbpl8	3.95044e-16	0.309567	0.694	0.457	8.03401e-12
Pink1	7.20736e-12	0.30925	0.913	0.794	1.46576e-07
1700011J10Rik	1.11786e-14	0.307661	0.847	0.693	2.27339e-10
Smpdl3a	5.41397e-20	0.307184	0.628	0.332	1.10104e-15
Phactr2	1.4251e-14	0.304768	0.784	0.582	2.89823e-10
Ptgds	1.4791e-29	0.304402	0.297	0.054	3.00804e-25
Nenf	3.67671e-18	0.303456	0.994	0.98	7.47732e-14
Hebp1	1.27479e-16	0.300814	0.775	0.523	2.59254e-12
Mpi	3.78555e-15	0.299354	0.796	0.612	7.69868e-11
Tbrg1	9.04464e-12	0.295638	0.904	0.803	1.83941e-07
C530008M17Rik	2.83963e-17	0.294915	0.517	0.273	5.77495e-13
Tln2	9.63202e-14	0.293934	0.718	0.499	1.95886e-09
Rpl39	6.32992e-23	0.292878	1	1	1.28732e-18
Upp1	3.01806e-18	0.292505	0.459	0.216	6.13783e-14
Nav2	4.84024e-16	0.290742	0.7	0.478	9.8436e-12
Gstm2	9.09313e-17	0.288998	0.682	0.42	1.84927e-12
Igfbp2	5.12774e-17	0.288472	0.438	0.201	1.04283e-12
Gm889	8.10409e-17	0.288112	0.574	0.33	1.64813e-12
Mrpl12	6.31023e-19	0.288009	1	0.995	1.28331e-14
Suclg1	1.38529e-19	0.287249	0.994	0.978	2.81726e-15
Rpl35a	3.52927e-30	0.286914	1	1	7.17748e-26
Grb14	8.00054e-12	0.286776	0.889	0.782	1.62707e-07
Nrap	7.80637e-18	0.286761	0.508	0.263	1.58758e-13
Spink4	1.27183e-51	0.286257	0.294	0.005	2.58651e-47
Ndufv3	1.87594e-20	0.285546	1	1	3.81511e-16
Pmpcb	1.58278e-10	0.285396	0.919	0.882	3.2189e-06
Rpl36a	1.91462e-22	0.285326	1	1	3.89376e-18
Atp5d	4.1055e-35	0.28517	1	1	8.34935e-31
Ghitm	8.96074e-16	0.284977	0.997	0.953	1.82235e-11
Myadm	4.66675e-12	0.284924	0.871	0.744	9.49076e-08
Ftcd	1.28842e-32	0.284819	0.381	0.089	2.62027e-28
Hddc2	3.58712e-18	0.284458	0.625	0.35	7.29512e-14
1810027O10Rik	4.78835e-14	0.283702	0.985	0.959	9.73806e-10
Rpl37	5.59398e-22	0.28003	1	1	1.13765e-17
Gamt	5.90442e-11	0.279941	0.862	0.71	1.20078e-06
Acacb	1.51588e-18	0.279558	0.604	0.327	3.08285e-14
BC026585	3.89827e-14	0.279473	0.736	0.544	7.92791e-10
Rpsa	2.47245e-19	0.279157	1	1	5.02822e-15
Wipi1	1.49195e-12	0.27516	0.739	0.532	3.03418e-08
Prdx5	2.22137e-12	0.274451	0.988	0.961	4.51761e-08
2010107H07Rik	1.10489e-14	0.274414	0.673	0.461	2.24702e-10
Sh2b3	1.69527e-33	0.274274	0.381	0.085	3.44768e-29
Mrpl42	1.86282e-18	0.273828	1	0.996	3.78841e-14
Ndufa8	7.93734e-18	0.2732	1	0.997	1.61422e-13
Ndufa5	1.56067e-19	0.272887	1	0.999	3.17393e-15
Chchd3	1.10225e-11	0.272697	0.937	0.866	2.24165e-07
Abra	3.03829e-17	0.272654	0.429	0.189	6.17897e-13
Echdc2	3.00363e-20	0.272172	0.477	0.219	6.10849e-16
Sdhd	1.81203e-17	0.271277	1	0.996	3.68512e-13
Acss1	6.66165e-38	0.270937	0.333	0.047	1.35478e-33
Ppm1j	3.90873e-14	0.270804	0.646	0.407	7.94918e-10
Adck3	4.2538e-25	0.270793	0.411	0.134	8.65095e-21
Dap3	4.11213e-11	0.270555	0.85	0.707	8.36284e-07
Myzap	2.49042e-13	0.270079	0.67	0.453	5.06477e-09
Brd7	1.07827e-11	0.268635	0.751	0.56	2.19287e-07
Mrpl30	9.78207e-16	0.266759	0.991	0.986	1.98938e-11
Hey2	1.35107e-38	0.266527	0.303	0.03	2.74768e-34
Cmtm7	3.44697e-12	0.266517	0.796	0.622	7.0101e-08
Pabpc4	6.58331e-11	0.265084	0.943	0.845	1.33885e-06
Minos1	2.38163e-16	0.263694	1	1	4.84353e-12
Syne1	9.79338e-15	0.263405	0.61	0.378	1.99168e-10
Mrp63	4.33819e-12	0.262982	0.886	0.79	8.82259e-08
Pnkd	2.27655e-15	0.262772	1	0.987	4.62982e-11
Ndufa6	1.28639e-21	0.261344	1	1	2.61612e-17
Spr	7.5001e-12	0.261009	0.877	0.694	1.5253e-07
Agl	4.15065e-13	0.260748	0.751	0.574	8.44119e-09
mt-Co1	3.45236e-11	0.260654	1	0.999	7.02106e-07
Etfdh	3.20582e-10	0.260291	0.844	0.749	6.51967e-06
Bri3bp	3.78289e-10	0.259248	0.874	0.757	7.69327e-06
Actn4	1.22848e-08	0.259247	0.769	0.625	0.000249837
Palld	2.82447e-12	0.258361	0.985	0.946	5.74413e-08
Crip1	1.87162e-20	0.258277	0.979	0.848	3.80631e-16
Gm10039	4.07293e-12	0.258111	0.646	0.444	8.28312e-08
Tufm	7.02729e-10	0.257835	0.934	0.849	1.42914e-05
Tsc22d4	1.17618e-10	0.256813	0.865	0.732	2.39199e-06
Rps5	4.25635e-27	0.255269	1	1	8.65614e-23
Mylpf	6.06036e-21	0.255229	0.36	0.126	1.2325e-16
Picalm	5.30613e-15	0.253036	0.679	0.443	1.07911e-10
Ubl5	1.85246e-15	0.252594	0.997	0.999	3.76735e-11
Pfdn1	8.3849e-13	0.252563	0.985	0.959	1.70524e-08
Nfatc2	2.19337e-19	0.25241	0.441	0.192	4.46066e-15
Cdo1	1.78069e-08	0.251895	0.547	0.375	0.000362138
Tnni3k	3.48418e-14	0.251841	0.655	0.415	7.08578e-10
Lsmd1	1.01539e-11	0.250344	0.955	0.933	2.06501e-07
Pmepa1	4.17445e-20	-0.250465	0.069	0.331	8.48959e-16
Srsf10	2.22869e-09	-0.250471	0.712	0.796	4.53248e-05
Rnf167	4.16251e-12	-0.250475	0.432	0.614	8.4653e-08
Chd4	1.58512e-10	-0.250496	0.787	0.855	3.22366e-06
Ccdc50	6.15638e-10	-0.250608	0.565	0.689	1.25202e-05
Mgst1	5.03517e-08	-0.250627	0.538	0.665	0.001024
Lypla1	1.07979e-11	-0.2507	0.586	0.731	2.19596e-07
Cdh2	1.66822e-06	-0.250769	0.964	0.962	0.0339266
Nhp2l1	4.78995e-11	-0.25099	0.874	0.936	9.74131e-07
Csnk1d	1.18523e-12	-0.251064	0.471	0.657	2.4104e-08
Ypel2	1.76928e-10	-0.251079	0.474	0.616	3.59819e-06
Pbrm1	2.67161e-09	-0.251102	0.832	0.853	5.43326e-05
Pafah1b2	3.18026e-12	-0.25176	0.697	0.804	6.46769e-08
Ncdn	1.6423e-19	-0.252049	0.12	0.389	3.33995e-15
Cdc14b	7.05731e-15	-0.252263	0.264	0.491	1.43524e-10
Mmp11	3.54043e-17	-0.252392	0.123	0.367	7.20018e-13
Ergic2	8.73438e-11	-0.252462	0.589	0.721	1.77631e-06
Bnip2	5.4136e-10	-0.252841	0.688	0.795	1.10096e-05
Anln	4.40527e-09	-0.252938	0.045	0.173	8.959e-05
Chtf8	1.50917e-11	-0.253163	0.387	0.573	3.06919e-07
Ywhaq	7.95509e-11	-0.253234	0.841	0.894	1.61783e-06
Rab7	9.50735e-12	-0.253284	0.877	0.908	1.93351e-07
Ppid	1.07034e-11	-0.253312	0.502	0.657	2.17675e-07
Chtop	4.18201e-11	-0.253468	0.634	0.752	8.50495e-07
BC031181	2.24752e-10	-0.253553	0.682	0.783	4.57078e-06
Loxl2	1.249e-09	-0.253601	0.3	0.468	2.54008e-05
Pnmt	3.69364e-15	-0.253608	0.021	0.205	7.51176e-11
Pin1	3.22073e-13	-0.253743	0.832	0.924	6.54999e-09
Leprot	6.42336e-11	-0.25381	0.477	0.643	1.30632e-06
Scrn1	1.14383e-22	-0.253918	0.021	0.279	2.3262e-18
Slc25a24	2.3116e-16	-0.253986	0.225	0.478	4.7011e-12
Ftl1	2.10396e-14	-0.254042	1	1	4.27882e-10
Hip1	1.00157e-12	-0.254269	0.258	0.477	2.0369e-08
Adam10	1.74618e-09	-0.254272	0.477	0.614	3.55121e-05
Mlf2	2.56736e-13	-0.254349	0.979	0.995	5.22124e-09
Snrpc	1.39577e-10	-0.254371	0.934	0.95	2.83858e-06
Pnp	1.18243e-18	-0.25443	0.135	0.401	2.40471e-14
Foxp1	3.61898e-09	-0.254741	0.658	0.752	7.35993e-05
Inppl1	1.1594e-10	-0.254754	0.511	0.652	2.35787e-06
Rsrc1	1.57059e-12	-0.255191	0.348	0.528	3.19411e-08
2610524H06Rik	1.0111e-11	-0.255773	0.348	0.535	2.05628e-07
Tmem50a	8.25368e-11	-0.255963	0.889	0.941	1.67855e-06
Haus8	2.27058e-11	-0.256142	0.255	0.453	4.61767e-07
Enpep	6.5526e-19	-0.256178	0.072	0.323	1.3326e-14
Cxx1c	4.7509e-07	-0.256846	0.829	0.869	0.00966191
Tmem234	1.46235e-11	-0.256908	0.919	0.953	2.97398e-07
Ddx3x	4.66948e-10	-0.256949	0.742	0.817	9.49633e-06
Ahnak	1.13458e-06	-0.256979	0.619	0.686	0.0230739
Rab11fip5	7.25706e-13	-0.257004	0.399	0.598	1.47587e-08
Naa15	1.20019e-12	-0.257021	0.598	0.739	2.44082e-08
Fam92a	8.51479e-12	-0.257043	0.634	0.763	1.73165e-07
Fzr1	2.24962e-10	-0.257122	0.541	0.682	4.57504e-06
Ddx6	4.70436e-12	-0.257263	0.541	0.712	9.56726e-08
Dnaja2	1.48065e-11	-0.257607	0.853	0.907	3.0112e-07
Fkbp10	3.58285e-10	-0.257628	0.544	0.691	7.28644e-06
Rassf1	3.14064e-12	-0.257979	0.264	0.466	6.38712e-08
Pex13	7.95488e-14	-0.258414	0.378	0.585	1.61778e-09
Frzb	6.97651e-20	-0.258504	0.012	0.237	1.41881e-15
Cnot7	4.16571e-11	-0.258753	0.604	0.733	8.4718e-07
Kif21b	2.76191e-19	-0.259011	0.042	0.28	5.6169e-15
Spg21	1.05216e-14	-0.259167	0.414	0.64	2.13978e-10
Dhcr24	3.13838e-14	-0.25919	0.261	0.494	6.38253e-10
Gpc4	1.29631e-08	-0.259633	0.526	0.654	0.00026363
3110043O21Rik	1.45931e-14	-0.259765	0.18	0.406	2.9678e-10
AC130654.1	5.78699e-15	-0.260006	0.156	0.384	1.1769e-10
Cpsf6	3.25381e-11	-0.260418	0.571	0.708	6.61728e-07
BC004004	6.27856e-11	-0.260464	0.721	0.845	1.27687e-06
Mcm7	9.65926e-07	-0.260473	0.213	0.346	0.019644
Hoxb3os	9.82974e-26	-0.260664	0	0.272	1.99907e-21
Tex261	1.33264e-10	-0.26097	0.583	0.714	2.71019e-06
Serp1	1.83707e-09	-0.261323	0.697	0.784	3.73604e-05
Slc35f5	5.54259e-11	-0.261542	0.423	0.602	1.1272e-06
Cnpy2	2.51891e-11	-0.261724	0.853	0.913	5.12271e-07
Tmem55a	2.58354e-10	-0.262387	0.577	0.725	5.25414e-06
Msra	1.43154e-15	-0.263423	0.366	0.599	2.91132e-11
2410022L05Rik	5.95475e-08	-0.263669	0.628	0.708	0.00121102
Fzd7	6.62503e-21	-0.263776	0.021	0.261	1.34733e-16
Arf2	6.6411e-17	-0.263829	0.207	0.466	1.3506e-12
Rer1	1.21988e-11	-0.263981	0.865	0.926	2.48087e-07
Ift122	3.12639e-17	-0.2642	0.183	0.438	6.35814e-13
Asb4	9.98301e-08	-0.264371	0.562	0.64	0.00203025
Arl6	1.16021e-18	-0.264771	0.201	0.469	2.35953e-14
Kcnj3	5.02845e-14	-0.264862	0.258	0.495	1.02264e-09
Tbcb	5.61947e-12	-0.265403	0.88	0.941	1.14283e-07
Aebp1	1.52812e-14	-0.265441	0.189	0.41	3.10774e-10
Ccny	1.3828e-10	-0.26573	0.604	0.739	2.8122e-06
Hsd17b7	4.38035e-11	-0.265928	0.279	0.472	8.90832e-07
Ptprs	5.35479e-12	-0.266124	0.598	0.712	1.089e-07
Ankrd29	1.53447e-19	-0.266289	0.114	0.373	3.12066e-15
Fat4	3.66041e-25	-0.266344	0.015	0.292	7.44417e-21
Ptn	1.50415e-08	-0.267157	0.195	0.353	0.000305898
Fst	1.26064e-11	-0.267233	0	0.126	2.56377e-07
Prrx2	1.06916e-15	-0.267357	0.138	0.373	2.17436e-11
Hmmr	1.15931e-07	-0.26767	0.048	0.163	0.00235769
Ubash3b	3.51284e-16	-0.267723	0.195	0.44	7.14406e-12
Ostc	4.62999e-13	-0.26839	0.904	0.949	9.416e-09
Cct6a	2.35262e-11	-0.268562	0.778	0.854	4.78452e-07
Ckap2l	1.075e-11	-0.268899	0.027	0.179	2.18622e-07
Pigx	1.53845e-13	-0.269517	0.658	0.806	3.12874e-09
Ppp1r3a	3.59231e-13	-0.269629	0.27	0.503	7.30568e-09
Smarca4	3.47273e-10	-0.269677	0.628	0.746	7.06249e-06
Pdzd11	3.63627e-14	-0.270532	0.688	0.836	7.39509e-10
Pdk1	7.71869e-07	-0.27081	0.67	0.733	0.0156975
Eepd1	5.94108e-20	-0.271239	0.12	0.394	1.20824e-15
Dbnl	3.24976e-13	-0.271318	0.48	0.673	6.60904e-09
Akr1b3	2.44885e-11	-0.271327	0.691	0.812	4.98023e-07
Axin2	2.10416e-20	-0.271533	0.027	0.268	4.27923e-16
Sema6d	1.65475e-16	-0.271595	0.15	0.389	3.36527e-12
Bzw2	1.13137e-08	-0.271596	0.919	0.925	0.000230086
Tpr	2.66441e-12	-0.271736	0.928	0.966	5.4186e-08
Rcn1	3.75595e-12	-0.271761	0.802	0.887	7.63848e-08
Slc24a2	2.65794e-12	-0.27256	0.234	0.438	5.40545e-08
Ssrp1	4.45744e-08	-0.272875	0.613	0.687	0.000906509
Tiprl	9.20971e-12	-0.273007	0.571	0.708	1.87298e-07
Med28	1.82318e-14	-0.273354	0.898	0.951	3.7078e-10
Rbm17	1.08097e-13	-0.273832	0.532	0.711	2.19836e-09
Ppp4c	1.43169e-12	-0.273845	0.736	0.841	2.91164e-08
Flrt3	1.1989e-19	-0.274563	0.039	0.277	2.43819e-15
BC005624	5.84867e-18	-0.275149	0.258	0.515	1.18944e-13
Eif3h	5.60822e-09	-0.275226	0.994	1	0.000114054
Tpx2	2.25676e-12	-0.275289	0.018	0.171	4.58957e-08
Erbb2	3.31145e-13	-0.275326	0.477	0.66	6.7345e-09
R3hdm4	1.4081e-12	-0.275438	0.739	0.848	2.86365e-08
Add3	4.62383e-09	-0.275446	0.859	0.899	9.40348e-05
Asb8	2.26155e-12	-0.275446	0.58	0.735	4.59931e-08
Bex2	3.79065e-09	-0.275476	0.186	0.356	7.70905e-05
Serinc3	4.40018e-10	-0.275487	0.877	0.898	8.94864e-06
Kif23	7.14804e-15	-0.275718	0.021	0.202	1.4537e-10
Smc3	2.77171e-12	-0.275812	0.483	0.665	5.63683e-08
Pfn2	2.57056e-12	-0.275831	0.489	0.661	5.22774e-08
Srek1ip1	3.17239e-14	-0.276323	0.489	0.686	6.45169e-10
Tprgl	2.16787e-12	-0.276957	0.649	0.779	4.4088e-08
Nfia	4.55469e-12	-0.277117	0.474	0.641	9.26287e-08
Chit1	8.04057e-24	-0.27729	0.003	0.259	1.63521e-19
Stbd1	3.94925e-07	-0.277713	0.73	0.792	0.00803159
2022-03-05	2.64329e-11	-0.277948	0.625	0.761	5.37566e-07
Tmem51	4.92824e-15	-0.278075	0.309	0.539	1.00226e-10
Arl4a	4.3057e-14	-0.278112	0.267	0.49	8.7565e-10
Polr3g	1.3443e-20	-0.278152	0.102	0.38	2.7339e-16
Tgfb1i1	6.94434e-09	-0.278552	0.955	0.961	0.000141227
Cxxc5	9.18707e-14	-0.278945	0.538	0.725	1.86837e-09
Pik3ip1	3.46395e-18	-0.279022	0.132	0.384	7.04464e-14
Ccdc25	7.82125e-14	-0.279245	0.378	0.597	1.59061e-09
Mib1	4.09289e-15	-0.27925	0.339	0.568	8.3237e-11
Fzd2	7.3168e-15	-0.279305	0.297	0.534	1.48802e-10
Cby1	2.07966e-17	-0.280643	0.348	0.598	4.22941e-13
Gsk3b	3.54698e-10	-0.280793	0.685	0.784	7.2135e-06
Zeb2	2.36185e-16	-0.280933	0.261	0.501	4.8033e-12
Ntf3	7.13661e-20	-0.280942	0.063	0.318	1.45137e-15
Vps72	7.98754e-14	-0.281021	0.529	0.729	1.62443e-09
Fam54b	9.69478e-14	-0.281048	0.859	0.928	1.97163e-09
Abcg2	3.82952e-16	-0.281125	0.264	0.514	7.78809e-12
Sec14l1	1.78879e-13	-0.281388	0.438	0.623	3.63787e-09
Ube3a	2.6775e-13	-0.281732	0.823	0.904	5.44524e-09
Nsmce4a	8.85028e-11	-0.281945	0.646	0.736	1.79988e-06
Yipf4	2.35016e-12	-0.282018	0.511	0.695	4.77952e-08
Ttyh3	1.32272e-16	-0.282287	0.312	0.558	2.69002e-12
Zdhhc2	9.64727e-17	-0.282899	0.192	0.439	1.96197e-12
Dok5	4.68949e-23	-0.283096	0.03	0.298	9.53702e-19
Ephb3	6.98424e-12	-0.283462	0.348	0.539	1.42038e-07
Myl12a	1.12265e-11	-0.283982	1	1	2.28313e-07
Man1c1	2.74486e-18	-0.284042	0.15	0.399	5.58222e-14
Naa35	6.0328e-14	-0.284337	0.568	0.721	1.22689e-09
Ppm1g	1.58484e-12	-0.284605	0.655	0.767	3.22308e-08
Nfic	1.05535e-15	-0.284804	0.333	0.576	2.14626e-11
Bmpr1a	2.41642e-15	-0.285517	0.486	0.704	4.91428e-11
Hbp1	4.13056e-11	-0.285592	0.652	0.773	8.40031e-07
Mxra7	1.34268e-21	-0.285974	0.09	0.368	2.7306e-17
Map2k2	7.89034e-15	-0.286086	0.907	0.966	1.60466e-10
Ppig	3.1079e-13	-0.286153	0.748	0.853	6.32054e-09
Ube2g1	4.8142e-14	-0.286207	0.538	0.715	9.79063e-10
Zfp422	1.97691e-16	-0.286345	0.345	0.591	4.02044e-12
Mtch1	2.35622e-09	-0.286619	0.877	0.915	4.79185e-05
Arf5	6.00393e-16	-0.286962	0.994	0.996	1.22102e-11
Kif1a	9.19067e-24	-0.287417	0.024	0.294	1.86911e-19
Slc2a3	9.10399e-19	-0.287447	0.123	0.376	1.85148e-14
Dnajb4	1.40147e-13	-0.28779	0.426	0.612	2.85016e-09
Srsf5	3.47232e-14	-0.287831	0.916	0.966	7.06165e-10
Rab10	1.65907e-12	-0.287837	0.691	0.812	3.37405e-08
Slbp	7.22056e-11	-0.287923	0.339	0.527	1.46845e-06
Serpinb6a	8.19606e-11	-0.288197	0.763	0.855	1.66683e-06
Rnf114	3.38109e-15	-0.288544	0.52	0.707	6.87613e-11
Dctn2	2.11171e-13	-0.288803	0.856	0.915	4.29459e-09
Fam40b	4.51288e-16	-0.289259	0.3	0.535	9.17784e-12
Snx18	9.93384e-21	-0.289418	0.162	0.444	2.02025e-16
Med19	3.92926e-16	-0.289696	0.502	0.695	7.99093e-12
Ank3	2.38801e-11	-0.289745	0.781	0.83	4.8565e-07
Paip2	4.97595e-12	-0.290176	0.925	0.953	1.01196e-07
Srrm1	6.58818e-13	-0.290775	0.844	0.899	1.33984e-08
Map2k1	3.57007e-11	-0.291207	0.55	0.677	7.26046e-07
Dcakd	1.19019e-15	-0.291362	0.805	0.887	2.42049e-11
Med10	7.3861e-15	-0.291441	0.634	0.792	1.50211e-10
Ppp1r2	4.81292e-13	-0.291472	0.709	0.817	9.78803e-09
Ssbp3	3.88073e-14	-0.291634	0.426	0.619	7.89225e-10
Bax	7.30773e-13	-0.291646	0.835	0.916	1.48617e-08
Mrps23	1.0752e-15	-0.29202	0.82	0.882	2.18663e-11
C430049B03Rik	3.44057e-08	-0.292307	0.471	0.593	0.000699709
Clip4	9.47972e-12	-0.29247	0.348	0.536	1.92789e-07
Tyms	2.57827e-11	-0.292593	0.18	0.361	5.24344e-07
Lsm14a	1.90642e-18	-0.292826	0.354	0.619	3.87709e-14
Rac1	4.35091e-14	-0.293239	0.964	0.984	8.84844e-10
Rbpms2	1.59339e-13	-0.293637	0.937	0.968	3.24047e-09
Peli1	7.14639e-18	-0.293658	0.294	0.543	1.45336e-13
Ctnnd1	9.62083e-12	-0.293664	0.742	0.863	1.95659e-07
Mtf2	1.43411e-17	-0.294234	0.297	0.556	2.91655e-13
Nudcd2	6.1915e-13	-0.29501	0.462	0.641	1.25916e-08
Fzd1	4.68873e-21	-0.295042	0.108	0.388	9.53548e-17
Rnf145	6.58229e-15	-0.295892	0.339	0.555	1.33864e-10
Frmpd1	2.46354e-28	-0.295929	0.024	0.335	5.01011e-24
1110002E22Rik	6.45077e-20	-0.296154	0.159	0.445	1.31189e-15
Rsrc2	3.21893e-13	-0.29637	0.649	0.804	6.54633e-09
Zfand3	8.36491e-14	-0.296649	0.724	0.861	1.70117e-09
Zfp292	1.08914e-12	-0.296943	0.613	0.732	2.21499e-08
Gdi1	3.5691e-12	-0.297096	0.652	0.795	7.25849e-08
Vcam1	5.51398e-11	-0.297308	0.366	0.549	1.12138e-06
Chmp1a	4.6675e-15	-0.297546	0.492	0.685	9.49229e-11
Ubl3	1.56617e-15	-0.297711	0.598	0.753	3.18511e-11
Rpa3	6.78077e-11	-0.29778	0.586	0.682	1.37901e-06
Scmh1	1.35014e-14	-0.298434	0.547	0.723	2.74579e-10
Odc1	4.34559e-09	-0.298625	0.544	0.653	8.83763e-05
Tenm3	2.00121e-26	-0.299043	0.03	0.329	4.06986e-22
Tpm4	5.07082e-13	-0.299081	0.312	0.507	1.03125e-08
Lass4	6.24844e-15	-0.299256	0.61	0.761	1.27074e-10
Pik3r1	4.75478e-18	-0.299327	0.24	0.51	9.6698e-14
Zfp664	1.33114e-15	-0.299331	0.405	0.623	2.70715e-11
Abhd8	5.96749e-21	-0.29941	0.183	0.464	1.21361e-16
Yipf5	2.98011e-13	-0.299643	0.655	0.794	6.06065e-09
Lgmn	1.65254e-10	-0.299717	0.634	0.744	3.36077e-06
Meis3	7.65865e-21	-0.299811	0.15	0.434	1.55754e-16
Adam19	3.75741e-24	-0.299868	0.075	0.377	7.64144e-20
Gm11627	5.76737e-15	-0.30006	0.141	0.367	1.17291e-10
Gng2	2.65934e-14	-0.300103	0.225	0.451	5.4083e-10
Cdc42ep3	3.63139e-14	-0.300113	0.321	0.536	7.38516e-10
Mtpn	6.40861e-15	-0.300475	0.589	0.766	1.30332e-10
Mdp1	5.91342e-15	-0.300595	0.772	0.844	1.20261e-10
Rnf5	1.46726e-12	-0.301171	0.748	0.869	2.98397e-08
Sdcbp	7.53376e-13	-0.301409	0.775	0.861	1.53214e-08
1500009L16Rik	1.07917e-19	-0.301653	0.195	0.474	2.19472e-15
Bmp5	1.11458e-17	-0.301955	0.207	0.461	2.26672e-13
Ttc28	1.31571e-19	-0.301955	0.177	0.449	2.67577e-15
Zfp326	9.35209e-15	-0.302378	0.435	0.637	1.90193e-10
Tcea1	2.42699e-14	-0.302459	0.637	0.809	4.93578e-10
Rpn1	2.52482e-15	-0.302562	0.577	0.766	5.13472e-11
Spcs2	2.03098e-14	-0.302803	0.817	0.876	4.1304e-10
Rad23b	6.16977e-15	-0.303194	0.781	0.871	1.25475e-10
Tia1	2.52139e-13	-0.30332	0.649	0.766	5.12774e-09
Rnf146	3.87803e-17	-0.303738	0.363	0.595	7.88675e-13
Tk1	1.12249e-08	-0.303954	0.102	0.246	0.000228282
Sf1	9.57033e-13	-0.304037	0.592	0.739	1.94632e-08
Lpp	1.0683e-10	-0.304078	0.763	0.816	2.17261e-06
Rdx	6.75766e-15	-0.30449	0.772	0.871	1.37431e-10
Pcdhga3	1.17407e-12	-0.304835	0.64	0.777	2.3877e-08
Mtdh	2.02801e-13	-0.304882	0.832	0.925	4.12437e-09
Trove2	3.99021e-18	-0.305019	0.327	0.583	8.11489e-14
Tgs1	3.37902e-15	-0.305104	0.384	0.59	6.87191e-11
Exosc8	8.40843e-15	-0.305654	0.267	0.499	1.71002e-10
Prrc2c	6.65253e-11	-0.305752	0.628	0.781	1.35292e-06
Ppp1r1a	4.80558e-12	-0.305787	0.913	0.951	9.7731e-08
Atp6v0c	4.60836e-17	-0.305999	1	1	9.37202e-13
Arid1a	4.0004e-14	-0.306196	0.712	0.806	8.1356e-10
Fbxo21	5.88487e-19	-0.306244	0.285	0.565	1.19681e-14
Pvrl2	2.83519e-14	-0.306521	0.492	0.679	5.76593e-10
Smarcc1	6.214e-12	-0.306736	0.595	0.748	1.26374e-07
Hdgfrp3	1.03154e-18	-0.306841	0.258	0.526	2.09783e-14
Pdrg1	1.72474e-14	-0.307286	0.715	0.82	3.5076e-10
Scoc	3.09648e-20	-0.307659	0.24	0.522	6.29732e-16
Mff	6.49885e-15	-0.307907	0.874	0.934	1.32167e-10
Hsp90aa1	8.70531e-12	-0.307957	0.994	1	1.7704e-07
Ywhag	1.16928e-14	-0.307976	0.736	0.852	2.37797e-10
Igf2bp1	3.99681e-15	-0.308287	0.432	0.637	8.1283e-11
Nes	4.54484e-13	-0.308296	0.192	0.424	9.24285e-09
Cebpd	2.53132e-14	-0.308496	0.069	0.269	5.14795e-10
Dok7	1.02743e-26	-0.309047	0.069	0.382	2.08948e-22
Usp47	3.50923e-15	-0.309408	0.625	0.774	7.13673e-11
Ppa2	3.55156e-14	-0.309698	0.73	0.846	7.2228e-10
Atp2c1	1.38972e-16	-0.309844	0.375	0.603	2.82627e-12
Vezf1	3.80637e-16	-0.309929	0.378	0.607	7.74102e-12
Gng10	4.98003e-22	-0.309988	0.222	0.516	1.01279e-17
Caprin1	6.03228e-15	-0.31035	0.832	0.894	1.22678e-10
Trim59	1.51604e-17	-0.310401	0.084	0.322	3.08316e-13
Gnb2	4.01352e-17	-0.310638	1	1	8.16229e-13
Ppp2r2a	3.58352e-14	-0.310784	0.565	0.721	7.28781e-10
Arfgef1	3.77919e-18	-0.310789	0.402	0.644	7.68575e-14
Slc44a2	7.10365e-22	-0.310891	0.153	0.445	1.44467e-17
Dtymk	6.85642e-13	-0.310946	0.73	0.798	1.39439e-08
Phf5a	1.39964e-15	-0.311298	0.799	0.878	2.84646e-11
Kank3	1.26403e-26	-0.311508	0.063	0.373	2.57066e-22
Parvb	4.11905e-17	-0.31219	0.432	0.658	8.37691e-13
Nnat	1.5222e-19	-0.313086	0.054	0.298	3.0957e-15
Prpf40a	1.74051e-15	-0.31323	0.673	0.827	3.53967e-11
Eid1	1.78387e-12	-0.313408	0.919	0.946	3.62786e-08
Gng11	8.36268e-15	-0.313543	0.378	0.602	1.70072e-10
Bub3	1.2227e-12	-0.313928	0.58	0.712	2.4866e-08
Hnrnpl	2.22815e-17	-0.314112	0.919	0.975	4.53139e-13
Josd2	1.4414e-12	-0.314184	0.892	0.943	2.93138e-08
Cacybp	1.45561e-14	-0.314584	0.838	0.909	2.96027e-10
C1d	8.14097e-18	-0.314992	0.862	0.909	1.65563e-13
Eif4h	1.93258e-17	-0.315044	0.856	0.941	3.93029e-13
Fopnl	1.35231e-16	-0.315317	0.592	0.761	2.75019e-12
Rab5a	1.91381e-14	-0.315522	0.55	0.732	3.89211e-10
Rbmxl1	6.47032e-17	-0.31611	0.489	0.7	1.31587e-12
Tagln2	1.54274e-12	-0.316162	0.198	0.396	3.13747e-08
Sptssa	4.03639e-14	-0.316254	0.679	0.804	8.20881e-10
Prkcdbp	1.16904e-07	-0.317705	0.477	0.611	0.00237748
Adamtsl2	1.95227e-28	-0.31772	0.039	0.363	3.97033e-24
Mgll	2.23441e-20	-0.317917	0.072	0.332	4.54412e-16
Mcm6	7.94296e-11	-0.31811	0.204	0.389	1.61536e-06
Tm2d2	9.11199e-16	-0.318512	0.685	0.819	1.85311e-11
Narf	8.50355e-14	-0.319218	0.526	0.69	1.72937e-09
Sec11a	3.28178e-14	-0.319482	0.751	0.867	6.67416e-10
Adm	6.31322e-24	-0.319508	0.009	0.271	1.28392e-19
Impdh2	4.69702e-14	-0.319509	0.432	0.622	9.55233e-10
St3gal5	5.44587e-15	-0.31953	0.408	0.615	1.10753e-10
Snx5	3.17443e-15	-0.319558	0.775	0.844	6.45583e-11
Myoz2	5.36111e-10	-0.319688	0.805	0.852	1.09029e-05
Dek	1.62495e-07	-0.320096	0.685	0.714	0.00330466
Rcsd1	9.6645e-17	-0.320143	0.607	0.792	1.96547e-12
Fat1	7.45902e-15	-0.320445	0.441	0.628	1.51694e-10
Zyx	2.2024e-12	-0.320772	0.868	0.93	4.47903e-08
Samd14	5.88929e-28	-0.322068	0.057	0.378	1.19771e-23
Tmem50b	1.85313e-18	-0.322618	0.39	0.645	3.76872e-14
Baiap2l2	9.93539e-17	-0.322709	0.147	0.389	2.02056e-12
Plod2	1.02041e-14	-0.322847	0.297	0.52	2.07521e-10
Fam195b	1.32782e-15	-0.323046	0.799	0.899	2.70038e-11
Sf3b1	2.64271e-15	-0.323257	0.901	0.963	5.37447e-11
Cdc42	3.82924e-20	-0.323628	1	1	7.78753e-16
Med21	4.36071e-16	-0.324021	0.847	0.934	8.86838e-12
Prrc2b	7.32364e-14	-0.324266	0.709	0.807	1.48941e-09
Cpe	1.9642e-14	-0.324348	0.649	0.802	3.9946e-10
Hnrnph3	2.50175e-19	-0.324351	0.408	0.671	5.0878e-15
Pcna	2.80227e-07	-0.324357	0.336	0.451	0.00569898
Stat3	1.51864e-12	-0.324955	0.514	0.691	3.08847e-08
Gm8113	3.15766e-16	-0.325066	0.132	0.364	6.42172e-12
Golga7	4.07735e-16	-0.325124	0.502	0.704	8.2921e-12
Hmox1	3.03059e-12	-0.325367	0.033	0.193	6.16331e-08
Ddit4	6.90446e-21	-0.326038	0.093	0.365	1.40416e-16
Dynll1	3.69642e-08	-0.32627	0.991	0.996	0.00075174
Tfpi	5.93637e-12	-0.326452	0.52	0.69	1.20728e-07
G3bp2	4.14124e-16	-0.326702	0.796	0.896	8.42205e-12
Col4a6	2.6955e-22	-0.327043	0.195	0.491	5.48183e-18
Elavl1	2.63834e-16	-0.328771	0.7	0.828	5.3656e-12
Wbp2	1.49533e-14	-0.328871	0.814	0.907	3.04105e-10
Znrf1	1.94491e-18	-0.329081	0.279	0.534	3.95537e-14
Spnb1	1.15587e-22	-0.329889	0.171	0.477	2.3507e-18
Tjp1	3.86418e-16	-0.330382	0.399	0.62	7.85859e-12
Dab2ip	8.94038e-16	-0.330801	0.517	0.678	1.81821e-11
Skil	3.11874e-27	-0.330897	0.093	0.419	6.34258e-23
Rnase4	1.73526e-18	-0.331041	0.15	0.41	3.529e-14
Sparc	4.11487e-09	-0.331136	1	1	8.3684e-05
B3galnt1	6.27639e-28	-0.33115	0.123	0.468	1.27643e-23
Tmem9	1.01169e-14	-0.33118	0.787	0.865	2.05747e-10
Aplp1	4.06646e-24	-0.331609	0.024	0.296	8.26997e-20
Sdc2	3.53661e-19	-0.332434	0.336	0.599	7.1924e-15
Mapk1	2.04676e-18	-0.332885	0.691	0.857	4.1625e-14
Rara	1.80755e-18	-0.332987	0.411	0.647	3.67602e-14
Ngfrap1	9.18262e-18	-0.333157	1	1	1.86747e-13
P4ha2	6.46834e-20	-0.333221	0.126	0.388	1.31547e-15
Edil3	1.33252e-29	-0.333498	0.021	0.34	2.70994e-25
Snrpd3	1.14889e-17	-0.333513	0.901	0.961	2.3365e-13
Lpar1	3.97289e-29	-0.333535	0.015	0.327	8.07966e-25
Serinc1	2.69819e-13	-0.333596	0.886	0.908	5.48732e-09
Zbed3	9.38091e-16	-0.333667	0.459	0.654	1.9078e-11
Txndc15	1.33999e-18	-0.333802	0.547	0.749	2.72514e-14
Sulf1	4.24877e-19	-0.334019	0.036	0.265	8.64073e-15
Eif6	8.21226e-17	-0.334679	0.67	0.821	1.67013e-12
P4ha1	6.56905e-21	-0.335083	0.204	0.495	1.33595e-16
Dusp1	7.26957e-11	-0.335246	0.393	0.574	1.47841e-06
Cd164	9.56781e-16	-0.336444	0.811	0.871	1.94581e-11
Tcf3	1.45194e-18	-0.336479	0.333	0.59	2.95281e-14
Pdia3	2.70939e-13	-0.336701	0.946	0.989	5.51008e-09
Map1lc3a	2.5149e-19	-0.336922	1	0.996	5.11455e-15
Dab2	2.80609e-29	-0.336993	0.045	0.371	5.70674e-25
Anapc11	2.13914e-18	-0.337172	0.988	0.996	4.35038e-14
Dnmt3a	3.67636e-15	-0.337456	0.736	0.841	7.47662e-11
Atrx	1.02128e-15	-0.337473	0.802	0.899	2.07697e-11
Gjc1	7.7591e-17	-0.337751	0.387	0.614	1.57797e-12
Sumo3	4.53537e-17	-0.337813	0.664	0.799	9.22359e-13
Rab18	3.81749e-14	-0.339253	0.67	0.796	7.76362e-10
Cacnb3	8.83447e-33	-0.340146	0.039	0.397	1.79667e-28
2310022B05Rik	8.18162e-17	-0.340162	0.637	0.794	1.6639e-12
Kpnb1	3.38759e-14	-0.340415	0.661	0.778	6.88934e-10
Adamts8	4.19408e-24	-0.340451	0.003	0.261	8.52949e-20
Wls	9.64491e-15	-0.340566	0.796	0.875	1.96148e-10
Hnrnpm	2.71113e-17	-0.340605	0.724	0.863	5.51363e-13
Cdc20	7.16474e-08	-0.341519	0.054	0.173	0.00145709
Ccdc34	1.00059e-11	-0.341529	0.342	0.54	2.03489e-07
Ube2d3	1.20003e-21	-0.341577	0.97	0.989	2.4405e-17
Hp1bp3	4.0802e-15	-0.34166	0.628	0.767	8.2979e-11
Mstn	3.83281e-09	-0.341827	0.012	0.121	7.79478e-05
Hist1h2ap	1.69219e-06	-0.341846	0.057	0.159	0.0344141
Axl	1.71778e-26	-0.342779	0.111	0.44	3.49345e-22
Cfl1	6.80035e-19	-0.343251	1	1	1.38299e-14
Eri3	5.77121e-17	-0.343256	0.787	0.882	1.17369e-12
Cxcr7	1.36629e-24	-0.343265	0.015	0.286	2.77862e-20
Rbms3	8.57877e-24	-0.343413	0.189	0.501	1.74466e-19
Rtn3	1.85946e-19	-0.343432	0.922	0.966	3.78158e-15
Tnnc1	1.66218e-22	-0.343836	1	1	3.38037e-18
Set	9.1161e-17	-0.344166	0.901	0.938	1.85394e-12
Pbxip1	7.33588e-16	-0.344811	0.772	0.863	1.4919e-11
Brd2	2.63193e-15	-0.344931	0.628	0.779	5.35256e-11
Anp32e	1.21547e-15	-0.344935	0.838	0.922	2.47189e-11
Slc4a4	2.58516e-28	-0.345246	0.069	0.402	5.25744e-24
Ankrd37	2.13646e-24	-0.345424	0.069	0.365	4.34492e-20
Txnl1	4.36606e-19	-0.345788	0.895	0.958	8.87925e-15
Ppfibp1	1.87416e-14	-0.345801	0.351	0.556	3.81148e-10
Zmiz1	1.65615e-16	-0.34591	0.52	0.724	3.3681e-12
Fstl4	2.40072e-31	-0.345937	0.03	0.369	4.88234e-27
Vmp1	1.23755e-17	-0.345966	0.498	0.716	2.5168e-13
Aldoa	2.81299e-12	-0.346015	1	1	5.72077e-08
Ube2d1	8.11105e-19	-0.346573	0.631	0.794	1.64954e-14
Maf1	3.53139e-15	-0.346902	0.727	0.857	7.18179e-11
Ccdc88a	8.49248e-16	-0.347141	0.562	0.748	1.72711e-11
Srsf6	8.17689e-21	-0.347874	0.88	0.949	1.66293e-16
Prc1	1.42126e-10	-0.348082	0.027	0.166	2.89041e-06
Papola	1.49643e-18	-0.348797	0.772	0.878	3.04329e-14
Amotl1	6.2675e-20	-0.3491	0.348	0.597	1.27462e-15
G3bp1	2.23811e-18	-0.349153	0.739	0.87	4.55165e-14
Dazap2	3.98762e-16	-0.349401	0.928	0.943	8.10961e-12
Nfat5	1.26629e-15	-0.349471	0.489	0.673	2.57525e-11
Usp13	2.42496e-21	-0.349891	0.577	0.787	4.93165e-17
Ndrg2	1.52519e-14	-0.350139	0.958	0.974	3.10179e-10
Arhgef7	3.57798e-18	-0.350811	0.532	0.714	7.27653e-14
Tubb4a	9.14076e-29	-0.351147	0.015	0.326	1.85896e-24
Mob4	1.05733e-17	-0.351315	0.721	0.863	2.1503e-13
Tmem98	3.13612e-17	-0.352147	0.595	0.754	6.37792e-13
Rap1a	7.16135e-15	-0.352901	0.616	0.767	1.4564e-10
Arpc1a	1.32519e-20	-0.352918	0.811	0.901	2.69503e-16
Drap1	1.57695e-17	-0.353257	0.76	0.875	3.20704e-13
9530068E07Rik	5.53078e-19	-0.353482	0.892	0.929	1.12479e-14
Ranbp1	3.79534e-12	-0.353586	0.934	0.968	7.71859e-08
Eif1	2.15914e-43	-0.353894	1	1	4.39104e-39
Fchsd2	2.04813e-22	-0.354301	0.159	0.452	4.16529e-18
Kdelr2	1.88254e-18	-0.354525	0.658	0.811	3.82852e-14
Cfl2	6.98209e-21	-0.354574	0.964	0.987	1.41995e-16
1700020I14Rik	2.90103e-20	-0.355173	0.916	0.947	5.89982e-16
Atoh8	9.4518e-34	-0.355282	0.039	0.403	1.92221e-29
Anp32a	9.8545e-20	-0.355343	0.985	0.993	2.00411e-15
Nucks1	2.61982e-12	-0.355812	0.52	0.671	5.32793e-08
Erh	2.86059e-21	-0.355826	0.967	0.986	5.81758e-17
2610001J05Rik	6.87276e-19	-0.356077	0.523	0.723	1.39771e-14
Nup62cl	7.37227e-18	-0.358414	0.006	0.205	1.4993e-13
Commd2	6.72616e-23	-0.358612	0.441	0.69	1.3679e-18
Ilf2	2.15654e-18	-0.358977	0.529	0.727	4.38575e-14
Stard3nl	5.094e-19	-0.359622	0.652	0.827	1.03597e-14
Med30	3.87736e-19	-0.36013	0.7	0.816	7.88538e-15
Rraga	1.96097e-16	-0.360669	0.745	0.846	3.98802e-12
Hnrnph1	1.0987e-18	-0.360886	0.724	0.848	2.23443e-14
Spop	1.39838e-17	-0.360907	0.607	0.762	2.84388e-13
Tceal6	2.81995e-23	-0.362399	0.036	0.306	5.73494e-19
Glul	6.01341e-20	-0.362478	0.339	0.603	1.22295e-15
F11r	1.98864e-15	-0.362709	0.559	0.702	4.04429e-11
Gadd45b	1.24237e-18	-0.363535	0.234	0.474	2.52661e-14
Dynll2	3.46169e-18	-0.364005	0.865	0.929	7.04004e-14
Wbp1	8.66258e-18	-0.364478	0.769	0.883	1.76171e-13
4931406P16Rik	9.45534e-21	-0.364575	0.297	0.572	1.92293e-16
Racgap1	8.16652e-14	-0.365013	0.066	0.259	1.66083e-09
Cct4	6.94157e-20	-0.365094	0.931	0.974	1.41171e-15
Gm12824	1.01361e-30	-0.36522	0.003	0.322	2.06138e-26
Vapa	2.06412e-22	-0.365717	0.94	0.98	4.19781e-18
Bsg	1.68043e-11	-0.366415	1	1	3.4175e-07
Pde6d	1.36231e-23	-0.36662	0.55	0.774	2.77054e-19
Bmper	3.91413e-27	-0.366651	0.015	0.31	7.96017e-23
Pttg1ip	4.91786e-22	-0.367322	0.529	0.761	1.00014e-17
Dhx9	4.95701e-17	-0.369445	0.565	0.75	1.00811e-12
Scarb1	1.25807e-19	-0.369621	0.483	0.707	2.55853e-15
Gucy1b3	1.37759e-25	-0.369809	0.132	0.448	2.8016e-21
4833424O15Rik	5.77686e-31	-0.370088	0.06	0.411	1.17484e-26
Ctnna1	8.06361e-20	-0.370645	0.874	0.926	1.6399e-15
Ccdc141	2.27499e-14	-0.371333	0.916	0.946	4.62664e-10
Polr2d	4.77631e-20	-0.371433	0.694	0.821	9.71359e-16
4833439L19Rik	6.79462e-22	-0.371739	0.574	0.788	1.38182e-17
Ndrg4	8.36418e-14	-0.372519	0.946	0.959	1.70102e-09
Mif	1.66495e-06	-0.372768	1	1	0.0338601
Dnaja1	9.09061e-18	-0.373221	0.811	0.92	1.84876e-13
Rbm38	2.07152e-19	-0.373273	0.919	0.962	4.21286e-15
Capza2	8.67818e-21	-0.373425	0.853	0.94	1.76488e-16
Txndc5	6.81895e-21	-0.374319	0.664	0.833	1.38677e-16
Slc1a3	5.0335e-34	-0.374923	0.066	0.434	1.02366e-29
Egln3	4.89243e-25	-0.375877	0.003	0.271	9.94973e-21
Yaf2	6.19842e-22	-0.375916	0.697	0.841	1.26057e-17
2022-09-15	5.216e-22	-0.376646	0.982	0.992	1.06078e-17
Glipr2	1.08007e-23	-0.376673	0.126	0.419	2.19654e-19
Actr3	5.33921e-20	-0.376982	0.874	0.961	1.08583e-15
Polr2m	3.1823e-22	-0.377198	0.931	0.965	6.47184e-18
Zdhhc13	9.20935e-20	-0.377327	0.192	0.456	1.8729e-15
Popdc2	4.9018e-13	-0.377345	0.988	0.993	9.96879e-09
Dpysl3	3.6429e-12	-0.377441	0.997	0.979	7.40856e-08
Ets2	1.21446e-26	-0.37781	0.204	0.537	2.46986e-22
Ptp4a1	2.48858e-18	-0.377824	0.577	0.766	5.06103e-14
Ccni	5.1654e-17	-0.377877	0.802	0.89	1.05049e-12
Arf4	1.81652e-20	-0.378272	0.94	0.986	3.69426e-16
2022-09-09	3.22693e-29	-0.378946	0.141	0.493	6.5626e-25
Cpox	2.04711e-19	-0.379385	0.402	0.635	4.16321e-15
2310036O22Rik	1.80603e-25	-0.379666	0.835	0.938	3.67292e-21
Pgam1	5.52209e-16	-0.380028	0.859	0.895	1.12303e-11
Arpc5l	2.8306e-24	-0.380181	0.583	0.808	5.7566e-20
Gjd3	1.96628e-31	-0.380631	0.039	0.381	3.99883e-27
Ypel3	1.16967e-12	-0.380797	0.871	0.907	2.37875e-08
Gtf2a2	1.27594e-22	-0.381701	0.772	0.88	2.59489e-18
Morf4l2	1.00962e-21	-0.382964	0.883	0.95	2.05326e-17
Epha4	2.77275e-28	-0.383532	0.03	0.344	5.63894e-24
Snx3	2.06103e-24	-0.383821	0.988	0.996	4.19151e-20
Grhl1	4.93924e-32	-0.384215	0.033	0.377	1.00449e-27
Herpud1	2.06277e-18	-0.384618	0.517	0.729	4.19506e-14
Ccnl1	3.82949e-19	-0.385071	0.48	0.708	7.78804e-15
Mllt4	1.03801e-22	-0.385531	0.459	0.682	2.111e-18
Tra2b	8.04705e-19	-0.385987	0.739	0.852	1.63653e-14
Sypl	2.88421e-20	-0.386626	0.673	0.829	5.86562e-16
Tspan13	2.16675e-23	-0.386838	0.309	0.615	4.40651e-19
5730469M10Rik	2.01288e-22	-0.387787	0.48	0.716	4.09359e-18
Tax1bp3	3.98616e-20	-0.387882	0.718	0.866	8.10666e-16
Casp6	1.66057e-18	-0.387999	0.453	0.678	3.37711e-14
Sae1	1.04695e-18	-0.388064	0.55	0.742	2.12917e-14
Chd3	4.08433e-23	-0.388293	0.453	0.72	8.30631e-19
Uchl1	6.13111e-11	-0.38858	0.961	0.97	1.24688e-06
0610009D07Rik	4.53248e-24	-0.388741	0.844	0.946	9.21771e-20
Rcn2	1.20692e-21	-0.388914	0.685	0.855	2.45451e-17
Col4a5	3.14313e-18	-0.389069	0.706	0.819	6.39218e-14
Snrnp70	4.34531e-19	-0.389339	0.817	0.892	8.83706e-15
Cenpw	3.22214e-10	-0.389459	0.36	0.548	6.55287e-06
Lef1	2.09327e-26	-0.390425	0.111	0.435	4.25709e-22
Syt11	2.26928e-30	-0.390637	0.066	0.407	4.61503e-26
Clip3	4.89992e-37	-0.390689	0.009	0.385	9.96497e-33
Ewsr1	9.81362e-22	-0.391318	0.862	0.963	1.9958e-17
Dlc1	1.269e-13	-0.39146	0.715	0.804	2.58077e-09
Lsm2	3.21872e-13	-0.392751	0.625	0.761	6.54592e-09
Cldn25	3.6858e-22	-0.392867	0.622	0.807	7.49581e-18
Ezh2	8.64208e-23	-0.393496	0.192	0.478	1.75754e-18
Pole4	2.71318e-21	-0.393628	0.598	0.795	5.5178e-17
Ginm1	4.39413e-25	-0.393841	0.517	0.76	8.93633e-21
Psma4	9.13224e-23	-0.394351	0.904	0.953	1.85722e-18
Snn	1.63386e-24	-0.394435	0.351	0.644	3.32278e-20
Skp1a	2.12146e-24	-0.394549	0.991	0.999	4.31442e-20
Slc22a17	5.8778e-17	-0.394764	0.676	0.828	1.19537e-12
Ppp1r17	1.69885e-25	-0.395231	0.003	0.275	3.45495e-21
Galk1	2.44619e-14	-0.395391	0.85	0.883	4.97482e-10
Bex4	1.98466e-13	-0.395796	0.958	0.979	4.03621e-09
Atp6v1g1	2.45858e-24	-0.395887	0.973	0.996	5.00001e-20
1810037I17Rik	1.88982e-21	-0.39595	0.994	0.999	3.84332e-17
Atp2b1	9.51873e-15	-0.396289	0.715	0.811	1.93582e-10
Cops8	1.88639e-25	-0.396698	0.658	0.85	3.83636e-21
Hs6st2	3.15815e-33	-0.397371	0.075	0.448	6.42272e-29
Arid4b	2.81552e-20	-0.397957	0.508	0.72	5.72592e-16
H2afy2	7.78828e-27	-0.398027	0.261	0.587	1.5839e-22
Rbm3	1.99666e-20	-0.398327	0.997	0.999	4.0606e-16
Lama2	2.66643e-24	-0.399292	0.312	0.604	5.42272e-20
Get4	1.01591e-24	-0.399855	0.826	0.926	2.06605e-20
Ifltd1	6.85959e-23	-0.400181	0.117	0.405	1.39504e-18
Tmem176b	5.20018e-22	-0.400885	0.979	0.993	1.05756e-17
Yap1	4.04343e-22	-0.400968	0.547	0.753	8.22313e-18
Ccng2	6.75555e-27	-0.401881	0.141	0.465	1.37388e-22
Anapc16	4.94775e-25	-0.402399	0.697	0.863	1.00622e-20
Lhfp	2.35747e-16	-0.403217	0.474	0.677	4.79438e-12
Cdk1	2.85181e-07	-0.403656	0.123	0.25	0.00579973
Dkk3	3.21637e-15	-0.404453	0.219	0.43	6.54113e-11
Stx7	1.19253e-24	-0.404684	0.432	0.698	2.42525e-20
Prkacb	2.37873e-30	-0.405145	0.297	0.648	4.83763e-26
Stt3b	3.48351e-24	-0.405329	0.613	0.813	7.08441e-20
Tuba1b	4.62116e-13	-0.405553	0.997	0.995	9.39805e-09
2700060E02Rik	5.07021e-26	-0.405836	0.988	1	1.03113e-21
Bhlhe40	6.97476e-26	-0.406505	0.102	0.411	1.41846e-21
Nasp	3.85209e-16	-0.407387	0.426	0.639	7.834e-12
Ss18	1.85573e-27	-0.407722	0.354	0.652	3.77401e-23
Pdpn	1.51071e-34	-0.407748	0.075	0.456	3.07232e-30
Ccnb1	4.75498e-09	-0.407834	0.054	0.188	9.67021e-05
Slc48a1	7.16657e-23	-0.407886	0.589	0.799	1.45747e-18
Matr3	1.19617e-21	-0.407907	0.883	0.951	2.43266e-17
Npnt	1.59329e-25	-0.409552	0.159	0.47	3.24028e-21
Gdpd1	4.23647e-31	-0.409677	0.174	0.536	8.6157e-27
Emc3	2.45266e-25	-0.409964	0.444	0.711	4.98797e-21
Yeats4	5.82152e-25	-0.410049	0.571	0.782	1.18392e-20
Sphkap	4.12698e-27	-0.410321	0.258	0.59	8.39304e-23
Lsm5	3.01922e-21	-0.410387	0.459	0.67	6.14019e-17
Fabp4	7.96323e-13	-0.410455	0.006	0.151	1.61948e-08
Smarce1	2.95418e-24	-0.41164	0.631	0.83	6.00791e-20
Nrtn	2.62592e-17	-0.412832	0.363	0.587	5.34034e-13
Cacna1d	3.23584e-25	-0.414883	0.168	0.484	6.58072e-21
Extl3	1.34199e-27	-0.415971	0.279	0.611	2.7292e-23
Tax1bp1	8.35699e-21	-0.416083	0.733	0.874	1.69956e-16
Kif5b	4.73005e-23	-0.416864	0.931	0.98	9.6195e-19
B230219D22Rik	3.59291e-23	-0.417379	0.802	0.924	7.30689e-19
Atf4	8.39722e-22	-0.41738	0.559	0.762	1.70774e-17
Dynlrb1	1.48958e-30	-0.417783	0.997	1	3.02935e-26
Cdkn2aipnl	2.64183e-29	-0.418161	0.345	0.664	5.3727e-25
Msn	2.05001e-19	-0.418355	0.649	0.799	4.16912e-15
Gcgr	2.44696e-30	-0.41858	0	0.314	4.97639e-26
Gnb3	1.58894e-20	-0.419464	0.012	0.242	3.23143e-16
Raph1	3.94509e-22	-0.419541	0.201	0.49	8.02314e-18
Mki67	5.91451e-09	-0.420824	0.087	0.23	0.000120283
Ywhab	1.52809e-28	-0.421999	0.967	0.993	3.10768e-24
Sf3b2	4.67051e-23	-0.422779	0.763	0.873	9.49841e-19
Dusp26	6.3266e-25	-0.423504	0.144	0.455	1.28664e-20
Tmem132c	4.2438e-35	-0.423592	0.006	0.365	8.63061e-31
D030056L22Rik	9.11468e-37	-0.423712	0.081	0.477	1.85365e-32
2700089E24Rik	3.59372e-25	-0.424822	0.628	0.845	7.30854e-21
Col18a1	1.16719e-22	-0.424838	0.213	0.512	2.37371e-18
Cdk2	1.38773e-26	-0.424991	0.357	0.658	2.82223e-22
Wbp5	1.35741e-26	-0.425412	0.997	0.999	2.76057e-22
D4Wsu53e	1.36594e-19	-0.426185	0.958	0.978	2.77792e-15
Amfr	1.0206e-26	-0.426189	0.511	0.769	2.07559e-22
Adprhl1	3.00837e-11	-0.426679	0.694	0.779	6.11811e-07
Hbb-y	1.8273e-07	-0.426963	0.495	0.611	0.00371619
Csnk1a1	5.9438e-25	-0.427884	0.955	0.996	1.20879e-20
Tanc2	2.02839e-27	-0.428898	0.315	0.645	4.12514e-23
Rd3	6.60998e-33	-0.429271	0.009	0.351	1.34427e-28
Ddx39b	7.57525e-19	-0.42954	0.88	0.95	1.54058e-14
Brk1	5.3753e-27	-0.429574	0.91	0.965	1.09318e-22
Sema3c	1.08691e-25	-0.430155	0.033	0.323	2.21045e-21
Rbbp4	5.17196e-25	-0.430248	0.856	0.936	1.05182e-20
Thra	1.77334e-24	-0.430936	0.79	0.901	3.60644e-20
Parm1	2.53437e-18	-0.43208	0.835	0.882	5.15415e-14
Apbb2	4.57581e-25	-0.432798	0.288	0.587	9.30582e-21
Tceal8	1.28245e-24	-0.432889	0.943	0.997	2.60812e-20
Sh3bgrl	5.92734e-21	-0.433023	0.625	0.784	1.20544e-16
Rnf181	5.53387e-26	-0.433719	0.453	0.715	1.12542e-21
Scara3	2.35545e-36	-0.433892	0.003	0.371	4.79027e-32
U2af1	2.97915e-26	-0.435229	0.844	0.943	6.05869e-22
Eif5	3.79097e-27	-0.435332	0.934	0.971	7.7097e-23
Ociad2	7.1885e-20	-0.437178	0.39	0.62	1.46193e-15
Cbx1	7.37316e-28	-0.437392	0.553	0.794	1.49948e-23
Mll5	4.637e-23	-0.438533	0.802	0.888	9.43026e-19
Adamts1	1.02781e-18	-0.439734	0.282	0.536	2.09026e-14
Emp2	5.90873e-24	-0.439751	0.396	0.666	1.20166e-19
Dbn1	2.78481e-35	-0.439833	0.069	0.457	5.66347e-31
Ywhae	2.4684e-44	-0.440602	1	1	5.01999e-40
Epb4.1l2	1.592e-32	-0.441019	0.189	0.558	3.23765e-28
Cgnl1	9.15991e-30	-0.441859	0.12	0.472	1.86285e-25
Hn1	2.38143e-13	-0.442225	0.988	0.988	4.84311e-09
Runx1t1	1.03075e-31	-0.442592	0.237	0.591	2.09623e-27
Rad21	2.30962e-16	-0.444493	0.517	0.693	4.69706e-12
Mcam	5.97074e-22	-0.444851	0.769	0.894	1.21427e-17
Ier5	2.56244e-27	-0.444875	0.285	0.612	5.21123e-23
Akap9	4.79017e-21	-0.445987	0.565	0.783	9.74177e-17
Rbfox2	3.40439e-24	-0.447332	0.775	0.899	6.9235e-20
Nono	1.60486e-29	-0.449977	0.859	0.942	3.26381e-25
Tcea3	1.71584e-23	-0.450008	0.757	0.903	3.4895e-19
Cnih	4.30271e-31	-0.452056	0.835	0.943	8.75042e-27
Dpysl2	3.96977e-24	-0.452521	0.435	0.687	8.07331e-20
Ormdl3	2.82668e-29	-0.453942	0.408	0.706	5.74863e-25
Atp6v0e2	2.11023e-35	-0.454418	0.24	0.62	4.29157e-31
Stxbp6	7.82825e-37	-0.455235	0.09	0.488	1.59203e-32
Ctsb	3.31481e-26	-0.457773	0.967	0.988	6.74133e-22
Ppic	3.50616e-28	-0.457838	0.958	0.983	7.13049e-24
Fhl1	1.30854e-16	-0.459103	0.459	0.653	2.66118e-12
Strap	1.40006e-28	-0.459346	0.745	0.894	2.8473e-24
Wsb1	3.56461e-28	-0.459569	0.402	0.708	7.24936e-24
Hnrnpab	8.11029e-29	-0.460162	0.964	0.995	1.64939e-24
Fam100b	5.29565e-26	-0.461492	0.706	0.867	1.07698e-21
Top1	2.02952e-27	-0.464177	0.766	0.916	4.12744e-23
Gpr125	3.9635e-26	-0.466367	0.222	0.539	8.06056e-22
Nfib	2.96409e-26	-0.466936	0.841	0.938	6.02808e-22
Gsg1l	1.70073e-31	-0.468121	0.102	0.46	3.45877e-27
Gpr124	2.06227e-43	-0.468919	0.078	0.524	4.19404e-39
Efr3b	1.71396e-33	-0.46936	0.144	0.524	3.48568e-29
Serpinh1	1.12263e-34	-0.470784	1	1	2.2831e-30
Hnrnpr	1.4101e-27	-0.471369	0.559	0.787	2.86772e-23
Rnf7	2.13408e-39	-0.471776	0.994	1	4.34008e-35
Itgb8	1.05729e-32	-0.471844	0.093	0.456	2.1502e-28
Trim63	2.02518e-23	-0.472059	0.733	0.866	4.11862e-19
Mlip	7.24277e-32	-0.472191	0.553	0.796	1.47296e-27
Tmed4	7.83707e-29	-0.472656	0.456	0.742	1.59382e-24
Tom1l1	1.72223e-29	-0.47358	0.42	0.71	3.50251e-25
Cmtm3	4.84339e-29	-0.473773	0.231	0.573	9.85e-25
Slc39a8	1.06572e-43	-0.475137	0.018	0.448	2.16735e-39
Tmpo	3.31899e-19	-0.476262	0.444	0.661	6.74984e-15
Pabpc1	2.53153e-29	-0.476861	0.991	0.997	5.14838e-25
Grb10	2.70463e-22	-0.478047	1	1	5.50041e-18
Srsf11	2.33347e-31	-0.478311	0.799	0.953	4.74558e-27
Higd1a	5.84759e-08	-0.478554	0.967	0.979	0.00118922
Rbm39	3.03485e-33	-0.478591	0.976	0.997	6.17197e-29
Smc2	7.50077e-17	-0.480568	0.114	0.348	1.52543e-12
Tmem167	2.66471e-34	-0.482215	0.859	0.953	5.41922e-30
Smarcd3	4.08375e-32	-0.483046	0.502	0.773	8.30513e-28
Epb4.1l3	7.46737e-31	-0.483204	0.538	0.798	1.51864e-26
Rbms1	1.77913e-28	-0.483423	0.691	0.859	3.61823e-24
Creb3l2	9.39165e-26	-0.483955	0.664	0.821	1.90998e-21
Ppp3ca	8.33754e-22	-0.484667	0.586	0.77	1.69561e-17
Aif1l	2.40757e-16	-0.485681	0.396	0.603	4.89628e-12
Psip1	1.02554e-26	-0.485921	0.736	0.871	2.08565e-22
Mtss1	1.69341e-27	-0.485996	0.595	0.821	3.44389e-23
Khdrbs1	2.5949e-31	-0.486399	0.778	0.929	5.27725e-27
Sec62	4.82567e-32	-0.487049	0.676	0.883	9.81397e-28
Glrx	6.89295e-26	-0.487588	0.805	0.908	1.40182e-21
Mef2a	6.16866e-28	-0.488425	0.916	0.951	1.25452e-23
Nptn	1.64788e-24	-0.489023	0.904	0.958	3.35129e-20
Hmgn2	7.60554e-17	-0.489048	1	1	1.54674e-12
Mdfi	1.28631e-35	-0.489058	0.249	0.629	2.61597e-31
Ddr1	5.22064e-28	-0.48923	0.805	0.93	1.06172e-23
Mzt1	3.37374e-30	-0.489344	0.538	0.788	6.86118e-26
Cnbp	1.56312e-36	-0.489607	0.988	0.999	3.17892e-32
Naa38	8.80716e-32	-0.489679	0.712	0.879	1.79111e-27
Sumo1	8.89218e-33	-0.491554	0.838	0.95	1.8084e-28
Cacna1g	4.18601e-35	-0.493191	0.033	0.401	8.51309e-31
Zfand5	1.04775e-25	-0.493836	0.739	0.879	2.1308e-21
Bves	1.28924e-24	-0.494736	0.742	0.862	2.62192e-20
Shisa4	5.12213e-44	-0.495769	0.117	0.569	1.04169e-39
Rnf187	1.43379e-36	-0.497299	0.946	0.983	2.91589e-32
Fkbp1a	2.11175e-38	-0.497735	0.994	1	4.29466e-34
Tmem59	9.83189e-28	-0.49947	0.925	0.97	1.99951e-23
Kdm5b	5.66872e-30	-0.4998	0.39	0.7	1.15285e-25
Atxn7l3b	1.96934e-31	-0.500062	0.916	0.974	4.00504e-27
Laptm4a	3.81942e-38	-0.500527	0.994	1	7.76756e-34
1110004F10Rik	2.17642e-35	-0.502925	0.751	0.926	4.42619e-31
Ctnnb1	1.92897e-33	-0.503693	0.913	0.986	3.92295e-29
Bzw1	4.32238e-31	-0.504129	0.715	0.878	8.79042e-27
Anp32b	9.79419e-31	-0.504518	0.964	0.98	1.99184e-26
Rhoa	4.6859e-39	-0.506809	0.988	0.997	9.52972e-35
Rtn4	8.64595e-30	-0.507085	0.967	0.992	1.75833e-25
Hand2	1.17415e-26	-0.507298	0.547	0.777	2.38787e-22
Ppap2b	1.15915e-33	-0.508585	0.033	0.393	2.35737e-29
Adk	3.18287e-24	-0.509072	0.79	0.904	6.473e-20
Cenpf	2.16116e-11	-0.511113	0.072	0.242	4.39516e-07
Cdca8	2.32258e-09	-0.511378	0.114	0.265	4.72343e-05
Ube2i	3.61737e-33	-0.512017	0.871	0.957	7.35664e-29
Hif1a	8.0229e-23	-0.512458	0.889	0.945	1.63162e-18
Smtnl2	2.30525e-33	-0.513778	0.312	0.662	4.68819e-29
Mettl9	1.21408e-33	-0.513779	0.766	0.925	2.46908e-29
Ryr3	2.63198e-45	-0.514436	0.003	0.44	5.35267e-41
Snrpd1	7.30883e-30	-0.515167	0.883	0.957	1.4864e-25
Jun	6.64975e-19	-0.516716	0.541	0.763	1.35236e-14
Cited2	5.46848e-27	-0.516735	0.372	0.681	1.11213e-22
Ppp1cc	1.93235e-35	-0.516736	0.859	0.967	3.92982e-31
Morf4l1	1.60855e-49	-0.517997	1	0.999	3.27131e-45
Cdk4	6.05968e-32	-0.520573	0.949	0.991	1.23236e-27
Gata5	7.0674e-49	-0.522515	0.06	0.537	1.4373e-44
Tbx2	8.42376e-49	-0.524695	0.015	0.485	1.71314e-44
Ssb	1.27482e-34	-0.524897	0.787	0.929	2.5926e-30
Pkia	5.46868e-38	-0.527055	0.366	0.748	1.11217e-33
Id1	3.00584e-38	-0.528787	0.066	0.48	6.11297e-34
Mast4	5.97278e-35	-0.529336	0.483	0.779	1.21468e-30
Ypel5	8.85388e-30	-0.530155	0.55	0.794	1.80061e-25
Furin	3.11019e-22	-0.530882	0.568	0.779	6.32519e-18
Ltbp1	4.99065e-30	-0.531364	0.459	0.719	1.01495e-25
Fbxo32	7.08557e-20	-0.531404	0.553	0.756	1.44099e-15
H3f3a	2.72388e-65	-0.531827	1	1	5.53955e-61
Ubb	1.32387e-49	-0.531892	1	1	2.69236e-45
Irf2bpl	7.08974e-35	-0.536102	0.577	0.832	1.44184e-30
Ptges3	1.74163e-36	-0.538274	0.781	0.937	3.54195e-32
Mmp14	2.47417e-40	-0.53848	0.144	0.57	5.03173e-36
Smc4	4.8298e-10	-0.538513	0.351	0.497	9.82236e-06
Crabp1	9.99186e-28	-0.539765	0.006	0.301	2.03204e-23
Gata4	1.42888e-34	-0.541968	0.727	0.905	2.90591e-30
Malat1	1.56367e-09	-0.542632	0.997	0.999	3.18004e-05
Prnp	2.16235e-28	-0.542943	0.556	0.794	4.39757e-24
Ywhaz	6.25526e-46	-0.543886	0.994	1	1.27213e-41
Tbca	2.13434e-43	-0.545096	0.997	1	4.3406e-39
Tiparp	6.3857e-39	-0.545269	0.174	0.581	1.29866e-34
Rab2a	2.80262e-36	-0.545891	0.943	0.987	5.69968e-32
Ran	1.45551e-27	-0.546222	0.982	0.997	2.96008e-23
Tmem88	9.46419e-43	-0.546513	0.051	0.48	1.92473e-38
Kcnj5	6.19031e-40	-0.547426	0.228	0.633	1.25892e-35
Srsf3	1.24454e-30	-0.548999	0.826	0.951	2.53103e-26
Hnrnpa2b1	6.04167e-38	-0.550809	1	1	1.22869e-33
Podxl	3.50134e-41	-0.550817	0.066	0.493	7.12067e-37
Pkig	2.57084e-44	-0.551757	0.979	0.991	5.22832e-40
Olfml2b	1.11058e-25	-0.552445	0.336	0.633	2.25858e-21
Sfpq	4.15552e-32	-0.553101	0.715	0.896	8.45109e-28
Ramp1	1.92476e-20	-0.554796	0.775	0.879	3.91439e-16
Tpi1	6.4157e-23	-0.55729	1	1	1.30476e-18
Spnb2	7.49339e-34	-0.557462	0.991	0.996	1.52393e-29
Phldb2	4.17691e-34	-0.561942	0.252	0.624	8.49459e-30
Ddah1	5.89265e-26	-0.56303	0.399	0.662	1.19839e-21
Sumo2	5.7167e-45	-0.563742	0.907	0.975	1.16261e-40
2022-09-07	1.59137e-37	-0.564708	0.889	0.983	3.23637e-33
Shisa2	7.84817e-46	-0.565723	0.012	0.455	1.59608e-41
Mdk	2.28412e-13	-0.568124	0.925	0.942	4.64522e-09
Vim	2.99709e-33	-0.568953	0.997	0.997	6.09517e-29
Tpm1	3.87417e-56	-0.56938	1	1	7.8789e-52
Hmgb3	3.31535e-31	-0.569811	0.547	0.791	6.74243e-27
Ptpn11	1.56765e-37	-0.571019	0.535	0.808	3.18814e-33
Hnrnpu	1.55521e-38	-0.571661	0.874	0.984	3.16284e-34
Tead2	4.52187e-30	-0.574281	0.73	0.866	9.19613e-26
Ank1	1.16472e-20	-0.575091	0.354	0.612	2.36869e-16
Sqstm1	7.24505e-30	-0.575657	0.919	0.951	1.47343e-25
Pcbp1	1.48433e-49	-0.576617	0.988	1	3.01869e-45
Rab11b	2.07209e-47	-0.577855	0.964	0.987	4.214e-43
Pea15a	8.11967e-38	-0.578564	0.477	0.781	1.6513e-33
Perp	1.23674e-24	-0.578679	0.88	0.912	2.51516e-20
Dstn	2.94933e-44	-0.579618	1	1	5.99806e-40
Flrt2	6.92983e-36	-0.581021	0.129	0.518	1.40932e-31
Cdkn1a	1.90921e-26	-0.581481	0.168	0.507	3.88276e-22
Gdi2	2.20764e-43	-0.58456	0.904	0.979	4.48968e-39
Nr2f2	1.06183e-53	-0.587402	0	0.497	2.15945e-49
Pfkp	3.17597e-35	-0.588333	0.682	0.88	6.45898e-31
Igfbp4	1.07875e-20	-0.590996	0.111	0.373	2.19386e-16
Dok4	1.83858e-42	-0.591748	0.219	0.648	3.73912e-38
Nid2	2.27301e-40	-0.595123	0.646	0.873	4.62261e-36
Cirbp	3.25156e-39	-0.596147	0.919	0.97	6.61269e-35
Hnrnpf	2.10644e-40	-0.596613	0.913	0.986	4.28386e-36
Ier2	1.34856e-18	-0.596769	0.577	0.783	2.74256e-14
Smad7	1.14371e-45	-0.598845	0.153	0.606	2.32596e-41
Hdac2	6.72105e-45	-0.599792	0.604	0.875	1.36686e-40
Mybphl	4.60392e-26	-0.600425	0.177	0.497	9.36299e-22
Serpine2	2.40823e-21	-0.601466	0.931	0.961	4.89761e-17
Chsy1	1.5257e-37	-0.602153	0.24	0.625	3.10283e-33
Ndufa4l2	5.54426e-15	-0.604076	0.009	0.18	1.12754e-10
Tox3	9.57075e-35	-0.604217	0.288	0.661	1.9464e-30
Fras1	3.49893e-41	-0.604781	0.201	0.615	7.11578e-37
Cbx5	1.16147e-39	-0.604862	0.805	0.94	2.36207e-35
Srsf2	1.32299e-33	-0.605652	0.901	0.971	2.69056e-29
Eif4g2	3.49753e-56	-0.605965	0.976	0.999	7.11292e-52
Ube2d2a	3.67811e-49	-0.608293	0.913	0.989	7.48017e-45
Ugdh	8.1901e-45	-0.610576	0.234	0.66	1.66562e-40
Mmd	1.1207e-37	-0.610965	0.967	0.987	2.27917e-33
Frem2	1.24422e-48	-0.611336	0.129	0.597	2.53038e-44
Adora1	1.1774e-58	-0.6116	0.063	0.598	2.39449e-54
Pgk1	2.86371e-20	-0.612006	1	1	5.82393e-16
Pla2g12a	1.7029e-35	-0.613292	0.601	0.828	3.46318e-31
Top2a	4.39512e-08	-0.613534	0.105	0.238	0.000893835
Srsf7	5.89082e-39	-0.614082	0.694	0.916	1.19802e-34
Eif4a2	5.67923e-36	-0.616945	0.865	0.946	1.15499e-31
1110003E01Rik	3.04506e-45	-0.617379	0.721	0.928	6.19273e-41
Smad6	8.97248e-54	-0.617748	0.075	0.582	1.82473e-49
Nutf2	2.00158e-51	-0.618132	0.925	0.995	4.0706e-47
Cxadr	1.19332e-39	-0.618271	0.562	0.845	2.42685e-35
Nr2f1	4.43487e-38	-0.618961	0	0.38	9.01919e-34
Rcn3	8.13356e-38	-0.619436	0.622	0.879	1.65412e-33
Raly	2.97119e-47	-0.620943	0.904	0.983	6.04251e-43
Eif1b	2.0108e-43	-0.625587	0.79	0.938	4.08936e-39
Hmgn1	8.88088e-44	-0.626811	0.991	0.999	1.8061e-39
Mrfap1	3.67435e-56	-0.626853	0.967	0.997	7.47252e-52
Tns1	2.36869e-43	-0.627331	0.685	0.871	4.81721e-39
Rbbp7	7.36775e-50	-0.628432	0.961	0.991	1.49838e-45
Bmp4	4.31273e-22	-0.631421	0.012	0.258	8.77079e-18
Ppil1	2.01328e-44	-0.633218	0.607	0.865	4.09441e-40
Fus	1.41088e-44	-0.634055	0.871	0.976	2.8693e-40
Ssbp2	2.73953e-43	-0.634337	0.553	0.841	5.57139e-39
Pnrc1	1.50975e-32	-0.635442	0.781	0.93	3.07038e-28
Spon1	1.73948e-30	-0.636001	0.82	0.9	3.53758e-26
Slc16a3	8.44119e-19	-0.640232	0.622	0.769	1.71669e-14
1190007F08Rik	1.84088e-33	-0.640497	0.544	0.769	3.74379e-29
P4hb	8.93199e-46	-0.641889	0.88	0.979	1.8165e-41
Stmn1	1.99013e-15	-0.646051	0.883	0.938	4.04733e-11
Gpc1	2.94611e-50	-0.647224	0.342	0.756	5.9915e-46
Stard10	5.23074e-31	-0.647395	0.105	0.457	1.06378e-26
Rab6a	7.79389e-50	-0.650409	0.721	0.915	1.58504e-45
Syne2	2.72492e-50	-0.65082	0.351	0.761	5.54166e-46
Hspb8	2.46132e-39	-0.651913	0.58	0.832	5.00559e-35
Tubb2b	1.9635e-33	-0.654089	0.685	0.871	3.99316e-29
Hnrnpa3	2.01813e-51	-0.654251	0.964	0.999	4.10427e-47
Mgarp	3.18359e-38	-0.655945	0.057	0.456	6.47446e-34
Prss23	7.61123e-47	-0.658428	0.12	0.581	1.5479e-42
Tmsb10	6.56452e-75	-0.658996	1	1	1.33503e-70
Hnrnpk	2.86034e-59	-0.660212	0.985	1	5.81707e-55
Ndn	1.99865e-27	-0.666337	0.811	0.911	4.06466e-23
Gm4202	4.26484e-40	-0.666814	0.742	0.905	8.6734e-36
Rgs6	1.70982e-66	-0.668283	0.087	0.671	3.47725e-62
Btg2	5.61604e-25	-0.677115	0.486	0.732	1.14213e-20
Hnrpdl	1.37475e-50	-0.677634	0.859	0.98	2.79584e-46
Hist3h2ba	2.60456e-39	-0.681176	0.15	0.574	5.2969e-35
Celf2	1.03973e-49	-0.681291	0.646	0.888	2.11449e-45
H2afv	6.70645e-37	-0.684559	0.973	0.997	1.36389e-32
Cd24a	1.87742e-29	-0.685831	0.345	0.65	3.8181e-25
Lmod2	1.34357e-34	-0.68674	0.733	0.92	2.73243e-30
Tmem163	2.44766e-55	-0.687209	0.087	0.611	4.97781e-51
Limd2	1.4621e-51	-0.690181	0.246	0.729	2.97347e-47
Tmx4	1.63663e-47	-0.69113	0.52	0.834	3.32842e-43
Cks1b	1.87275e-16	-0.69578	0.655	0.778	3.8086e-12
Tsc22d1	1.59541e-47	-0.69971	0.892	0.979	3.24459e-43
Ndfip1	9.85307e-53	-0.703293	0.874	0.988	2.00382e-48
Zwint	5.23589e-53	-0.706133	0.772	0.953	1.06482e-48
Plxdc2	4.43889e-61	-0.70862	0.054	0.597	9.02737e-57
Ccnd2	3.52445e-29	-0.709145	0.811	0.909	7.16768e-25
Tspan7	4.14062e-49	-0.710088	0.565	0.873	8.42077e-45
Tbx5	1.32463e-47	-0.710396	0.64	0.9	2.6939e-43
Sox4	2.20298e-38	-0.710944	0.559	0.854	4.4802e-34
Tubb5	1.71041e-34	-0.714376	0.994	1	3.47847e-30
Actb	5.65335e-25	-0.715356	0.931	0.986	1.14972e-20
Gpr22	1.61171e-39	-0.717798	0.237	0.644	3.27774e-35
Hnrnpa1	1.1458e-59	-0.719631	0.994	1	2.33021e-55
Bnip3l	4.02585e-40	-0.720834	0.955	0.976	8.18738e-36
Ncam1	1.18609e-51	-0.722161	0.459	0.828	2.41215e-47
Nkx2-5	5.95416e-48	-0.727443	0.955	0.972	1.2109e-43
Ddx5	1.54968e-61	-0.727598	0.988	0.999	3.15159e-57
Zbtb20	2.46748e-44	-0.728893	0.724	0.921	5.01811e-40
Shox2	5.02255e-18	-0.73104	0	0.196	1.02144e-13
Wisp1	1.84353e-52	-0.731798	0.297	0.739	3.74919e-48
Cyr61	2.36057e-21	-0.735901	0.556	0.786	4.80069e-17
2810417H13Rik	5.51182e-12	-0.736584	0.075	0.244	1.12094e-07
Col2a1	2.43799e-47	-0.736848	0.015	0.472	4.95813e-43
Fam78a	7.62755e-56	-0.73773	0.378	0.795	1.55121e-51
Rhob	3.65212e-50	-0.738435	0.42	0.813	7.42732e-46
Atp1b2	1.21412e-50	-0.738914	0.393	0.784	2.46915e-46
Ubc	8.06791e-46	-0.73989	0.814	0.945	1.64077e-41
Rasl11b	1.3844e-42	-0.7434	0.429	0.784	2.81545e-38
Actg1	5.11646e-33	-0.743546	1	1	1.04054e-28
Socs3	1.02925e-35	-0.743952	0.033	0.407	2.09318e-31
Btg1	5.7964e-47	-0.744772	0.52	0.837	1.17881e-42
Meg3	7.7126e-08	-0.745701	0.676	0.729	0.00156851
H1f0	2.22135e-29	-0.746656	0.682	0.869	4.51756e-25
Serpinb6b	2.55837e-42	-0.746719	0.156	0.577	5.20295e-38
Cnn3	3.61594e-56	-0.749671	0.694	0.933	7.35373e-52
Fstl1	2.46258e-49	-0.753295	0.964	0.999	5.00815e-45
Atp1a1	1.24124e-75	-0.755681	1	0.999	2.52432e-71
Socs2	5.40186e-38	-0.764857	0.243	0.631	1.09858e-33
Efhd2	4.65991e-59	-0.766568	0.45	0.836	9.47686e-55
Klhdc8b	1.07319e-45	-0.769405	0.697	0.901	2.18256e-41
Ctxn1	2.55116e-61	-0.776865	0.294	0.781	5.18829e-57
Slitrk5	5.07292e-73	-0.7807	0.066	0.682	1.03168e-68
Pdlim7	1.28243e-50	-0.789684	0.94	0.997	2.60809e-46
Gnao1	1.23965e-63	-0.792861	0.282	0.778	2.52107e-59
Ssr3	1.22993e-63	-0.79636	0.763	0.962	2.5013e-59
Gucy1a3	1.6817e-56	-0.799846	0.096	0.611	3.42008e-52
Ptms	2.39631e-58	-0.803104	0.904	0.991	4.87338e-54
Ddah2	8.72496e-60	-0.804019	0.535	0.895	1.77439e-55
Ptp4a3	7.83955e-67	-0.810535	0.817	0.972	1.59433e-62
Gata6	1.48374e-54	-0.810841	0.73	0.929	3.01749e-50
H2afx	6.10668e-31	-0.8161	0.459	0.742	1.24192e-26
Pirt	1.52417e-63	-0.816893	0.108	0.664	3.0997e-59
Cox4i2	9.30342e-43	-0.821334	0.015	0.436	1.89204e-38
Lmnb1	6.28794e-47	-0.823884	0.366	0.753	1.27878e-42
Vsnl1	2.31255e-28	-0.833561	0.003	0.301	4.70303e-24
Timp3	1.59211e-43	-0.83737	0.592	0.83	3.23788e-39
BC002163	1.31797e-51	-0.837513	0.021	0.505	2.68036e-47
Arl6ip1	2.15794e-27	-0.837732	0.745	0.903	4.38861e-23
Dhrs7	3.86283e-48	-0.838145	0.462	0.791	7.85583e-44
Cnn1	2.46015e-29	-0.838587	0.775	0.888	5.00321e-25
Robo1	3.00056e-36	-0.841794	0.084	0.46	6.10225e-32
Ywhah	3.30325e-73	-0.848239	0.961	0.999	6.71781e-69
Msx2	2.93231e-45	-0.859113	0.114	0.548	5.96344e-41
Hbb-b1	7.0318e-09	-0.86293	0.063	0.204	0.000143006
Ctsl	9.78499e-43	-0.868807	0.976	0.995	1.98997e-38
Arhgap31	3.52367e-65	-0.870989	0.574	0.915	7.1661e-61
Cox6a2	2.20115e-66	-0.878623	1	0.997	4.47648e-62
Eef1a2	4.59625e-59	-0.885106	0.598	0.89	9.34739e-55
Clic1	4.54925e-80	-0.885533	0.997	0.999	9.25181e-76
App	3.63009e-70	-0.890518	0.832	0.978	7.38252e-66
Mob1b	1.2651e-54	-0.903999	0.544	0.857	2.57283e-50
Zfp36	2.15774e-29	-0.915021	0.589	0.798	4.38819e-25
Kcne1	2.14655e-14	-0.919028	0.577	0.671	4.36544e-10
Tbx20	2.02983e-62	-0.923097	0.784	0.929	4.12807e-58
Myl9	9.92579e-59	-0.930973	0.997	1	2.01861e-54
Aspscr1	1.15391e-63	-0.937804	0.544	0.863	2.34671e-59
Myl12b	5.16313e-75	-0.942331	0.568	0.916	1.05003e-70
Marcks	1.99324e-69	-0.944501	0.228	0.767	4.05365e-65
Calm2	1.68254e-79	-0.944622	0.901	0.989	3.42178e-75
Tbx3	8.00214e-68	-0.947253	0.006	0.595	1.62739e-63
Tcap	1.10708e-32	-0.960698	0.91	0.941	2.25146e-28
Myh6	4.95414e-40	-0.985508	1	0.997	1.00752e-35
Tmsb4x	5.57158e-73	-0.996766	0.997	1	1.13309e-68
Itm2c	1.23744e-67	-1.00619	0.97	0.987	2.51657e-63
Peg3	2.61524e-47	-1.00674	0.498	0.806	5.31862e-43
Mfap2	1.49309e-70	-1.00709	0.294	0.816	3.0365e-66
Cpne5	1.90884e-77	-1.03686	0.216	0.794	3.88201e-73
Myl1	5.85228e-25	-1.04585	0.694	0.794	1.19018e-20
Fbn2	3.38333e-73	-1.04623	0.745	0.962	6.88068e-69
Rpl3-ps1	1.05005e-77	-1.05925	0.309	0.865	2.13548e-73
Unc5b	4.04764e-89	-1.07681	0.321	0.863	8.23168e-85
Casq1	1.34547e-29	-1.08246	0.417	0.673	2.73629e-25
Tgfb2	3.55271e-75	-1.08882	0.342	0.84	7.22515e-71
Cobl	1.0887e-78	-1.10001	0.291	0.83	2.21408e-74
Zfp36l1	6.97529e-80	-1.11715	0.748	0.966	1.41857e-75
Tnnt1	2.43955e-42	-1.14009	0.486	0.796	4.96132e-38
Htra1	1.45895e-64	-1.14121	0.261	0.749	2.96707e-60
Junb	1.50567e-60	-1.14217	0.264	0.749	3.06209e-56
Fos	7.47528e-46	-1.15182	0.465	0.8	1.52025e-41
Rgs12	1.35731e-101	-1.15591	0.168	0.849	2.76036e-97
Ntm	1.79616e-78	-1.1675	0.547	0.911	3.65286e-74
Ptma	2.3487e-102	-1.16918	0.997	1	4.77655e-98
Hmgb1	1.32804e-90	-1.18038	0.982	1	2.70083e-86
Gm10020	1.75481e-57	-1.18498	0.009	0.532	3.56876e-53
Mtap1b	6.13405e-78	-1.19589	0.622	0.938	1.24748e-73
Rbpms	6.04704e-123	-1.23262	0.997	1	1.22979e-118
Cav1	4.42251e-77	-1.25676	0.021	0.658	8.99406e-73
6330403K07Rik	5.93398e-97	-1.26852	0.084	0.8	1.20679e-92
Hmgb2	9.27705e-39	-1.27005	0.619	0.84	1.88667e-34
Sfrp1	4.22799e-54	-1.27679	0.925	0.963	8.59847e-50
Id3	3.03139e-76	-1.28309	0.366	0.878	6.16494e-72
Bnip3	5.12173e-39	-1.28379	0.856	0.905	1.04161e-34
Pitx2	8.82041e-54	-1.2903	0.021	0.519	1.79381e-49
H2afz	5.4111e-70	-1.32171	0.973	1	1.10046e-65
H3f3b	2.32386e-104	-1.37317	1	0.999	4.72603e-100
Csrp3	3.91808e-94	-1.39936	1	0.999	7.9682e-90
D0H4S114	5.57274e-103	-1.40286	0.604	0.979	1.13333e-98
Pdlim3	1.37941e-79	-1.41	0.465	0.886	2.8053e-75
Gal	2.15037e-18	-1.42067	0.009	0.216	4.37321e-14
Slc22a1	1.11505e-76	-1.42343	0.048	0.677	2.26769e-72
Marcksl1	8.78141e-116	-1.43212	0.694	0.995	1.78588e-111
Ier3	2.26021e-85	-1.45954	0.474	0.908	4.59659e-81
Gadd45g	7.98151e-68	-1.57638	0.565	0.892	1.6232e-63
Fhl2	2.01842e-106	-1.59924	0.706	0.968	4.10487e-102
Tagln	2.3013e-30	-1.60013	0.556	0.795	4.68016e-26
Gpx3	1.24163e-104	-1.62491	0.967	1	2.52511e-100
Slc2a1	1.88595e-89	-1.66584	0.691	0.94	3.83545e-85
Sln	8.70564e-50	-1.70161	0	0.469	1.77047e-45
Fabp5	4.45882e-72	-1.78484	0.138	0.714	9.06791e-68
Cacna2d2	7.26042e-126	-1.84282	0.096	0.924	1.47655e-121
Bambi	4.95805e-107	-1.861	0.757	0.982	1.00832e-102
Bmp2	3.80866e-75	-1.92487	0.006	0.636	7.74568e-71
Atp1b1	5.21238e-138	-1.93123	0.997	1	1.06004e-133
Tuba1a	2.02443e-131	-2.22414	0.769	1	4.11708e-127
Clu	2.41349e-56	-2.40915	0.772	0.915	4.90832e-52
Id2	9.09364e-134	-2.44642	0.156	0.945	1.84937e-129
Myl7	2.83471e-92	-2.75007	0.997	1	5.76496e-88
Rspo3	3.16129e-90	-2.8764	0.006	0.717	6.42911e-86
Igfbp5	2.3473e-145	-3.50091	0.598	0.993	4.77371e-141
