# Supplementary material for: A disrupted compartment boundary underlies abnormal cardiac patterning and congenital heart defects
Source: Nat Cardiovasc Res. 2025 Dec 29;5(1):67–83. doi: 10.1038/s44161-025-00755-6 (PMC12811143; doi:10.1038/s44161-025-00755-6)
Supplement: Supplementary file 8 — Statistical source data. [file 44161_2025_755_MOESM8_ESM.xlsx]

## Sheet: panels 6i and m
Incidence_Membranous_VSD
	WT	Thet	Nhet	Nhom	NhetThet	Shet	Shom	ShetThet
Yes_VSD	0	5	1	6	1	1	3	5
No_VSD	14	3	8	1	7	7	1	3
Incidence_Muscular_VSD
	WT	Thet	Nhet	Nhom	NhetThet	Shet	Shom	ShetThet
Yes_VSD	0	3	1	0	4	0	1	5
No_VSD	14	5	8	7	4	8	3	3

## Sheet: panel 6r
	Slit2-/-
-834																																			0.147467
-832																																			0.125391
-830																																			0.105026
-828																																			0.071824
-826																																			0.057055
-824																																			0.045973	0.013525
-822																																			0.038577	0.018491
-820																																			0.040089	0.026837
-818																																			0.038179	0.045168
-816																																			0.040155	0.064656
-814																																			0.042175	0.065136
-812																																			0.03551	0.068357
-810																																		0.00256	0.037132	0.055969	0.060387
-808																																		0.002924	0.040841	0.04399	0.064403
-806																																		0.00256	0.045464	0.039595	0.073556
-804																																		0.001465	0.049438	0.037104	0.078106
-802																																		0	0.047927	0.024843	0.079165
-800																																		0	0.047175	0.015626	0.075198
-798																																		0.000393	0.054107	0.011835	0.069968
-796																																		4.43e-05	0.05488	0.011088	0.066435
-794																																		2.89e-05	0.045641	0.012725	0.06445
-792																																		0.00039	0.04607	0.01607	0.068932
-790																																		0.000366	0.048312	0.013525	0.071164
-788																																		0.000722	0.052948	0.015717	0.065708
-786																																		0.001807	0.055831	0.017924	0.061739
-784																																		0.002194	0.05401	0.020469	0.065645	0.071611
-782																																		0.002901	0.04977	0.028192	0.073429	0.09239
-780																																		0.003264	0.049173	0.032123	0.073799	0.101449
-778																																		0.00218	0.044859	0.030432	0.065074	0.078537
-776																																		0.000716	0.044319	0.031712	0.065716	0.048594
-774																																		0.00178	0.047927	0.038528	0.066724	0.020887
-772												0.01																						0.003223	0.0553	0.037498	0.069649	0
-770											0.00893	0.0102																						0.002853	0.058987	0.034564	0.072852	0.021633
-768											0.0115	0.0103																						0.003928	0.064902	0.036095	0.073476	0.028558
-766											0.0111	0.0091																						0.004695	0.074074	0.03241	0.070374	0.011828
-764											0.00997	0.00724																						0.005099	0.084316	0.037104	0.061242	0.004049
-762											0.00756	0.00485																						0.003657	0.08584	0.040502	0.055762	0.021525
-760				0.0125							0.00756	0.00347																						0.004023	0.085818	0.037228	0.054816	0.029411
-758				0.014							0.0062	0.00171																						0.00512	0.08848	0.032123	0.05125	0.029411
-756				0.0162							0.00414	0.000669																						0.005096	0.090323	0.028864	0.048489	0.019395
-754				0.0215							0.00292	0.000281																						0.00512	0.083908	0.035504	0.048131	0.016518
-752				0.0224							0.00262	0.000233																						0.005486	0.075608	0.035734	0.045249	0.018329
-750				0.0201							0.00274	0.000235																						0.006217	0.074662	0.029308	0.042714	0.01428
-748				0.0161							0.003	0.000214																						0.005514	0.072782	0.03584	0.041202	0.00213
-746				0.0113							0.00229	0.000428																						0.005178	0.069177	0.039796	0.045815	0.000958
-744				0.0112							0.00271	5.26e-05																						0.005971	0.064517	0.039247	0.043866	0.004264
-742				0.011							0.00403	0.000214																						0.008138	0.0553	0.037892	0.04695	0.011189
-740	7.74e-27			0.00969							0.00501	0.00134																						0.009938	0.058183	0.036054	0.051913	0.021952
-738	3.54e-05			0.00543							0.00493	0.00241																						0.009606	0.054238	0.048545	0.048043	0.025255
-736	0.000507			0.00313							0.0043	0.0031																						0.008079	0.052373	0.05983	0.046199	0.025574
-734	0.00107			0.00491							0.0025	0.00603																						0.006652	0.057881	0.067627	0.044766	0.026216
-732	0.00111			0.00197							0.00174	0.0112																						0.005887	0.064106	0.070844	0.04067	0.032183
-730	0.000912			0.0013							0.00087	0.013																						0.006619	0.062673	0.075149	0.035329	0.029838
-728	0.000939			0.00155							0.00176	0.013																						0.006254	0.058314	0.076129	0.029175	0.020887
-726	0.000838			0.00179							0.00151	0.0112																						0.006217	0.065167	0.071775	0.02489	0.006075
-724	0.000635			0.00307							0.000516	0.0103																					0.001325	0.005198	0.06083	0.062292	0.024546	0.01428
-722	0.000624			0.000153							0.0014	0.0114																					0.000256	0.004222	0.054089	0.058513	0.027481	0.026535			0.033831
-720	0.000902			0							0.0037	0.0103																					0.000777	0.006786	0.064026	0.062079	0.035189	0.035806			0.031347
-718	0.00146			0.000323						0.00459	0.00623	0.00991																					0.002384	0.006749	0.059145	0.067044	0.041666	0.044223			0.030072
-716	0.00171			0.00112						0.00286	0.00705	0.00899																					0.002454	0.006498	0.049457	0.060864	0.043141	0.06266			0.027504
-714	0.00105			0.00148						0.00342	0.00689	0.0056																					0.0015	0.009056	0.044531	0.054549	0.043795	0.068627			0.026147
-712	0.00081			0.00136						0.00412	0.00515	0.00484																					0.001058	0.009509	0.052603	0.057089	0.045717	0.068627			0.027462
-710	0.000597	0.00564		0.0016						0.00443	0.00295	0.00333																					0.001121	0.008777	0.055348	0.056802	0.044478	0.060634			0.030072
-708	0.000214	0.00626		0.00239						0.0039	0.00143	0.00173																					0.00106	0.008823	0.052515	0.045361	0.039479	0.049871			0.037445
-706	0.00075	0.00714		0.00162						0.00344	0.00122	0.00128																					0.001538	0.009556	0.046513	0.041565	0.029556	0.060315			0.041183
-704	0.000724	0.00711		0.000539						0.00377	0.00162	0.00141																					0.001503	0.009509	0.0508	0.043235	0.024748	0.067347			0.043481
-702	6.83e-05	0.00893		0.00162						0.00578	0.00216	0.0022																					0.001829	0.008924	0.051999	0.038504	0.031467	0.079178			0.039051
-700	6.79e-05	0.0112		0.00157					0.00277	0.0061	0.00371	0.00286																					0.003073	0.009292	0.052338	0.037047	0.037165	0.077579			0.026772
-698	0.000854	0.0113		0.000291					0.0033	0.00552	0.0053	0.00374	0.00256																				0.003974	0.009875	0.053798	0.038865	0.037627	0.0698			0.016789
-696	0.00148	0.0117		0.000121					0.00356	0.00556	0.00502	0.00327	0.00452																				0.003993	0.009406	0.058668	0.037195	0.039146	0.075875			0.015748
-694	0.00185	0.0103		0.000174	0.0133				0.00351	0.00713	0.00449	0.0035	0.00642																				0.003578	0.007994	0.057143	0.037108	0.040289	0.07694			0.015036
-692	0.0013	0.00624		0.000442	0.0162				0.00308	0.00659	0.00394	0.00518	0.00769																			0.02124	0.003444	0.007261	0.051888	0.043678	0.037367	0.070546			0.011589
-690	0.000662	0.00177	0.0133	0.00102	0.0172				0.00332	0.00543	0.00334	0.00561	0.00883																			0.014132	0.003294	0.007626	0.053204	0.043186	0.035594	0.069585			0.009358
-688	0.000608	0.000119	0.014	9.91e-05	0.0144				0.00289	0.00631	0.00252	0.00631	0.00902																			0.014303	0.002277	0.007259	0.056454	0.034519	0.037692	0.075448			0.008962
-686	0.00106	0	0.0105	0.00154	0.0133				0.00332	0.0074	0.00159	0.00594	0.00826																			0.013551	0.001325	0.006217	0.054677	0.029833	0.037386	0.06639			0.009275
-684	0.0017	0.0011	0.00768	0.00248	0.0127				0.00426	0.00771	0.000765	0.00349	0.00597																			0.01102	0.001679	0.005738	0.045527	0.028741	0.035271	0.060315			0.007979
-682	0.00246	0.0017	0.00686	0.00377	0.00951				0.00458	0.0079	0.000741	0.00185	0.00357																			0.0092	0.002937	0.005005	0.047763	0.032529	0.030485	0.06266			0.008355
-680	0.00341	0.00167	0.00554	0.00401	0.00974				0.0047	0.00705	0.00109	0.00149	0.00198																			0.008364	0.00436	0.003233	0.051331	0.035964	0.023951	0.060956			0.009208
-678	0.00388	0.00189	0.0034	0.00272	0.00957				0.00464	0.00503	0.00122	0.000561	0.00138																			0.007749	0.006762	0.001582	0.051493	0.038885	0.021898	0.060315			0.006387
-676	0.00414	0.00105	0.00241	0.00115	0.00626				0.00436	0.00346	0.00119	0.00211	0.00181																			0.007372	0.007682	0.001889	0.046083	0.038885	0.026468	0.062448			0.01194	0.0268
-674	0.00417	0.00185	0.00173	0.00379	0.00635				0.0039	0.00238	0.00101	0.0026	0.00237																			0.006662	0.007682	0.002256	0.040553	0.038885	0.031673	0.068839			0.016789	0.031001
-672	0.00437	0.00137	0.00265	0.00504	0.00696				0.00434	0.00127	0.00164	0.00196	0.0024																			0.004513	0.006623	0.002194	0.03871	0.042267	0.034811	0.074595			0.01681	0.034596
-670	0.00439	0.000451	0.00267	0.0029	0.00653				0.004	0.00132	0.00255	0.00263	0.002																			0.004281	0.005061	0.00256	0.035147	0.048303	0.037591	0.077686			0.016289	0.040011
-668	0.00431	0.000836	0.000326	0.000853	0.00878				0.00367	0.000819	0.00234	0.00348	0.00195																			0.005163	0.003728	0.004023	0.029528	0.059305	0.03657	0.065855			0.01698	0.046452
-666	0.00448	0.000384	0	0.00047	0.00882				0.00278	7.7e-05	0.00322	0.00247	0.00174																			0.004412	0.00214	0.00512	0.029467	0.063437	0.033486	0.065324			0.017456	0.053905
-664	0.00394	0.000348	0.000564	0.00254	0.00833				0.00162	0.000575	0.00494	0.0033	0.00157																			0.002352	0.002648	0.005786	0.02765	0.057401	0.033642	0.061806			0.013738	0.057393	0.00345
-662	0.00333	7.27e-05	0.000595	0.00331	0.0058				0.00168	0.000965	0.00436	0.00321	0.00126																			0.001349	0.002377	0.006017	0.02788	0.053162	0.036191	0.06511			0.01002	0.054811	0.002474			0.084249
-660	0.00282	0.000446	0.000531	0.00162	0.00617				0.00212	0.000912	0.00286	0.00258	0.000888																			0.002165	0.001341	0.005946	0.038868	0.054101	0.039577	0.071611			0.008163	0.043752	0.003057			0.060848
-658	0.00217	0.00113	0.000735	0.000731	0.00605				0.00271	0.0015	0.00187	0.00396	0.000833																			0.004084	0.000869	0.006377	0.049871	0.051766	0.045017	0.073849			0.002426	0.033146	0.003023			0.039514
-656	0.00143	0.000691	0.000834	0.00058	0.00558				0.00438	0.00232	0.000815	0.00523	0.000728																	0.059043		0.004886	0.001922	0.006287	0.062673	0.048438	0.045911	0.08781			0.002506	0.025164	0.002055			0.03491
-654	0.00137	0.00146	0.000912	0.000327	0.00716				0.00494	0.00318	0.000744	0.00506	0.000695																	0.089895	0.044273	0.004086	0.003359	0.00716	0.069755	0.040576	0.045673	0.098573	0.023991		0.005557	0.023673	0.00108			0.034973
-652	0.00183	0.00074	0.00103	0.00141	0.00907				0.00528	0.00341	0.00122	0.00482	0.000913																	0.088761	0.031303	0.004301	0.005196	0.007894	0.069879	0.037679	0.044432	0.103153	0.022852		0.003555	0.022537	0.001729		0.035868	0.030482
-650	0.00287	0.000125	0.000547	0.000245	0.0079				0.00479	0.00309	0.0019	0.00462	0.00142																	0.074011	0.016542	0.004616	0.005383	0.008412	0.073733	0.031692	0.04152	0.103899	0.027973		0.006522	0.020457	0.001973		0.03094	0.024383
-648	0.00266	2.36e-05	0.000238	0	0.00723				0.00416	0.00543	0.00245	0.00444	0.00205																	0.091685	0.004911	0.004367	0.004366	0.008192	0.07742	0.024983	0.043264	0.100169	0.037361		0.00723	0.015468	0.00144		0.02721	0.025217
-646	0.00287	6.17e-05	0.000182	0.000585	0.00614				0.00437	0.00337	0.00347	0.00463	0.00224																	0.083819	0.001034	0.005867	0.003476	0.006509	0.081107	0.017949	0.04697	0.106032	0.04577		0.007189	0.009779	0.001588		0.024793	0.032233
-644	0.00361	0.00102	0.00015	0.0023	0.00473				0.00428	0.00303	0.00481	0.00731	0.00271																	0.054482	0.000923	0.006157	0.002476	0.005702	0.086124	0.014403	0.048669	0.107417	0.047099		0.006334	0.004611	0.002545		0.026907	0.025013
-642	0.00358	0.00114	0.000177	0.00314	0.00193				0.00362	0.00298	0.00563	0.00498	0.00235																	0.026074	0.002576	0.005808	0.002119	0.006721	0.08295	0.017945	0.04654	0.108801	0.042107		0.007938	0.004244	0.003016		0.024262	0.017997
-640	0.00408	0.000736	0.000328	0.00196	0.0012				0.00425	0.0043	0.0076	0.00148	0.00163																	0.026009	0.006758	0.005061	0.002119	0.007527	0.080506	0.015216	0.039963	0.10699	0.035689		0.00672	0.007506	0.003788		0.01922	0.013899
-638	0.00374	0.00121	0.000654	0.00065	0.000843				0.00571	0.00602	0.00822	0.00237	0.00336																	0.024066	0.010007	0.005242	0.003027	0.006505	0.072766	0.013636	0.032061	0.106244	0.027248		0.006265	0.009141	0.004476		0.022836	0.016182
-636	0.00305	0.00115	0.000994	0.0022	0.00113				0.00803	0.00513	0.00587	0.00202	0.00422																	0.019681	0.009407	0.008125	0.003974	0.00593	0.063482	0.015273	0.03182	0.117433	0.026834		0.004475	0.00929	0.004651		0.020571	0.017782
-634	0.0023	0.00151	0.00126	0.00277	0.0019				0.00754	0.00399	0.0056	0.00134	0.00509																	0.011334	0.011973	0.009855	0.003179	0.005852	0.05309	0.023669	0.03613	0.133206	0.024311	0.003891	0.001926	0.010194	0.004375		0.016079	0.014973
-632	0.00218	0.000616	0.00122	0.00396	0.00197				0.00561	0.00396	0.00737	0.000922	0.00561	0.011																0.018371	0.023143	0.009413	0.002119	0.006217	0.04424	0.033912	0.042361	0.129157	0.02017	0.001576	0.001569	0.010822	0.003804		0.014842	0.017791
-630	0.00194	0	0.00142	0.00348	0.000828				0.00481	0.00432	0.00922	0	0.00595	0.00895																0.012895	0.02761	0.00849	0.001885	0.005933	0.036867	0.042267	0.046189	0.11413	0.015838	0.003231	0.0028	0.00802	0.002268		0.014216	0.020233
-628	0.000965	0	0.00205	0.00244	0.00164				0.00541	0.00285	0.0116	0	0.00521	0.00873															0.067291	0.004604	0.024629	0.009195	0.002432	0.005486	0.036433	0.047183	0.046921	0.105072	0.00876	0.005507	0.001527	0.004954	0.001997		0.017414	0.026955
-626	0.000763	0.000419	0.00166	0.0015	0.0016				0.00602	0.00112	0.0125	0.000182	0.00403	0.00721															0.06481	0.006491	0.016071	0.011166	0.001854	0.005486	0.035479	0.042057	0.047024	0.105818	0.011401	0.007704	0.002506	0.001567	0.003035		0.018556	0.029554
-624	0.00117	0.0005	0.000712	0.00125	0.000778				0.00661	0.000483	0.0121	0.00134	0.00301	0.00501															0.064126	0.010778	0.014392	0.011196	0.002551	0.005738	0.035501	0.035241	0.047004	0.100596	0.013082	0.009143	0.007285	0.000159	0.002672		0.015282	0.034162
-622	0.00146	0.000384	0.00066	0.00328	0.000117				0.00587	0.000932	0.0124	0.00157	0.00189	0.0044															0.060173	0.009012	0.016035	0.008992	0.003381	0.006191	0.036867	0.034872	0.04923	0.086211	0.009111	0.01066	0.003759	0.000621	0.002597		0.015794	0.028203
-620	0.00191	0.000508	0.0014	0.00229	0				0.00667	0.000668	0.0125	0.0014	0.00145	0.00479															0.066031	0.011717	0.019865	0.004849	0.003371	0.005292	0.03318	0.034765	0.051043	0.078006	0.006259	0.016984	0	0.001702	0.00349		0.019486	0.026155
-618	0.00178	0.000906	0.00101	0.00321	0.000992				0.0057	0.00134	0.0124	0.00291	0.00176	0.00473															0.082679	0.014029	0.023125	0.003402	0.002649	0.005957	0.030037	0.034659	0.049769	0.09271	0.015254	0.019771	0.001083	0.00283	0.004626		0.018822	0.031563
-616	0.00219	0.00124	0.000808	0.0031	0.00123				0.00433	0.00291	0.0131	0.00433	0.000807	0.00455															0.084543	0.007854	0.028081	0.002665	0.00223	0.005398	0.027504	0.033337	0.046388	0.101449	0.018472	0.01652	0.002506	0.007423	0.005447		0.015183	0.032878		0.080168
-614	0.00215	0.000552	0.00127	0.00296	0.000969				0.00433	0.00367	0.0152	0.00435	0.00127	0.004															0.067272	0	0.032531	0.00124	0.002072	0.004843	0.020197	0.031593	0.04156	0.095589	0.012836	0.009339	0.004884	0.012566	0.004903		0.015202	0.034558		0.06999
-612	0.00192	0.00103	0.00122	0.00244	0.000677				0.00409	0.00432	0.0182	0.00517	0.0015	0.00283															0.080531	0.004167	0.034211	0.001635	0.001854	0.004844	0.023353	0.03154	0.035555	0.095693	0.010392	0.008907	0.004904	0.012748	0.003353		0.012467	0.031561		0.062445
-610	0.0022	0.00176	0.00117	0.00421	0.000504				0.00367	0.00532	0.0208	0.00645	0.00051	0.00253	0.0059														0.096797	0.010735	0.029835	0.003265	0.002119	0.004389	0.02765	0.036977	0.033715	0.092817	0.011133	0.006768	0.001339	0.012433	0.001411		0.010691	0.024396		0.055173
-608	0.00235	0.000944	0.000594	0.00556	0.00015				0.00288	0.00622	0.0245	0.0082	3.85e-05	0.00108	0.00374														0.094315	0.015142	0.027167	0.004295	0.003444	0.003292	0.030148	0.033436	0.032063	0.078006	0.012884	0.004402	0.002572	0.011678	0.001559		0.010744	0.023926	0.016129	0.044927
-606	0.00273	0.000869	9.09e-05	0.00637	0.000565				0.00219	0.00547	0.0291	0.00685	0.000869	0.00064	0.00404														0.075474	0.017466	0.028054	0.004202	0.00531	0.003199	0.034533	0.030432	0.02748	0.080563	0.010431	0.003891	0.008726	0.008844	0.002147		0.00873	0.023342	0.020853	0.044424
-604	0.00284	0.000899	0.000378	0.00555	0.00258				0.00153	0.00357	0.0355	0.00611	0.00115	0.000393	0.00378														0.047972	0.016473	0.020041	0.005211	0.005572	0.004296	0.038264	0.030432	0.023253	0.080563	0.00497	0.002818	0.009975	0.00657	0.002425		0.005403	0.020798	0.027244	0.043724
-602	0.00276	0.000402	0.00104	0.00486	0.00265	0.0133			0.00185	0.00227	0.0428	0.0073	0.000936	0.000174	0.00266														0.023484	0.013473	0.012167	0.008484	0.004492	0.00512	0.039431	0.031273	0.019648	0.079817	0.007302	0.000314	0.003759	0.006052	0.002789		0.002948	0.022565	0.031175	0.044898
-600	0.00247	0.00133	0.000994	0.00284	0.00179	0.0108	0.0104		0.0024	0.00148	0.0521	0.0107	0.000607	7.49e-06	0.00124														0.021883	0.024787	0.017124	0.011432	0.004195	0.00466	0.039453	0.028741	0.020851	0.076725	0.006871	0.00189	0.005012	0.007301	0.001689		0.002967	0.020405	0.037904	0.030328
-598	0.00279	0.0028	0.00104	0.000995	0.00108	0.00803	0.0123		0.00249	0.0015	0.0546	0.013	0.000786	0.000116	0.00229														0.020758	0.041282	0.020069	0.013236	0.004628	0.00485	0.038397	0.026095	0.022839	0.077579	0.005662	0.005801	0.003721	0.008978	0.000728		0.004223	0.020165	0.039692	0.029823
-596	0.00348	0.00277	0.00123	0.000839	0.000631	0.00592	0.0125		0.00203	0.0016	0.0486	0.015	0.00105	0.000898	0.00498														0.019276	0.045755	0.020872	0.0143	0.003612	0.004582	0.033967	0.02266	0.023578	0.067562	0.008689	0.005416	0	0.010088	0.002554		0.004067	0.016097	0.031369	0.031084
-594	0.00382	0.00224	0.000556	0.00182	0.00144	0.00537	0.0111		0.00285	0.00115	0.0454	0.016	0.00087	0.00104	0.00689														0.018842	0.046223	0.021324	0.012225	0.003444	0.004852	0.032371	0.018597	0.022443	0.054347	0.010823	0.00507	0.001253	0.009655	0.003653		0.007835	0.0102	0.027325	0.026097
-592	0.00257	0.00208	0.00057	0.00388	0.000693	0.00447	0.00953		0.00341	0.00138	0.0377	0.0143	0.00129	0.00165	0.0066														0.013991	0.041108	0.019571	0.00867	0.004288	0.00512	0.033361	0.017481	0.01949	0.058823	0.010871	0.005541	0.003659	0.008134	0.003157		0.011602	0.005294	0.025594	0.025437
-590	0.00187	0.00228	0.00189	0.00484	0.000883	0.00315	0.00773		0.00362	0.00193	0.031	0.0126	0.00177	0.0021	0.00722													0.105584	0.008021	0.028616	0.013256	0.007237	0.00515	0.005386	0.03417	0.016258	0.015324	0.05552	0.009388	0.004755	0.002628	0.007387	0.000962		0.012896	0.005455	0.022204	0.025003
-588	0.00151	0.0026	0.00271	0.00288	0.000935	0.00368	0.00663		0.00438	0.00155	0.0212	0.0117	0.0025	0.00119	0.00732													0.085583	0.009215	0.023193	0.012074	0.006369	0.00603	0.004855	0.030461	0.023202	0.016517	0.038789	0.008354	0.002862	0.000569	0.004928	8.22e-05		0.009849	0.007024	0.020915	0.028518
-586	0.0015	0.00247	0.0031	0.00142	0.000529	0.00453	0.0065		0.00359	0.000334	0.017	0.0115	0.00301	0.00109	0.00598													0.073741	0.007129	0.024809	0.016616	0.003931	0.007192	0.004124	0.032282	0.027498	0.019997	0.011723	0.00943	0.002949	0.000653	0.005676	0.00018		0.009925	0.010661	0.02105	0.032264
-584	0.00172	0.00244	0.00369	0.00257	0.000779	0.00354	0.00744		0.00215	0	0.0176	0.0135	0.00389	0.00182	0.00698													0.075074	0.004072	0.024524	0.021564	0.004037	0.008202	0.003921	0.03226	0.020895	0.023903	0.012789	0.010989	0.002826	0.004127	0.009448	0.001189		0.010646	0.017711	0.017717	0.029687
-582	0.00157	0.00213	0.00388	0.00224	0.000612	0.00173	0.00747		0.00135	0.000118	0.0126	0.0155	0.00445	0.00198	0.0113													0.064973	0.003259	0.019266	0.021453	0.00392	0.008571	0.003189	0.031337	0.013525	0.025658	0.022167	0.011944	0.001314	0.006879	0.011183	0.002757		0.008931	0.016986	0.015896	0.025979
-580	0.00108	0.00186	0.00494	0.00154	0.000236	0.000582	0.00591		0.00236	0.00118	0.0106	0.0172	0.00375	0.00155	0.0102													0.047838	0.002507	0.020445	0.017179	0.002443	0.008212	0.002768	0.023879	0.010653	0.024801	0.019607	0.012517	0.001274	0.005914	0.010981	0.003846		0.003968	0.008759	0.009744	0.02639
-578	0.000763	0.00227	0.00598	0.000727	0.000619	0.00219	0.00476		0.00273	0.0041	0.00853	0.0244	0.00316	0.00238	0.0101													0.073586	0.007247	0.023837	0.014881	0.001842	0.007682	0.002665	0.021991	0.007366	0.02217	0.026962	0.011037	0.001235	0.008524	0.013403	0.003901		0.003009	0.005059	0.009181	0.024188
-576	0.000426	0.00231	0.00444	0.00143	0.00161	0.00445	0.00362		0.00292	0.00817	0.00442	0.0278	0.00416	0.00315	0.0106													0.09658	0.012874	0.026228	0.0191	0.003795	0.007272	0.003031	0.014573	0.002282	0.01664	0.04092	0.00646	0.000626	0.01101	0.012927	0.003326		0.006389	0.006226	0.012004	0.026686
-574	0.000502	0.00174	0.00296	0.00281	0.00184	0.00778	0.00303		0.00288	0.0125	0.00327	0.0287	0.00838	0.00191	0.0085													0.098111	0.013932	0.034889	0.025885	0.005989	0.006615	0.002926	0.009814	0.006952	0.011044	0.048487	0.003768	0.000567	0.010989	0.007344	0.002455		0.007167	0.009151	0.015572	0.025314
-572	0.000918	0.00102	0.00247	0.00299	0.00112	0.00767	0.00272		0.00281	0.0137	0.00317	0.0299	0.0143	0.00246	0.00618	0.00777												0.087207	0.00804	0.037072	0.027149	0.007148	0.007025	0.003808	0.018693	0.016907	0.009685	0.052643	0.004172	0.003113	0.013474	0.006325	0.001555		0.007224	0.013658	0.018845	0.020682
-570	0.00174	0.000335	0.00221	0.00289	0.00043	0.00941	0.00291		0.00339	0.0111	0.0043	0.0297	0.0183	0.00129	0.00556	0.00812												0.067842	0.004013	0.03634	0.025995	0.007674	0.007006	0.005012	0.031337	0.020276	0.013213	0.054774	0.007302	0.005448	0.018795	0.006298	0.001731		0.006962	0.016809	0.023874	0.014785
-568	0.00221	0.000445	0.00266	0.0022	0.000766	0.00903	0.00439		0.00326	0.00933	0.00287	0.0327	0.0128	0.00255	0.00543	0.00811												0.071034	0.012471	0.037616	0.024684	0.008421	0.006623	0.005852	0.035023	0.02536	0.01236	0.057119	0.00766	0.006096	0.019146	0.006183	0.002618	0.031239	0.007337	0.013669	0.023991	0.013874
-566	0.00282	0.000527	0.0025	0.00154	0.00169	0.00706	0.00407		0.0034	0.00808	0.00508	0.0296	0.00589	0.00283	0.00758	0.00879												0.066321	0.018319	0.037988	0.024841	0.007662	0.006887	0.005486	0.034299	0.028741	0.00835	0.065644	0.004514	0.005895	0.014526	0.008619	0.002831	0.031239	0.01071	0.00822	0.021822	0.018033	0.015763
-564	0.0032	0.000643	0.00265	0.000711	0.00278	0.00509	0.0033		0.00258	0.00942	0.0034	0.0241	0.00333	0.00221	0.00682	0.0078												0.04666	0.014861	0.034016	0.031756	0.005202	0.007578	0.00512	0.029493	0.026706	0.006938	0.074383	0	0.006135	0.01253	0.013629	0.002546	0.029881	0.008658	0.008896	0.019957	0.017815	0.014295
-562	0.00199	0.00119	0.00335	0.00162	0.00429	0.00452	0.00264		0.00246	0.00892	0.00294	0.0194	0.00199	0.000981	0.00528	0.00629												0.02188	0.007233	0.03143	0.031949	0.006079	0.006986	0.005008	0.02833	0.018146	0.007664	0.080455	0.000928	0.004456	0.012117	0.016646	0.003033	0.025806	0.008745	0.013229	0.014859	0.009328	0.014111
-560	0.00146	0.00263	0.0045	0.0016	0.00582	0.00614	0.00315	0.00939	0.0022	0.00825	0.00247	0.0139	0.00169	0.000326	0.00482	0.00515												0.005592	0.003788	0.034955	0.027897	0.007764	0.005753	0.004389	0.028968	0.018318	0.01118	0.080563	0.00163	0.001454	0.012097	0.014869	0.003471	0.021732	0.011784	0.017626	0.010123	0.005329	0.014544
-558	0.00156	0.00319	0.00503	0.00412	0.00609	0.00815	0.00239	0.00857	0.00236	0.00821	0.00207	0.0116	0.00144	0.000557	0.00442	0.00398												0.005587	0.001377	0.036646	0.022902	0.008984	0.005232	0.004868	0.035023	0.015216	0.015924	0.077471	0.001043	0.000746	0.009681	0.012753	0.00352	0.020374	0.011879	0.017583	0.008641	0.003004	0.023155
-556	0.00129	0.00307	0.00594	0.00605	0.00495	0.0101	0.00177	0.0051	0.00244	0.00593	0.00293	0.0131	0.00139	0.00134	0.00432	0.00434												0.007981	0.002655	0.037834	0.015489	0.009464	0.005885	0.007064	0.035637	0.019369	0.017445	0.071611	0.002868	0.001544	0.008295	0.013044	0.003067	0.02309	0.010153	0.016369	0.006435	0.002784	0.032505
-554	0.00127	0.00177	0.0041	0.00294	0.00405	0.0106	0.00191	0.0141	0.00351	0.00437	0.00214	0.0132	0.000893	0.000766	0.00391	0.00446												0.011606	0.007165	0.038763	0.014087	0.008246	0.006141	0.00793	0.039302	0.024547	0.019095	0.06266	0.008652	0.003891	0.012034	0.014947	0.003627	0.019015	0.010517	0.015459	0.005511	0.007297	0.037322
-552	0.00117	0.000497	0.00419	0.00227	0.00489	0.00916	0.00227	0.0267	0.00228	0.00358	0.00139	0.012	0.00078	5.4e-05	0.00281	0.0048												0.014747	0.012847	0.036526	0.013081	0.006595	0.006093	0.008295	0.034321	0.02733	0.021789	0.060529	0.010785	0.005421	0.011795	0.017942	0.00448	0.013582	0.010555	0.013381	0.006041	0.012128	0.030058
-550	0.00137	0.000323	0.00466	0.00374	0.00608	0.00854	0.00267	0.0448	0.00185	0.00384	0.00196	0.0103	0.000914	0.00035	0.00249	0.00427									0.042532			0.02413	0.017892	0.038675	0.01153	0.006996	0.006419	0.008046	0.048275	0.030925	0.022702	0.074061	0.007703	0.004623	0.012353	0.019964	0.004731	0.012224	0.012797	0.015185	0.004482	0.014622	0.019589
-548	0.0025	0.00134	0.0028	0.00254	0.00553	0.00759	0.00245	0.0762	0.000843	0.00517	0.00204	0.0104	0.00164	0.00129	0.00308	0.00328									0.035217			0.028019	0.017563	0.041042	0.012296	0.007928	0.006645	0.008046	0.063726	0.033321	0.023696	0.076299	0.004172	0.004537	0.01253	0.019652	0.003414	0.013582	0.012854	0.014243	0.00407	0.015097	0.019902
-546	0.00314	0.00217	0.00174	0.000576	0.00313	0.00612	0.002	0.128	0.000476	0.00866	0.00142	0.00922	0.00317	0.00117	0.00357	0.00222									0.027594			0.034993	0.012857	0.035837	0.017143	0.009029	0.007152	0.008038	0.065525	0.027703	0.026823	0.074595	0.005034	0.00467	0.014456	0.018706	0.002586	0.013582	0.009663	0.012008	0.003909	0.012621	0.021395
-544	0.00273	0.00209	0.00115	0	0.00333	0.00437	0.0013	0.157	0.000989	0.0145	0.00169	0.00787	0.00552	0.00115	0.00288	0.00177									0.018547			0.037436	0.012748	0.02147	0.024989	0.009606	0.006883	0.007064	0.060432	0.018597	0.031623	0.068627	0.008345	0.005554	0.01313	0.020037	0.004295	0.010866	0.007421	0.010318	0.005183	0.007469	0.018621
-542	0.00211	0.00197	0.00148	0.00158	0.00303	0.00593	0.0011	0.134	0.00236	0.0237	0.00155	0.00709	0.00804	0.00103	0.00242	0.00158									0.01403			0.050792	0.022136	0.019681	0.034552	0.009607	0.006905	0.006215	0.05161	0.018597	0.032536	0.06852	0.009538	0.005448	0.013783	0.021966	0.005555	0.010866	0.009508	0.01063	0.006905	0.006673	0.015091
-540	0.00146	0.00263	0.00245	0.00371	0.00293	0.00701	0.00124	0.116	0.00302	0.0328	0.00103	0.00677	0.0112	0.000341	0.00224	0.00148									0.012029			0.049101	0.03171	0.023259	0.043987	0.008866	0.007722	0.005364	0.040898	0.019475	0.029523	0.080563	0.00666	0.005792	0.017542	0.020409	0.003958	0.012224	0.008483	0.01462	0.010328	0.010027	0.011944
-538	0.000965	0.00251	0.00382	0.0032	0.00571	0.00743	0.00161	0.0995	0.00318	0.0346	0.00198	0.00655	0.0112	0.000472	0.00385	0.00148									0.009894			0.036216	0.037334	0.02434	0.050153	0.007262	0.007726	0.004634	0.030144	0.021113	0.028707	0.081201	0.004526	0.004505	0.021964	0.019286	0.003249	0.013582	0.004488	0.018335	0.013187	0.017055	0.011059
-536	0.000439	0.00239	0.00303	0.00219	0.00396	0.00678	0.002	0.0874	0.00297	0.034	0.0034	0.00749	0.00907	2.64e-05	0.00327	0.00271									0.006174			0.027713	0.040962	0.021776	0.054852	0.0055	0.006918	0.004028	0.032124	0.021207	0.02707	0.06138	0.004479	0.003113	0.024605	0.016971	0.004048	0.013582	0.00714	0.02225	0.012045	0.016251	0.010788
-534	0.000559	0.00179	0.0028	0.00254	0.000904	0.00614	0.00188	0.0774	0.0025	0.0346	0.00512	0.00711	0.00572	0.001	0.00143	0.00231									0.008052			0.017028	0.045697	0.032991	0.054713	0.004806	0.005749	0.004513	0.03908	0.020288	0.025866	0.046141	0.006431	0.002131	0.025529	0.012717	0.004606	0.010866	0.01172	0.025011	0.008844	0.01316	0.008508
-532	0.000547	0.00114	0.00299	0.000844	0.000483	0.00728	0.00157	0.0634	0.00198	0.0337	0.00794	0.00784	0.00343	0.0042	0.000712	0.00257									0.009439			0.008898	0.046618	0.038773	0.051889	0.004697	0.003877	0.006458	0.046782	0.023005	0.026189	0.035806	0.008486	0.002443	0.02295	0.008758	0.004948	0.012224	0.016276	0.027791	0.005847	0.008728	0.008241
-530	0.000262	0.00135	0.00243	0.00163	0.000162	0.00721	0.000413	0.0507	0.00169	0.0295	0.00833	0.00922	0.00276	0.00845	0.000254	0.00231									0.00804			0.006503	0.044964	0.04101	0.044273	0.005472	0.002857	0.008046	0.047064	0.02259	0.024702	0.022271	0.010485	0.004719	0.019781	0.0076	0.00424	0.012224	0.016238	0.03206	0.004093	0.004651	0.010205
-528	0.00118	0.00111	0.002	0.00108	0.00114	0.00546	0.000311	0.0376	0.00128	0.0225	0.00634	0.0101	0.00107	0.00852	0.000514	0.00262									0.006211			0.010978	0.04618	0.037573	0.031442	0.005335	0.002251	0.007314	0.044227	0.022537	0.020559	0.019183	0.010507	0.003891	0.01455	0.008882	0.005167	0.014941	0.015024	0.033736	0.004589	0.006082	0.011433
-526	0.00192	0.0012	0.00234	0.00193	0.00208	0.0039	0.00132	0.0283	0.00107	0.0147	0.0035	0.0187	0.000219	0.00784	0.00101	0.00269									0.006543			0.016482	0.046526	0.030448	0.018158	0.004661	0.002343	0.004754	0.042533	0.027732	0.017916	0.017903	0.00941	0.001343	0.017542	0.010412	0.004396	0.014941	0.014884	0.031683	0.006431	0.008034	0.011574
-524	0.00113	0.00147	0.00261	0.00353	0.00187	0.00287	0.00192	0.0203	0.00107	0.0097	0.00281	0.034	0.000289	0.00849	0.00168	0.0023									0.00464		0.061881	0.022179	0.04304	0.014313	0.00805	0.004991	0.001212	0.003292	0.044222	0.030317	0.017445	0.017049	0.010437	0.000302	0.020493	0.010808	0.003415	0.012224	0.013651	0.026722	0.008666	0.008408	0.012058
-522	0.00112	0.00241	0.00212	0.00431	0.00188	0.00385	0.00235	0.016	0.0012	0.00845	0.00314	0.0471	0.000405	0.00777	0.00388	0.00185									0.005597		0.064487	0.023478	0.042682	0.014466	0.0036	0.00594	0.001682	0.003056	0.052806	0.029139	0.01655	0.017903	0.010431	0	0.020048	0.010427	0.003436	0.010866	0.014846	0.018117	0.006757	0.013473	0.012868
-520	0.00188	0.00176	0.00185	0.00653	0.00293	0.005	0.00228	0.014	0.00161	0.0087	0.00369	0.0522	0.00192	0.00653	0.0046	0.00128									0.004726		0.075655	0.024334	0.041072	0.016496	0.000544	0.00653	0.002056	0.003188	0.059853	0.035159	0.014248	0.015772	0.008294	0	0.016691	0.008087	0.002872	0.012224	0.014827	0.014458	0.00647	0.02084	0.0122
-518	0.00233	0.000554	0.000157	0.00263	0.0033	0.00557	0.00294	0.0121	0.000726	0.0103	0.00348	0.0496	0.00364	0.00702	0.0044	0.00189									0.002958		0.085868	0.026079	0.037387	0.016845	0.004034	0.00548	0.002184	0.003292	0.058117	0.038011	0.014343	0.020141	0.008221	0.000361	0.016671	0.004684	0.0019	0.010866	0.017111	0.015343	0.008431	0.023828	0.010065
-516	0.00271	0.00047	0.000354	0.002	0.00228	0.00442	0.00417	0.00928	0.00032	0.0129	0.00245	0.042	0.00431	0.00785	0.00324	0.00253									0.002075		0.081316	0.037914	0.033394	0.019681	0.010126	0.004566	0.002886	0.002926	0.052476	0.029956	0.015954	0.028773	0.008115	0.001159	0.01665	0.004078	0.001976	0.010866	0.011025	0.01285	0.009109	0.02107	0.008351
-514	0.00299	0.000919	0.000402	0.00332	0.00133	0.0039	0.00429	0.00705	0.000341	0.014	0.00172	0.0289	0.00491	0.0071	0.00253	0.00465									0.002037		0.070148	0.036944	0.029186	0.02147	0.013791	0.005435	0.004641	0.002926	0.046384	0.028741	0.014841	0.039855	0.006186	0.002735	0.020729	0.004855	0.002887	0.010866	0.008586	0.01507	0.008092	0.016907	0.006704
-512	0.00291	0.00173	0.000635	0.00419	0.000613	0.00366	0.0039	0.00558	0.000502	0.0158	0.00107	0.0184	0.00172	0.00566	0.00222	0.00638									0.00135		0.060562	0.033507	0.028832	0.019681	0.015675	0.005747	0.005692	0.001963	0.042526	0.027051	0.014468	0.048167	0.007302	0.003113	0.023807	0.006355	0.003442	0.006791	0.00733	0.015314	0.006621	0.013485	0.005356
-510	0.00315	0.00263	0.00104	0.00577	0.00139	0.00339	0.00334	0.0051	0.000493	0.0214	0.00114	0.0153	0.00265	0.00517	0.00328	0.0067									6.14e-05		0.060596	0.03227	0.030579	0.02147	0.01596	0.005336	0.006573	0.001232	0.040446	0.028663	0.017296	0.045076	0.005321	0.00423	0.021301	0.011631	0.003456	0.008149	0.006184	0.017171	0.005341	0.013015	0.004738
-508	0.00271	0.0022	0.000609	0.00482	0.00384	0.00417	0.00266	0.00518	0.000646	0.0292	0.00248	0.0156	0.00299	0.00602	0.00448	0.00758									0.000577		0.068803	0.030915	0.029428	0.021885	0.014659	0.004135	0.00623	0.002194	0.034856	0.025335	0.021684	0.041773	0.006501	0.004989	0.020326	0.016807	0.0034	0.010866	0.008916	0.016718	0.003885	0.013193	0.003423
-506	0.00198	0.00138	0.000774	0.0028	0.00778	0.00422	0.00207	0.00524	0.000684	0.0363	0.00307	0.015	0.00394	0.00648	0.00582	0.00854									0.00189		0.079637	0.023286	0.02639	0.018656	0.011059	0.004151	0.005076	0.002789	0.029307	0.022007	0.024674	0.035913	0.010568	0.003413	0.022554	0.015069	0.004121	0.012224	0.010191	0.014564	0.004093	0.010434	0.002322
-504	0.00188	0.00157	0.000989	0.000706	0.01	0.00424	0.00171	0.00512	0	0.0389	0.00279	0.0123	0.00443	0.00593	0.00583	0.00668									0.003044	0.051902	0.08153	0.022868	0.024611	0.009513	0.009038	0.004413	0.00522	0.002422	0.02753	0.020124	0.024068	0.038789	0.011474	0.003113	0.021301	0.010338	0.004031	0.012224	0.011298	0.012962	0.004217	0.006597	0.003225
-502	0.00172	0.00212	0.000271	0.000204	0.009	0.00477	0.00164	0.00506	0	0.0363	0.0021	0.00921	0.00378	0.00561	0.00396	0.00522									0.00556	0.038866	0.073817	0.049017	0.026545	0.00552	0.013136	0.003925	0.005383	0.001829	0.023945	0.015081	0.022266	0.038897	0.010093	0.005188	0.017972	0.00825	0.003841	0.008149	0.011317	0.017178	0.004254	0.005989	0.003709
-500	0.00227	0.00205	0.000427	0.000263	0.0066	0.00518	0.0015	0.00362	0.000166	0.0294	0.00179	0.00811	0.00296	0.00449	0.00428	0.00549									0.008777	0.026735	0.067883	0.075217	0.026967	0.011651	0.020299	0.002875	0.005374	0.001323	0.02028	0.010333	0.020825	0.032822	0.006747	0.005986	0.01523	0.0076	0.004491	0.004075	0.011541	0.026465	0.006931	0.005772	0.006441
-498	0.0028	0.00252	6.05e-05	0.0019	0.00262	0.0039	0.00157	0.00218	0.00031	0.0256	0.00168	0.00329	0.00297	0.00368	0.00393	0.00599									0.010237	0.016321	0.063418	0.092364	0.019877	0.014718	0.027897	0.002706	0.0051	0.000225	0.020277	0.010628	0.02181	0.026854	0.006057	0.006226	0.013609	0.007754	0.004704	0.005433	0.012368	0.035411	0.010618	0.004192	0.011375
-496	0.00275	0.00176	0.000726	0.00372	0.000365	0.00197	0.00153	0.00332	0.000402	0.0251	0.00187	0.00355	0.00321	0.00285	0.00327	0.0054									0.012189	0.01067	0.054592	0.096416	0.015722	0.014881	0.033601	0.002876	0.004975	0	0.023866	0.014116	0.024428	0.030265	0.006042	0.007004	0.012224	0.007765	0.004751	0.005433	0.012854	0.034107	0.011488	0.001786	0.014002
-494	0.00285	0.00199	0.00189	0.00259	0.00044	0.00155	0.00132	0.00377	0.000379	0.0282	0.00296	0.00211	0.0033	0.0023	0.00412	0.00391									0.014177	0.01177	0.056394	0.090524	0.017594	0.010626	0.036712	0.002106	0.004768	0.001401	0.02212	0.017255	0.023685	0.034421	0.009966	0.007601	0.010156	0.007362	0.005023	0.004075	0.011917	0.028166	0.010198	0.000771	0.013776
-492	0.00372	0.00204	0.000913	0.0043	0.00101	0.000676	0.0012	0.0037	7.77e-05	0.0335	0.00336	0.00187	0.00369	0.00201	0.00366	0.00363									0.015528	0.015101	0.048534	0.083591	0.020251	0.008051	0.037035	0.003007	0.004015	0.002129	0.023685	0.018113	0.021232	0.028134	0.014604	0.006681	0.013783	0.008799	0.005322	0.001358	0.010737	0.027132	0.007812	0.000676	0.00887
-490	0.00446	0.00232	0.000724	0.00237	0.00181	0.000552	0.00127	0.00303	0.000268	0.0386	0.00311	0.00306	0.00418	0.000981	0.00128	0.00474									0.017307	0.021415	0.036752	0.070336	0.020828	0.008728	0.036223	0.004646	0.004006	0.003224	0.030878	0.020288	0.019448	0.020141	0.01356	0.005448	0.016379	0.0119	0.005694	0.004075	0.012368	0.027174	0.006002	0.001102	0.005942
-488	0.00378	0.00323	0.000111	0.00191	0.00258	0.00239	0.00212	0.00218	0.00113	0.0399	0.0023	0.00483	0.00458	0.00264	0.0016	0.00531									0.017136	0.021641	0.026849	0.041775	0.016522	0.017106	0.036084	0.005966	0.003997	0.004904	0.038299	0.016907	0.017432	0.017049	0.009388	0.007004	0.015244	0.014078	0.005004	0.004075	0.016041	0.026874	0.006277	0.004111	0.003512
-486	0.00453	0.00435	0.000281	0.00159	0.00451	0.00306	0.003	0.00184	0	0.0402	0.000884	0.0102	0.00538	0.00355	0.00281	0.00519									0.016866	0.020165	0.020273	0.0252	0.013945	0.024569	0.031949	0.006286	0.004783	0.006729	0.056824	0.011268	0.016318	0.015984	0.008049	0.008561	0.017688	0.014346	0.005017	0.001358	0.018101	0.027049	0.007842	0.005398	0.00253
-484	0.00694	0.00392	0.000669	0.000508	0.00431	0.00249	0.00423	0.000699	0	0.0371	5.52e-05	0.0209	0.00648	0.00342	0.00295	0.00509									0.017283	0.022033	0.026807	0.021234	0.01378	0.02926	0.022902	0.007116	0.005039	0.0057	0.078719	0.01076	0.016103	0.014919	0.008763	0.007783	0.022609	0.012466	0.005704	0.002716	0.019243	0.025951	0.007132	0.003237	0.003999
-482	0.00944	0.00343	0.00095	0.000475	0.00193	0.00258	0.00533	0.000675	0.000214	0.0332	8.81e-05	0.0381	0.00613	0.00399	0.00217	0.00401									0.018793	0.024489	0.033164	0.015128	0.0118	0.027383	0.01981	0.00839	0.005298	0.006495	0.093807	0.01046	0.016188	0.020887	0.008402	0.00467	0.023821	0.00946	0.006175	0.002716	0.019258	0.023633	0.006324	0.001711	0.003893
-480	0.00867	0.00297	0.000202	0.00142	0.000694	0.00274	0.00554	0.00144	0.000179	0.0251	0.000166	0.0554	0.00488	0.00442	0.00152	0.00411									0.017921	0.026222	0.042723	0.005542	0.01344	0.031071	0.021942	0.010297	0.006611	0.007585	0.099315	0.01062	0.018837	0.02259	0.010087	0.004625	0.021274	0.008814	0.006176	0.001358	0.017027	0.020549	0.006565	0.001913	0.00222
-478	0.00469	0.00234	0.000288	0.000965	0.00186	0.00329	0.00532	0.0019	0.000358	0.0207	0.000521	0.0717	0.00447	0.00396	0.00164	0.00358									0.013478	0.023072	0.043962	0.00293	0.015108	0.034758	0.020586	0.012943	0.007886	0.007662	0.104327	0.013386	0.021474	0.020887	0.011113	0.006201	0.019979	0.011344	0.005514	0.004075	0.015248	0.020897	0.006931	0.005085	0.001813
-476	0.00347	0.00334	0.000514	0.00268	0.00375	0.00304	0.0057	0.00245	0.000193	0.0153	0.000543	0.0937	0.00384	0.00342	0.00122	0.00273									0.010826	0.020466	0.034392	0.000463	0.013777	0.033078	0.017641	0.015208	0.008066	0.008389	0.108216	0.01515	0.020378	0.02387	0.010055	0.007763	0.021079	0.015917	0.004929	0.006791	0.015586	0.022783	0.006171	0.01014	0.002389
-474	0.00375	0.00341	0.000938	0.00596	0.00342	0.00382	0.00675	0.00277	0.000101	0.0132	0.00118	0.11	0.00279	0.00404	0.00148	0.00287									0.013649	0.017994	0.019824	0.013335	0.013239	0.026031	0.013386	0.015713	0.007833	0.008019	0.117098	0.008675	0.018412	0.026642	0.008996	0.007063	0.019743	0.016536	0.004953	0.009508	0.017649	0.019559	0.004863	0.013114	0.002827
-472	0.00412	0.0029	0.00142	0.00669	0.00199	0.00489	0.00693	0.00164	0.000354	0.0122	0.00219	0.116	0.00208	0.00376	0.00159	0.00273									0.013846	0.017723	0.020396	0.034843	0.024974	0.023259	0.011068	0.014491	0.0079	0.008135	0.121347	0.007124	0.020049	0.026428	0.009206	0.00792	0.01725	0.015981	0.005114	0.009508	0.016549	0.016898	0.004343	0.014667	0.002736
-470	0.00415	0.00196	0.00168	0.00556	0.00157	0.00607	0.00458	0.00126	1.02e-05	0.00902	0.00192	0.113	0.00117	0.00407	0.000894	0.00218									0.01387	0.017783	0.029676	0.050301	0.035893	0.025048	0.013958	0.012253	0.008268	0.007396	0.123503	0.009442	0.025329	0.025043	0.013755	0.008561	0.017424	0.01683	0.005151	0.008149	0.013837	0.020151	0.006466	0.012957	0.001309
-468	0.00287	0.00484	0.00121	0.00441	0.000556	0.00675	0.00432	0.0023	0.000271	0.0107	0.00169	0.0839	0.000356	0.00577	0.000161	0.00213									0.013662	0.015462	0.032814	0.052987	0.038716	0.020642	0.018463	0.010034	0.008276	0.006754	0.123861	0.008059	0.030855	0.030691	0.017293	0.006226	0.019909	0.015876	0.004845	0.005433	0.017604	0.020855	0.005744	0.011772	0
-466	0.00133	0.00618	0.000605	0.00263	0.000295	0.00722	0.00355	0.00198	0.000447	0.0151	0.00204	0.0484	0.00012	0.00623	0.000592	0.00189									0.01457	0.012825	0.025992	0.044622	0.03503	0.014007	0.020226	0.008131	0.00802	0.007314	0.124587	0.002286	0.033044	0.033887	0.014148	0.006226	0.023966	0.017572	0.0058	0.004075	0.020317	0.020809	0.005377	0.01261	0
-464	0.000861	0.0042	0.000643	0.00231	0.000623	0.00591	0.00219	0.000606	0.000445	0.0156	0.00261	0.0221	9.98e-05	0.00669	0.000657	0.0024									0.014644	0.011393	0.016726	0.035257	0.032083	0.008597	0.016644	0.007077	0.00813	0.00789	0.1227	0.000542	0.033806	0.031118	0.01356	0.006452	0.023807	0.018983	0.007159	0.004075	0.02048	0.021243	0.006781	0.011747	0.000203
-462	0.00072	0.00312	0.000335	0.00281	0.0012	0.00355	0.00152	0.00153	0.000526	0.0146	0.00323	0.0104	0.000453	0.00658	0.000176	0.00189									0.013637	0.011393	0.012205	0.033677	0.030537	0.007844	0.013081	0.007203	0.006887	0.006949	0.122655	0	0.03581	0.03133	0.015158	0.004935	0.024658	0.018086	0.007771	0.004075	0.014277	0.023114	0.008666	0.010021	0.001278
-460	0.00143	0.00119	0.000846	0.00391	0.00227	0.00238	0.00172	0.00572	0.000427	0.0135	0.00468	0.00624	0.000411	0.00585	0.000138	0.00155									0.014423	0.009826	0.009996	0.036867	0.030485	0.005498	0.010948	0.008058	0.006093	0.006583	0.12909	0.001691	0.040553	0.026854	0.014604	0.006852	0.024615	0.016216	0.008103	0.002716	0.009447	0.020311	0.006594	0.010646	0.004237
-458	0.00199	0.0031	0.00127	0.00719	0.00353	0.000961	0.00188	0.00817	0.000248	0.00981	0.00621	0.00173	0.000162	0.00711	0.000821	0.00133									0.015503	0.010323	0.007664	0.039439	0.033463	0.009012	0.007062	0.009596	0.006044	0.007521	0.128097	0.003	0.044894	0.021421	0.010955	0.008561	0.02405	0.013273	0.008734	0.004075	0.011856	0.019162	0.002388	0.008784	0.006852
-456	0.000976	0.00325	0.00213	0.00922	0.00604	2.66e-05	0.00173	0.00747	0.00035	0.00756	0.0067	0.00162	0.00166	0.00545	0.00107	0.000672									0.016203	0.00868	0.0046	0.041954	0.035038	0.010823	0.002114	0.010145	0.006062	0.008618	0.128913	0.006106	0.047743	0.018329	0.008852	0.007196	0.023807	0.011271	0.00877	0.004075	0.014812	0.030823	0.000538	0.003821	0.006169
-454	0.00014	0.00201	0.0027	0.00895	0.0073	5.81e-05	0.00112	0.0075	0.000498	0.00606	0.00741	0.00216	0.000304	0.0066	0.00126	0.000191									0.018645	0.005124	0.00633	0.051862	0.030083	0.008805	0.003351	0.009451	0.005815	0.008822	0.132512	0.005072	0.046934	0.006287	0.008897	0.006437	0.022839	0.012583	0.00839	0	0.015942	0.030777	0.00276	0.005494	0.004701
-452	0.000486	0.00251	0.00171	0.0107	0.00372	0.00104	0.00187	0.00527	3.37e-05	0.00424	0.00769	0.00179	0.00115	0.00652	0.00135	0.000139									0.019124	0.001838	0.005412	0.063377	0.026326	0.006568	0.009591	0.008812	0.004768	0.008454	0.130342	0.003381	0.0427	0.002984	0.008912	0.005679	0.021301	0.015628	0.008061	0	0.012862	0.02943	0.004719	0.008402	0.00413
-450	0.00103	0.00251	0.00136	0.0172	0.00281	0.000507	0.00221	0.00505	0.000575	0.00344	0.00807	0.00173	0.00269	0.00523	0.00223	0.000218									0.016939	0.006103	0.003639	0.071237	0.02316	0.003077	0.016044	0.009812	0.003587	0.008452	0.140823	0.005072	0.03991	0.005968	0.011015	0.00492	0.021301	0.016025	0.007839	0	0.014041	0.027131	0.003138	0.006612	0.002174
-448	0.000807	0.00361	0.000947	0.0186	0.00202	8.14e-05	0.00203	0.00576	0.001	0.00369	0.0093	0.00194	0.00291	0.0036	0.00448	0.000492									0.014239	0.011815	0.003214	0.070608	0.021933	0	0.020244	0.011104	0.003331	0.009143	0.146309	0.010144	0.039199	0.014919	0.010431	0.006226	0.020742	0.013995	0.00785	0	0.017854	0.025861	0.001585	0.003961	0.001267
-446	0.000195	0.00313	0.000248	0.0135	0.00196	1.1e-05	0.00184	0.00616	0.000836	0.00707	0.0109	0.00159	0.00294	0.00305	0.00448	0.000723									0.01473	0.018642	0.005591	0.07071	0.024062	0.016092	0.021684	0.010655	0.003548	0.009307	0.144421	0.016907	0.039748	0.03005	0.010808	0.005448	0.018646	0.010371	0.007424	0	0.019789	0.027818	0.002651	0.004912	0.000165
-444	8.76e-05	0.00318	0.000376	0.00862	0.00368	0.00243	0.00215	0.00489	0.000817	0.0117	0.0116	0.00218	0.00386	0.00175	0.00505	0.00185									0.017847	0.022786	0.003406	0.070058	0.028901	0.027798	0.025746	0.010275	0.003559	0.008046	0.148064	0.016915	0.042444	0.035806	0.012106	0.003582	0.016678	0.007882	0.006494	0.004075	0.016314	0.03223	0.00576	0.007271	7.71e-05
-442	9.45e-05	0.00402	0.000954	0.00555	0.00273	0.00378	0.00321	0.00411	7.56e-05	0.013	0.0135	0.00257	0.00539	0.00111	0.0054	0.00193									0.021039	0.022982	0.001256	0.064195	0.031741	0.02458	0.028395	0.010165	0.005021	0.006949	0.154195	0.016952	0.044678	0.035806	0.012661	0.004999	0.016289	0.00968	0.005763	0.004075	0.011886	0.031537	0.007321	0.005398	0.000302
-440	1.59e-05	0.00378	0.000575	0.00203	0.00129	0.00483	0.00408	0.00378	6.89e-05	0.0117	0.014	0.00128	0.00654	0.000548	0.00488	0.00094									0.021604	0.022786	0.00174	0.058973	0.035452	0.024655	0.025229	0.009754	0.006403	0.007147	0.159194	0.020288	0.043639	0.030265	0.010147	0.005877	0.016289	0.012319	0.00541	0.001358	0.008195	0.03608	0.006606	0.004588	0.000366
-438	5.59e-05	0.00392	0.000108	0	0.00172	0.00691	0.00259	0.0043	0.000359	0.0102	0.0137	0.000302	0.00721	8.93e-05	0.00376	0.000849									0.020069	0.030111	0.000992	0.049212	0.040071	0.02879	0.020161	0.010727	0.006172	0.006781	0.163367	0.019984	0.043031	0.027388	0.009752	0.005858	0.014234	0.013644	0.006787	0	0.004598	0.037695	0.006629	0.007576	0.003942
-436	0.00021	0.00437	0.000598	0.00279	0.00157	0.00701	0.00208	0.00436	0.000226	0.00856	0.0135	0	0.00854	0.000235	0.00361	0.00132									0.0177	0.03424	0.000148	0.057881	0.041253	0.034191	0.019118	0.010677	0.006393	0.007146	0.158947	0.017112	0.045383	0.029199	0.008345	0.003891	0.012058	0.014257	0.00766	0.004075	0.004947	0.032976	0.003159	0.007511	0.003294
-434	0.00109	0.00371	0.00116	0.00853	0.00591	0.00388	0.00349	0.00531	0.0001	0.00684	0.0132	0.0006	0.00869	0.00096	0.00409	0.00168									0.019014	0.039559	0.002226	0.063685	0.044181	0.027122	0.019191	0.010909	0.006827	0.006583	0.15373	0.018856	0.047897	0.035806	0.009768	0.003521	0.010024	0.013184	0.006594	0.009508	0.005778	0.028905	0.002331	0.004326	0.001299
-432	0.0021	0.00124	0.0013	0.0168	0.00751	0.00171	0.0037	0.00708	0.000278	0.00586	0.0122	3.55e-05	0.00788	0.00271	0.00337	0.0015									0.018903	0.042318	0.003253	0.06158	0.049581	0.017019	0.020272	0.010968	0.007587	0.006047	0.158195	0.0206	0.048489	0.042627	0.011885	0.004319	0.010024	0.012793	0.006572	0.013582	0.00541	0.021699	0.003802	0.001352	0.001946
-430	0.00197	0.000826	0.00119	0.0225	0.0105	0.00195	0.00267	0.00791	0.000608	0.00617	0.011	0	0.00733	0.00314	0.00519	0.000981									0.017737	0.03849	0.003665	0.061125	0.051717	0.017684	0.025487	0.009808	0.008612	0.006412	0.151931	0.028741	0.046328	0.043799	0.011918	0.005895	0.015754	0.014237	0.007118	0.016299	0.006685	0.011927	0.004867	0.000536	0.003508
-428	0.00237	0.00154	0.00116	0.0202	0.0151	0.00365	0.00198	0.00986	0.000597	0.00694	0.00992	0.000809	0.00832	0.00324	0.00382	0.00038									0.017086	0.033184	0.006124	0.065305	0.049962	0.012785	0.028764	0.008022	0.010381	0.007163	0.146667	0.027469	0.044812	0.043692	0.012234	0.006381	0.018097	0.014347	0.007291	0.012224	0.009197	0.010313	0.005026	0.001573	0.005079
-426	0.00309	0.00226	0.00139	0.0134	0.0277	0.00407	0.00193	0.0118	0.000474	0.00774	0.00809	0.00322	0.009	0.00252	0.00336	0.000531									0.015626	0.027488	0.010868	0.067903	0.046474	0.010669	0.030472	0.007436	0.011623	0.007333	0.145424	0.028269	0.045924	0.038789	0.012517	0.005448	0.017642	0.016038	0.008043	0.008149	0.010471	0.008414	0.002492	0.00384	0.007223
-424	0.00315	0.000874	0.00176	0.0116	0.0527	0.00403	0.00168	0.0168	0.00123	0.00949	0.00649	0.00337	0.00844	0.00141	0.0038	0.00145									0.012533	0.025137	0.014388	0.069647	0.042166	0.009382	0.03218	0.007051	0.011148	0.006043	0.142626	0.029267	0.044715	0.034102	0.01356	0.00467	0.021301	0.017968	0.009022	0.008149	0.010509	0.012055	0.00097	0.006971	0.007909
-422	0.00595	0.000146	0.00142	0.014	0.0744	0.00371	0.0015	0.024	0.000873	0.00877	0.00592	0.00529	0.00789	0.000701	0.00433	0.00119									0.009464	0.021265	0.016342	0.069838	0.037919	0.008227	0.032023	0.005617	0.012977	0.005836	0.13543	0.029853	0.037559	0.040174	0.012517	0.005195	0.019413	0.017156	0.009194	0.008149	0.012368	0.012754	0.002897	0.004573	0.00726
-420	0.00909	0	0.000568	0.0163	0.085	0.00275	0.00257	0.0266	0.00102	0.00586	0.00484	0.00524	0.00641	0.000555	0.00463	0.0008									0.008777	0.018989	0.018505	0.071122	0.03557	0.012197	0.029826	0.004412	0.01298	0.006204	0.126368	0.033608	0.026091	0.047741	0.011254	0.003425	0.015675	0.012997	0.008906	0.008149	0.014425	0.014912	0.003525	0.002096	0.007156
-418	0.0128	0.000748	0.000614	0.0144	0.0746	0.00238	0.00166	0.0254	0.00209	0.00265	0.00364	0.0078	0.00575	0.0014	0.00351	0.000637								0.00793	0.008236	0.016712	0.019403	0.079544	0.035384	0.017849	0.023457	0.003859	0.011694	0.005297	0.122593	0.03683	0.017349	0.050513	0.011474	0.003326	0.015036	0.01135	0.009724	0.005433	0.015859	0.012579	0.001596	0.007696	0.009375
-416	0.0162	0.000358	0.00113	0.00935	0.0704	0.00468	0.00157	0.0259	0.00412	0.001	0.0018	0.00932	0.00587	0.00157	0.00174	0.0006								0.00674	0.010851	0.014588	0.017737	0.093109	0.032201	0.022735	0.016303	0.00324	0.010122	0.004389	0.115197	0.036456	0.014716	0.052005	0.01233	0.003891	0.015609	0.011796	0.010323	0.005433	0.014546	0.009846	0.00115	0.016027	0.011467
-414	0.0227	0.0005	0.00161	0.00695	0.0629	0.00668	0.00171	0.0264	0.00746	0.000681	0.00174	0.0122	0.00609	0.00226	0.00151	0.00199								0.00556	0.013134	0.015236	0.011583	0.117362	0.023633	0.022583	0.017124	0.00295	0.008212	0.004023	0.105004	0.033813	0.015651	0.050725	0.013388	0.003717	0.016289	0.012959	0.010173	0.004075	0.014254	0.011528	0.00018	0.019674	0.011833
-412	0.0292	0.00017	0.00115	0.00651	0.0697	0.00586	0.00179	0.0249	0.011	0.00204	0.00208	0.0147	0.00612	0.0023	0.00155	0.00302								0.00529	0.013981	0.018928	0.004775	0.139562	0.021943	0.013243	0.018435	0.003217	0.008038	0.004023	0.098452	0.032968	0.013215	0.039855	0.011474	0.004515	0.011808	0.013036	0.009358	0.004075	0.011723	0.015359	0.00312	0.017231	0.009234
-410	0.0454	0.000869	0.000206	0.00601	0.0662	0.00583	0.00211	0.0234	0.0136	0.00188	0.00197	0.0166	0.00696	0.00271	0.00128	0.00175								0.00618	0.014545	0.016457	0.004269	0.146207	0.028863	0.005815	0.021084	0.00453	0.008164	0.004384	0.094544	0.033021	0.008963	0.030691	0.009247	0.005583	0.017542	0.015514	0.008823	0.009508	0.006897	0.014605	0.008909	0.015709	0.005633
-408	0.0715	0.000781	0.000958	0.00622	0.0452	0.00753	0.00179	0.0193	0.0159	0.00378	0.000366	0.0202	0.00789	0.00247	0.00139	0.00148								0.0059	0.013257	0.018808	0.00799	0.136903	0.039333	0.007942	0.022681	0.00627	0.007606	0.004389	0.087883	0.029693	0.005091	0.02259	0.008221	0.006226	0.017542	0.017482	0.008177	0.009508	0.00774	0.009658	0.00791	0.015884	0.003615
-406	0.0948	0.00152	0.00186	0.00868	0.0337	0.00776	0.00131	0.018	0.0156	0.00327	0.000357	0.02	0.00808	0.0036	0.00162	0.0019								0.00521	0.014325	0.020254	0.012071	0.12176	0.046584	0.013637	0.029983	0.007919	0.006358	0.003292	0.083263	0.031437	0.002011	0.02387	0.011691	0.00613	0.015505	0.019389	0.007802	0.012224	0.007561	0.005761	0.002809	0.015357	0.00149
-404	0.121	0.00149	0.003	0.00683	0.0234	0.00565	0.00125	0.0177	0.0217	0.00156	0.00077	0.0205	0.00836	0.00512	0.00204	0.00233								0.00387	0.016878	0.022817	0.014901	0.109209	0.048846	0.018262	0.035761	0.009572	0.004768	0.004205	0.083931	0.027683	0.003041	0.029199	0.012702	0.003815	0.017095	0.017321	0.007999	0.016299	0.008901	0.00859	0.000525	0.014214	0.000779
-402	0.165	0.00142	0.00399	0.00445	0.0252	0.00446	0.00191	0.0148	0.0283	0.00264	0.000884	0.0209	0.00791	0.00617	0.00358	0.00252								0.00256	0.020253	0.025545	0.022258	0.097814	0.047279	0.025922	0.037119	0.010648	0.003887	0.004023	0.080111	0.022024	0.007362	0.032288	0.010431	0.002335	0.017115	0.015346	0.007612	0.014941	0.010099	0.014451	0.001061	0.011405	0.001751
-400	0.201	0.00117	0.00299	0.00649	0.0303	0.00443	0.00143	0.0119	0.0347	0.00125	0.0011	0.0214	0.00634	0.00729	0.00439	0.00233								0.00189	0.02099	0.029598	0.031059	0.097763	0.04476	0.029718	0.035614	0.010884	0.003542	0.004389	0.076292	0.023144	0.010217	0.032822	0.006319	0.003891	0.01883	0.015959	0.007045	0.010866	0.013772	0.016891	0.000308	0.005808	0.001732
-398	0.202	0.000814	0.00212	0.00919	0.0347	0.00628	0.00148	0.00934	0.0397	0.000712	0.00114	0.0224	0.00684	0.00884	0.00463	0.00102								0.00264	0.019296	0.033983	0.033927	0.103054	0.043929	0.024929	0.035125	0.011184	0.003392	0.004023	0.070631	0.023197	0.010834	0.030157	0.006259	0.007731	0.018122	0.014882	0.006882	0.010866	0.014906	0.014575	0.003543	0.006382	0.001426
-396	0.195	0.00206	0.00186	0.0144	0.032	0.0104	0.00122	0.00693	0.0405	0.00245	0.00166	0.0236	0.00644	0.0105	0.00531	0.000621							0.00636	0.00108	0.018903	0.035897	0.031896	0.107323	0.042351	0.032139	0.038642	0.011355	0.003294	0.003657	0.070961	0.018179	0.012261	0.038789	0.006259	0.008561	0.015925	0.01244	0.006412	0.013582	0.018507	0.009636	0.007776	0.006882	0.001715
-394	0.195	0.0032	0.00144	0.0217	0.0302	0.0135	0.00103	0.00334	0.0385	0.00548	0.00195	0.0225	0.00525	0.0121	0.00606	0.00141							0.00648	0.00106	0.019591	0.036017	0.029195	0.10665	0.037937	0.039351	0.04119	0.010716	0.003817	0.003845	0.069698	0.011469	0.014725	0.032929	0.007314	0.006248	0.014693	0.012665	0.005605	0.012224	0.019763	0.008224	0.009561	0.00811	0.001977
-392	0.212	0.0031	0.00214	0.0281	0.0242	0.0169	0.00109	0.00229	0.0332	0.00872	0.0031	0.02	0.00515	0.0133	0.00569	0.00188						0.0177	0.0061	0.00133	0.020671	0.033758	0.024678	0.102319	0.032609	0.044729	0.03506	0.010053	0.003843	0.004212	0.065901	0.009832	0.014804	0.029838	0.006265	0.00467	0.014752	0.015183	0.004865	0.008149	0.018552	0.01147	0.010508	0.012243	0.003555
-390	0.249	0.00239	0.00237	0.0273	0.0226	0.0148	0.00103	0.00099	0.0272	0.0139	0.00221	0.0184	0.00519	0.0131	0.00441	0.000753						0.0154	0.00588	0.00129	0.022033	0.030382	0.020602	0.094791	0.030538	0.053577	0.026004	0.010294	0.003728	0.003657	0.055353	0.009627	0.010735	0.035698	0.01045	0.006042	0.017542	0.018529	0.003349	0.006791	0.017304	0.014268	0.013448	0.014063	0.004693
-388	0.283	0.00256	0.00198	0.0165	0.0296	0.0136	0.000792	0	0.0187	0.0158	0.00352	0.0184	0.00489	0.0139	0.00177	0.000722						0.0141	0.00635	0.000375	0.024807	0.028422	0.019904	0.082466	0.028461	0.055312	0.021371	0.009901	0.003179	0.003292	0.044802	0.011629	0.006564	0.050513	0.01151	0.00467	0.013502	0.01676	0.002509	0.008149	0.016079	0.016955	0.014467	0.009275	0.003666
-386	0.32	0.00329	0.00292	0.00886	0.039	0.0135	0.00133	0.000115	0.012	0.0163	0.00314	0.0144	0.00518	0.0128	0.00184	0.00191						0.0115	0.00646	0.000153	0.027753	0.030382	0.023868	0.064274	0.02289	0.046311	0.017438	0.009161	0.003763	0.00404	0.029967	0.011683	0.005353	0.041454	0.00949	0.006126	0.009763	0.011869	0.002874	0.006791	0.013605	0.017095	0.011369	0.008112	0.005078
-384	0.39	0.00284	0.00179	0.0105	0.0442	0.0135	0.00296	0.00167	0.0108	0.02	0.00306	0.00939	0.00534	0.0127	0.00434	0.0017						0.01	0.00525	0	0.028993	0.03436	0.025934	0.050065	0.018226	0.043944	0.012259	0.008402	0.004407	0.003292	0.023062	0.008453	0.006218	0.026428	0.009521	0.007783	0.010024	0.008673	0.003523	0.004075	0.013605	0.017442	0.011077	0.007563	0.006884
-382	0.458	0.00188	0.000404	0.0163	0.039	0.0117	0.00183	0.00293	0.00839	0.0233	0.00318	0.00544	0.00466	0.0133	0.00367	0.00109						0.0115	0.00434	0.000281	0.028748	0.037842	0.023716	0.052881	0.019741	0.044413	0.008059	0.007928	0.004944	0.002194	0.01873	0.01179	0.00671	0.020887	0.010515	0.007783	0.009805	0.006756	0.004756	0.002716	0.013605	0.017053	0.014423	0.010463	0.006747
-380	0.536	0.00169	0.00119	0.0211	0.0248	0.0103	0.000618	0.00245	0.00721	0.0223	0.00399	0.00234	0.00387	0.0122	0.00397	0.00266						0.0114	0.00394	0.00106	0.029459	0.036319	0.020082	0.052913	0.026838	0.04294	0.010117	0.007478	0.004661	0.002389	0.015772	0.011851	0.007285	0.026216	0.011573	0.004051	0.006265	0.005125	0.006781	0.002716	0.013605	0.014018	0.016465	0.013092	0.006133
-378	0.634	0.0021	0.000682	0.0263	0.0167	0.00934	7.21e-05	0.00322	0.00541	0.0225	0.00366	0.00244	0.003	0.0111	0.0049	0.00334						0.0114	0.00404	0.00128	0.031264	0.034496	0.018715	0.046506	0.034225	0.041151	0.012203	0.00654	0.005033	0.003316	0.008354	0.013587	0.008141	0.028346	0.014604	0.003113	0.003582	0.005497	0.008396	0.001358	0.01027	0.0108	0.01738	0.018535	0.00613
-376	0.684	0.00107	0.000742	0.0356	0.0211	0.00938	0	0.00338	0.00542	0.0299	0.00271	0.0019	0.00318	0.0123	0.00688	0.00279						0.0111	0.00413	0.00175	0.03173	0.036168	0.020582	0.043489	0.036801	0.038401	0.00996	0.005535	0.005828	0.003684	0.007373	0.013525	0.007724	0.028985	0.016559	0.001954	0	0.008787	0.008771	0	0.01142	0.011335	0.012115	0.025412	0.00613
-374	0.721	0.000485	0.00162	0.0472	0.0314	0.0102	0.000402	0.00336	0.00358	0.0387	0.00138	0.00118	0.0034	0.0102	0.00808	0.00259				0.0155	0.00821	0.0107	0.00459	0.00158	0.03146	0.040072	0.025405	0.047369	0.037889	0.042591	0.010376	0.003952	0.006835	0.00332	0.009217	0.015216	0.006785	0.022913	0.01356	0.003113	0.001253	0.012013	0.008474	0.002716	0.013768	0.015403	0.010408	0.022483	0.003853
-372	0.707	0.000376	0.0018	0.0668	0.0354	0.0115	0.00133	0.00441	0.00659	0.0445	0.00115	0.00198	0.00409	0.00764	0.00807	0.00131				0.0173	0.00663	0.0104	0.00467	0.00101	0.028736	0.043312	0.027046	0.063093	0.039422	0.045363	0.012729	0.002234	0.006887	0.003094	0.007797	0.013525	0.006392	0.022805	0.009551	0.00575	0.004898	0.012656	0.007884	0.004075	0.013969	0.021486	0.011934	0.018827	0.005885
-370	0.639	0.000251	0.00161	0.0893	0.0388	0.0127	0.00249	0.00533	0.00763	0.0367	0.000316	0.00164	0.0046	0.0066	0.00755	0.00181				0.019	0.00479	0.0111	0.00411	0.000733	0.024243	0.041775	0.03059	0.080027	0.04431	0.041511	0.009056	0.000828	0.008212	0.002529	0.007373	0.0138	0.00598	0.019714	0.010609	0.004412	0.007237	0.009611	0.007152	0.005433	0.015646	0.022293	0.010973	0.015166	0.004651
-368	0.542	0.000743	0.000869	0.114	0.0548	0.0116	0.00345	0.00572	0.00666	0.0196	0.000135	0.00188	0.0033	0.00608	0.0073	0.00136				0.0194	0.00534	0.011	0.00347	0.000167	0.02628	0.038218	0.038358	0.085624	0.049432	0.034082	0.007284	0.000795	0.00951	0.002726	0.009217	0.018269	0.005317	0.014066	0.011669	0.002335	0.002361	0.005532	0.006699	0.006791	0.015722	0.020936	0.009739	0.010673	0.004847
-366	0.433	0.000839	0.00234	0.158	0.111	0.00995	0.0039	0.00516	0.00457	0.00977	0.00241	0.000504	0.00207	0.00522	0.00719	0.000852				0.0195	0.00569	0.0125	0.00368	0.000783	0.02698	0.035988	0.045374	0.078451	0.047315	0.035499	0.006462	0.002102	0.009536	0.00256	0.009932	0.016907	0.004756	0.021098	0.010642	0.004372	0.003706	0.005061	0.00641	0.010866	0.015559	0.022438	0.011462	0.00997	0.006152
-364	0.329	0.000507	0.00189	0.22	0.22	0.00846	0.00589	0.00141	0.00494	0.00644	0.00332	0.00175	0.0019	0.00427	0.00487	0.000765				0.019	0.00484	0.0123	0.00405	0.00136	0.026477	0.038399	0.050883	0.072483	0.038214	0.043398	0.004635	0.002189	0.009784	0.002359	0.011395	0.019418	0.004026	0.013427	0.007075	0.005448	0.010024	0.004861	0.005396	0.014941	0.013658	0.024381	0.011381	0.01014	0.008993
-362	0.239	0.000314	0.00183	0.284	0.395	0.00835	0.00702	0.00147	0.00581	0.00258	0.00443	0.00121	0.00332	0.00411	0.00352	0.000418				0.0155	0.00441	0.0122	0.0035	0.000853	0.028527	0.040223	0.052652	0.070214	0.028448	0.044533	0.006037	0.002072	0.011656	0.002397	0.013532	0.022204	0.002914	0.01332	0.00393	0.004227	0.015026	0.004528	0.003168	0.020374	0.013199	0.026111	0.008523	0.009161	0.009628
-360	0.171	0.000968	0.00213	0.355	0.56	0.00785	0.00785	0.00332	0.00637	0.000412	0.00537	0.00107	0.00469	0.00366	0.00403	0.000547				0.0113	0.00413	0.0119	0.00187	0.000373	0.029582	0.041052	0.052222	0.074033	0.021393	0.03766	0.009268	0.002504	0.014596	0.002519	0.009801	0.023735	0.00164	0.017903	0.006517	0.002401	0.018805	0.005009	0.000884	0.021732	0.013901	0.029758	0.009121	0.010647	0.00913
-358	0.125	0.00342	0.00199	0.425	0.666	0.00575	0.00813	0.00479	0.00721	8.85e-06	0.004	0.00246	0.00509	0.00314	0.00524	0.000162				0.0121	0.00426	0.0126	0.00204	0.000101	0.028674	0.038761	0.050752	0.074454	0.016662	0.028779	0.008326	0.003034	0.017271	0.002518	0.005799	0.023575	0.003761	0.025682	0.007796	0.003543	0.026345	0.006178	0.000132	0.017657	0.014842	0.034148	0.009456	0.010368	0.009058
-356	0.0951	0.00509	0.00142	0.462	0.67	0.00542	0.00859	0.00488	0.00759	0.000635	0.00278	0.00252	0.00311	0.00315	0.00541	5.81e-05				0.0145	0.00499	0.0138	0.00316	0.000217	0.028858	0.03849	0.04757	0.071557	0.01586	0.023521	0.00805	0.00385	0.019443	0.002399	0.004183	0.023021	0.006206	0.022805	0.007302	0.003101	0.027619	0.006158	0.000227	0.012224	0.013605	0.035808	0.010174	0.009631	0.008409
-354	0.0694	0.00467	0.00406	0.483	0.471	0.00515	0.00842	0.00406	0.00751	0.00122	0.00162	0.0009	0.00198	0.00303	0.00582	1.55e-05				0.0177	0.0043	0.0145	0.00235	0.00215	0.030429	0.038564	0.041153	0.076548	0.016374	0.017892	0.00757	0.004066	0.021598	0.002035	0.007373	0.021979	0.004874	0.014919	0.005952	0.004982	0.039951	0.007628	0.000822	0.009508	0.010779	0.037017	0.011758	0.006145	0.00604
-352	0.0521	0.00469	0.00419	0.531	0.36	0.00511	0.00894	0.00336	0.00909	0.00238	0.00154	0.000198	0.000994	0.00443	0.00709	0.000365				0.0201	0.00316	0.0159	0.00213	0.00428	0.030785	0.036048	0.036639	0.08686	0.016568	0.01139	0.006665	0.005043	0.023267	0.002035	0.012701	0.021979	0.002535	0.009805	0.005216	0.005701	0.049056	0.008032	0.001944	0.010866	0.009523	0.036168	0.016772	0.004197	0.00407
-350	0.0399	0.00421	0.00226	0.586	0.129	0.00431	0.0094	0.00261	0.00984	0.00496	0.00142	0.000209	0.000681	0.00659	0.00666	0.00162				0.0164	0.00204	0.021	0.00264	0.00558	0.031669	0.035762	0.035316	0.089813	0.017479	0.013124	0.005613	0.006783	0.023153	0.002194	0.014927	0.016907	0.001853	0.010443	0.009388	0.005448	0.051946	0.005898	0.002889	0.016299	0.008658	0.038473	0.020993	0.0046	0.001767
-348	0.0252	0.00295	0.00219	0.602	0.0562	0.00369	0.00977	0.00243	0.00901	0.00518	0.00222	0.00209	0.000972	0.00676	0.0042	0.00231				0.012	0.00175	0.0259	0.00323	0.00692	0.031399	0.034269	0.039505	0.08069	0.017704	0.013616	0.003637	0.007682	0.02325	0.002717	0.016749	0.016907	0.003619	0.019607	0.008698	0.005143	0.063768	0.004163	0.003219	0.014941	0.007831	0.038844	0.020642	0.011015	0.001291
-346	0.0159	0.00217	0.00413	0.581	0.0348	0.00361	0.0101	0.00214	0.0102	0.00262	0.000739	0.00208	0.00132	0.00808	0.00247	0.00212			0.00616	0.0106	0.00174	0.0279	0.00415	0.00883	0.030466	0.032025	0.046819	0.071425	0.015834	0.01954	0.001311	0.007497	0.023647	0.001829	0.016726	0.018597	0.005717	0.025789	0.006629	0.005941	0.080197	0.005867	0.004357	0.010866	0.007042	0.037942	0.017363	0.015645	0.002282
-344	0.0108	0.00139	0.00206	0.563	0.00853	0.00568	0.0104	0.00114	0.00816	0.00124	0.000962	2.54e-05	0.00113	0.00961	0.00152	0.00124			0.00366	0.0103	0.00269	0.0272	0.00411	0.00762	0.029607	0.026523	0.051499	0.069379	0.013828	0.026795	0	0.006021	0.02445	0.001463	0.020277	0.01932	0.005401	0.020887	0.006645	0.005182	0.087003	0.010083	0.007483	0.012224	0.005501	0.039312	0.014743	0.010027	0.00218
-342	0.00787	0.00104	0.00277	0.563	0.000281	0.00743	0.0093	0.000545	0.00797	0.00285	0.00317	0	0.00124	0.00951	0.00221	0.00211			0.00269	0.0088	0.00246	0.0268	0.00523	0.00533	0.028809	0.02369	0.051069	0.070116	0.014478	0.031441	0.000553	0.00541	0.024194	0.001252	0.020369	0.022648	0.006331	0.017903	0.00666	0.003113	0.087909	0.015098	0.010053	0.009508	0.005881	0.040197	0.013139	0.007015	0.002107
-340	0.0053	0.000677	0.00348	0.587	0.0275	0.00756	0.00778	0.000379	0.00818	0.00553	0.00256	0.000749	0.000994	0.00737	0.00171	0.00175			0.00134	0.00571	0.00292	0.0282	0.00691	0.004	0.027373	0.024353	0.049566	0.067862	0.018101	0.031223	0.001727	0.00542	0.023769	0.002406	0.01659	0.024285	0.009145	0.006179	0.007302	0.003666	0.088148	0.019493	0.010345	0.008149	0.005167	0.038947	0.013936	0.012016	0.002878
-338	0.00299	0.000184	0.0049	0.607	0.0539	0.00663	0.00739	0.0011	0.00681	0.00545	0.00277	0.00232	0.000915	0.00625	0.00199	0.00239			0.000889	0.00331	0.00405	0.0313	0.00806	0.00464	0.027152	0.026508	0.051419	0.058429	0.020562	0.032205	0.001006	0.004563	0.023998	0.002773	0.009265	0.021412	0.011855	0.009059	0.006434	0.005448	0.086642	0.021646	0.009369	0.005433	0.000732	0.03643	0.016297	0.018294	0.004484
-336	0.00356	0.000474	0.00637	0.628	0.0649	0.00606	0.00708	0.00205	0.00542	0.00487	0.00214	0.00277	0.0015	0.00515	0.000778	0.00295		0.00841	0.00112	0.00278	0.00562	0.0318	0.00895	0.00352	0.025654	0.026584	0.056531	0.0459	0.02406	0.03622	0.00084	0.004031	0.024563	0.00256	0.007399	0.019106	0.014533	0.011935	0.003579	0.004856	0.087288	0.019597	0.008705	0.005433	0.001237	0.035273	0.01579	0.019487	0.004922
-334	0.00391	0.000841	0.00819	0.635	0.085	0.00505	0.00615	0.00261	0.00256	0.0045	0.00297	0.00182	0.000795	0.00442	0	0.00302		0.00876	0.00232	0.0056	0.00949	0.0303	0.00924	0.00231	0.023028	0.024128	0.061462	0.03426	0.025018	0.031071	0	0.003529	0.024371	0.001829	0.00922	0.019508	0.014443	0.011723	0.004638	0.00467	0.088145	0.014697	0.008706	0.002716	0.00371	0.03849	0.01366	0.0176	0.004988
-332	0.00307	0.000454	0.0105	0.571	0.114	0.00396	0.00627	0.0023	0.000784	0.00325	0.0047	0.000568	0.000168	0.00553	0.000321	0.00376		0.00716	0.00293	0.00819	0.0129	0.0268	0.00772	0.00183	0.020855	0.02152	0.064103	0.026886	0.017905	0.022016	0	0.003807	0.023708	0.001247	0.01285	0.021092	0.009716	0.011509	0.006259	0.00467	0.087364	0.009985	0.008781	0.001358	0.005509	0.042199	0.012921	0.015962	0.006714
-330	0.00256	0.00127	0.0162	0.51	0.152	0.00336	0.00752	0.000876	0.000981	0.00385	0.00537	0.0016	0.000374	0.00536	0.00123	0.0036		0.00494	0.00204	0.00986	0.016	0.0286	0.00505	0.00158	0.018228	0.021068	0.062743	0.024998	0.01199	0.021524	0.000951	0.004979	0.023576	0.001463	0.012784	0.020288	0.006071	0.005648	0.005216	0.005193	0.081484	0.0091	0.008516	0	0.008001	0.042565	0.014174	0.017601	0.009614
-328	0.00216	0.00235	0.0227	0.515	0.202	0.00456	0.00672	0.000863	0.000314	0.00426	0.00582	0.00188	0.00148	0.00538	0.00197	0.00263		0.00314	0.00114	0.0134	0.0175	0.0282	0.00323	0.000856	0.017627	0.021882	0.055357	0.025894	0.013262	0.02147	0	0.005303	0.022897	0.00256	0.009154	0.018006	0.007898	0.005541	0.004172	0.004778	0.07223	0.010786	0.008131	0	0.007421	0.040778	0.015086	0.017481	0.010757
-326	0.00181	0.00226	0.0298	0.531	0.272	0.00796	0.00473	0.00211	0	0.00421	0.00701	0.00219	0.00251	0.0048	0.00151	0.00247		0.00279	0.000791	0.0193	0.0192	0.025	0.0021	0.00175	0.018302	0.0181	0.048684	0.023226	0.015938	0.015775	0.004007	0.004747	0.02294	0.002341	0.007289	0.016665	0.010968	0.008417	0.004686	0.006226	0.068757	0.012137	0.00783	0.001358	0.005566	0.036821	0.014159	0.018786	0.00874
-324	0.00192	0.00367	0.0413	0.536	0.32	0.0112	0.00375	0.00213	0.00012	0.00423	0.00801	0.0045	0.00242	0.00591	0.00283	0.00178		0.00159	0.00199	0.0256	0.0234	0.0212	0.00183	0.00184	0.019468	0.017813	0.044786	0.018904	0.016922	0.012415	0.010792	0.00561	0.023409	0.001609	0.003687	0.016907	0.009501	0.004688	0.005216	0.008561	0.069301	0.008825	0.006758	0.004075	0.006784	0.033593	0.012983	0.020871	0.007811
-322	0.00176	0.00612	0.0537	0.556	0.361	0.0133	0.00285	0.00312	0.000129	0.00623	0.00822	0.00638	0.00341	0.00845	0.0026	0.00182		0.00128	0.00201	0.0287	0.0265	0.017	0.00123	0.00385	0.021076	0.021099	0.039631	0.019124	0.017201	0.016103	0.009693	0.008512	0.023752	0.001683	0.00553	0.016907	0.007505	0.008205	0.00682	0.007734	0.067257	0.011222	0.005822	0.004075	0.007926	0.031104	0.012979	0.020944	0.007504
-320	0.00241	0.00801	0.0687	0.581	0.518	0.0148	0.00336	0.00452	9.2e-05	0.00709	0.00866	0.00975	0.00508	0.00927	0.00174	0.000988		0.00139	0.00232	0.0244	0.0271	0.0124	0.000801	0.00492	0.020621	0.024534	0.029569	0.021694	0.017942	0.027972	0.006397	0.009771	0.024106	0.001318	0.00553	0.016907	0.008981	0.008098	0.008233	0.006196	0.062623	0.012499	0.006348	0.006791	0.007869	0.027371	0.014262	0.021245	0.007226
-318	0.00304	0.0107	0.0913	0.604	0.604	0.0162	0.00348	0.00354	0.000568	0.00666	0.00908	0.0137	0.00638	0.00917	0.00198	0.00129		0.00208	0.00359	0.0171	0.0263	0.00718	0.000802	0.00504	0.020033	0.025499	0.023851	0.022361	0.018737	0.040333	0.00504	0.008322	0.024178	0.002782	0.007547	0.018597	0.011123	0.011935	0.01133	0.00464	0.059697	0.009453	0.007303	0.008149	0.009049	0.026285	0.015026	0.018488	0.00995
-316	0.00325	0.0124	0.109	0.595	0.645	0.0158	0.00342	0.000995	0.000704	0.00514	0.00747	0.0176	0.00867	0.0104	0.00193	0.00154		0.00385	0.00471	0.0123	0.0246	0.00206	0.00167	0.00575	0.017712	0.025318	0.022426	0.021654	0.017614	0.047326	0.004016	0.007076	0.023778	0.002783	0.007569	0.016882	0.012127	0.014066	0.007127	0.004689	0.053411	0.012571	0.007285	0.005433	0.010228	0.026024	0.015399	0.012143	0.011081
-314	0.00243	0.0133	0.12	0.535	0.681	0.0132	0.00301	0.000911	0.00122	0.00298	0.0057	0.0207	0.00792	0.00837	0.0021	0.001		0.00497	0.00507	0.00896	0.0197	0.000443	0.00222	0.00412	0.016117	0.022394	0.023991	0.02492	0.015221	0.041412	0.003545	0.006792	0.023414	0.001605	0.005748	0.016985	0.01106	0.007779	0.008345	0.005507	0.052137	0.018968	0.005766	0.006791	0.011408	0.022963	0.014731	0.011081	0.010368
-312	0.00227	0.0136	0.135	0.464	0.668	0.0121	0.00258	0.000937	0.00173	0.00138	0.0053	0.0285	0.00491	0.00957	0.000999	6.42e-16		0.00451	0.00626	0.00551	0.0142	0.00067	0.0029	0.00302	0.014815	0.019351	0.026874	0.035612	0.015572	0.04342	0.004302	0.005743	0.023569	0.001379	0.005768	0.015347	0.00839	0.005968	0.010431	0.006177	0.055876	0.019237	0.003104	0.008149	0.012854	0.020892	0.013154	0.011345	0.008957
-310	0.00162	0.0145	0.168	0.436	0.616	0.0128	0.00343	0.000453	0.000981	0.00223	0.00505	0.0329	0.00481	0.0101	0.00309	0.000485		0.00382	0.00675	0.00239	0.0101	0.00141	0.00398	0.00239	0.014116	0.018416	0.026359	0.046594	0.017327	0.045712	0.007357	0.005299	0.023622	0.002334	0.007373	0.015401	0.007475	0.014919	0.009774	0.008492	0.055854	0.015614	0.001273	0.009508	0.012065	0.020951	0.012295	0.013321	0.00522
-308	0.00133	0.0154	0.202	0.424	0.59	0.0118	0.00182	4.78e-05	0.000114	0.00319	0.00649	0.037	0.00629	0.011	0.00382	0.000654		0.00281	0.00805	0.000296	0.00749	0.000718	0.0059	0.002	0.012017	0.020676	0.023623	0.043894	0.016844	0.042788	0.010458	0.006116	0.022963	0.001463	0.007373	0.015454	0.008622	0.019395	0.013931	0.007694	0.055133	0.016897	0.000981	0.012224	0.014053	0.020549	0.013419	0.017428	0.00304
-306	0.000909	0.018	0.228	0.418	0.546	0.00863	0.00211	0.0014	0.000572	0.00178	0.00905	0.038	0.00686	0.0114	0.00489	0.000518		0.00183	0.0104	5.93e-06	0.00742	0.000834	0.00996	0.00181	0.009894	0.018853	0.022791	0.027576	0.015996	0.04294	0.01765	0.006182	0.02246	0.001601	0.007373	0.01609	0.008388	0.016303	0.014604	0.007674	0.065157	0.018439	0.001411	0.008149	0.012368	0.021343	0.014759	0.01634	0.004398
-304	0.00141	0.0186	0.252	0.439	0.474	0.00887	0.0029	0.00282	0.000482	0.00263	0.0111	0.0333	0.00733	0.00962	0.00611	0.000581		0.00112	0.0127	0	0.00898	0.00118	0.0112	0.00119	0.009169	0.017783	0.022138	0.015446	0.014226	0.044729	0.018112	0.006014	0.021701	0.001326	0.0077	0.018597	0.007745	0.013639	0.009388	0.008688	0.072939	0.0228	0.002124	0.009508	0.011959	0.024378	0.013979	0.013099	0.003907
-302	0.000981	0.0205	0.271	0.437	0.393	0.00856	0.00343	0.00255	0.000999	0.00528	0.0104	0.0288	0.00882	0.00724	0.00798	0.00147	0.00302	0.00032	0.014	1.62e-06	0.00902	0.000305	0.011	0.00166	0.009452	0.016502	0.022633	0.01586	0.014751	0.043683	0.016727	0.005797	0.019869	0.001463	0.007025	0.018995	0.008773	0.018541	0.008743	0.00793	0.082505	0.025258	0.002563	0.010866	0.010741	0.028193	0.012906	0.013711	0.002538
-300	0.000563	0.0223	0.28	0.413	0.302	0.0107	0.00354	0.00175	0.000664	0.00821	0.00862	0.027	0.0092	0.00587	0.0103	0.000694	0.00164	0.000157	0.0144	0.000587	0.00797	0.000613	0.00939	0.00232	0.008531	0.015462	0.028158	0.020871	0.019322	0.034279	0.015601	0.005703	0.017999	0.000867	0.010689	0.018597	0.011323	0.019821	0.009819	0.007004	0.089051	0.027605	0.002909	0.010866	0.008779	0.030662	0.013475	0.013908	0.002536
-298	0.00173	0.0222	0.288	0.416	0.225	0.0136	0.00369	0.0021	0.0013	0.00735	0.00726	0.0239	0.0103	0.00487	0.0128	0.00122	0.000583	0.00422	0.0143	0.000842	0.00637	0.0011	0.00783	0.00358	0.006235	0.012991	0.032741	0.028883	0.019007	0.021416	0.011604	0.006208	0.016689	0.000597	0.012903	0.015721	0.014407	0.014919	0.009388	0.006226	0.095945	0.030538	0.003171	0.009508	0.010426	0.031793	0.015924	0.013246	0.002322
-296	0.00178	0.0223	0.292	0.427	0.232	0.0161	0.00404	0.00171	0.00249	0.00546	0.00579	0.0197	0.00811	0.00273	0.0154	0.00216	7.97e-05	0.00441	0.0152	0.00128	0.0042	0.00078	0.00554	0.00502	0.005155	0.015431	0.032734	0.047043	0.015391	0.016233	0.008345	0.007716	0.015339	0.000731	0.01659	0.016349	0.017084	0.014492	0.007576	0.007576	0.109314	0.028581	0.003114	0.006791	0.008324	0.033033	0.018764	0.008865	0.005359
-294	0.00134	0.0212	0.287	0.411	0.226	0.0206	0.00375	0.0013	0.00424	0.00407	0.00423	0.017	0.00517	0.0012	0.0138	0.0033	0.000858	0.00521	0.0128	0.00193	0.00398	0.000982	0.00386	0.00748	0.003314	0.018356	0.030672	0.061873	0.019531	0.015371	0.009028	0.008133	0.013443	0.00123	0.017027	0.015216	0.018177	0.00373	0.006517	0.009113	0.116416	0.02309	0.003307	0.005433	0.009895	0.033771	0.020784	0.003988	0.006983
-292	0.00167	0.0192	0.273	0.405	0.193	0.023	0.00403	0.00246	0.00402	0.00345	0.00234	0.0151	0.00336	0.00168	0.0118	0.00272	0.00108	0.004	0.00973	0.00366	0.00404	0.00153	0.00341	0.00821	0.002173	0.016939	0.027229	0.065177	0.028553	0.017434	0.011789	0.006336	0.011751	0.000966	0.014747	0.015216	0.015589	0.011297	0.006259	0.010896	0.132135	0.016373	0.003816	0.005433	0.011427	0.032007	0.022657	0.00612	0.007633
-290	0.00157	0.0193	0.261	0.406	0.183	0.0263	0.00312	0.00303	0.00374	0.00464	0.000928	0.0109	0.00226	0.00265	0.0112	0.000916	0.000831	0.00261	0.00708	0.00513	0.00254	0.00332	0.00264	0.00586	0.000982	0.017723	0.024162	0.070196	0.030284	0.009513	0.010708	0.004566	0.010972	0.001829	0.012903	0.015216	0.012684	0.013854	0.006485	0.012452	0.14352	0.012406	0.003392	0.005433	0.010301	0.029231	0.024142	0.009549	0.009951
-288	0.000507	0.0208	0.252	0.396	0.191	0.0263	0.00194	0.00337	0.00432	0.0048	0.000613	0.00737	0.00172	0.00392	0.0104	7.65e-05	0.00229	0.00177	0.00462	0.00721	0.00254	0.0029	0.00185	0.00267	9.79e-05	0.020977	0.02326	0.074009	0.022397	0.007157	0.007468	0.005595	0.010621	0.001593	0.01106	0.013525	0.013975	0.011082	0.007512	0.013724	0.145575	0.013996	0.002658	0.005433	0.006647	0.026762	0.027093	0.013448	0.010476
-286	8.93e-05	0.0216	0.248	0.387	0.18	0.0215	0.000553	0.0034	0.00541	0.00404	0.000406	0.00552	0.00127	0.00367	0.00874	0.000388	0.00507	0.00111	0.0025	0.00547	0.00422	0.00335	0.00217	0.000287	0	0.020903	0.023248	0.071288	0.013539	0.004723	0.006776	0.008551	0.009595	0.001097	0.013429	0.011835	0.018367	0	0.007691	0.012622	0.137377	0.014157	0.002837	0.006791	0.005228	0.023045	0.031742	0.012382	0.00917
-284	0.000277	0.0236	0.248	0.379	0.167	0.0159	0.000271	0.0029	0.00508	0.00232	0.000139	0.0039	0.000918	0.00288	0.00746	0.00176	0.00769	0.000419	0.00136	0.00481	0.00743	0.00452	0.00265	0.00138	0.000503	0.019682	0.021755	0.067282	0.012753	0.007767	0.010856	0.00895	0.009116	0.001591	0.016043	0.010957	0.019953	0	0.009388	0.010832	0.130164	0.014862	0.003116	0.006791	0.008574	0.023358	0.03604	0.00915	0.009143
-282	0.000395	0.024	0.247	0.387	0.167	0.012	7.56e-05	0.00284	0.00334	0.0018	0.000311	0.00474	0.00124	0.000681	0.00478	0.002	0.00943	5.7e-05	0.00125	0.00401	0.00866	0.00317	0.00333	0.000768	0.001608	0.020798	0.020264	0.068211	0.018814	0.006087	0.012906	0.007055	0.008569	0.001352	0.017996	0.012594	0.018449	0	0.008019	0.012724	0.124986	0.019689	0.003561	0.004075	0.00909	0.028681	0.040111	0.011583	0.010158
-280	0.000113	0.0235	0.25	0.421	0.161	0.0103	0.000266	0.00339	0.00132	0.00223	0.00134	0.00432	0.00148	0.000135	0.00272	0.00085	0.013	0	0.00278	0.00227	0.00698	0.00236	0.00466	0.000712	0.002639	0.023208	0.020459	0.074928	0.022304	0.00131	0.012351	0.004274	0.007757	0.000745	0.014813	0.016201	0.014331	0.002984	0.005068	0.014527	0.120241	0.023766	0.004245	0.008149	0.006184	0.042499	0.043324	0.010817	0.012524
-278	0.00151	0.0263	0.256	0.472	0.166	0.0113	0.000186	0.00641	0.00181	0.00339	0.00251	0.00377	0.00189	0.000269	0.00341	0.00149	0.0184	0.00092	0.00563	0.000708	0.00646	0.00112	0.0052	0.00105	0.002136	0.022891	0.019635	0.083126	0.022051	0	0.010469	0.002568	0.006945	0	0.013517	0.016254	0.010967	0.005968	0.004042	0.013255	0.121931	0.026523	0.004411	0.008149	0.002963	0.049025	0.046983	0.010241	0.01592
-276	0.00277	0.0287	0.259	0.567	0.182	0.0112	0.00106	0.00925	0.000423	0.00371	0.00449	0.00706	0.00178	0.00344	0.00139	0.0023	0.0223	0.00374	0.00721	0.00118	0.00493	0.000319	0.00604	0.00172	0.002381	0.020165	0.015862	0.088479	0.020706	0.001419	0.009998	0.002845	0.006397	0.000366	0.015316	0.010144	0.009105	0.00341	0.003015	0.013955	0.128325	0.028251	0.004408	0.008149	0.003855	0.055975	0.049206	0.012028	0.021748
-274	0.00292	0.033	0.252	0.657	0.201	0.0107	0.00107	0.00977	0.000774	0.00247	0.00689	0.00715	0.000839	0.00177	0.000306	0.00192	0.0243	0.00723	0.00809	0.00328	0.00305	0.000932	0.00537	0.00111	0.003695	0.019471	0.01338	0.087812	0.016476	0.007364	0.015065	0.003548	0.006358	0.001097	0.01106	0.007908	0.008481	0.005968	0.001987	0.013876	0.129755	0.027758	0.004894	0.004075	0.002474	0.062923	0.051846	0.012199	0.029929
-272	0.00221	0.0397	0.241	0.651	0.225	0.0095	0.00161	0.0109	0.000418	0.00293	0.00645	0.0067	0.000278	0.0014	5.98e-05	0.00178	0.0257	0.00925	0.00926	0.00712	0.00174	0.00201	0.00374	0.000171	0.005965	0.018748	0.013294	0.085591	0.009009	0.023739	0.014124	0.003456	0.006227	0.001097	0.008054	0.007255	0.008943	0.011509	0.003046	0.011905	0.123552	0.026959	0.004621	0.001358	0.000106	0.032501	0.050912	0.009121	0.035661
-270	0.00201	0.0438	0.223	0.607	0.254	0.0111	0.0015	0.0147	0.000307	0.0033	0.00327	0.00474	0.00145	0.000411	0.000234	0.00213	0.0263	0.0104	0.0107	0.0104	7.93e-05	0.00251	0.00265	0.000214	0.006137	0.018899	0.01277	0.082849	0.002554	0.030754	0.012167	0.003685	0.005424	0.000366	0.009217	0.005511	0.007306	0.021421	0.005216	0.009973	0.112646	0.026805	0.003132	0.001358	0	0.023478	0.043013	0.008426	0.039337
-268	0.00192	0.0493	0.201	0.588	0.272	0.0165	0.00218	0.0184	0.000365	0.00176	0.00176	0.00398	0.0041	0.000326	0.000167	0.0026	0.0262	0.0117	0.0106	0.0106	4.12e-05	0.00694	0.00206	0.0011	0.004259	0.015281	0.010621	0.079542	0.001781	0.029652	0.007293	0.005976	0.00462	0.0011	0.015471	0.010144	0.005154	0.024509	0.007404	0.010117	0.099384	0.027431	0.000985	0.004075	0	0.056401	0.035586	0.007473	0.044239
-266	0.00205	0.0557	0.18	0.571	0.28	0.0198	0.00199	0.0185	0.000726	0.000981	0.00193	0.00668	0.00559	0.000176	0.00197	0.0023	0.0229	0.0116	0.0107	0.00939	0.000726	0.00845	0.00312	0.003	0.002198	0.015296	0.008922	0.077701	0.004905	0.033601	0.007163	0.008293	0.004347	0.000977	0.01659	0.008786	0.004546	0.017157	0.007337	0.007004	0.082699	0.030067	2.2e-06	0.002716	9.87e-05	0.117514	0.030242	0.008118	0.046928
-264	0.00344	0.0604	0.158	0.548	0.308	0.0183	0.0017	0.0206	0.000621	0.000602	0.00152	0.00521	0.00575	0.001	0.00324	0.00283	0.0182	0.00983	0.00686	0.00926	0.000733	0.00828	0.00312	0.0031	0.00162	0.014468	0.009475	0.072936	0.009081	0.033994	0.00805	0.009053	0.004503	0.000485	0.01106	0.00366	0.006728	0.011082	0.004172	0.006221	0.069044	0.034037	0.000243	0.002716	0.002565	0.137307	0.025121	0.012591	0.045986
-262	0.00333	0.0657	0.141	0.527	0.314	0.0172	0.000729	0.0248	0.000604	0.00131	0.000613	0.00323	0.00812	0.00339	0.00174	0.00294	0.019	0.0096	0.00388	0.00542	0.000615	0.0117	0.00368	0.00381	0.002222	0.01495	0.010453	0.064894	0.01598	0.02867	0.009443	0.008673	0.004148	0.000968	0.008164	0.003381	0.010636	0.014919	0.003126	0.007783	0.058607	0.037616	0.001061	0.002716	0.002508	0.081247	0.023329	0.01599	0.046486
-260	0.00247	0.0666	0.132	0.524	0.32	0.0187	0.000388	0.0252	0.000889	0.00187	0.000214	0.00256	0.0112	0.00603	0.0013	0.0032	0.0204	0.00784	0.00286	0.00345	0.000371	0.014	0.00345	0.00407	0.003498	0.019652	0.008674	0.055423	0.02336	0.021798	0.009979	0.00913	0.003974	0.001463	0.008186	0.005072	0.012193	0.026854	0.003154	0.004451	0.05153	0.037071	0.001662	0.001358	0.001229	0.017692	0.022022	0.01436	0.049176
-258	0.00303	0.0673	0.126	0.539	0.338	0.0198	0.00137	0.0236	0.000678	0.00201	0.000457	0.00283	0.0205	0.00688	0.00246	0.00348	0.0197	0.00593	0.00393	0.00462	0.000342	0.0115	0.00241	0.00304	0.004124	0.02238	0.006442	0.04975	0.029407	0.026478	0.016303	0.010858	0.0039	0.001346	0.008208	0.00181	0.011165	0.037617	0.003129	0.001937	0.046372	0.031033	0.001773	0.002716	0.004894	0	0.020605	0.018322	0.050154
-256	0.00355	0.071	0.126	0.554	0.341	0.0194	0.00243	0.0241	0.000422	0.00429	0.000783	0.00312	0.0351	0.00495	0.00472	0.0037	0.0178	0.00529	0.0051	0.00484	0.000684	0.00739	0.000446	0.00216	0.004726	0.022605	0.007488	0.047267	0.03389	0.035608	0.021527	0.013896	0.00378	0.000731	0.008103	0.003316	0.016696	0.0422	0.001088	0.000599	0.041214	0.025233	0.002446	0.001358	0.006139	0.000499	0.019349	0.020017	0.049982
-254	0.00352	0.0793	0.129	0.564	0.356	0.0179	0.00101	0.0246	0.000715	0.00661	0.00173	0.0042	0.0608	0.00179	0.00753	0.00226	0.0152	0.00516	0.00478	0.00404	0.00191	0.00495	0.000221	0.00235	0.006125	0.022229	0.010475	0.045732	0.040923	0.037573	0.015434	0.016971	0.002914	0.000731	0.007289	0.003381	0.02243	0.040389	0	0.001237	0.034526	0.023408	0.002812	0.004075	0.006055	0.004498	0.01803	0.023272	0.051842
-252	0.00431	0.0862	0.133	0.575	0.397	0.0149	0.00122	0.0296	0	0.0092	0.00161	0.00353	0.0982	0.00118	0.00594	0.00147	0.0159	0.00536	0.00318	0.00234	0.000858	0.0038	0.000184	0.00209	0.006248	0.022153	0.013993	0.044424	0.048285	0.038795	0.014087	0.018031	0.002119	0.001715	0.004588	0.000123	0.022814	0.032822	0.000967	0.002195	0.026668	0.021872	0.002329	0.004075	0.007254	0.010584	0.016106	0.024305	0.055253
-250	0.00503	0.104	0.14	0.584	0.423	0.0123	0.000305	0.0347	0.000153	0.0116	0.000788	0.00509	0.142	0.00379	0.00686	0.00184	0.0145	0.00734	0.00305	0.00219	0.000523	0.00582	0.000288	0.0012	0.005769	0.022937	0.01816	0.039775	0.047197	0.044053	0.018047	0.016872	0.001551	0.001829	0.000924	0.00357	0.015888	0.031222	0.002945	0.004308	0.020242	0.022543	0.001981	0.005433	0.009485	0.01259	0.011096	0.021757	0.06921
-248	0.00645	0.127	0.157	0.597	0.437	0.00924	8.63e-05	0.0374	0.000894	0.0136	0.000766	0.00577	0.175	0.00464	0.00884	0.00148	0.012	0.00862	0.00565	0.0036	0.000425	0.00734	0.00115	0.000402	0.006235	0.025921	0.019332	0.035519	0.03656	0.045123	0.020779	0.016279	0.001325	0.001321	0.004632	0.00691	0.008579	0.035806	0.001869	0.002911	0.016442	0.024126	0.002152	0.009508	0.007421	0.016283	0.009811	0.025644	0.078328
-246	0.00826	0.151	0.172	0.618	0.459	0.00722	0.000275	0.0439	0.00113	0.0127	0.00134	0.00705	0.169	0.00535	0.00757	0.00243	0.0111	0.0107	0.00808	0.00428	0.000218	0.0061	0.00167	0.000147	0.005119	0.027036	0.017501	0.035858	0.027221	0.045177	0.017594	0.016757	0.001365	0.001717	0.008341	0.008252	0.007276	0.041135	0.001292	0	0.019993	0.026083	0.00232	0.009508	0.006465	0.019343	0.013802	0.034227	0.081686
-244	0.00848	0.162	0.181	0.638	0.489	0.00504	0.000359	0.0549	0.0015	0.01	0.00133	0.00724	0.156	0.00524	0.00557	0.00231	0.0126	0.0109	0.00789	0.00315	0.00145	0.00313	0.00145	0.00144	0.006309	0.028452	0.016182	0.043934	0.020665	0.05289	0.017771	0.018297	0.001336	0.001317	0.010207	0.005072	0.008997	0.044757	0.003129	6.15e-05	0.017438	0.030344	0.003574	0.005433	0.008658	0.021353	0.015395	0.043864	0.08509
-242	0.0105	0.176	0.193	0.645	0.527	0.00263	0.00109	0.0667	0.00126	0.00917	0.00237	0.00682	0.155	0.00416	0.00367	0.00129	0.0124	0.00913	0.00759	0.00148	0.00453	0.00312	0.000709	0.00173	0.009047	0.029628	0.017028	0.051149	0.011983	0.054232	0.015896	0.020841	0.001325	0.000841	0.008385	0.001383	0.011889	0.044757	0.001356	8.33e-05	0.014995	0.032676	0.005769	0.004075	0.011131	0.027187	0.017414	0.052964	0.082007
-240	0.0135	0.183	0.199	0.641	0.563	0.00173	0.00156	0.075	0.00102	0.006	0.0031	0.0051	0.124	0.00344	0.00295	0.00141	0.0102	0.0068	0.0071	0.000577	0.00548	0.00136	6.58e-06	0.0021	0.01117	0.026222	0.019979	0.053816	0.006109	0.051929	0.019718	0.022613	0.001848	0.000366	0.002068	0	0.012799	0.049871	0.003129	2.18e-05	0.012544	0.031987	0.007806	0.004075	0.012171	0.026231	0.020439	0.064491	0.100915
-238	0.0153	0.175	0.189	0.628	0.607	0.00281	0.000935	0.0805	0.00108	0.00475	0.00563	0.000928	0.088	0.00394	0.00219	0.0034	0.00849	0.00463	0.00598	0.000981	0.00534	0.0014	2.34e-05	0.00115	0.011465	0.0269	0.022221	0.054616	0.005348	0.043148	0.024417	0.023132	0.00209	0.000108	0.002112	0.003381	0.009553	0.05893	0.002274	0.003115	0.012558	0.029933	0.009201	0.004075	0.010915	0.025241	0.020818	0.070489	0.13421
-236	0.0166	0.163	0.171	0.607	0.639	0.00367	0.00107	0.0913	0.00169	0.00398	0.00944	0.00162	0.0588	0.00523	0.00492	0.00528	0.00714	0.00465	0.0049	0.000992	0.00347	0.000955	2.9e-06	3.02e-05	0.010507	0.027911	0.020593	0.049493	0.009728	0.039405	0.022478	0.022781	0.001566	0.000106	0.002922	0.010612	0.006331	0.064364	0.003334	0.005379	0.011277	0.029135	0.010188	0.006791	0.010896	0.024304	0.019702	0.074376	0.165521
-234	0.0191	0.162	0.155	0.595	0.672	0.00485	0.00182	0.0988	0.00152	0.00246	0.0102	0.000485	0.0451	0.00648	0.00613	0.00351	0.00746	0.00328	0.003	0.000522	0.00185	0.00164	0.000181	1.18e-07	0.010029	0.030382	0.015283	0.041029	0.013873	0.038401	0.019118	0.022242	0.001822	0.000366	0.002201	0.012483	0.004878	0.068093	0.00357	0.003003	0.007518	0.027099	0.010554	0.009508	0.008912	0.022306	0.013972	0.072446	0.186485
-232	0.0207	0.179	0.14	0.579	0.715	0.0051	0.00255	0.103	0.00189	0.00132	0.00923	0.000763	0.0382	0.00907	0.00415	0.00267	0.0068	0.000558	0.00125	0.00115	0.00137	0.00257	0.000836	0.000658	0.009464	0.032793	0.010788	0.036603	0.014865	0.035784	0.018601	0.023002	0.002078	0.00047	0.002245	0.005072	0.003956	0.069907	0.003838	0.000835	0.007428	0.023851	0.009605	0.010866	0.006457	0.022633	0.007357	0.063578	0.224154
-230	0.0211	0.191	0.125	0.563	0.745	0.00469	0.0026	0.112	0.00134	0.00097	0.00793	0	0.0306	0.0162	0.00251	0.00125	0.00557	0.00111	0.000344	0.0022	0.00102	0.00374	0.00154	0.00168	0.007242	0.029312	0.011017	0.034205	0.015248	0.035826	0.022478	0.025075	0.002119	0.00047	0.002988	0.003381	0.005283	0.069585	0.002339	7.63e-05	0.00866	0.024387	0.008872	0.008149	0.007129	0.023477	0.004757	0.061568	0.34165
-228	0.0239	0.202	0.113	0.55	0.745	0.00577	0.0033	0.126	0.000443	0.000585	0.00727	0.00121	0.0219	0.029	0.00404	0.000554	0.0113	0.00139	0.00181	0.00241	0.000424	0.00178	0.00106	0.00198	0.004873	0.026855	0.013978	0.032877	0.018896	0.03646	0.026798	0.027689	0.001913	0.000468	0.00301	0.003381	0.007787	0.074595	0.001311	9.57e-05	0.006397	0.027742	0.008718	0.008149	0.006799	0.02456	0.011626	0.06473	0.535175
-226	0.0272	0.225	0.11	0.521	0.732	0.00681	0.0033	0.138	0.000894	0.0014	0.00693	0.00407	0.0135	0.0583	0.00573	0.00012	0.0271	7.68e-05	0.00451	0.00113	0.000296	0.00116	0.000696	0.00227	0.003707	0.023826	0.015135	0.031599	0.022391	0.039165	0.028026	0.029412	0.001657	0.000833	0.003687	0.001691	0.007677	0.089195	0.00237	0.002335	0.005318	0.03325	0.008093	0.009508	0.004617	0.017798	0.026794	0.064778	0.751134
-224	0.0294	0.266	0.114	0.481	0.724	0.00677	0.00223	0.152	0.00181	0.00257	0.00544	0.00488	0.0111	0.118	0.00513	4.76e-05	0.0571	0.00169	0.00504	0.0013	0.000689	0.00288	0.00116	0.00224	0.002995	0.023631	0.014206	0.027303	0.026063	0.04905	0.025829	0.029059	0.001666	0.001198	0.004319	0	0.006285	0.104433	0.003129	0.001692	0.006612	0.039557	0.007829	0.010866	0.001237	0.018066	0.04061	0.060911	0.884301
-222	0.0307	0.292	0.119	0.441	0.696	0.0055	0.00221	0.167	0.000857	0.00148	0.00357	0.00855	0.0105	0.201	0.00345	0.00013	0.109	0.00245	0.00553	0.00191	0.000301	0.00403	0.00152	0.00274	0.001497	0.025047	0.010148	0.019007	0.03106	0.045001	0.024859	0.027389	0.001494	0.001197	0.00553	0.005072	0.005378	0.104326	0.002813	0.00218	0.008965	0.044968	0.009057	0.012224	0	0.01847	0.044085	0.06042	0.95239
-220	0.0311	0.289	0.118	0.393	0.658	0.00414	0.0012	0.188	0.000685	0.000959	0.00265	0.00856	0.00797	0.3	0.00302	0.000339	0.185	0.00234	0.00913	0.00356	0.00047	0.00297	0.0019	0.00394	0.000675	0.027156	0.006433	0.01201	0.033686	0.040323	0.027094	0.026183	0.001247	0.001197	0.006118	0.007657	0.004701	0.098465	0.003841	0.003891	0.008771	0.049005	0.01202	0.009508	0.003323	0.014396	0.035894	0.057601	0.983813
-218	0.0293	0.279	0.117	0.352	0.636	0.00391	0.000605	0.216	0.00216	0.000294	0.00192	0.00825	0.00581	0.397	0.00348	0.00153	0.241	0.00326	0.012	0.000915	0.000277	0.00233	0.00136	0.00404	0.001277	0.029177	0.006359	0.011165	0.032786	0.0463	0.030186	0.026423	0.001	0.001196	0.009783	0.004124	0.00349	0.104433	0.002782	0.007976	0.009007	0.051353	0.014792	0.012224	0.006203	0.015758	0.026203	0.054338	1
-216	0.0271	0.254	0.123	0.312	0.634	0.00355	0.00148	0.258	0.0022	0.000531	0.00242	0.0101	0.00233	0.436	0.00365	0.00414	0.233	0.00293	0.0187	0.000959	0.00152	0.00168	0.000708	0.00345	0.001277	0.029478	0.007028	0.019005	0.028549	0.058606	0.02713	0.027605	0.00106	0.000926	0.01106	0.000689	0.006972	0.110827	0.00245	0.011109	0.010538	0.051811	0.017873	0.014941	0.006533	0.017638	0.022642	0.050314	0.980448
-214	0.0246	0.211	0.132	0.27	0.622	0.00497	0.000652	0.292	0.00291	0.00181	0.00261	0.0123	6.72e-05	0.411	0.00305	0.00478	0.216	0.00176	0.0273	0.00127	0.00443	0.00218	0.00135	0.00261	0.000331	0.028649	0.006296	0.03169	0.020744	0.0662	0.022358	0.028186	0.00106	0.001097	0.010538	0	0.009616	0.116902	0.002466	0.01214	0.011555	0.051563	0.022166	0.016299	0.004409	0.02132	0.022054	0.046446	0.962967
-212	0.021	0.184	0.142	0.27	0.606	0.0066	0.00143	0.321	0.00282	0.00286	0.00317	0.013	5.63e-06	0.362	0.00274	0.00478	0.204	0.00129	0.0294	0.000812	0.00462	0.00377	0.00242	0.00315	0.000589	0.026976	0.006531	0.041289	0.018566	0.056293	0.027057	0.027217	0.001188	0.001367	0.008372	0.002799	0.006949	0.114664	0.003129	0.014514	0.01253	0.056444	0.026658	0.013582	0.002785	0.015756	0.021684	0.046277	0.953598
-210	0.0157	0.164	0.146	0.241	0.596	0.00728	0.00262	0.343	0.00218	0.00305	0.00195	0.0154	0.000618	0.276	0.00256	0.00404	0.197	0.00216	0.0255	0.00154	0.00399	0.0045	0.00287	0.00388	0.001902	0.025318	0.007386	0.046237	0.024071	0.047959	0.03075	0.026487	0.001325	0.001368	0.01106	0.006233	0.000994	0.114876	0.006259	0.022842	0.014103	0.063499	0.030915	0.013582	0.001237	0.014392	0.024033	0.046065	0.900207
-208	0.0126	0.184	0.142	0.192	0.581	0.00574	0.00338	0.331	0.00185	0.00412	0.000222	0.017	0.00318	0.2	0.00343	0.00395	0.207	0.004	0.0202	0.00255	0.00315	0.00436	0.00301	0.00517	0.005401	0.024836	0.009689	0.048544	0.029905	0.048614	0.028257	0.026069	0.001854	0.001829	0.009672	0.006287	0.000768	0.122336	0.005403	0.030644	0.012297	0.069666	0.034963	0.012224	0.001472	0.016653	0.02824	0.043819	0.791304
-206	0.0124	0.205	0.132	0.15	0.561	0.00301	0.00282	0.317	0.00104	0.00478	7.93e-05	0.0159	0.00456	0.147	0.00458	0.0035	0.183	0.00629	0.0161	0.00255	0.00275	0.00646	0.00276	0.0047	0.007843	0.025318	0.014795	0.04987	0.031849	0.060079	0.021694	0.025444	0.002119	0.001922	0.00965	0.013103	0.002986	0.122336	0.001043	0.036423	0.010746	0.07355	0.039557	0.014941	0.000717	0.014663	0.030867	0.038736	0.664261
-204	0.0124	0.243	0.117	0.153	0.55	0.00107	0.00294	0.3	0.00168	0.00512	8.58e-05	0.0139	0.00475	0.1	0.00793	0.00201	0.137	0.00875	0.0153	0.0026	0.00206	0.00767	0.00212	0.00449	0.009157	0.025318	0.01762	0.048969	0.031013	0.077742	0.020124	0.023448	0.00169	0.000916	0.014747	0.015216	0.004508	0.129369	0.002086	0.044461	0.007518	0.078151	0.044284	0.014941	0.001935	0.019856	0.035444	0.034878	0.55336
-202	0.0112	0.282	0.0947	0.156	0.534	7.85e-05	0.00195	0.296	0.00105	0.00429	0.00151	0.0118	0.011	0.0754	0.0116	0.00058	0.0874	0.0135	0.0177	0.00209	0.00167	0.00577	0.000994	0.0038	0.009439	0.024052	0.018821	0.05138	0.027954	0.086535	0.026161	0.021447	0.001682	0.000548	0.01659	0.011835	0.006465	0.138959	0.003129	0.058492	0.005459	0.096852	0.049328	0.014941	0.001916	0.017564	0.038038	0.034584	0.473368
-200	0.00918	0.283	0.0683	0.137	0.491	0.000197	0.00101	0.294	0.000179	0.00384	0.00186	0.0102	0.0215	0.053	0.0129	0.00106	0.0499	0.0238	0.0165	0.000425	0.000864	0.00749	0.000252	0.00611	0.009881	0.02785	0.01941	0.054062	0.025313	0.081866	0.028488	0.022086	0.001673	0.000546	0.014747	0.007288	0.005603	0.148763	0.001534	0.07186	0.007077	0.126839	0.057908	0.013582	0.001237	0.012851	0.040379	0.036981	0.396691
-198	0.00794	0.245	0.052	0.0966	0.429	0.000907	0.00158	0.285	0	0.0045	0.00185	0.00832	0.0351	0.0355	0.00902	0.00193	0.0264	0.0432	0.0142	9.41e-16	0.00162	0.00726	0.001	0.00802	0.010667	0.029116	0.017604	0.057318	0.023863	0.075047	0.025995	0.024418	0.001739	0.00091	0.009561	0.008453	0.004145	0.151962	0.001579	0.086004	0.007438	0.156482	0.073729	0.014941	0.001832	0.016636	0.04263	0.041142	0.311176
-196	0.00761	0.2	0.0537	0.0733	0.379	0.00203	0.00266	0.276	0.000426	0.00384	2.8e-05	0.00646	0.057	0.0248	0.00511	0.00205	0.0126	0.0783	0.0124	0.000413	0.00391	0.00585	0.00167	0.00882	0.01101	0.030382	0.018128	0.060577	0.021567	0.071633	0.034229	0.024948	0.001589	0.001374	0.013226	0.008453	0.002339	0.150682	0.002086	0.101215	0.005335	0.183818	0.096255	0.019015	0.001844	0.018494	0.041406	0.041524	0.239962
-194	0.00852	0.153	0.0773	0.0668	0.336	0.00339	0.00412	0.377	0.000624	0.00367	0	0.00727	0.0864	0.0175	0.00521	0.00191	0.00651	0.139	0.0106	0.000548	0.00478	0.00464	0.00287	0.00724	0.010605	0.032627	0.020549	0.06378	0.019388	0.073356	0.039242	0.023935	0.002119	0.001288	0.01659	0.008453	0.003069	0.159741	0.00259	0.114914	0.003273	0.214794	0.118624	0.019015	0.00187	0.017687	0.036824	0.039124	0.182235
-192	0.0086	0.107	0.113	0.0589	0.292	0.00323	0.00392	0.414	0	0.00638	8.2e-06	0.00688	0.117	0.0146	0.00228	0.00233	0.00784	0.217	0.0123	0.0005	0.00513	0.0063	0.00286	0.00736	0.010802	0.034179	0.02227	0.066532	0.018226	0.073881	0.034691	0.024442	0.002168	0.00101	0.016312	0.006812	0.002373	0.17306	0.004727	0.124224	0.002745	0.272486	0.132008	0.014941	0.000653	0.018	0.035993	0.03808	0.125501
-190	0.00758	0.0732	0.146	0.0631	0.252	0.00257	0.00458	0.414	0.00111	0.0104	2.06e-05	0.00632	0.138	0.0102	0.00316	0.00203	0.0244	0.31	0.0129	0.00172	0.00523	0.00792	0.00219	0.00626	0.010556	0.035445	0.023659	0.067835	0.018643	0.069288	0.036223	0.026258	0.00208	0.001011	0.012391	0.006771	0.002684	0.18265	0.007774	0.130458	0.002506	0.350432	0.135171	0.013582	0.000671	0.020151	0.041096	0.034963	0.088967
-188	0.00707	0.0654	0.185	0.0641	0.231	0.00345	0.00729	0.5	0.00182	0.0139	0.000354	0.00815	0.148	0.00788	0.00251	0.00229	0.0583	0.417	0.0112	0.00338	0.00447	0.00544	0.00167	0.00428	0.009869	0.033426	0.027015	0.063378	0.02281	0.062033	0.045833	0.024915	0.001824	0.001829	0.008983	0.003496	0.002312	0.182865	0.011018	0.139723	0.005561	0.413007	0.139888	0.014941	0.001237	0.020295	0.036722	0.035646	0.073744
-186	0.00615	0.0616	0.219	0.0558	0.22	0.00502	0.00855	0.509	0.00081	0.0154	0.00231	0.0111	0.125	0.00428	0.00416	0.00198	0.118	0.492	0.0103	0.0045	0.00384	0.00449	0.00336	0.0043	0.009354	0.034767	0.033125	0.053416	0.029149	0.054854	0.055036	0.021901	0.002097	0.00211	0.007161	0.003603	0.001219	0.182012	0.012077	0.148011	0.007518	0.454849	0.156371	0.014941	0.002656	0.017652	0.030113	0.036563	0.067745
-184	0.00448	0.0664	0.227	0.0549	0.215	0.00584	0.00966	0.492	0.000492	0.0144	0.00184	0.0141	0.122	0.00175	0.00842	0.00208	0.214	0.532	0.00902	0.00567	0.00611	0.00675	0.00423	0.0056	0.008101	0.034843	0.030053	0.041469	0.033262	0.0583	0.057714	0.018555	0.002119	0.00138	0.009027	0.005072	0.001647	0.183716	0.014604	0.15159	0.005602	0.491815	0.152527	0.014941	0.005167	0.021064	0.025724	0.037311	0.073342
-182	0.00373	0.0785	0.223	0.0623	0.229	0.00739	0.00899	0.401	0	0.0121	0.00124	0.0168	0.124	0.00106	0.0113	0.00227	0.346	0.566	0.00762	0.00587	0.00634	0.0115	0.00565	0.00523	0.007451	0.032175	0.024827	0.038441	0.031745	0.066777	0.054945	0.015246	0.002119	0.000283	0.010892	0.003381	0.002985	0.182012	0.015647	0.155072	0.003728	0.524698	0.134493	0.014941	0.004458	0.029249	0.025846	0.037509	0.082749
-180	0.00417	0.0957	0.209	0.0645	0.259	0.00449	0.0124	0.315	0	0.0119	0.0022	0.0181	0.121	0.000665	0.012	0.00319	0.503	0.58	0.00468	0.00591	0.00523	0.0147	0.00667	0.00467	0.006199	0.029206	0.02448	0.04843	0.027512	0.068404	0.070896	0.012696	0.002119	0.000366	0.009071	0.003381	0.004291	0.186914	0.013953	0.162047	0.002506	0.538862	0.127229	0.012224	0.007125	0.033411	0.023925	0.036694	0.094858
-178	0.00456	0.105	0.2	0.0709	0.287	0.00338	0.0154	0.247	0.000611	0.0124	0.00485	0.0198	0.124	0.00216	0.014	0.00517	0.662	0.593	0.00303	0.00554	0.00536	0.0143	0.0101	0.00582	0.008199	0.027714	0.028442	0.052119	0.026469	0.06236	0.083321	0.012588	0.002106	0.001624	0.00381	0.003705	0.004287	0.204498	0.011474	0.170536	0.001853	0.534475	0.13326	0.009508	0.006636	0.032673	0.022966	0.036197	0.085559
-176	0.00522	0.11	0.187	0.128	0.314	0.00556	0.0251	0.195	0.000758	0.013	0.00593	0.0226	0.138	0.00422	0.0152	0.00542	0.728	0.627	0.00308	0.00332	0.00654	0.0128	0.0191	0.00598	0.008912	0.027187	0.032768	0.043766	0.028135	0.056119	0.086303	0.013034	0.002119	0.002719	0.005631	0.003381	0.001281	0.219521	0.009749	0.17921	0.001253	0.543375	0.139285	0.010866	0.00909	0.032809	0.021967	0.037239	0.069778
-174	0.00515	0.109	0.148	0.193	0.336	0.0145	0.0439	0.157	0.000446	0.0138	0.00415	0.0192	0.148	0.00554	0.0179	0.00564	0.673	0.691	0.00317	0.00563	0.00986	0.0181	0.0263	0.00363	0.007426	0.024731	0.030607	0.034807	0.030201	0.056087	0.088546	0.01163	0.002119	0.003004	0.009217	0.006763	0.001464	0.246271	0.010431	0.189997	0.004877	0.556173	0.135056	0.010866	0.009895	0.036118	0.021738	0.038313	0.062265
-172	0.00454	0.103	0.102	0.231	0.343	0.0256	0.0668	0.134	0.00104	0.014	0.00133	0.0171	0.175	0.00617	0.0241	0.0058	0.53	0.779	0.00267	0.00899	0.00811	0.0236	0.0341	0.00945	0.007893	0.024203	0.028491	0.033016	0.030095	0.060635	0.094491	0.00869	0.001894	0.002117	0.007488	0.007247	0.002923	0.278774	0.011474	0.200589	0.006088	0.550483	0.120839	0.009508	0.011526	0.038409	0.020792	0.038981	0.063125
-170	0.0047	0.104	0.0999	0.254	0.344	0.0365	0.0999	0.113	0.000994	0.0122	0.000622	0.0144	0.22	0.00468	0.0347	0.00583	0.355	0.872	0.00278	0.00729	0.00481	0.0333	0.0391	0.00976	0.008777	0.021747	0.028948	0.034984	0.033198	0.063101	0.095275	0.007308	0.002384	0.00102	0.005565	0.00561	0.00671	0.30211	0.013455	0.202185	0.008771	0.524557	0.106294	0.006791	0.014356	0.038941	0.017474	0.037243	0.066991
-168	0.00575	0.103	0.123	0.285	0.336	0.0407	0.13	0.0979	0.0019	0.0128	0.00179	0.0125	0.255	0.0058	0.0488	0.0053	0.201	0.949	0.00466	0.00476	0.0046	0.0538	0.0399	0.0125	0.007991	0.020254	0.030309	0.039506	0.041234	0.062185	0.088472	0.008086	0.002384	0.000656	0.007348	0.001691	0.005716	0.313299	0.014747	0.19245	0.008014	0.483273	0.096974	0.005433	0.015555	0.039042	0.01565	0.037333	0.066679
-166	0.00684	0.0983	0.165	0.339	0.326	0.037	0.156	0.0843	0.00316	0.015	0.00142	0.0119	0.277	0.0116	0.0642	0.00621	0.108	0.998	0.00454	0.00403	0.0101	0.0751	0.0391	0.0163	0.007746	0.02137	0.030765	0.04371	0.04816	0.064083	0.07697	0.010001	0.002185	0.001097	0.005539	0.00483	0.002091	0.329817	0.016769	0.181753	0.005488	0.432263	0.08491	0.004075	0.01518	0.038122	0.015085	0.035984	0.061189
-164	0.00799	0.088	0.2	0.389	0.337	0.0269	0.186	0.0712	0.00327	0.0151	0.00321	0.0111	0.269	0.0146	0.0941	0.00839	0.0566	1	0.00154	0.00419	0.0168	0.106	0.0305	0.0293	0.007107	0.020405	0.02649	0.041843	0.04549	0.074251	0.083349	0.013306	0.002119	0.002486	0.003687	0.003677	0.003055	0.360828	0.018527	0.176308	0.002961	0.371138	0.07257	0.002716	0.017634	0.038892	0.015222	0.036044	0.053575
-162	0.0096	0.0774	0.225	0.407	0.359	0.0174	0.233	0.069	0.00272	0.0145	0.00361	0.0113	0.243	0.0128	0.136	0.00794	0.0329	0.951	0.000205	0.00476	0.025	0.127	0.0198	0.0436	0.006076	0.020706	0.020912	0.037038	0.039941	0.076716	0.083543	0.014382	0.002119	0.002706	0.00374	0.00451	0.002684	0.394715	0.02136	0.17046	0.004144	0.299514	0.09289	0.001358	0.021026	0.038369	0.015735	0.039281	0.048261
-160	0.0113	0.0702	0.252	0.468	0.376	0.0442	0.29	0.069	0.00303	0.0137	0.00299	0.0118	0.211	0.0144	0.186	0.00515	0.0282	0.871	0.000559	0.00444	0.0357	0.16	0.0121	0.0554	0.00583	0.022786	0.018499	0.039538	0.038554	0.081211	0.077025	0.013406	0.001947	0.001174	0.00553	0.003463	0.001475	0.411765	0.023181	0.167765	0.002506	0.226715	0.11588	0.001358	0.024342	0.036255	0.016659	0.038617	0.04636
-158	0.0136	0.0676	0.276	0.523	0.386	0.101	0.351	0.0579	0.00313	0.0139	0.0035	0.0129	0.186	0.0235	0.236	0.00651	0.0366	0.799	0.00151	0.00348	0.0499	0.285	0.0124	0.0671	0.004726	0.022409	0.017829	0.040452	0.039952	0.081069	0.066502	0.012363	0.002485	0.000294	0.00553	0.005905	0.001342	0.409953	0.023816	0.173704	0.001645	0.169616	0.132409	0.004075	0.021811	0.036725	0.017293	0.034822	0.043894
-156	0.0158	0.0675	0.299	0.566	0.411	0.174	0.391	0.0437	0.00379	0.0142	0.00596	0.0102	0.159	0.0362	0.302	0.01	0.0687	0.779	0.002	0.00248	0.0759	0.438	0.00645	0.0797	0.004051	0.016819	0.018029	0.040913	0.039797	0.074317	0.056624	0.013107	0.002384	0.000661	0.003567	0.006763	0.001593	0.40665	0.026882	0.186739	0.001996	0.137764	0.150254	0.006791	0.017316	0.037683	0.015996	0.03475	0.042249
-154	0.0174	0.0674	0.338	0.588	0.466	0.23	0.384	0.0309	0.00271	0.0125	0.00429	0.00852	0.19	0.0702	0.375	0.016	0.126	0.808	0.00181	0.00714	0.104	0.541	0.00505	0.0917	0.002971	0.014346	0.019784	0.040395	0.040104	0.073585	0.061553	0.014141	0.001973	0.000366	0.001985	0.003381	0.002568	0.409527	0.032891	0.199223	0.002857	0.121434	0.184409	0.008149	0.012368	0.039178	0.015247	0.038341	0.039073
-152	0.017	0.0682	0.377	0.588	0.533	0.296	0.342	0.022	0.00217	0.0102	0.00152	0.00654	0.255	0.0929	0.436	0.0181	0.189	0.837	0.000844	0.0178	0.13	0.615	0.00563	0.086	0.002798	0.010911	0.018767	0.047419	0.045656	0.077981	0.068579	0.013638	0.001589	0	0.00217	0.000673	0.002478	0.414748	0.037016	0.216179	0.00343	0.106665	0.248042	0.005433	0.011131	0.03836	0.014247	0.041715	0.034188
-150	0.0194	0.0736	0.396	0.573	0.588	0.388	0.321	0.0156	0.00203	0.00716	0.000969	0.00336	0.327	0.0895	0.456	0.0164	0.221	0.85	0.000637	0.0382	0.154	0.711	0.0118	0.0922	0.003314	0.007506	0.013156	0.050217	0.049624	0.076684	0.069188	0.013664	0.001325	0.000298	0.000371	0.00293	0.001809	0.416028	0.039514	0.238485	0.001888	0.092533	0.352276	0.004075	0.010946	0.040774	0.012929	0.039736	0.029329
-148	0.0339	0.0778	0.417	0.582	0.629	0.545	0.328	0.0131	0.0032	0.00678	0.00255	0.0018	0.385	0.108	0.502	0.016	0.215	0.849	0.00191	0.0725	0.186	0.811	0.0179	0.114	0.005327	0.004551	0.00833	0.057931	0.042283	0.073356	0.065985	0.013548	0.001325	0	0.003687	0.007329	0.001825	0.424126	0.042822	0.271835	0.006942	0.086466	0.497694	0.005433	0.008658	0.040973	0.013858	0.036214	0.024691
-146	0.0662	0.0745	0.436	0.606	0.658	0.773	0.34	0.0141	0.00423	0.00656	0.00301	0.00177	0.408	0.148	0.663	0.0133	0.186	0.849	0.00341	0.14	0.2	0.889	0.0199	0.131	0.006064	0.005018	0.007717	0.064889	0.032255	0.060428	0.063428	0.011243	0.001701	0.000198	0.003687	0.006763	0.000142	0.439365	0.046066	0.33739	0.010742	0.089939	0.650967	0.006791	0.007717	0.036479	0.015209	0.036576	0.020917
-144	0.113	0.0694	0.427	0.63	0.668	0.856	0.36	0.011	0.00396	0.00518	0.00515	0.00129	0.396	0.22	0.807	0.0115	0.168	0.821	0.00519	0.228	0.187	0.939	0.0237	0.135	0.005401	0.007414	0.007255	0.073145	0.039063	0.039711	0.066982	0.007016	0.001957	0.001292	0.002096	0.004612	0.001163	0.450981	0.050079	0.413502	0.010785	0.094925	0.772362	0.006791	0.00755	0.032765	0.015283	0.038124	0.020379
-142	0.16	0.0658	0.388	0.661	0.661	0.846	0.366	0.0113	0.00225	0.00412	0.00833	0.00514	0.375	0.323	0.917	0.0105	0.252	0.743	0.00655	0.313	0.16	0.958	0.027	0.148	0.005487	0.008289	0.008286	0.077768	0.042161	0.029215	0.070831	0.004545	0.001683	0.001226	0.00553	0.001284	0.003502	0.448955	0.057996	0.481507	0.009799	0.09618	0.874698	0.002716	0.007311	0.031493	0.016144	0.037512	0.020423
-140	0.182	0.0594	0.349	0.686	0.651	0.814	0.452	0.0111	0.0015	0.005	0.0121	0.00707	0.332	0.446	0.98	0.00772	0.367	0.644	0.00737	0.392	0.129	1	0.0272	0.172	0.005953	0.00633	0.00669	0.080489	0.041148	0.028867	0.068145	0.003107	0.001674	0.000795	0.010468	0.001691	0.004042	0.438619	0.068095	0.539702	0.006265	0.095218	0.968534	0	0.008567	0.030097	0.018211	0.033984	0.020554
-138	0.165	0.0549	0.323	0.733	0.632	0.724	0.514	0.0102	0.000853	0.0054	0.0193	0.00941	0.256	0.511	1	0.0063	0.461	0.542	0.00704	0.443	0.106	0.95	0.0277	0.219	0.005597	0.003798	0.00713	0.086149	0.039369	0.033808	0.058895	0.003936	0.001136	0.000856	0.014428	0.004772	0.001948	0.425511	0.07429	0.597438	0.002322	0.102479	1	0.002716	0.006184	0.027059	0.020148	0.030706	0.019337
-136	0.144	0.0543	0.3	0.769	0.604	0.613	0.556	0.0105	0	0.00671	0.0328	0.013	0.18	0.528	0.974	0.00537	0.491	0.456	0.00556	0.464	0.0956	0.889	0.0289	0.275	0.003854	0.002471	0.009187	0.097918	0.042264	0.038968	0.048769	0.004792	0.000862	0.001159	0.019596	0.004826	0.003317	0.421569	0.079484	0.656055	0.007518	0.119586	0.915662	0.002716	0.00371	0.028515	0.023274	0.028133	0.018862
-134	0.122	0.055	0.279	0.788	0.574	0.501	0.633	0.00904	0.000305	0.00653	0.0493	0.0144	0.124	0.572	0.842	0.00618	0.454	0.394	0.00244	0.438	0.0755	0.773	0.0433	0.332	0.003608	0.003767	0.011543	0.105644	0.040574	0.032282	0.044485	0.005375	0.001325	0.001342	0.025082	0.005458	0.005224	0.432439	0.085688	0.726774	0.006265	0.132306	0.743165	0.001358	0.002474	0.031675	0.025238	0.028864	0.026134
-132	0.0891	0.0583	0.27	0.803	0.561	0.387	0.712	0.00795	0.00108	0.00491	0.0741	0.0163	0.0977	0.607	0.657	0.00694	0.349	0.402	0.000329	0.398	0.0433	0.632	0.0999	0.384	0.003916	0.003708	0.011649	0.104418	0.03936	0.021558	0.042953	0.005306	0.002119	0.001097	0.031337	0.005211	0.005368	0.449701	0.092913	0.793232	0.004245	0.132375	0.585773	0.002716	0.002458	0.03436	0.030061	0.032722	0.030436
-130	0.0635	0.0606	0.311	0.831	0.544	0.324	0.732	0.00874	0.00122	0.00485	0.11	0.0152	0.0662	0.612	0.521	0.00624	0.253	0.475	0.000324	0.432	0.0168	0.515	0.173	0.41	0.003683	0.002532	0.009292	0.097978	0.034711	0.01799	0.040636	0.005208	0.001671	0.000731	0.038303	0.003381	0.005135	0.467818	0.096964	0.830421	0.008122	0.130816	0.549112	0.002716	0.003699	0.037863	0.040232	0.02974	0.02973
-128	0.0453	0.0648	0.353	0.851	0.527	0.32	0.697	0.00935	0.00204	0.00496	0.135	0.00864	0.0414	0.604	0.395	0.00695	0.267	0.512	0.00168	0.463	0.0291	0.45	0.244	0.434	0.003719	0.001748	0.007013	0.090923	0.037675	0.009556	0.037488	0.004461	0.001092	0.000674	0.050327	0.003381	0.004276	0.488917	0.097985	0.853796	0.014422	0.138123	0.521665	0.001358	2.28e-05	0.037339	0.051813	0.022777	0.028106
-126	0.0279	0.0731	0.384	0.853	0.523	0.275	0.712	0.0106	0.00222	0.00434	0.147	0.0156	0.0319	0.628	0.269	0.00672	0.309	0.486	0.00251	0.495	0.0614	0.366	0.311	0.456	0.00232	0.000949	0.007783	0.079018	0.039472	0.000426	0.029688	0.004735	0.00053	0.000731	0.061811	0.005072	0.004399	0.505754	0.105315	0.857251	0.019209	0.147839	0.44642	0.004075	4.17e-05	0.032577	0.059411	0.017903	0.035335
-124	0.0156	0.0835	0.41	0.864	0.524	0.27	0.769	0.00867	0.0022	0.00648	0.145	0.0148	0.03	0.686	0.21	0.00451	0.37	0.425	0.00375	0.47	0.0993	0.269	0.371	0.477	0.0027	0.000784	0.01029	0.07137	0.036179	0.008531	0.031442	0.004728	0	0.00062	0.071792	0.003381	0.00549	0.527921	0.116665	0.818996	0.021568	0.14455	0.339014	0.004075	6.07e-05	0.033098	0.056687	0.019114	0.040459
-122	0.00846	0.0936	0.424	0.863	0.52	0.33	0.869	0.00372	0.00323	0.00823	0.121	0.0104	0.0346	0.747	0.213	0.00149	0.442	0.332	0.00405	0.413	0.139	0.17	0.403	0.506	0.003376	0.001266	0.010341	0.084164	0.032503	0.012993	0.029752	0.00527	0.000259	0.00031	0.073954	0.004945	0.00812	0.546247	0.122665	0.791703	0.026366	0.128087	0.242711	0.006791	7.97e-05	0.039784	0.046634	0.022656	0.025975
-120	0.00318	0.104	0.448	0.826	0.513	0.376	0.917	0.0019	0.00552	0.00844	0.0907	0.0122	0.0454	0.816	0.218	0.01	0.536	0.274	0.00731	0.382	0.206	0.0907	0.418	0.534	0.003191	0.002532	0.007784	0.105089	0.035319	0.009295	0.027777	0.007123	0.00106	0.00042	0.065101	0.00151	0.008263	0.554987	0.131785	0.884634	0.033824	0.113398	0.172404	0.006791	0	0.048341	0.038068	0.021571	0.02733
-118	0.000472	0.122	0.47	0.787	0.507	0.424	0.935	0.00762	0.00456	0.0125	0.0697	0.00672	0.06	0.819	0.228	0.0241	0.629	0.279	0.00839	0.387	0.222	0.0368	0.416	0.558	0.003228	0.001296	0.010303	0.128417	0.042479	0.004298	0.032355	0.009521	0.000818	0.000731	0.065282	0	0.007755	0.562873	0.147202	0.965661	0.042603	0.110249	0.115927	0.004075	0.000235	0.051794	0.040314	0.018129	0.025657
-116	0.00117	0.145	0.485	0.765	0.498	0.449	0.933	0.00964	0.00681	0.0231	0.0538	0.0107	0.0761	0.768	0.225	0.0398	0.687	0.243	0.00867	0.447	0.226	7.53e-05	0.417	0.576	0.00394	0	0.014192	0.151255	0.043203	0.000828	0.035476	0.010762	0.000571	0.001097	0.078701	0.004498	0.005567	0.576727	0.165599	1	0.048913	0.112532	0.077144	0.005433	0	0.051125	0.049264	0.014316	0.024855
-114	0.00312	0.168	0.48	0.729	0.479	0.434	0.888	0.00932	0.00864	0.0398	0.0351	0.0133	0.0847	0.721	0.194	0.0693	0.717	0.186	0.0134	0.539	0.245	0	0.42	0.592	0.003977	0	0.01946	0.161366	0.040825	0.003197	0.034848	0.009804	2.93e-05	0.001097	0.092751	0.011154	0.002204	0.593776	0.184706	0.985017	0.056254	0.112096	0.068986	0.009508	0.001081	0.048657	0.057813	0.011796	0.028474
-112	0.00537	0.195	0.456	0.691	0.453	0.423	0.801	0.0142	0.00842	0.0628	0.017	0.0213	0.0766	0.617	0.169	0.111	0.69	0.108	0.0291	0.554	0.252	0.00869	0.425	0.606	0.005364	0.001266	0.021598	0.151875	0.037472	0.006938	0.033768	0.008994	0	0.000681	0.106913	0.008847	0	0.584825	0.198172	0.93117	0.061051	0.108701	0.067047	0.014941	0.001062	0.048888	0.064595	0.011566	0.028768
-110	0.00608	0.232	0.44	0.661	0.434	0.397	0.72	0.0235	0.00719	0.0872	0.00727	0.0303	0.063	0.487	0.164	0.147	0.642	0.0664	0.0568	0.604	0.247	0.0237	0.412	0.609	0.006076	0.002879	0.021123	0.136286	0.035351	0.005945	0.036057	0.007189	0.000483	0.001363	0.114246	0.008453	0.000623	0.567561	0.202222	0.869052	0.072744	0.119413	0.069148	0.014941	0.001043	0.051105	0.072712	0.01504	0.025919
-108	0.00761	0.281	0.437	0.618	0.416	0.334	0.575	0.0375	0.00577	0.118	0.00417	0.0493	0.0568	0.398	0.173	0.173	0.593	0.0541	0.103	0.631	0.235	0.0484	0.367	0.61	0.007463	0.002803	0.021536	0.122937	0.031029	0.008837	0.042261	0.005149	0.000739	0.001682	0.112231	0.011835	0.004384	0.574808	0.203349	0.819423	0.109367	0.149516	0.071756	0.013582	0	0.051701	0.082302	0.016166	0.021179
-106	0.00808	0.348	0.427	0.589	0.382	0.264	0.418	0.0547	0.00495	0.174	0.00206	0.068	0.044	0.329	0.186	0.187	0.502	0.0582	0.178	0.641	0.237	0.0601	0.305	0.597	0.006825	0.000392	0.019981	0.108476	0.025298	0.01762	0.042205	0.003052	0.00053	0.002003	0.107739	0.016935	0.003973	0.612213	0.207311	0.764348	0.173632	0.173152	0.073877	0.009508	0	0.048573	0.084264	0.013209	0.015237
-104	0.00698	0.404	0.412	0.581	0.363	0.215	0.321	0.0798	0.00356	0.225	0.000747	0.0817	0.0291	0.273	0.189	0.16	0.388	0.053	0.277	0.625	0.238	0.0616	0.242	0.575	0.005512	0	0.015339	0.105808	0.022959	0.015492	0.039879	0.002867	0.000192	0.002054	0.135973	0.016775	0.002684	0.677749	0.222644	0.672107	0.235987	0.168064	0.076493	0.006791	0	0.044344	0.078747	0.009008	0.011534
-102	0.00748	0.419	0.411	0.571	0.354	0.187	0.258	0.11	0.0025	0.255	0.00506	0.0985	0.0259	0.242	0.214	0.126	0.29	0.0453	0.37	0.581	0.244	0.0623	0.184	0.535	0.004493	0.001311	0.009202	0.101571	0.026944	0.006371	0.038596	0.002416	0.000183	0.001005	0.189651	0.011835	0.002684	0.777173	0.239179	0.551973	0.282299	0.146912	0.078015	0.005433	0.003172	0.043376	0.078786	0.009144	0.011728
-100	0.00973	0.422	0.406	0.584	0.332	0.169	0.216	0.133	0.00241	0.287	0.0152	0.119	0.0292	0.222	0.25	0.113	0.195	0.0375	0.418	0.538	0.248	0.0761	0.147	0.49	0.004419	0.003708	0.003072	0.088883	0.03221	0.006132	0.036398	0.002097	0.000265	0.001007	0.247749	0.010144	0.002655	0.894075	0.260586	0.441954	0.332934	0.122545	0.077024	0.008149	0.003422	0.04519	0.08545	0.009115	0.010531
-98	0.011	0.433	0.391	0.608	0.317	0.144	0.196	0.155	0.00142	0.301	0.03	0.122	0.0344	0.217	0.29	0.13	0.127	0.0301	0.41	0.494	0.253	0.0717	0.193	0.471	0.004039	0.004747	0.001261	0.079442	0.03442	0.012567	0.033601	0.002478	0.00053	0.001053	0.299379	0.010911	0.002105	0.977195	0.286044	0.355756	0.401906	0.105569	0.078787	0.009508	0.002166	0.04882	0.088786	0.006773	0.006346
-96	0.0129	0.449	0.37	0.65	0.307	0.111	0.186	0.18	0.00209	0.328	0.0498	0.11	0.0447	0.235	0.312	0.146	0.13	0.0256	0.409	0.426	0.25	0.0784	0.229	0.478	0.004149	0.004702	0.000826	0.079904	0.032029	0.023129	0.028459	0.002759	0.000638	0.001463	0.334983	0.013525	0.000386	1	0.309822	0.291421	0.478416	0.110151	0.086901	0.008149	0.000911	0.056983	0.085313	0.004821	0.004596
-94	0.0152	0.458	0.334	0.715	0.307	0.0748	0.186	0.221	0.0029	0.383	0.0786	0.0982	0.0703	0.266	0.297	0.149	0.148	0.0184	0.39	0.358	0.237	0.113	0.237	0.5	0.004934	0.006827	0.004978	0.076638	0.031054	0.026358	0.021758	0.002932	0.000795	0.001463	0.360152	0.012709	9.3e-05	0.960145	0.329912	0.249695	0.543681	0.122855	0.100594	0.005433	0.002128	0.066146	0.073065	0.002869	0.004869
-92	0.0195	0.455	0.297	0.812	0.302	0.0628	0.186	0.276	0.00509	0.418	0.108	0.0907	0.0965	0.277	0.258	0.158	0.161	0.0108	0.31	0.329	0.271	0.188	0.221	0.514	0.005377	0.004732	0.008161	0.069889	0.023704	0.0247	0.018176	0.003269	0.000934	0.000814	0.380106	0.013525	0.001004	0.846973	0.361914	0.215496	0.575336	0.119452	0.116655	0.005433	0.000728	0.069297	0.056276	0.001437	0.005468
-90	0.0267	0.441	0.264	0.909	0.322	0.0552	0.189	0.334	0.00617	0.43	0.144	0.082	0.113	0.266	0.229	0.182	0.162	0.00993	0.242	0.324	0.328	0.297	0.192	0.518	0.005769	0.001672	0.006434	0.073596	0.01393	0.019681	0.01933	0.00277	0.000925	0.001138	0.403279	0.010854	0.003645	0.705457	0.421885	0.179804	0.552372	0.104286	0.130274	0.005433	0.00324	0.067263	0.041319	0.000861	0.004768
-88	0.0387	0.435	0.225	0.956	0.373	0.044	0.178	0.396	0.00772	0.431	0.187	0.067	0.126	0.227	0.211	0.175	0.157	0.0117	0.196	0.325	0.396	0.416	0.158	0.527	0.005131	0.003014	0.001466	0.079473	0.011212	0.025006	0.016404	0.001242	0.001181	0.001177	0.461093	0.005072	0.006409	0.590366	0.438941	0.148036	0.477583	0.083151	0.138862	0.005433	0.002876	0.061888	0.030858	0.000569	0.002947
-86	0.0546	0.454	0.183	0.967	0.44	0.027	0.146	0.439	0.00867	0.41	0.198	0.0528	0.134	0.173	0.209	0.149	0.154	0.0101	0.173	0.337	0.462	0.53	0.118	0.541	0.005377	0.004355	0	0.080351	0.013951	0.032762	0.011225	0.000375	0.001285	0.001214	0.541652	0	0.006541	0.570652	0.437876	0.121094	0.375207	0.066036	0.146887	0.005433	0.002895	0.053317	0.024613	0.00274	0.001833
-84	0.0783	0.48	0.151	0.991	0.51	0.032	0.117	0.458	0.0108	0.348	0.187	0.0575	0.146	0.126	0.231	0.148	0.142	0.0141	0.184	0.337	0.526	0.608	0.076	0.552	0.006923	0.003798	0.000706	0.076521	0.019168	0.038729	0.006121	0.000123	0.000899	0.001211	0.575094	0.004522	0.006481	0.554987	0.438536	0.097609	0.276867	0.058009	0.152473	0.006791	0.004591	0.042892	0.021945	0.006597	0.000581
-82	0.111	0.502	0.132	1	0.561	0.0359	0.102	0.483	0.0142	0.238	0.175	0.072	0.157	0.0947	0.233	0.163	0.117	0.0182	0.226	0.329	0.579	0.638	0.0359	0.549	0.007463	0.003948	0.004912	0.069821	0.023105	0.045177	0.007052	0.001091	0.000795	0.002231	0.563092	0.012532	0.008423	0.521846	0.434105	0.081933	0.218313	0.05236	0.142755	0.006791	0.00417	0.03419	0.021128	0.010832	0.000229
-80	0.154	0.519	0.101	0.994	0.602	0.0416	0.11	0.49	0.0152	0.136	0.159	0.0775	0.165	0.0804	0.233	0.167	0.0769	0.0246	0.297	0.328	0.641	0.628	0.00145	0.539	0.008531	0.004099	0.007073	0.058496	0.028002	0.048875	0.006037	0.001788	0.000973	0.002194	0.537952	0.01602	0.008077	0.462489	0.417719	0.070087	0.251436	0.050973	0.120099	0.005433	0.00371	0.030022	0.019945	0.010728	0.002057
-78	0.192	0.514	0.0597	0.983	0.651	0.0486	0.132	0.48	0.0183	0.079	0.139	0.0867	0.161	0.0663	0.23	0.173	0.0405	0.0349	0.372	0.339	0.615	0.56	0	0.51	0.010212	0.002532	0.00584	0.052716	0.032294	0.051111	0.005604	0.001877	0.000717	0.001829	0.515536	0.013135	0.006473	0.385444	0.39107	0.058308	0.300214	0.052234	0.106266	0.005433	0.00593	0.027278	0.01674	0.00526	0.005034
-76	0.225	0.49	0.0355	0.924	0.683	0.0716	0.149	0.5	0.0228	0.0544	0.124	0.112	0.154	0.0574	0.227	0.187	0.0191	0.0439	0.446	0.335	0.56	0.503	0.00557	0.478	0.01225	0.000934	0.004633	0.052373	0.034544	0.051798	0.005853	0.001992	0.00053	0.001097	0.502575	0.006426	0.004488	0.304774	0.367892	0.046536	0.343985	0.049722	0.113889	0.004075	0.004841	0.021461	0.011559	0.001167	0.005583
-74	0.252	0.474	0.0397	0.894	0.679	0.116	0.174	0.543	0.0355	0.0345	0.122	0.139	0.144	0.0544	0.22	0.21	0.00667	0.0497	0.525	0.351	0.494	0.477	0.0467	0.442	0.01419	0.003798	0.002831	0.051826	0.036643	0.057068	0.00661	0.002607	0.00053	0.000399	0.550338	0.006479	0.006484	0.23817	0.368916	0.037254	0.394888	0.04577	0.121122	0.004075	0.002641	0.015812	0.007617	0.003544	0.003194
-72	0.255	0.462	0.0545	0.866	0.652	0.205	0.214	0.587	0.0566	0.0219	0.117	0.164	0.126	0.0631	0.199	0.239	0.00457	0.0411	0.634	0.442	0.416	0.454	0.0855	0.408	0.014877	0.007776	0.000165	0.047751	0.04046	0.060789	0.005751	0.002889	0.000743	0.000764	0.563768	0.008224	0.00671	0.21057	0.389462	0.031909	0.505212	0.043274	0.123221	0.004075	0.002474	0.015551	0.007249	0.00453	0.001696
-70	0.232	0.461	0.0737	0.823	0.629	0.312	0.227	0.646	0.0786	0.0117	0.0988	0.171	0.11	0.0852	0.156	0.273	0.00624	0.0342	0.685	0.583	0.407	0.403	0.118	0.379	0.017737	0.006541	0	0.047695	0.046983	0.06645	0.005179	0.001997	0.000795	0.001829	0.53789	0.009968	0.009832	0.182758	0.411335	0.028704	0.60655	0.041219	0.116035	0.004075	0.001719	0.013622	0.007364	0.004595	0.001074
-68	0.244	0.495	0.111	0.785	0.691	0.367	0.224	0.731	0.0965	0.00555	0.0774	0.166	0.102	0.114	0.12	0.292	0.00674	0.0426	0.66	0.709	0.49	0.383	0.146	0.37	0.025274	0.002622	0.000157	0.04502	0.053643	0.079706	0.005539	0.001506	0.000761	0.002926	0.486158	0.004949	0.009213	0.171357	0.438811	0.024683	0.676079	0.036801	0.118233	0.006791	0.002474	0.009945	0.008333	0.002539	0.002711
-66	0.283	0.535	0.143	0.762	0.768	0.354	0.206	0.822	0.114	0.00364	0.0553	0.146	0.107	0.137	0.127	0.316	0.00652	0.0667	0.625	0.748	0.566	0.382	0.17	0.367	0.033486	0	0.001439	0.049123	0.055615	0.093125	0.003231	0.003789	0.000745	0.003657	0.429152	0.001621	0.007237	0.162083	0.482088	0.020622	0.708401	0.031649	0.131597	0.006791	0.0031	0.01016	0.009489	0.001547	0.00405
-64	0.319	0.545	0.157	0.714	0.848	0.315	0.18	0.888	0.134	0.00251	0.0318	0.122	0.117	0.142	0.155	0.33	0.00924	0.107	0.601	0.732	0.63	0.376	0.185	0.364	0.043207	0	0.004339	0.046051	0.054329	0.103162	0.006868	0.004309	0.001027	0.003234	0.369953	1.64e-05	0.006059	0.143222	0.547163	0.016044	0.680707	0.026476	0.14628	0.006791	0.00371	0.00854	0.007458	0.003576	0.003323
-62	0.344	0.52	0.175	0.684	0.916	0.3	0.157	0.935	0.146	0.00212	0.0149	0.102	0.126	0.144	0.195	0.326	0.0133	0.165	0.586	0.727	0.67	0.39	0.215	0.37	0.054316	0.000196	0.006492	0.044601	0.052965	0.115021	0.015646	0.001989	0.00078	0.002166	0.310887	0	0.005709	0.132779	0.628241	0.01367	0.614279	0.021201	0.154283	0.005433	0.002474	0.008121	0.004335	0.003225	0.001194
-60	0.37	0.472	0.174	0.664	0.961	0.314	0.134	0.968	0.148	0.00406	0.00722	0.0865	0.136	0.139	0.241	0.31	0.0145	0.239	0.594	0.747	0.677	0.415	0.254	0.384	0.064136	0.001809	0.004354	0.044403	0.053906	0.123104	0.023152	0.000424	0.000793	0.001802	0.255639	0	0.005973	0.117433	0.703161	0.011485	0.541993	0.01953	0.154782	0.002716	0.002474	0.008886	0.002799	0.002784	0.001486
-58	0.394	0.408	0.161	0.646	0.991	0.278	0.128	0.974	0.146	0.00635	0.00865	0.0856	0.149	0.126	0.277	0.286	0.0158	0.302	0.601	0.793	0.661	0.436	0.319	0.412	0.073514	0.00633	0.002135	0.042448	0.057648	0.111605	0.029078	0.001854	0.000784	0.001045	0.207417	0.003381	0.00671	0.112531	0.748461	0.009131	0.473938	0.019139	0.145667	0.001358	0.001787	0.010565	0.001752	0.002999	0.002312
-56	0.401	0.351	0.148	0.603	1	0.28	0.146	0.99	0.134	0.0106	0.0122	0.0847	0.163	0.104	0.313	0.252	0.0186	0.356	0.614	0.802	0.63	0.465	0.353	0.431	0.082376	0.00844	0.001129	0.050354	0.058687	0.096528	0.03566	0.003841	0.000511	0.001412	0.172628	0.004875	0.006895	0.119352	0.753718	0.008333	0.455129	0.016371	0.131484	0.001358	0	0.010167	0.00171	0.00507	0.001003
-54	0.384	0.313	0.145	0.556	0.98	0.292	0.156	1	0.119	0.0216	0.0132	0.0871	0.177	0.0879	0.34	0.231	0.03	0.406	0.641	0.784	0.591	0.498	0.365	0.448	0.08871	0.008635	0.000144	0.054264	0.054096	0.094193	0.045206	0.004316	0.000237	0.001097	0.145677	0.006763	0.009388	0.114557	0.734435	0.008313	0.512258	0.015156	0.118622	0.004075	0.001449	0.010473	0.00372	0.002897	0.000326
-52	0.385	0.28	0.159	0.536	0.971	0.32	0.149	0.982	0.115	0.0397	0.0146	0.0877	0.183	0.0719	0.351	0.201	0.0515	0.445	0.665	0.804	0.573	0.536	0.373	0.467	0.091669	0.005998	0.001532	0.055197	0.044927	0.108464	0.051584	0.004109	0.000228	0.001439	0.121085	0.004768	0.009235	0.100811	0.80269	0.007272	0.599112	0.016925	0.10596	0.005433	0	0.010875	0.004954	0.001227	0.000498
-50	0.381	0.264	0.164	0.528	0.916	0.349	0.148	0.966	0.131	0.0555	0.016	0.0902	0.176	0.051	0.345	0.175	0.0802	0.473	0.645	0.89	0.576	0.576	0.392	0.473	0.09292	0.003767	0.001508	0.050713	0.039711	0.117998	0.068523	0.003142	0.00022	0.002149	0.102121	0.003024	0.006776	0.089726	0.878048	0.00467	0.708148	0.0212	0.099212	0.004075	0.000949	0.008348	0.005833	0.002031	0.001411
-48	0.379	0.264	0.168	0.51	0.813	0.391	0.153	0.959	0.173	0.0708	0.0232	0.0849	0.17	0.0283	0.343	0.166	0.116	0.494	0.664	0.955	0.575	0.593	0.422	0.485	0.091214	0.003617	0	0.06494	0.039527	0.116078	0.08945	0.002953	0.000422	0.002129	0.086889	0	0.004304	0.080563	0.949066	0.002028	0.827215	0.029521	0.091933	0.002716	0.001821	0.006517	0.00672	0.002333	0.002545
-46	0.374	0.262	0.194	0.491	0.728	0.412	0.157	0.922	0.224	0.0914	0.0397	0.0718	0.168	0.0155	0.336	0.145	0.17	0.557	0.714	0.933	0.573	0.62	0.459	0.51	0.086832	0.005064	0	0.086156	0.036977	0.116459	0.135533	0.005273	0.000467	0.001766	0.072209	0.001227	0.002043	0.071292	0.995218	0.003113	0.935485	0.040931	0.083822	0.002716	0.001745	0.006032	0.007814	0.005036	0.001251
-44	0.367	0.256	0.229	0.459	0.704	0.41	0.159	0.855	0.284	0.122	0.0581	0.0588	0.16	0.000429	0.343	0.119	0.235	0.654	0.8	0.808	0.552	0.656	0.474	0.535	0.080879	0.009254	0	0.106438	0.033115	0.121643	0.223755	0.007213	0.000723	0.001789	0.06083	0.002208	0.002985	0.060529	1	0.001557	1	0.053405	0.076227	0.004075	0.001237	0.006011	0.007584	0.004161	0.000564
-42	0.411	0.265	0.247	0.423	0.667	0.397	0.158	0.796	0.347	0.152	0.0697	0.0526	0.148	0.0037	0.343	0.103	0.311	0.724	0.892	0.711	0.508	0.673	0.468	0.541	0.07603	0.012976	0.000311	0.115894	0.034848	0.117442	0.316012	0.007349	0.00053	0.002541	0.051613	0.003381	0.000999	0.052217	0.95766	0.000732	0.991739	0.064363	0.066663	0.004075	0.001635	0.006699	0.006135	0.002533	0.000641
-40	0.457	0.276	0.254	0.396	0.613	0.372	0.164	0.756	0.411	0.168	0.0748	0.0457	0.142	0.0308	0.339	0.0961	0.382	0.74	0.952	0.656	0.454	0.67	0.442	0.551	0.071071	0.016216	0.004059	0.11442	0.044568	0.128515	0.386955	0.006892	0.000265	0.002926	0.047927	0.002758	0	0.048594	0.956754	0.002328	0.8993	0.076187	0.054049	0.002716	0.00409	0.009419	0.005322	0.004775	0.001445
-38	0.476	0.265	0.249	0.393	0.578	0.334	0.171	0.71	0.476	0.175	0.0745	0.0376	0.14	0.0602	0.333	0.092	0.412	0.702	1	0.606	0.423	0.637	0.395	0.573	0.064406	0.019923	0.004762	0.11219	0.058551	0.136262	0.429593	0.007506	0.000167	0.002926	0.056723	0.004058	0.000195	0.032503	0.943161	0.003518	0.763416	0.095199	0.04055	0.004075	0.005308	0.00747	0.005108	0.008842	0.003391
-36	0.497	0.262	0.235	0.378	0.543	0.275	0.178	0.695	0.515	0.167	0.0849	0.0265	0.126	0.0893	0.319	0.0728	0.437	0.637	0.979	0.651	0.405	0.607	0.363	0.615	0.055249	0.025137	0.002591	0.118815	0.065842	0.144923	0.482045	0.008353	0.000158	0.00221	0.067011	0.009184	0.004436	0.018329	0.905714	0.003113	0.65145	0.118734	0.031275	0.006791	0.004052	0.00626	0.005499	0.009587	0.005669
-34	0.479	0.288	0.196	0.353	0.495	0.206	0.167	0.712	0.533	0.131	0.0955	0.0182	0.103	0.113	0.302	0.0483	0.474	0.556	0.85	0.78	0.395	0.62	0.356	0.674	0.047639	0.029116	0.002605	0.141655	0.071546	0.162685	0.577856	0.008366	0.000265	0.002179	0.079228	0.009237	0.006379	0.012469	0.858338	0.002335	0.618715	0.146482	0.028853	0.006791	0.004355	0.006487	0.005461	0.005478	0.005323
-32	0.475	0.343	0.148	0.302	0.461	0.135	0.151	0.735	0.54	0.0907	0.103	0.0127	0.0823	0.132	0.291	0.0485	0.503	0.53	0.687	0.904	0.407	0.68	0.364	0.747	0.041514	0.031949	0.007293	0.156294	0.075331	0.17822	0.68191	0.009678	0.000795	0.002545	0.084869	0.010965	0.007987	0.013215	0.789193	0.002335	0.617723	0.180151	0.026489	0.006791	0.004014	0.006227	0.005487	0.000348	0.003079
-30	0.497	0.393	0.13	0.258	0.466	0.0948	0.136	0.761	0.522	0.0625	0.0989	0.00812	0.0692	0.149	0.272	0.0491	0.5	0.534	0.546	0.952	0.422	0.731	0.372	0.821	0.034738	0.033998	0.009135	0.168275	0.086612	0.182081	0.737925	0.010053	0.001191	0.002912	0.092353	0.015306	0.006419	0.011935	0.682672	0.002335	0.616782	0.240016	0.025325	0.004075	0.003995	0.006336	0.004435	0.002065	0.001048
-28	0.533	0.434	0.141	0.23	0.468	0.0869	0.12	0.8	0.495	0.038	0.0859	0.00366	0.06	0.155	0.25	0.061	0.455	0.545	0.494	0.888	0.427	0.74	0.354	0.849	0.029902	0.04705	0.0106	0.175924	0.096299	0.191769	0.770068	0.009457	0.001202	0.002913	0.110897	0.020091	0.003979	0.008951	0.546305	0.004166	0.633623	0.339165	0.021943	0.004075	0.005213	0.006223	0.006283	0.004955	0.00018
-26	0.575	0.449	0.156	0.3	0.457	0.1	0.0945	0.84	0.485	0.0237	0.0689	0.00415	0.0602	0.151	0.233	0.0825	0.395	0.535	0.538	0.779	0.408	0.731	0.322	0.856	0.027569	0.059257	0.013297	0.177765	0.099059	0.211996	0.849919	0.010449	0.000379	0.004035	0.12829	0.021979	0.002776	0.003196	0.503251	0.004147	0.66802	0.446964	0.017857	0.002716	0.003464	0.006727	0.005387	0.005842	0.000395
-24	0.595	0.458	0.17	0.39	0.449	0.0885	0.0717	0.901	0.474	0.017	0.0571	0.00282	0.0682	0.148	0.215	0.104	0.37	0.5	0.643	0.649	0.399	0.733	0.278	0.845	0.024255	0.070168	0.011439	0.182073	0.120757	0.237045	0.937634	0.014148	0.00053	0.006228	0.145092	0.024309	0.005411	0.006394	0.469791	0.002571	0.677864	0.529591	0.01781	0.001358	0.004947	0.006539	0.006363	0.006976	0.001272
-22	0.62	0.454	0.17	0.425	0.475	0.0724	0.0632	0.938	0.462	0.0189	0.046	0.00156	0.0747	0.145	0.2	0.13	0.368	0.445	0.738	0.539	0.389	0.754	0.254	0.837	0.017823	0.081063	0.009441	0.186383	0.126425	0.271236	1	0.01749	0.000698	0.008777	0.172403	0.024256	0.006952	0.007779	0.425512	0.002118	0.642595	0.584398	0.019326	0	0.006601	0.010175	0.007663	0.006673	0.002046
-20	0.641	0.428	0.153	0.43	0.519	0.0502	0.0688	0.962	0.462	0.0269	0.0402	0.000349	0.0779	0.16	0.195	0.161	0.36	0.38	0.786	0.539	0.347	0.785	0.238	0.859	0.012889	0.093436	0.009103	0.184751	0.117961	0.297352	0.994359	0.022202	0.000972	0.010606	0.207041	0.023046	0.008077	0.004902	0.367053	0.00408	0.587445	0.602281	0.019204	0.002716	0.006184	0.012645	0.005266	0.007601	0.002277
-18	0.649	0.387	0.147	0.443	0.544	0.029	0.0803	0.959	0.457	0.0413	0.0384	0.00399	0.0729	0.158	0.199	0.183	0.356	0.328	0.771	0.556	0.304	0.804	0.24	0.889	0.009783	0.108099	0.010351	0.191807	0.117015	0.278981	0.96121	0.030374	0.00106	0.013174	0.259207	0.021728	0.008976	0.001919	0.311679	0.003715	0.541924	0.609797	0.018731	0.005433	0.005843	0.01001	0.003159	0.010417	0.003503
-16	0.641	0.366	0.16	0.444	0.525	0.00932	0.0895	0.923	0.442	0.0611	0.0377	0.0167	0.0678	0.164	0.202	0.204	0.355	0.354	0.808	0.603	0.3	0.81	0.242	0.931	0.008396	0.121889	0.01098	0.19952	0.12409	0.229145	0.907688	0.04247	0.001519	0.017547	0.309529	0.022832	0.008867	0.006821	0.285834	0.003577	0.523341	0.683855	0.019032	0.004075	0.004947	0.0064	0.002562	0.013652	0.003527
-14	0.626	0.337	0.174	0.44	0.53	0.0011	0.104	0.866	0.42	0.0778	0.0368	0.0299	0.0622	0.195	0.194	0.224	0.346	0.403	0.857	0.642	0.362	0.797	0.234	0.969	0.006076	0.142309	0.010329	0.210106	0.135858	0.200213	0.801815	0.056895	0.001386	0.021578	0.336738	0.022725	0.008708	0.011935	0.261039	0.004257	0.497388	0.815102	0.017906	0.001358	0.005213	0.00763	0.005599	0.008239	0.004011
-12	0.6	0.294	0.192	0.452	0.558	0.000296	0.13	0.815	0.41	0.0956	0.0363	0.0357	0.0647	0.219	0.197	0.232	0.326	0.451	0.887	0.662	0.452	0.749	0.23	0.986	0.002246	0.169812	0.005759	0.224734	0.134094	0.178351	0.654623	0.068777	0.0009	0.026354	0.332211	0.023259	0.010883	0.006606	0.234518	0.003655	0.446083	0.924883	0.016552	0.001358	0.005289	0.005125	0.008594	0.006183	0.003679
-10	0.553	0.251	0.213	0.49	0.585	0.00646	0.152	0.764	0.399	0.104	0.0396	0.0357	0.0776	0.242	0.206	0.25	0.31	0.525	0.891	0.69	0.495	0.652	0.233	1	0.000552	0.190594	0.005751	0.231984	0.124858	0.168401	0.544024	0.072006	0.000839	0.031854	0.324351	0.031499	0.013442	0.006502	0.222647	0.005252	0.452554	0.98538	0.016165	0.001358	0.006374	0.004051	0.008426	0.00781	0.002946
-8	0.493	0.208	0.228	0.547	0.597	0.022	0.164	0.717	0.398	0.101	0.0435	0.0348	0.0889	0.272	0.209	0.269	0.308	0.62	0.852	0.733	0.512	0.556	0.254	0.987	0.000147	0.198808	0.008924	0.219992	0.128964	0.175033	0.483273	0.06876	0.0003	0.039896	0.344539	0.039525	0.015168	0.015346	0.227822	0.007783	0.477573	1	0.016512	0	0.007497	0.003067	0.010862	0.013082	0.005476
-6	0.448	0.177	0.238	0.606	0.608	0.0287	0.174	0.673	0.403	0.0937	0.0447	0.0308	0.0912	0.299	0.201	0.29	0.311	0.723	0.778	0.804	0.514	0.488	0.28	0.957	0.000331	0.197571	0.010437	0.21968	0.138053	0.179866	0.528201	0.06658	0.00053	0.050126	0.353335	0.040896	0.014751	0.018222	0.218488	0.006887	0.486676	0.965552	0.016307	0	0.006412	0.003293	0.013406	0.011742	0.00674
-4	0.39	0.158	0.269	0.675	0.587	0.0388	0.189	0.649	0.392	0.0865	0.0415	0.0348	0.091	0.298	0.188	0.309	0.307	0.822	0.644	0.889	0.506	0.491	0.311	0.916	0.000221	0.193502	0.010314	0.248887	0.145345	0.171695	0.586017	0.066241	0.000812	0.061089	0.347254	0.039099	0.01342	0.024082	0.199266	0.005409	0.46951	0.883132	0.016414	0.001358	0.006336	0.002064	0.014736	0.010027	0.006628
-2	0.358	0.161	0.284	0.709	0.578	0.0459	0.212	0.636	0.401	0.0846	0.0369	0.0418	0.0888	0.27	0.172	0.332	0.335	0.886	0.504	0.911	0.488	0.499	0.337	0.89	0.000147	0.178929	0.011707	0.300408	0.150184	0.16802	0.630834	0.066224	0.000795	0.07461	0.339483	0.044171	0.013516	0.03005	0.181485	0.006207	0.453658	0.749066	0.016829	0.005433	0.006241	0.002299	0.014735	0.01156	0.007762
0	0.333	0.176	0.282	0.719	0.568	0.0478	0.231	0.602	0.387	0.0966	0.0347	0.0484	0.079	0.256	0.153	0.359	0.354	0.882	0.361	0.89	0.484	0.496	0.355	0.889	0.000675	0.156972	0.011707	0.346448	0.158614	0.166394	0.655038	0.070802	0.000795	0.087408	0.341016	0.043957	0.010735	0.032822	0.164811	0.007004	0.428531	0.585478	0.016621	0.006791	0.007421	0	0.013979	0.015685	0.011384
2	0.29	0.185	0.298	0.692	0.592	0.0654	0.234	0.582	0.373	0.106	0.0318	0.0611	0.0694	0.251	0.141	0.364	0.355	0.835	0.278	0.911	0.437	0.459	0.377	0.883	0.002729	0.134968	0.009434	0.369228	0.164679	0.148686	0.64732	0.088823	0.000789	0.096227	0.344487	0.043805	0.007817	0.032565	0.145176	0.00861	0.407439	0.451157	0.01581	0.006784	0.012344	0	0.012212	0.017848	0.011181
4	0.277	0.197	0.297	0.737	0.657	0.0928	0.253	0.598	0.373	0.113	0.0435	0.0715	0.0609	0.251	0.139	0.369	0.353	0.769	0.205	0.92	0.392	0.422	0.402	0.872	0.005288	0.117637	0.004435	0.390717	0.157432	0.134802	0.60781	0.114189	0.000277	0.099236	0.345136	0.048928	0.009223	0.041003	0.128974	0.013355	0.396236	0.345309	0.014482	0.00675	0.012344	0	0.011844	0.017011	0.011803
6	0.277	0.205	0.311	0.785	0.731	0.0998	0.276	0.611	0.38	0.106	0.0626	0.0818	0.0657	0.258	0.169	0.365	0.332	0.741	0.149	0.916	0.342	0.402	0.421	0.859	0.005401	0.115016	0.004559	0.444558	0.139193	0.129925	0.677334	0.122716	0.000511	0.100292	0.354957	0.05564	0.011572	0.055153	0.124369	0.015751	0.369013	0.248825	0.013004	0.002676	0.008658	0.001401	0.011852	0.01443	0.012764
8	0.28	0.185	0.313	0.837	0.804	0.101	0.294	0.611	0.388	0.0828	0.0789	0.0895	0.0756	0.274	0.189	0.362	0.298	0.671	0.111	0.876	0.308	0.417	0.437	0.835	0.00282	0.11015	0.00621	0.532797	0.1245	0.139166	0.756881	0.118737	2.49e-05	0.101532	0.369704	0.062352	0.014085	0.060607	0.111967	0.01737	0.313373	0.17799	0.011127	0.002689	0.007421	0.001212	0.013518	0.014774	0.017549
10	0.284	0.159	0.29	0.882	0.842	0.114	0.319	0.605	0.382	0.0656	0.0899	0.0941	0.0852	0.287	0.196	0.36	0.319	0.589	0.0853	0.843	0.289	0.464	0.458	0.815	0.003836	0.104191	0.00803	0.633485	0.116429	0.151261	0.808739	0.136115	3.1e-05	0.101324	0.385472	0.07219	0.013953	0.063719	0.099145	0.020607	0.24119	0.181088	0.011395	0.002716	0.009833	0.002953	0.012106	0.016865	0.024433
12	0.293	0.165	0.239	0.884	0.833	0.154	0.354	0.597	0.37	0.0489	0.102	0.0967	0.093	0.298	0.2	0.358	0.344	0.551	0.0666	0.843	0.262	0.516	0.483	0.819	0.005583	0.097521	0.016736	0.720182	0.108441	0.182596	0.823469	0.170214	0	0.098537	0.408442	0.08162	0.012473	0.067088	0.093258	0.024648	0.174437	0.193348	0.011978	0.005271	0.010983	0.003138	0.008899	0.019028	0.027266
14	0.307	0.161	0.232	0.812	0.798	0.18	0.375	0.596	0.365	0.0418	0.109	0.0952	0.0979	0.31	0.206	0.354	0.354	0.526	0.0482	0.878	0.25	0.542	0.499	0.841	0.00854	0.088736	0.037616	0.815442	0.099821	0.198593	0.796333	0.208578	0.000308	0.102937	0.433183	0.084442	0.015681	0.062949	0.085371	0.030095	0.137205	0.20037	0.011704	0.005292	0.007421	0.005164	0.009142	0.016096	0.028641
16	0.336	0.147	0.244	0.751	0.783	0.165	0.378	0.563	0.364	0.0439	0.11	0.0961	0.103	0.319	0.211	0.366	0.351	0.489	0.035	0.88	0.239	0.561	0.514	0.871	0.014202	0.081857	0.065683	0.900896	0.091194	0.227426	0.728606	0.238707	0.001109	0.111259	0.462908	0.086692	0.020752	0.068532	0.069755	0.03416	0.138309	0.189994	0.010634	0.006521	0.008658	0.008435	0.010379	0.012499	0.029529
18	0.36	0.134	0.26	0.695	0.774	0.122	0.379	0.539	0.367	0.06	0.108	0.103	0.106	0.329	0.204	0.36	0.325	0.439	0.027	0.936	0.219	0.548	0.525	0.885	0.023994	0.086103	0.09283	0.965639	0.081613	0.239634	0.621891	0.300076	0.001701	0.11515	0.5045	0.089147	0.024555	0.069302	0.053528	0.035026	0.131969	0.161018	0.009878	0.00519	0.012146	0.012146	0.009446	0.012473	0.02962
20	0.361	0.118	0.28	0.678	0.754	0.0836	0.37	0.55	0.371	0.0939	0.0997	0.107	0.103	0.329	0.191	0.367	0.342	0.392	0.0232	0.978	0.188	0.52	0.53	0.859	0.037553	0.095178	0.128094	1	0.07455	0.23038	0.536281	0.488332	0.002119	0.113374	0.554616	0.099749	0.028327	0.083546	0.043988	0.033804	0.120737	0.182509	0.008624	0.003872	0.012121	0.014224	0.00973	0.013825	0.03367
22	0.352	0.105	0.293	0.677	0.721	0.0701	0.368	0.564	0.379	0.142	0.0824	0.104	0.0989	0.334	0.185	0.381	0.431	0.326	0.0214	1	0.163	0.516	0.518	0.804	0.056457	0.098682	0.175793	0.994447	0.072138	0.238954	0.52783	0.644022	0.001521	0.106699	0.598666	0.123429	0.029481	0.095482	0.038224	0.029793	0.10591	0.235819	0.007232	0.003852	0.008794	0.010492	0.009954	0.019007	0.038066
24	0.314	0.0972	0.298	0.638	0.69	0.0839	0.362	0.586	0.396	0.189	0.0602	0.0927	0.104	0.332	0.176	0.398	0.532	0.237	0.0224	0.991	0.171	0.562	0.502	0.738	0.078679	0.101677	0.219783	0.970565	0.070354	0.198148	0.569855	0.823618	0.00072	0.097995	0.627306	0.14723	0.023403	0.104433	0.033435	0.028994	0.08968	0.30674	0.006012	0.006385	0.006333	0.01072	0.008101	0.019964	0.042998
26	0.279	0.0937	0.284	0.565	0.668	0.116	0.363	0.605	0.409	0.237	0.0488	0.0774	0.113	0.334	0.172	0.415	0.595	0.162	0.0217	0.974	0.164	0.586	0.498	0.667	0.104525	0.106398	0.251728	0.958331	0.062964	0.16067	0.629418	0.966299	0.00053	0.087327	0.641544	0.182154	0.016364	0.113734	0.026621	0.034036	0.070654	0.362723	0.005268	0.005081	0.008658	0.007763	0.009266	0.019052	0.049955
28	0.244	0.11	0.261	0.489	0.646	0.158	0.361	0.606	0.412	0.283	0.0368	0.0658	0.119	0.336	0.169	0.435	0.587	0.115	0.0206	0.971	0.16	0.599	0.513	0.626	0.13566	0.112367	0.270806	0.963837	0.057146	0.135543	0.679149	0.923117	0.000881	0.075927	0.652702	0.225939	0.009866	0.117583	0.023991	0.044808	0.057639	0.379651	0.004839	0.005054	0.009895	0.00434	0.012646	0.01904	0.060764
30	0.205	0.128	0.242	0.423	0.628	0.208	0.361	0.599	0.412	0.328	0.0263	0.0562	0.123	0.336	0.187	0.45	0.566	0.0864	0.0213	0.945	0.159	0.594	0.554	0.614	0.169557	0.113569	0.278498	0.968447	0.057177	0.117366	0.718703	0.804264	0.001325	0.064997	0.664621	0.277219	0.009274	0.117034	0.023991	0.055716	0.053655	0.361556	0.004124	0.005027	0.011131	0.00411	0.017324	0.021642	0.077325
32	0.174	0.143	0.221	0.413	0.602	0.243	0.361	0.593	0.409	0.357	0.015	0.0467	0.13	0.338	0.201	0.445	0.556	0.0643	0.0252	0.918	0.141	0.569	0.585	0.636	0.194015	0.110282	0.316634	0.945222	0.054547	0.10914	0.751443	0.67606	0.000894	0.059678	0.673719	0.33351	0.011809	0.121593	0.026566	0.059214	0.047137	0.333019	0.003446	0.006359	0.009895	0.002901	0.019881	0.019695	0.104004
34	0.156	0.167	0.178	0.432	0.58	0.262	0.366	0.577	0.406	0.367	0.0108	0.0455	0.145	0.336	0.198	0.438	0.524	0.0457	0.0279	0.873	0.114	0.517	0.606	0.674	0.203695	0.112137	0.349105	0.903536	0.04687	0.100489	0.727822	0.506943	0.000954	0.060379	0.677292	0.378211	0.012169	0.130252	0.024505	0.056866	0.039336	0.306979	0.003077	0.006446	0.009895	0.0021	0.022453	0.015208	0.137141
36	0.15	0.204	0.146	0.426	0.569	0.261	0.374	0.548	0.406	0.375	0.00782	0.0495	0.16	0.35	0.189	0.44	0.492	0.0334	0.032	0.809	0.117	0.438	0.622	0.725	0.203921	0.120771	0.37372	0.869468	0.040512	0.08451	0.621235	0.345594	0.00106	0.061039	0.671708	0.401972	0.012306	0.140522	0.018338	0.053269	0.029267	0.28305	0.00224	0.007784	0.013382	0.002628	0.022036	0.014885	0.169356
38	0.146	0.23	0.14	0.405	0.536	0.268	0.391	0.514	0.386	0.388	0.0128	0.0549	0.156	0.352	0.184	0.437	0.506	0.0251	0.0342	0.775	0.119	0.427	0.627	0.753	0.195232	0.130468	0.382705	0.856343	0.033322	0.078099	0.4805	0.2439	0.001207	0.061088	0.666022	0.442752	0.011557	0.151079	0.01472	0.05014	0.017117	0.273019	0.003304	0.010866	0.014607	0.00764	0.019391	0.014179	0.192882
40	0.152	0.244	0.148	0.379	0.501	0.273	0.401	0.477	0.368	0.407	0.0225	0.0629	0.156	0.341	0.174	0.461	0.532	0.019	0.0324	0.773	0.116	0.455	0.616	0.765	0.184183	0.140509	0.374374	0.87519	0.031781	0.067325	0.371493	0.212796	0.000688	0.059687	0.667328	0.50496	0.01082	0.163271	0.015391	0.045818	0.00722	0.291844	0.00307	0.005569	0.013852	0.008526	0.017308	0.014624	0.206238
42	0.175	0.24	0.157	0.358	0.495	0.275	0.42	0.425	0.35	0.439	0.0358	0.077	0.159	0.344	0.157	0.506	0.53	0.0155	0.0313	0.784	0.119	0.469	0.595	0.756	0.174265	0.153639	0.355955	0.908577	0.030923	0.062621	0.280947	0.189812	0.000795	0.057203	0.678589	0.547389	0.013352	0.175462	0.017569	0.043077	0.004855	0.291752	0.001837	0.002858	0.016079	0.008322	0.018865	0.016464	0.209523
44	0.202	0.221	0.181	0.347	0.508	0.268	0.44	0.355	0.339	0.471	0.0491	0.0916	0.16	0.348	0.142	0.555	0.554	0.0108	0.0283	0.775	0.119	0.497	0.569	0.725	0.161521	0.16668	0.338859	0.917021	0.032998	0.060861	0.202069	0.195649	0.001726	0.054733	0.697255	0.588231	0.016773	0.178867	0.018332	0.04215	0.003595	0.285467	0.00155	0.000148	0.013877	0.007284	0.023605	0.017867	0.207279
46	0.244	0.196	0.222	0.31	0.513	0.271	0.451	0.297	0.324	0.48	0.0657	0.101	0.158	0.364	0.161	0.598	0.602	0.00765	0.0253	0.732	0.121	0.532	0.543	0.679	0.13624	0.176918	0.329033	0.902721	0.041065	0.05498	0.142448	0.235189	0.002384	0.053102	0.718461	0.642474	0.023111	0.184963	0.018435	0.039641	0.00484	0.275351	0.002011	0.001358	0.014842	0.008556	0.030166	0.017773	0.201706
48	0.294	0.16	0.273	0.278	0.541	0.277	0.457	0.259	0.33	0.526	0.0847	0.103	0.154	0.376	0.197	0.645	0.658	0.00761	0.0206	0.643	0.122	0.558	0.514	0.618	0.101304	0.18927	0.34912	0.882534	0.052513	0.049143	0.104722	0.277174	0.002236	0.052493	0.741716	0.679302	0.031353	0.1849	0.017111	0.038184	0.002685	0.248243	0.002186	0.00152	0.015436	0.00921	0.036643	0.013367	0.191136
50	0.336	0.136	0.301	0.289	0.556	0.277	0.464	0.237	0.329	0.605	0.0961	0.0906	0.148	0.371	0.231	0.692	0.697	0.00817	0.0159	0.536	0.141	0.574	0.508	0.552	0.072375	0.20426	0.386879	0.859844	0.057332	0.06747	0.079458	0.267512	0.002119	0.052025	0.770778	0.696158	0.034721	0.184551	0.017656	0.036259	0.003759	0.213896	0.002861	0.00119	0.018243	0.009346	0.040915	0.008209	0.180753
52	0.372	0.128	0.337	0.321	0.551	0.266	0.467	0.218	0.314	0.659	0.0946	0.0856	0.143	0.345	0.256	0.73	0.673	0.00937	0.0125	0.411	0.16	0.581	0.529	0.499	0.051183	0.222261	0.446764	0.838341	0.061475	0.085947	0.062843	0.215905	0.002753	0.050479	0.793405	0.696616	0.041446	0.183945	0.016984	0.034624	0.005877	0.186524	0.003328	0.001358	0.022535	0.010184	0.045179	0.008895	0.169623
54	0.416	0.121	0.397	0.339	0.524	0.252	0.454	0.196	0.29	0.668	0.0894	0.0854	0.145	0.32	0.291	0.76	0.579	0.00859	0.0101	0.308	0.19	0.586	0.56	0.481	0.036219	0.245508	0.524814	0.820118	0.066765	0.104007	0.048495	0.280576	0.003472	0.048435	0.796568	0.70183	0.055115	0.18356	0.014989	0.034028	0.006063	0.160807	0.00322	0.006426	0.025305	0.011316	0.050916	0.009043	0.154785
56	0.446	0.128	0.431	0.31	0.489	0.244	0.436	0.177	0.259	0.613	0.0873	0.0879	0.151	0.298	0.318	0.781	0.448	0.00782	0.00911	0.228	0.237	0.593	0.592	0.454	0.0268	0.277005	0.587858	0.787235	0.072569	0.116347	0.041254	0.371392	0.004248	0.04672	0.785676	0.667285	0.070011	0.180797	0.01214	0.03373	0.005012	0.130268	0.003185	0.006412	0.028101	0.015321	0.058745	0.00938	0.143837
58	0.446	0.145	0.448	0.249	0.469	0.253	0.418	0.157	0.224	0.576	0.0978	0.0986	0.159	0.28	0.34	0.797	0.316	0.00899	0.00938	0.154	0.295	0.601	0.626	0.391	0.021409	0.310251	0.60812	0.712326	0.079764	0.123197	0.03637	0.413124	0.004844	0.043776	0.790579	0.605452	0.083428	0.182012	0.008345	0.033291	0.003976	0.124067	0.002878	0.004075	0.031799	0.018038	0.068615	0.011147	0.14065
60	0.443	0.166	0.463	0.208	0.437	0.26	0.402	0.132	0.2	0.59	0.127	0.104	0.17	0.27	0.359	0.807	0.215	0.01	0.0106	0.0974	0.361	0.617	0.646	0.342	0.01394	0.344683	0.597831	0.624451	0.095364	0.129037	0.054806	0.358776	0.005535	0.040545	0.816397	0.534638	0.091241	0.190963	0.005216	0.032215	0.00273	0.119557	0.002545	0.005433	0.036363	0.018761	0.078098	0.011823	0.13829
62	0.44	0.194	0.471	0.19	0.418	0.254	0.388	0.104	0.185	0.62	0.166	0.114	0.184	0.289	0.34	0.79	0.16	0.011	0.0109	0.0629	0.442	0.673	0.663	0.323	0.008427	0.386805	0.57311	0.54972	0.113243	0.132723	0.093883	0.402196	0.005927	0.037971	0.843241	0.469558	0.08988	0.208866	0.001989	0.029565	0.003759	0.109566	0.003377	0.005433	0.039665	0.017193	0.084774	0.011013	0.1364
64	0.422	0.235	0.476	0.162	0.371	0.258	0.382	0.0748	0.147	0.69	0.212	0.124	0.199	0.326	0.311	0.765	0.133	0.00852	0.00858	0.0435	0.511	0.711	0.676	0.312	0.004259	0.442995	0.545784	0.494084	0.125985	0.145084	0.130437	0.346698	0.006359	0.036494	0.856257	0.424236	0.087914	0.229753	0	0.027636	0.004774	0.0946	0.003422	0.007007	0.044575	0.017766	0.088297	0.009116	0.139311
66	0.404	0.267	0.469	0.147	0.273	0.275	0.382	0.0573	0.113	0.755	0.259	0.128	0.226	0.366	0.276	0.731	0.114	0.0048	0.00896	0.0367	0.553	0.736	0.684	0.305	0.0027	0.516495	0.513072	0.434944	0.138906	0.177145	0.175684	0.229368	0.006395	0.035109	0.858635	0.395616	0.08961	0.240712	0	0.024946	0.00226	0.081573	0.002879	0.00973	0.052367	0.01836	0.089595	0.008034	0.144834
68	0.389	0.288	0.442	0.13	0.201	0.307	0.388	0.0494	0.0922	0.811	0.303	0.135	0.247	0.414	0.241	0.691	0.106	0.00296	0.00574	0.0264	0.56	0.763	0.69	0.25	0.00328	0.601205	0.466032	0.363935	0.157232	0.239125	0.223249	0.16929	0.006099	0.034225	0.848198	0.368769	0.094153	0.257523	0.002075	0.022636	0	0.077793	0.003172	0.008379	0.061841	0.020146	0.089501	0.007719	0.152858
70	0.37	0.299	0.417	0.112	0.167	0.342	0.394	0.0399	0.0759	0.85	0.336	0.155	0.257	0.457	0.236	0.784	0.126	0.00468	0.0035	0.0221	0.535	0.799	0.741	0.168	0.003299	0.683217	0.416544	0.295955	0.188128	0.310948	0.252907	0.146747	0.006068	0.032668	0.830802	0.342065	0.095742	0.279048	0.002111	0.021539	0	0.080446	0.003622	0.006791	0.073839	0.022603	0.088594	0.010425	0.165065
72	0.356	0.315	0.399	0.106	0.15	0.373	0.397	0.0304	0.0577	0.865	0.366	0.173	0.258	0.5	0.255	0.87	0.136	0.00305	0.00434	0.0158	0.498	0.834	0.82	0.113	0.005419	0.755383	0.387538	0.244529	0.255163	0.37133	0.26537	0.152343	0.00665	0.031471	0.815698	0.31532	0.096434	0.299227	0	0.022569	0.000985	0.086132	0.002632	0.004075	0.088705	0.026744	0.089697	0.008716	0.174832
74	0.346	0.345	0.394	0.101	0.135	0.395	0.404	0.023	0.0439	0.853	0.388	0.197	0.261	0.549	0.273	0.949	0.136	0.00187	0.00472	0.0131	0.463	0.84	0.891	0.0865	0.007351	0.819824	0.36787	0.215629	0.349588	0.423561	0.274923	0.175286	0.007101	0.030612	0.791173	0.287077	0.105516	0.318437	0.003129	0.022429	0.000977	0.094707	0.001829	0.004075	0.112551	0.033901	0.09257	0.009294	0.174397
76	0.323	0.372	0.39	0.113	0.129	0.414	0.405	0.0176	0.0337	0.833	0.396	0.222	0.267	0.576	0.286	1	0.13	0.00111	0.00465	0.0108	0.43	0.816	0.949	0.0728	0.00783	0.883003	0.351339	0.207054	0.473128	0.465497	0.292321	0.218469	0.007035	0.030517	0.751679	0.264498	0.114495	0.334383	0.004289	0.023488	0.003759	0.100135	0.001724	0.004331	0.145476	0.041278	0.105754	0.012748	0.165737
78	0.292	0.385	0.371	0.123	0.123	0.427	0.396	0.016	0.0279	0.835	0.391	0.242	0.269	0.601	0.288	0.986	0.101	0.000741	0.00363	0.0083	0.431	0.762	0.989	0.0618	0.009154	0.941006	0.336414	0.215764	0.621094	0.49194	0.32922	0.302299	0.007269	0.031804	0.704466	0.259935	0.113643	0.350328	0.003129	0.025786	0.002506	0.098129	0.001703	0.00298	0.187305	0.044796	0.131833	0.013942	0.145341
80	0.264	0.395	0.353	0.129	0.135	0.433	0.382	0.0136	0.0255	0.847	0.379	0.256	0.267	0.605	0.264	0.942	0.0592	0.000376	0.00299	0.00802	0.488	0.699	1	0.0507	0.010402	0.98365	0.357357	0.2149	0.77703	0.503612	0.387095	0.444889	0.007007	0.03467	0.662438	0.268551	0.104874	0.375225	0.003995	0.029077	0.002208	0.090047	0.001306	0.005703	0.230792	0.04412	0.164496	0.013606	0.128424
82	0.245	0.416	0.335	0.143	0.165	0.437	0.377	0.00935	0.0225	0.887	0.406	0.266	0.27	0.6	0.246	0.908	0.0271	0.000591	0.0023	0.00791	0.577	0.645	0.989	0.0486	0.012383	1	0.403738	0.205077	0.914752	0.527931	0.454791	0.610291	0.006699	0.038646	0.634458	0.287211	0.099658	0.415894	0.006886	0.030352	0.001253	0.077353	0.001254	0.004629	0.308626	0.046705	0.202203	0.01245	0.114897
84	0.225	0.433	0.31	0.187	0.171	0.441	0.394	0.0067	0.0188	0.976	0.454	0.268	0.274	0.581	0.247	0.85	0.0106	0.00235	0.00135	0.00664	0.657	0.593	0.972	0.0477	0.014579	0.999716	0.460362	0.197508	1	0.597016	0.53074	0.757183	0.00666	0.044831	0.6157	0.317601	0.105425	0.458497	0.010192	0.028274	0.000313	0.057374	0.001254	0.002716	0.43007	0.047252	0.244541	0.011996	0.104374
86	0.206	0.44	0.28	0.217	0.16	0.447	0.425	0.00563	0.0157	1	0.492	0.276	0.275	0.553	0.247	0.788	0.00467	0.00354	0.00139	0.00506	0.695	0.513	0.946	0.0438	0.016099	0.981514	0.520857	0.188316	0.993872	0.719405	0.615637	0.876605	0.007145	0.05515	0.602965	0.363107	0.123264	0.493312	0.014334	0.025682	0.000321	0.036411	0.000481	0.003493	0.563573	0.051045	0.297695	0.012633	0.094533
88	0.196	0.451	0.252	0.309	0.131	0.453	0.44	0.00659	0.0126	0.952	0.511	0.283	0.275	0.514	0.251	0.749	0.00349	0.00363	0.000712	0.00187	0.723	0.482	0.909	0.0437	0.017721	0.928421	0.577014	0.205965	0.896479	0.79323	0.686663	0.954449	0.007371	0.068529	0.601521	0.411933	0.140502	0.516257	0.018177	0.023116	0.001253	0.018239	0.00059	0.003014	0.680107	0.054844	0.359219	0.012037	0.08757
90	0.187	0.455	0.217	0.448	0.0949	0.458	0.443	0.00689	0.011	0.854	0.48	0.283	0.274	0.478	0.278	0.699	0.00457	0.00271	0.000771	0.00169	0.739	0.5	0.876	0.0418	0.020783	0.848508	0.621849	0.242358	0.751227	0.765768	0.717741	0.99562	0.007348	0.081681	0.610347	0.459262	0.152154	0.541479	0.018116	0.022131	0.005012	0.007021	0.000666	0.005737	0.752733	0.06009	0.41937	0.011635	0.080832
92	0.186	0.447	0.182	0.607	0.0576	0.46	0.469	0.00391	0.0104	0.733	0.407	0.282	0.272	0.456	0.35	0.695	0.00495	0.000872	0.00153	0.00496	0.747	0.532	0.844	0.039	0.021648	0.77162	0.668585	0.3059	0.618795	0.704217	0.727014	1	0.007581	0.091366	0.603446	0.51266	0.162126	0.563461	0.018055	0.020392	0.002849	0.003077	8.51e-05	0.004697	0.801811	0.065061	0.490138	0.01328	0.073366
94	0.191	0.444	0.157	0.729	0.0274	0.464	0.492	0.00151	0.00775	0.592	0.323	0.272	0.277	0.437	0.397	0.737	0.00288	0.000966	0.00235	0.00964	0.758	0.523	0.805	0.0351	0.023613	0.716761	0.732759	0.376595	0.52362	0.685584	0.729975	0.936559	0.007577	0.096102	0.574882	0.572851	0.180704	0.579397	0.021384	0.016343	0	0.00419	0.000513	0.00231	0.849725	0.073533	0.585675	0.015218	0.06599
96	0.197	0.455	0.134	0.78	0.0728	0.457	0.522	0.00233	0.00617	0.465	0.274	0.275	0.29	0.438	0.464	0.777	0.00126	0.00219	0.00252	0.0148	0.798	0.482	0.769	0.0311	0.038469	0.677099	0.808552	0.42816	0.452223	0.696876	0.716735	0.784675	0.00732	0.097634	0.541923	0.629683	0.214665	0.583909	0.026277	0.013098	0.002506	0.005065	0.000707	0.002007	0.875674	0.085291	0.68245	0.015537	0.059789
98	0.208	0.478	0.116	0.793	0.159	0.447	0.56	0.00208	0.00376	0.376	0.274	0.289	0.299	0.456	0.505	0.822	0.00109	0.00496	0.00281	0.0197	0.854	0.449	0.738	0.0288	0.052619	0.641756	0.884115	0.471489	0.384972	0.664309	0.673882	0.592795	0.007114	0.098678	0.517149	0.68915	0.257758	0.594904	0.031432	0.010995	0.004646	0.00399	0.000916	0.00169	0.877059	0.094526	0.734318	0.014882	0.056591
100	0.223	0.508	0.107	0.805	0.231	0.443	0.579	0.00141	0.00344	0.326	0.28	0.294	0.304	0.459	0.496	0.868	0.000522	0.00476	0.00288	0.0233	0.91	0.414	0.781	0.0276	0.065955	0.602203	0.949846	0.528488	0.328673	0.581873	0.60967	0.397466	0.006623	0.097005	0.494651	0.754812	0.304705	0.600445	0.0345	0.009488	0.004132	0.001968	0.000941	0.002035	0.858977	0.097822	0.757651	0.015706	0.055599
102	0.242	0.533	0.0947	0.797	0.284	0.44	0.593	0.00243	0.00268	0.287	0.273	0.29	0.305	0.449	0.462	0.863	0.00119	0.0033	0.0028	0.0261	0.952	0.367	0.833	0.0248	0.075321	0.560115	0.989353	0.585909	0.278074	0.533009	0.539841	0.241722	0.006785	0.090195	0.458956	0.827939	0.352186	0.594564	0.036012	0.007836	0.003759	0.001119	0.000675	0.003061	0.797296	0.109462	0.758877	0.017633	0.05562
104	0.257	0.548	0.0791	0.676	0.338	0.436	0.612	0.00265	0.00122	0.265	0.276	0.267	0.303	0.418	0.417	0.812	0.00101	0.00212	0.00261	0.027	0.989	0.275	0.841	0.0228	0.08384	0.518548	1	0.623161	0.237976	0.589754	0.466509	0.144401	0.006716	0.079709	0.412464	0.899048	0.402377	0.585508	0.037008	0.00712	0.005489	0.001745	0.001005	0.007143	0.714243	0.132606	0.764248	0.019641	0.058331
106	0.272	0.549	0.0652	0.496	0.374	0.429	0.637	0.00402	0.00184	0.242	0.326	0.233	0.308	0.396	0.378	0.729	0.00316	0.00324	0.00252	0.0226	1	0.203	0.803	0.0222	0.101965	0.478244	0.994238	0.622283	0.198433	0.633319	0.403074	0.086816	0.007227	0.068749	0.357061	0.962408	0.453774	0.567761	0.041256	0.007422	0.005474	0.001165	0.001488	0.007507	0.631895	0.168431	0.76005	0.021997	0.061915
108	0.289	0.544	0.0458	0.314	0.407	0.418	0.672	0.00933	0.00112	0.225	0.402	0.185	0.308	0.423	0.362	0.624	0.00492	0.00207	0.00153	0.0187	0.991	0.153	0.756	0.0154	0.117507	0.437335	0.973184	0.58351	0.156379	0.63081	0.353432	0.060642	0.007808	0.059192	0.289036	1	0.501425	0.542386	0.042329	0.006789	0.0017	0.000225	0.001837	0.008515	0.572998	0.227284	0.742869	0.021497	0.062671
110	0.3	0.538	0.0276	0.186	0.465	0.41	0.719	0.0101	0.00122	0.237	0.485	0.156	0.316	0.471	0.378	0.561	0.00464	0.00164	3.52e-15	0.0159	0.992	0.112	0.725	0.0156	0.134478	0.392594	0.945812	0.531576	0.119365	0.608734	0.307962	0.039509	0.00753	0.049991	0.2212	0.990884	0.548722	0.519736	0.042767	0.005353	0.003349	0.000979	0.001521	0.011852	0.55144	0.292425	0.724385	0.01961	0.061552
112	0.316	0.525	0.0199	0.0785	0.531	0.41	0.778	0.00696	0.00119	0.267	0.547	0.196	0.317	0.514	0.399	0.483	0.00114	0.000926	0.00058	0.0153	0.98	0.0958	0.701	0.0131	0.153107	0.344453	0.91403	0.492289	0.091428	0.651551	0.249984	0.024148	0.006276	0.039086	0.168429	0.948791	0.604381	0.507553	0.043433	0.003891	0.004595	0.002212	0.001291	0.013805	0.563251	0.370354	0.732879	0.019007	0.059782
114	0.344	0.514	0.0269	0.0263	0.579	0.412	0.859	0.00523	0.000867	0.315	0.576	0.225	0.318	0.575	0.421	0.402	0.0013	0.00132	0.000659	0.0148	0.954	0.0726	0.676	0.00887	0.17182	0.293733	0.874561	0.465962	0.073073	0.680306	0.189841	0.019064	0.006181	0.028221	0.12719	0.910506	0.669003	0.500228	0.042421	0.003821	0.004587	0.002235	0.000734	0.016705	0.612601	0.465342	0.765038	0.02243	0.057665
116	0.377	0.509	0.0385	0.015	0.624	0.413	0.93	0.00448	0.000923	0.395	0.563	0.245	0.316	0.599	0.453	0.328	0.00156	0.00148	0.000293	0.0176	0.929	0.0543	0.649	0.00744	0.189392	0.243124	0.819753	0.443974	0.059065	0.717795	0.147835	0.016113	0.006074	0.021578	0.102712	0.88257	0.742888	0.490429	0.040775	0.003833	0.002074	0.000646	0.000155	0.018806	0.677732	0.557163	0.796095	0.03068	0.055454
118	0.415	0.523	0.0451	0.00868	0.679	0.429	0.969	0.00226	0.00131	0.491	0.501	0.258	0.304	0.595	0.508	0.252	0.00158	0.00226	0.00067	0.0226	0.882	0.0313	0.618	0.0074	0.206709	0.20138	0.752076	0.42843	0.049694	0.792874	0.125896	0.01382	0.005462	0.018842	0.092447	0.854165	0.820618	0.477733	0.039538	0.002426	0	0	0.000265	0.019177	0.698474	0.624277	0.803211	0.039251	0.052102
120	0.455	0.54	0.0619	0.00511	0.684	0.452	0.99	0.00231	0.00115	0.535	0.428	0.265	0.281	0.505	0.564	0.17	0.000937	0.00301	0.0012	0.0264	0.823	0.0129	0.581	0.00885	0.228931	0.17361	0.68168	0.425748	0.043617	0.880911	0.119662	0.011334	0.004768	0.015522	0.082268	0.818081	0.892573	0.463268	0.038617	0.002401	0	0	0.000314	0.019563	0.671103	0.656717	0.788112	0.045736	0.047211
122	0.502	0.546	0.0765	0.0141	0.654	0.472	0.999	0.00281	0.000142	0.543	0.344	0.277	0.233	0.438	0.608	0.12	0.00188	0.00216	0.00189	0.0262	0.75	0.00598	0.532	0.01	0.258709	0.162081	0.619001	0.427081	0.038284	0.916299	0.117018	0.008823	0.004465	0.012627	0.067695	0.795328	0.94811	0.455239	0.041275	0.002376	0.002051	0.002028	0.000313	0.023212	0.619849	0.674691	0.750659	0.049389	0.040638
124	0.551	0.551	0.0991	0.0271	0.648	0.494	1	0.00222	0	0.519	0.265	0.263	0.176	0.406	0.641	0.0825	0.0027	0.00223	0.00271	0.0233	0.66	0.00649	0.472	0.00947	0.290298	0.151646	0.570406	0.405136	0.038801	0.859301	0.10467	0.006874	0.003709	0.010411	0.05949	0.805817	0.986197	0.446484	0.044466	0.000787	0.003759	0.005193	0.00108	0.029983	0.566616	0.70903	0.700632	0.050192	0.035099
126	0.592	0.559	0.141	0.0386	0.662	0.519	0.978	0.00263	0.00259	0.468	0.217	0.234	0.121	0.439	0.63	0.0441	0.00176	0.00361	0.00422	0.0245	0.542	0.00575	0.404	0.00728	0.306594	0.139239	0.529972	0.341855	0.037619	0.759647	0.087928	0.004544	0.003458	0.008634	0.048727	0.830475	1	0.437473	0.045569	0.001561	0.004699	0.005047	0.001433	0.03947	0.522028	0.771968	0.65636	0.050776	0.031504
128	0.622	0.555	0.193	0.0564	0.665	0.544	0.944	0.00483	0.00748	0.405	0.197	0.184	0.1	0.492	0.626	0.0247	0.000563	0.004	0.00562	0.0242	0.414	0.00336	0.351	0.00586	0.302363	0.126322	0.497112	0.296447	0.037137	0.735966	0.085464	0.002943	0.003975	0.007236	0.041477	0.854582	0.998018	0.424479	0.045897	0.003891	0.002983	0.002047	0.000672	0.044883	0.493791	0.82747	0.631048	0.056513	0.028082
130	0.641	0.543	0.229	0.13	0.656	0.563	0.918	0.00612	0.0176	0.326	0.185	0.128	0.128	0.554	0.611	0.022	0.000221	0.00635	0.0048	0.0252	0.31	0.00651	0.31	0.0057	0.284428	0.114244	0.472178	0.26986	0.035442	0.76405	0.119706	0.002763	0.004355	0.005571	0.036959	0.885106	0.989536	0.40253	0.045897	0.00392	0.002506	0.000569	0.000593	0.050295	0.473025	0.848886	0.631942	0.063402	0.025187
132	0.65	0.518	0.254	0.265	0.648	0.594	0.897	0.00599	0.0277	0.231	0.183	0.0924	0.188	0.625	0.57	0.0214	0.000476	0.0122	0.00482	0.0375	0.235	0.00789	0.25	0.0056	0.262748	0.104994	0.451873	0.239313	0.034846	0.793074	0.188988	0.001825	0.004215	0.004389	0.036212	0.908866	0.969926	0.378086	0.045897	0.002376	0.001253	0.001377	0.000617	0.050721	0.469005	0.858075	0.645863	0.063387	0.022532
134	0.66	0.503	0.281	0.424	0.631	0.637	0.858	0.00431	0.0456	0.157	0.188	0.0792	0.283	0.687	0.541	0.0209	0.000665	0.0181	0.00275	0.0645	0.181	0.0091	0.185	0.00418	0.267968	0.097945	0.44052	0.193803	0.035248	0.898623	0.275604	0.00189	0.003558	0.003824	0.037132	0.929093	0.937384	0.34778	0.042809	0.000886	0.0005	0.002758	0.000465	0.048444	0.448672	0.878923	0.659021	0.060229	0.018094
136	0.672	0.473	0.29	0.417	0.621	0.698	0.807	0.00605	0.0638	0.0991	0.187	0.0746	0.389	0.686	0.605	0.0204	0.0013	0.0237	0.00148	0.109	0.162	0.00961	0.13	0.00566	0.325022	0.089527	0.433141	0.157086	0.033229	1	0.350146	0.001666	0.002866	0.004176	0.033532	0.931905	0.908336	0.322695	0.043777	0.000911	0.002268	0.001877	0.000344	0.048876	0.422599	0.914384	0.683346	0.060135	0.012152
138	0.677	0.446	0.283	0.207	0.633	0.767	0.757	0.00478	0.0715	0.0636	0.197	0.0765	0.471	0.652	0.672	0.0158	0.000881	0.039	0.00101	0.171	0.153	0.00907	0.0879	0.00491	0.385181	0.083288	0.419121	0.128766	0.029374	0.976138	0.378122	0.001666	0.002589	0.004136	0.031071	0.890514	0.883286	0.306511	0.046014	0.002256	0.003759	0.000845	0.000314	0.04839	0.38239	0.955847	0.736184	0.062733	0.008757
140	0.671	0.452	0.272	0.0886	0.633	0.844	0.689	0.00373	0.0753	0.0444	0.218	0.0669	0.513	0.607	0.715	0.00976	0.00194	0.0743	0.00122	0.246	0.167	0.00916	0.0628	0.00456	0.447541	0.084153	0.394564	0.103288	0.026425	0.811122	0.364666	0.000965	0.002503	0.004509	0.027515	0.813313	0.856096	0.301671	0.049225	0.000778	0.005012	0.000957	0.000507	0.047416	0.347425	0.98878	0.849718	0.064467	0.00495
142	0.67	0.486	0.268	0.137	0.607	0.923	0.612	0.00311	0.0749	0.0261	0.248	0.049	0.521	0.522	0.74	0.00886	0.00314	0.123	0.00184	0.295	0.177	0.0088	0.0474	0.00528	0.513406	0.083171	0.353635	0.087985	0.024765	0.587904	0.341956	0.000763	0.002654	0.004278	0.028255	0.72106	0.821038	0.285615	0.050552	0.002438	0.004289	0.000454	0.000269	0.042505	0.361834	1	0.948235	0.07006	0.003115
144	0.664	0.497	0.278	0.23	0.586	0.984	0.524	0.00212	0.0677	0.0136	0.262	0.048	0.501	0.424	0.749	0.00889	0.00297	0.152	0.00363	0.336	0.205	0.00764	0.0377	0.007	0.593755	0.079134	0.296119	0.086985	0.021048	0.39412	0.319158	0.000833	0.002914	0.00306	0.029045	0.63123	0.782394	0.269509	0.052	0.002335	0.001791	0.001882	3.48e-05	0.038903	0.372285	0.986964	1	0.076208	0.004036
146	0.645	0.518	0.298	0.331	0.566	0.991	0.428	0.00187	0.0622	0.00987	0.24	0.0632	0.505	0.344	0.712	0.00796	0.000919	0.165	0.0055	0.362	0.262	0.00334	0.0297	0.00833	0.736652	0.077153	0.241065	0.086173	0.017895	0.271976	0.283221	0.002011	0.002726	0.00256	0.025278	0.548093	0.731998	0.258546	0.056558	0.002206	0.003214	0.003009	0.00049	0.040254	0.39555	0.948606	0.971589	0.07716	0.003653
148	0.638	0.538	0.331	0.406	0.567	0.993	0.362	0.000897	0.0599	0.00709	0.204	0.0775	0.49	0.283	0.65	0.00719	0.000957	0.163	0.00579	0.394	0.352	0.00294	0.0266	0.0088	0.859647	0.082138	0.199193	0.07803	0.017771	0.199429	0.245705	0.002082	0.00272	0.002856	0.021633	0.480251	0.673145	0.243553	0.060134	0.000637	0.003908	0.002969	0.000933	0.045038	0.483921	0.887891	0.887652	0.07339	0.003054
150	0.648	0.549	0.366	0.448	0.591	1	0.314	0.000509	0.0558	0.00648	0.165	0.0797	0.475	0.236	0.601	0.00689	0.00307	0.146	0.00548	0.4	0.421	0.00402	0.0222	0.00965	0.945423	0.08933	0.165369	0.070464	0.018345	0.140325	0.217022	0.002139	0.003709	0.00287	0.022634	0.423227	0.626724	0.223153	0.060236	0.002182	0.003893	0.002604	0.000978	0.050437	0.610065	0.811561	0.775744	0.07261	0.002872
152	0.652	0.57	0.401	0.482	0.662	0.974	0.245	0.00363	0.052	0.0107	0.13	0.078	0.49	0.216	0.577	0.0109	0.00659	0.118	0.00282	0.367	0.467	0.00378	0.0163	0.00999	0.989825	0.09765	0.137845	0.066765	0.017672	0.085881	0.185154	0.001672	0.003856	0.001829	0.029737	0.376571	0.592533	0.210054	0.060512	0.001557	0.002506	0.002518	0.000941	0.055836	0.771632	0.740525	0.655292	0.086086	0.003217
154	0.641	0.597	0.436	0.504	0.736	0.945	0.203	0.00489	0.0458	0.0158	0.0901	0.0698	0.512	0.218	0.63	0.0118	0.00944	0.0932	0.000548	0.327	0.494	0.00383	0.0127	0.00994	1	0.122956	0.120169	0.062545	0.016558	0.073356	0.148021	0.001265	0.003974	0.001829	0.031753	0.335221	0.55488	0.206166	0.060522	0.002157	0.003863	0.003493	0.000682	0.055803	0.901759	0.697001	0.544683	0.104583	0.004721
156	0.626	0.61	0.478	0.482	0.837	0.932	0.175	0.00242	0.043	0.0214	0.0525	0.0551	0.529	0.249	0.689	0.0127	0.0115	0.0767	0.000975	0.326	0.506	0.0037	0.011	0.00976	0.969874	0.159559	0.115879	0.057286	0.014102	0.061451	0.103027	0.000833	0.004675	0.001273	0.020277	0.295439	0.51451	0.196564	0.062398	0.002923	0.007607	0.004535	0.00017	0.053884	0.971503	0.662898	0.464357	0.118295	0.007179
158	0.613	0.62	0.518	0.435	0.963	0.925	0.15	0.00113	0.0368	0.0291	0.0337	0.0334	0.523	0.268	0.749	0.00984	0.0122	0.0572	7.74e-05	0.363	0.475	0.00119	0.0103	0.00972	0.903335	0.20196	0.117866	0.051047	0.018864	0.048218	0.057354	0.000594	0.005218	0.001829	0.004769	0.265263	0.483799	0.188397	0.065114	0.002132	0.007518	0.00499	0.000831	0.065	1	0.607413	0.419758	0.127807	0.008224
160	0.606	0.646	0.535	0.356	0.997	0.914	0.135	0.000812	0.0321	0.0387	0.0221	0.021	0.521	0.274	0.807	0.00953	0.0134	0.0367	0.000911	0.414	0.427	0.000524	0.00711	0.00972	0.816411	0.240984	0.121893	0.045599	0.024361	0.033009	0.027969	0.000579	0.005794	0.002926	0.00899	0.240156	0.451598	0.181481	0.066848	0.000778	0.006862	0.005154	0.002	0.082866	0.981547	0.543435	0.407348	0.130418	0.0092
162	0.606	0.679	0.525	0.262	0.805	0.889	0.103	0.00164	0.0305	0.0475	0.0174	0.014	0.526	0.276	0.831	0.0107	0.0162	0.024	0.00148	0.443	0.382	0.00031	0.00454	0.0099	0.709346	0.254295	0.119796	0.041788	0.023006	0.022859	0.013144	0.001142	0.005591	0.002222	0.011244	0.212414	0.404802	0.165213	0.066828	0	0.007518	0.004132	0.002299	0.105375	0.905791	0.478713	0.426038	0.132795	0.009633
164	0.615	0.707	0.533	0.201	0.584	0.855	0.0698	0.00298	0.028	0.0559	0.0258	0.00813	0.48	0.285	0.794	0.00848	0.0229	0.0216	0.00591	0.462	0.34	0.000381	0.00393	0.00859	0.590493	0.229589	0.109839	0.038792	0.022264	0.017122	0.007413	0.001541	0.004547	0.000569	0.009357	0.183182	0.345911	0.155593	0.067791	0.001797	0.007518	0.001977	0.001547	0.136269	0.816776	0.40856	0.472955	0.161058	0.009621
166	0.633	0.707	0.564	0.167	0.464	0.835	0.0462	0.00276	0.0219	0.0686	0.0388	0.00332	0.404	0.305	0.693	0.00628	0.0368	0.0165	0.0152	0.499	0.28	0.00264	0.00359	0.00849	0.476802	0.18395	0.096058	0.033325	0.022413	0.010061	0.006362	0.000833	0.004472	0	0.010865	0.156387	0.29175	0.148704	0.070333	0.00284	0.008152	0.001599	0.001385	0.180557	0.681381	0.338481	0.530828	0.209496	0.009153
168	0.642	0.712	0.588	0.154	0.39	0.808	0.0336	0.00235	0.0217	0.0876	0.0506	0.00179	0.302	0.337	0.529	0.00611	0.0644	0.00883	0.0257	0.546	0.225	0.00485	0.00412	0.00799	0.389438	0.153588	0.08302	0.031721	0.024826	0.01117	0.005757	0.000833	0.004476	0.000662	0.007265	0.134663	0.254889	0.139734	0.073795	0.001557	0.010651	0.002819	0.001996	0.241786	0.550289	0.278041	0.583731	0.259439	0.010166
170	0.633	0.729	0.597	0.165	0.369	0.754	0.0244	0.00545	0.0241	0.114	0.0593	0.00321	0.196	0.389	0.374	0.0057	0.103	0.00639	0.031	0.57	0.211	0.00459	0.00525	0.00679	0.391906	0.156914	0.078064	0.033949	0.025635	0.014625	0.005266	0.001666	0.004235	0.001014	0.00553	0.113682	0.226369	0.134152	0.081252	0.000277	0.013768	0.003348	0.002569	0.321423	0.4836	0.222687	0.614753	0.294534	0.011069
172	0.62	0.75	0.583	0.182	0.393	0.675	0.0171	0.00136	0.0199	0.147	0.076	0.00162	0.118	0.451	0.271	0.00406	0.142	0.00779	0.0304	0.607	0.26	0.00469	0.00566	0.00565	0.401647	0.139405	0.086401	0.030534	0.024124	0.012904	0.004216	0.002287	0.00398	0.001463	0.00734	0.093597	0.199029	0.128569	0.089874	0	0.011889	0.002541	0.002097	0.399456	0.400287	0.175019	0.611172	0.333115	0.010192
174	0.62	0.788	0.566	0.202	0.43	0.574	0.0156	0.00011	0.0166	0.189	0.096	0.00363	0.0616	0.493	0.195	0.00341	0.218	0.00682	0.0239	0.623	0.343	0.00424	0.00572	0.00511	0.407356	0.099611	0.099629	0.023832	0.023411	0.010801	0.002452	0.002499	0.003746	0.001829	0.005681	0.078993	0.171604	0.117797	0.097576	0.001557	0.007518	0.002608	0.001079	0.480714	0.317766	0.152072	0.571574	0.469542	0.00883
176	0.625	0.839	0.559	0.209	0.47	0.473	0.0205	0.000337	0.0141	0.235	0.116	0.00653	0.0242	0.5	0.128	0.00258	0.375	0.00468	0.0175	0.549	0.407	0.00422	0.00576	0.00449	0.420051	0.067309	0.113785	0.021255	0.024401	0.008946	0.003324	0.002499	0.003475	0.000852	0.009336	0.066954	0.148444	0.106766	0.104954	0.003113	0.006325	0.002552	0.00108	0.546727	0.281354	0.15245	0.504761	0.664127	0.007812
178	0.631	0.889	0.559	0.172	0.501	0.365	0.0233	1.5e-05	0.0154	0.292	0.141	0.00786	0.00899	0.497	0.082	0.0041	0.536	0.00398	0.0131	0.476	0.4	0.00533	0.00516	0.00382	0.439192	0.056802	0.128014	0.01854	0.024191	0.014224	0.00598	0.002638	0.003201	0.00082	0.014584	0.054172	0.129734	0.096902	0.118363	0.004545	0.006265	0.002597	0.002034	0.600199	0.293536	0.161023	0.425078	0.858343	0.006822
180	0.636	0.913	0.596	0.11	0.551	0.255	0.0204	0.00349	0.0156	0.331	0.168	0.00714	0.0128	0.437	0.0516	0.00586	0.695	0.00487	0.00712	0.417	0.378	0.00545	0.00578	0.00423	0.458805	0.057095	0.13438	0.015801	0.026235	0.013863	0.005006	0.002616	0.002914	0.001935	0.009421	0.04129	0.113259	0.085743	0.134589	0.00457	0.005684	0.003493	0.002498	0.642243	0.295354	0.171053	0.343994	0.985803	0.00613
182	0.633	0.905	0.625	0.0694	0.585	0.187	0.0158	0.00426	0.0153	0.309	0.197	0.00678	0.0255	0.314	0.032	0.00572	0.921	0.00505	0.00461	0.357	0.369	0.00514	0.00659	0.00539	0.474572	0.054865	0.130767	0.013663	0.026915	0.014313	0.005031	0.003142	0.00288	0.001829	0.01106	0.036757	0.099319	0.080297	0.141455	0.003465	0.005012	0.003449	0.00251	0.647622	0.284248	0.180279	0.270058	1	0.006579
184	0.623	0.916	0.581	0.0541	0.523	0.164	0.0116	0.00403	0.0179	0.261	0.23	0.00645	0.0467	0.23	0.02	0.00471	1	0.00523	0.00364	0.264	0.396	0.00645	0.00735	0.00644	0.49012	0.052077	0.127829	0.013208	0.029981	0.018437	0.007196	0.002695	0.003139	0.001005	0.013195	0.034201	0.087416	0.083135	0.142739	0.003113	0.003759	0.003017	0.00255	0.605314	0.274774	0.182211	0.209156	0.929306	0.007006
186	0.605	0.959	0.498	0.0433	0.387	0.163	0.00835	0.00454	0.0258	0.243	0.255	0.0102	0.0758	0.167	0.0186	0.00549	0.946	0.00589	0.00392	0.171	0.475	0.00568	0.00788	0.00713	0.506854	0.048755	0.124422	0.015894	0.036092	0.022474	0.006521	0.002447	0.002821	0.00028	0.016254	0.030768	0.075724	0.08053	0.14191	0.003916	0.003625	0.002605	0.002599	0.524077	0.271212	0.177371	0.165725	0.834502	0.006928
188	0.577	0.985	0.418	0.0323	0.285	0.16	0.00653	0.00267	0.0332	0.232	0.295	0.0183	0.114	0.106	0.0203	0.0068	0.859	0.00593	0.00498	0.0934	0.535	0.00299	0.00813	0.00775	0.521755	0.045118	0.118374	0.020714	0.039146	0.026442	0.00335	0.000952	0.002119	0	0.01659	0.028741	0.064017	0.062779	0.138994	0.00467	0.003759	0.002569	0.0025	0.449928	0.275813	0.17498	0.138651	0.737391	0.006373
190	0.55	0.991	0.319	0.0235	0.229	0.149	0.00557	0.00309	0.0344	0.225	0.338	0.0323	0.151	0.0636	0.0185	0.0059	0.687	0.0055	0.00366	0.046	0.581	0.00136	0.00819	0.00834	0.531882	0.042944	0.108326	0.019246	0.040669	0.033041	0.003815	3.12e-05	0.002708	0	0.018011	0.032358	0.053908	0.047988	0.129942	0.00467	0.003759	0.003593	0.001755	0.409647	0.279152	0.177713	0.116522	0.646032	0.00528
192	0.529	1	0.277	0.021	0.19	0.14	0.00696	0.00584	0.0337	0.212	0.38	0.0495	0.181	0.0446	0.0175	0.00487	0.453	0.0064	0.00111	0.0244	0.62	0.00198	0.00822	0.00812	0.536115	0.041732	0.094966	0.017121	0.041533	0.027824	0.004522	0.001235	0.003379	0.000301	0.017055	0.030615	0.046034	0.042525	0.118359	0.003163	0.004475	0.004123	0.00102	0.398409	0.286449	0.182414	0.094151	0.555984	0.005624
194	0.514	0.991	0.258	0.0195	0.189	0.147	0.00767	0.00899	0.0403	0.199	0.42	0.0737	0.201	0.0335	0.0159	0.00333	0.278	0.0071	0.000182	0.0192	0.656	0.00215	0.00851	0.00596	0.528869	0.038973	0.081188	0.008697	0.042794	0.018522	0.005439	0.001738	0.00272	0	0.019768	0.023935	0.039061	0.03383	0.106086	0.003966	0.003036	0.002927	0.001215	0.412032	0.3028	0.186012	0.07284	0.480238	0.006376
196	0.502	0.953	0.262	0.0177	0.231	0.159	0.00804	0.0104	0.0399	0.19	0.481	0.109	0.213	0.0179	0.0128	0.00434	0.186	0.00741	0.00226	0.0204	0.684	0.00393	0.00961	0.00568	0.505364	0.038078	0.071632	0.007331	0.04292	0.01904	0.006725	0.001365	0.002881	0	0.017141	0.01876	0.032571	0.032822	0.090822	0.002674	0.004282	0.001804	0.002284	0.455273	0.302949	0.188182	0.058375	0.425591	0.007919
198	0.496	0.915	0.285	0.0177	0.244	0.166	0.00665	0.0119	0.0312	0.175	0.546	0.146	0.216	0.014	0.0104	0.00512	0.13	0.00706	0.0136	0.021	0.703	0.00408	0.01	0.00518	0.465264	0.038862	0.065156	0.010852	0.041842	0.027541	0.00519	0.001072	0.002816	0	0.022655	0.011896	0.026083	0.035806	0.077476	0.004218	0.00575	0.002687	0.002769	0.468673	0.281947	0.189709	0.047678	0.38421	0.009704
200	0.493	0.877	0.308	0.0128	0.212	0.17	0.00468	0.0123	0.0246	0.166	0.615	0.188	0.207	0.0124	0.00811	0.00418	0.0843	0.004	0.0304	0.0251	0.738	0.00192	0.0123	0.00479	0.424842	0.038275	0.062482	0.012561	0.040471	0.026313	0.000433	0.001981	0.002564	0	0.029563	0.013566	0.022231	0.035806	0.064206	0.003428	0.004505	0.003092	0.002147	0.458584	0.256023	0.191418	0.038444	0.347913	0.010488
202	0.488	0.851	0.329	0.00908	0.179	0.166	0.00361	0.0159	0.0202	0.15	0.692	0.234	0.201	0.00902	0.0097	0.00486	0.0528	0.000913	0.0554	0.0421	0.766	0.000731	0.0143	0.00512	0.39536	0.035742	0.065957	0.014142	0.04027	0.016788	0.001058	0.002129	0.002407	0.000336	0.030374	0.010215	0.021368	0.033839	0.050877	0.003113	0.003759	0.00348	0.002538	0.464382	0.241243	0.188067	0.033121	0.31739	0.011229
204	0.489	0.811	0.336	0.0105	0.153	0.156	0.00325	0.0177	0.0156	0.127	0.775	0.292	0.208	0.00682	0.0113	0.00723	0.0328	0.000188	0.0903	0.07	0.793	0.000753	0.0149	0.00452	0.37728	0.03055	0.074029	0.018629	0.0411	0.020567	0.00298	0.000814	0.002161	0.000731	0.031667	0.009899	0.022367	0.028	0.040614	0.003891	0.000492	0.004543	0.003415	0.465611	0.210384	0.174096	0.03224	0.290168	0.011219
206	0.499	0.77	0.327	0.0124	0.134	0.143	0.00222	0.0198	0.0121	0.109	0.84	0.355	0.25	0.00391	0.0116	0.00902	0.0189	0	0.126	0.0963	0.819	0.00235	0.014	0.00456	0.363995	0.026651	0.075162	0.020859	0.040681	0.019575	0.002764	0	0.002445	0.00143	0.032872	0.006763	0.025651	0.019613	0.036578	0.003891	0	0.004731	0.003913	0.441156	0.162544	0.15259	0.034401	0.264509	0.011791
208	0.522	0.73	0.321	0.014	0.119	0.121	0.00102	0.0229	0.00916	0.0955	0.902	0.45	0.301	0.00334	0.0101	0.0095	0.0112	0.00161	0.16	0.115	0.816	0.00445	0.0131	0.00498	0.351543	0.027759	0.064475	0.017913	0.036025	0.014313	0.004025	0	0.003029	0.00181	0.030894	0.006763	0.026839	0.0165	0.031559	0.003113	0.002506	0.003396	0.003814	0.395903	0.124722	0.138224	0.036136	0.236757	0.011179
210	0.547	0.695	0.322	0.0105	0.0887	0.101	0.00116	0.0283	0.00526	0.0834	0.962	0.572	0.354	0.00719	0.00808	0.00903	0.00691	0.00329	0.2	0.149	0.796	0.00427	0.0113	0.00568	0.339656	0.03204	0.051723	0.016438	0.033152	0.011805	0.001707	0.000421	0.00277	0.001831	0.033764	0.005072	0.024963	0.017825	0.028614	0.004649	0.003759	0.002314	0.003146	0.327821	0.114839	0.136946	0.036241	0.204542	0.009391
212	0.576	0.692	0.308	0.00651	0.0599	0.0739	0.00214	0.0351	0.00458	0.0709	1	0.673	0.436	0.0144	0.00675	0.0109	0.00778	0.00563	0.231	0.177	0.773	0.00217	0.00992	0.00504	0.329732	0.037482	0.041934	0.019088	0.034048	0.010077	0.003019	0.002411	0.002108	0.002194	0.035823	0.002017	0.023802	0.01591	0.026499	0.00515	0.00455	0.002502	0.002822	0.254165	0.117375	0.13581	0.034132	0.167328	0.008313
214	0.613	0.694	0.295	0.00704	0.0475	0.0561	0.00351	0.0477	0.00424	0.0565	0.998	0.785	0.514	0.0184	0.00777	0.0125	0.00736	0.00857	0.244	0.175	0.753	0.00108	0.00907	0.00449	0.316878	0.043984	0.034257	0.017669	0.034805	0.005368	0.004509	0.00377	0.002121	0.002572	0.030397	0.005072	0.020775	0.016116	0.025578	0.004897	0.003304	0.003092	0.002584	0.224899	0.127455	0.126666	0.030371	0.134241	0.00726
216	0.637	0.696	0.257	0.00749	0.0377	0.0417	0.0075	0.0782	0.003	0.0431	0.954	0.886	0.586	0.015	0.00497	0.0127	0.00564	0.0133	0.241	0.153	0.748	0.000957	0.00894	0.00364	0.304057	0.049014	0.030295	0.014241	0.035193	0.005368	0.005387	0.003744	0.001868	0.003657	0.02937	0.006763	0.017142	0.014919	0.023614	0.005663	0	0.002875	0.002061	0.199011	0.133627	0.110648	0.026271	0.11264	0.006972
218	0.667	0.671	0.225	0.0085	0.0281	0.0297	0.0137	0.108	0.00129	0.0323	0.908	0.897	0.632	0.0132	0.00136	0.0109	0.00326	0.0169	0.261	0.106	0.746	0.00554	0.0087	0.00346	0.311685	0.047117	0.029156	0.009347	0.032537	0.003684	0.007533	0.002797	0.002291	0.003317	0.026833	0.004594	0.013335	0.019783	0.019761	0.006226	0.002066	0.003315	0.002478	0.189531	0.122322	0.098422	0.023204	0.098263	0.006028
220	0.692	0.644	0.202	0.00986	0.0234	0.0261	0.0218	0.121	0.001	0.0263	0.86	0.886	0.662	0.0102	0.000853	0.00826	0.00195	0.0192	0.253	0.0592	0.744	0.0131	0.0095	0.00321	0.327569	0.040335	0.029797	0.009222	0.030669	0.003578	0.005783	0.001026	0.002801	0.004356	0.023488	0.003381	0.012296	0.016542	0.017827	0.007004	0.000432	0.004599	0.002956	0.182004	0.107975	0.099013	0.019454	0.087266	0.005697
222	0.704	0.623	0.181	0.00771	0.0194	0.0242	0.0303	0.159	0.000921	0.0195	0.787	0.886	0.689	0.00453	0.000427	0.00697	0.000643	0.0203	0.202	0.0274	0.681	0.0197	0.00991	0.00259	0.344084	0.03285	0.033063	0.012126	0.030313	0.003578	0.003859	0.001249	0.002542	0.003331	0.022503	0.005072	0.012558	0.015602	0.019292	0.007182	0.003357	0.003463	0.003248	0.170529	0.112279	0.105659	0.015979	0.076682	0.00471
224	0.714	0.591	0.175	0.00804	0.0152	0.0143	0.04	0.151	0.000797	0.0131	0.699	0.868	0.686	0.000738	0.00233	0.00546	0.00139	0.0181	0.152	0.0165	0.594	0.0213	0.00988	0.00218	0.33745	0.028682	0.036953	0.004322	0.029534	0.003868	0.000968	0.000576	0.002448	0.002514	0.023278	0.001691	0.012958	0.021442	0.01993	0.007948	0.005012	0.000689	0.002785	0.164192	0.121407	0.104175	0.01238	0.070659	0.002418
226	0.716	0.561	0.152	0.00798	0.00964	0.00658	0.0536	0.105	0.00216	0.00605	0.613	0.88	0.647	0.000525	0.00458	0.0046	0.00114	0.0132	0.125	0.0248	0.508	0.0147	0.0095	0.00205	0.305199	0.026645	0.040736	0	0.027227	0.001789	0.002032	0.00051	0.002119	0.002507	0.019633	0.002017	0.011518	0.02046	0.020052	0.009645	0.007108	0.000401	0.002002	0.176232	0.116373	0.0976	0.00937	0.064192	0.001828
228	0.706	0.533	0.135	0.00813	0.00777	0.00523	0.0714	0.0926	0.0034	0.00126	0.572	0.912	0.581	0.000142	0.00634	0.00459	0.00152	0.0084	0.126	0.0406	0.542	0.00941	0.0102	0.00195	0.266494	0.026759	0.043916	0	0.022691	0.000166	0.00307	0.000833	0.002031	0.003231	0.017233	0.002648	0.009055	0.012234	0.019125	0.01054	0.008369	0.000936	0.001621	0.187659	0.108148	0.091815	0.006633	0.059631	0.002134
230	0.697	0.494	0.119	0.00606	0.00921	0.006	0.0872	0.0958	0.00338	0.00117	0.551	0.958	0.506	9.91e-05	0.00593	0.00376	0.00248	0.0048	0.13	0.049	0.617	0.00671	0.00973	0.00265	0.231601	0.026428	0.046347	0.002191	0.019147	0.001684	0.005031	0.001237	0.002649	0.003493	0.019163	0.001691	0.008159	0.012105	0.014983	0.010374	0.007518	0.000594	0.002098	0.19364	0.095236	0.088306	0.00612	0.052597	0.003406
232	0.695	0.461	0.103	0.00583	0.00774	0.00622	0.106	0.0996	0.00231	0.00438	0.517	0.983	0.434	0.00131	0.00557	0.00359	0.00279	0.00618	0.133	0.0505	0.696	0.00541	0.00889	0.0034	0.20027	0.024193	0.047307	0.0033	0.01581	0.003623	0.005757	0.000833	0.002838	0.004171	0.019762	0.005927	0.007182	0.015006	0.01356	0.009339	0.00713	0.000844	0.002265	0.222846	0.076288	0.082677	0.008972	0.044258	0.005819
234	0.692	0.441	0.0927	0.00759	0.00602	0.0125	0.124	0.0989	0.00153	0.0105	0.504	0.992	0.365	0.00452	0.00417	0.0026	0.00221	0.00839	0.132	0.0453	0.759	0.00567	0.0084	0.00354	0.170859	0.022289	0.046682	0.001815	0.013394	0.007191	0.009693	0.001306	0.003304	0.004673	0.015217	0.009258	0.00671	0.011765	0.015045	0.009443	0.007026	0.001433	0.002603	0.317909	0.059553	0.074797	0.011845	0.036693	0.006892
236	0.674	0.41	0.0868	0.00832	0.00687	0.0244	0.137	0.0936	0.00154	0.0175	0.505	1	0.305	0.0088	0.0035	0.00196	0.000902	0.0074	0.126	0.0342	0.796	0.00704	0.00854	0.00359	0.141152	0.020333	0.046615	0.000228	0.013788	0.00918	0.015183	0.001666	0.003783	0.004754	0.013331	0.009207	0.008396	0.01172	0.016218	0.01323	0.005758	0.001031	0.003385	0.425121	0.048583	0.065207	0.014319	0.03079	0.006041
238	0.643	0.377	0.0748	0.00713	0.00582	0.0339	0.137	0.0897	0.00122	0.0229	0.494	0.999	0.252	0.0124	0.00344	0.00182	0.000895	0.00694	0.118	0.0215	0.824	0.00761	0.00857	0.00304	0.116185	0.018771	0.046592	0.000201	0.013051	0.012524	0.018755	0.000933	0.003329	0.004578	0.012903	0.007466	0.009179	0.005968	0.015647	0.012531	0.004125	0.001243	0.00452	0.529841	0.043821	0.056213	0.01534	0.024964	0.005006
240	0.602	0.331	0.0674	0.00688	0.00548	0.0425	0.12	0.0956	0.0011	0.0264	0.44	0.916	0.204	0.0117	0.00344	0.00193	0.00218	0.00914	0.113	0.0164	0.828	0.00774	0.00847	0.00298	0.100914	0.01993	0.046898	0.002689	0.010403	0.015501	0.020914	0.000416	0.00323	0.003027	0.015228	0.006763	0.008411	0.005968	0.011984	0.01323	0.000715	0.001972	0.005046	0.653981	0.046999	0.05581	0.015346	0.022139	0.003921
242	0.565	0.272	0.0587	0.00616	0.00637	0.0522	0.0883	0.111	0.00155	0.0334	0.352	0.813	0.156	0.0131	0.00376	0.00376	0.00269	0.0172	0.0994	0.0199	0.846	0.00727	0.00751	0.00295	0.095374	0.020228	0.044749	0.003956	0.009361	0.02016	0.026276	0.000416	0.003224	0.003292	0.013558	0.006763	0.005421	0.002984	0.007865	0.012398	0.001604	0.002705	0.004649	0.760294	0.049609	0.059646	0.016104	0.020734	0.003097
244	0.535	0.223	0.0442	0.00618	0.0068	0.0662	0.0624	0.135	0.000823	0.0447	0.268	0.714	0.119	0.0117	0.00433	0.00366	0.00222	0.0395	0.0981	0.0231	0.888	0.0072	0.00604	0.00319	0.099007	0.019077	0.036239	0.009034	0.009674	0.023755	0.030542	0	0.003405	0.002676	0.012395	0.007863	0.001704	0	0.006115	0.012452	0.00194	0.002302	0.004364	0.826214	0.05541	0.060298	0.015593	0.02312	0.003052
246	0.519	0.19	0.0352	0.00752	0.00491	0.0798	0.0497	0.149	0.00141	0.0574	0.201	0.632	0.084	0.00817	0.00523	0.0019	0.00216	0.082	0.094	0.0238	0.933	0.0093	0.00602	0.00386	0.103092	0.019619	0.028863	0.013584	0.009836	0.025299	0.03195	0.000187	0.004206	0.003535	0.01085	0.008952	0.001408	0.002127	0.006053	0.012423	0.001589	0.001365	0.004505	0.907383	0.064228	0.058142	0.014848	0.018846	0.00399
248	0.536	0.171	0.0292	0.00654	0.00411	0.0999	0.0485	0.159	0.0022	0.0687	0.14	0.532	0.0573	0.00629	0.00737	0.00428	0.00227	0.14	0.0769	0.0232	0.967	0.011	0.00574	0.00374	0.105055	0.020694	0.024206	0.012502	0.008064	0.021475	0.034746	0.000627	0.003444	0.003657	0.012736	0.011387	0.002826	0.007967	0.005871	0.011657	0.002834	0.001721	0.004613	0.974443	0.074012	0.05289	0.014393	0.017072	0.005258
250	0.555	0.148	0.0256	0.00515	0.00369	0.117	0.0516	0.163	0.00057	0.0782	0.0896	0.417	0.032	0.00624	0.00665	0.00639	0.00322	0.222	0.0539	0.024	0.994	0.0115	0.00531	0.00341	0.105573	0.024481	0.021577	0.010506	0.010207	0.023288	0.04412	0.001295	0.002649	0.002741	0.009093	0.010144	0.002485	0.011935	0.006228	0.0109	0.001574	0.001031	0.005023	0.991167	0.080085	0.0427	0.014653	0.017668	0.005782
252	0.574	0.12	0.0248	0.0049	0.00312	0.125	0.0497	0.149	0.000319	0.0818	0.0554	0.3	0.0171	0.00691	0.00552	0.00687	0.00212	0.313	0.0373	0.0259	0.956	0.0103	0.00468	0.00442	0.107964	0.030277	0.016853	0.009899	0.013529	0.025215	0.053838	0.000833	0.002914	0.001972	0.007454	0.0088	0.003618	0.013681	0.005604	0.009331	0	0.001445	0.005316	0.94809	0.08314	0.037516	0.015168	0.020467	0.00476
254	0.609	0.102	0.0244	0.00375	0.00225	0.129	0.0505	0.134	0.00246	0.0792	0.0291	0.21	0.0149	0.00843	0.00484	0.00655	0.00167	0.378	0.0249	0.0265	0.853	0.0109	0.00386	0.00518	0.106177	0.031469	0.010789	0.013403	0.01301	0.027897	0.053826	0.000284	0.002119	0.002345	0.007335	0.007059	0.003959	0.011935	0.003129	0.006984	0.0022	0.003491	0.004789	0.958712	0.0822	0.037339	0.014859	0.020851	0.003859
256	0.665	0.0987	0.0244	0.00438	0.00131	0.133	0.0567	0.139	0.00491	0.0762	0.0164	0.148	0.0113	0.00839	0.00563	0.00656	0.000946	0.404	0.0122	0.0277	0.713	0.012	0.00387	0.00513	0.100255	0.028661	0.006892	0.021724	0.009627	0.030539	0.048285	0.000416	0.001589	0.002717	0.007373	0.008698	0.00323	0.008951	0.002352	0.006971	0.003759	0.005428	0.003937	0.97016	0.076139	0.035744	0.014475	0.015983	0.003612
258	0.727	0.0939	0.0217	0.00431	0.00414	0.136	0.0645	0.159	0.00504	0.0765	0.0234	0.101	0.00791	0.00596	0.00444	0.00667	0.00126	0.38	0.00567	0.0314	0.602	0.0119	0.00399	0.0054	0.110676	0.024784	0.0059	0.027458	0.00732	0.032021	0.046425	0.001053	0.001594	0.003859	0.003639	0.008646	0.003003	0.013296	0.003937	0.007828	0.002797	0.00406	0.003704	0.989202	0.065193	0.02696	0.01594	0.011823	0.004892
260	0.786	0.0853	0.0195	0.00412	0.00645	0.144	0.0737	0.184	0.00517	0.0721	0.0403	0.0759	0.00766	0.0034	0.00187	0.00707	0.00155	0.315	0.012	0.0307	0.492	0.00911	0.0036	0.00474	0.117085	0.02107	0.004283	0.025175	0.009967	0.034155	0.046006	0.001589	0.00107	0.004754	0.001751	0.008595	0.00208	0.019135	0.00501	0.010838	0.002789	0.003183	0.003748	1	0.055905	0.016439	0.015386	0.008801	0.005652
262	0.844	0.0788	0.021	0.00342	0.00813	0.153	0.0796	0.209	0.00536	0.0607	0.0637	0.0632	0.00789	0.00528	0.00207	0.00783	0.00141	0.235	0.0219	0.0282	0.367	0.00929	0.00354	0.00328	0.103384	0.016747	0.001336	0.021028	0.012415	0.036619	0.042853	0.001919	0.001308	0.005486	0.001709	0.006854	0.00076	0.024974	0.00504	0.010047	0.001529	0.00315	0.003502	0.957611	0.049646	0.012668	0.014554	0.005614	0.005385
264	0.912	0.0734	0.0214	0.00284	0.00794	0.154	0.0813	0.214	0.00593	0.0497	0.0942	0.0483	0.00797	0.00551	0.00139	0.00977	0.00101	0.184	0.0241	0.0277	0.264	0.0102	0.00361	0.00298	0.077365	0.015805	5.52e-05	0.017451	0.012079	0.037739	0.038847	0.003168	0.001278	0.00512	0.003329	0.008494	0.001679	0.020887	0.005072	0.010896	0.003759	0.001517	0.00328	0.878231	0.043784	0.012487	0.013268	0.003297	0.006244
266	0.972	0.0672	0.0208	0.00265	0.00584	0.154	0.0879	0.204	0.00635	0.0393	0.124	0.0363	0.00756	0.0055	0.000989	0.00914	0.00314	0.228	0.0168	0.0263	0.183	0.0112	0.00356	0.00322	0.057699	0.01762	0.002	0.012852	0.011406	0.036782	0.038561	0.002894	0.000736	0.004389	0.003244	0.005052	0.001853	0.011935	0.006259	0.010991	0.00402	0.000334	0.003211	0.798218	0.039183	0.012724	0.013676	0.00298	0.007793
268	0.999	0.062	0.021	0.00273	0.00334	0.157	0.0873	0.193	0.00515	0.03	0.147	0.027	0.00668	0.00589	0.000612	0.00784	0.00693	0.287	0.0147	0.0249	0.11	0.0154	0.00267	0.00341	0.063194	0.016471	0.003748	0.00849	0.010254	0.032205	0.040185	0.002499	0.000795	0.004555	0.003158	0.00163	0.003769	0.008951	0.010348	0.010788	0.004012	0.001571	0.002627	0.734806	0.039158	0.013301	0.013843	0.005666	0.01057
270	1	0.0556	0.0182	0.00223	0.00147	0.153	0.0849	0.179	0.00402	0.0238	0.167	0.0238	0.00671	0.00582	0.000766	0.00819	0.00988	0.351	0.0217	0.0235	0.0599	0.0192	0.00252	0.0055	0.06264	0.01465	0.002216	0.008483	0.011526	0.038024	0.038217	0.002148	0.001018	0.005646	0.003071	0.00496	0.004583	0.011344	0.01669	0.009997	0.004766	0.003054	0.002563	0.717189	0.039578	0.013412	0.012338	0.008468	0.011141
272	0.989	0.0427	0.0159	0.0025	0	0.154	0.0793	0.168	0.00178	0.0184	0.182	0.0184	0.00566	0.00468	0.00249	0.00906	0.0113	0.419	0.047	0.0233	0.0408	0.0231	0.00196	0.00644	0.056742	0.015758	0.000764	0.009453	0.012931	0.036392	0.036147	0.001884	0.000217	0.00512	0.008865	0.008291	0.002634	0.012398	0.019797	0.009339	0.002268	0.002516	0.002817	0.76322	0.035076	0.008682	0.010687	0.012008	0.009897
274	0.985	0.0308	0.0155	6.72e-05	0.000274	0.158	0.0741	0.166	0.00191	0.0153	0.19	0.016	0.00372	0.00257	0.00298	0.00934	0.0109	0.433	0.0881	0.0249	0.0309	0.0278	0.00174	0.00621	0.046824	0.017788	0.002019	0.011875	0.010603	0.038816	0.036013	0.002312	0.001535	0.002269	0.018039	0.006763	0.001251	0.023205	0.017733	0.008561	0.003527	0.002005	0.003188	0.825605	0.030141	0.007683	0.009434	0.013174	0.007846
276	0.967	0.0221	0.0146	0.000435	0.000747	0.151	0.074	0.163	0.00263	0.0138	0.187	0.0127	0.00373	0.00102	0.00364	0.00813	0.00882	0.423	0.137	0.0268	0.0262	0.0308	0.00371	0.00542	0.040246	0.020451	0.004964	0.006328	0.008216	0.041151	0.031536	0.002181	0.001529	0.001236	0.024402	0.007028	0.001787	0.029426	0.013599	0.008404	0.003759	0.004319	0.003254	0.869778	0.025503	0.00575	0.010428	0.013862	0.008757
278	0.92	0.0175	0.014	0.00133	0.000595	0.139	0.0725	0.15	0.00244	0.0123	0.181	0.00907	0.00501	0.0014	0.00567	0.00605	0.0061	0.339	0.185	0.0333	0.0244	0.0278	0.00507	0.00453	0.039621	0.024623	0.006153	0.001693	0.010376	0.045153	0.02897	0.001962	0.000398	0.002428	0.023963	0.007079	0.003859	0.023793	0.013629	0.009948	0.002506	0.006185	0.003136	0.89672	0.023772	0.005466	0.010801	0.015246	0.008948
280	0.853	0.0166	0.0136	0.00257	0.00179	0.129	0.0668	0.125	0.00302	0.0114	0.173	0.007	0.00288	0.00466	0.00493	0.00617	0.0043	0.219	0.232	0.054	0.0253	0.0216	0.00472	0.00387	0.038328	0.030877	0.007442	0.002818	0.012627	0.046903	0.031397	0.00194	0.000675	0.002435	0.018433	0.001691	0.00285	0.012037	0.014803	0.009703	0.002506	0.005934	0.003176	0.907397	0.024489	0.007268	0.009615	0.014397	0.010371
282	0.769	0.0152	0.0119	0.00248	0.00219	0.126	0.0642	0.097	0.00186	0.0103	0.159	0.00648	0.00259	0.00545	0.00684	0.00516	0.00409	0.16	0.261	0.0816	0.0265	0.0161	0.00388	0.00471	0.034814	0.035948	0.009827	0.003844	0.013745	0.050716	0.032956	0.002677	0.000688	0.002796	0.019709	0.00549	0.00056	0.020887	0.015907	0.008755	0.001455	0.004978	0.003355	0.883787	0.023722	0.008852	0.006668	0.012395	0.012207
284	0.669	0.0128	0.0105	0.00218	0.00452	0.125	0.0592	0.0801	0.00246	0.00844	0.145	0.00707	0.00284	0.00365	0.00643	0.00386	0.0051	0.185	0.256	0.124	0.0265	0.0106	0.00373	0.0046	0.034208	0.036766	0.00952	0.003184	0.017188	0.056903	0.03807	0.003006	0.000795	0.003514	0.027661	0.010144	0.000796	0.026854	0.018937	0.005655	0.001253	0.004357	0.003206	0.85652	0.024737	0.009448	0.004506	0.012043	0.012946
286	0.574	0.0112	0.00995	0.00546	0.00518	0.12	0.057	0.0658	0.0019	0.00694	0.133	0.00689	0.0034	0.0021	0.00455	0.00461	0.00758	0.278	0.209	0.185	0.0235	0.00724	0.00433	0.00447	0.032495	0.036773	0.007322	0.001696	0.021131	0.065301	0.044923	0.001877	0.000703	0.003396	0.036747	0.013525	0.002613	0.026854	0.021713	0.004889	0.001066	0.004281	0.002391	0.838572	0.025268	0.007671	0.004041	0.013475	0.012248
288	0.493	0.0105	0.00972	0.00748	0.00659	0.112	0.0535	0.0505	0.00234	0.00679	0.123	0.00746	0.00317	0.00307	0.00288	0.00503	0.0117	0.386	0.139	0.263	0.0196	0.00715	0.00404	0.00422	0.03018	0.039118	0.004907	0.004167	0.023832	0.070247	0.048986	0.001207	0.000795	0.002463	0.042845	0.012976	0.004364	0.017903	0.021905	0.006458	0.001074	0.004125	0.001621	0.83266	0.022956	0.005242	0.00328	0.016391	0.01003
290	0.389	0.0102	0.00904	0.00835	0.00604	0.104	0.0519	0.0388	0.00268	0.00618	0.109	0.00764	0.00228	0.00337	0.0015	0.00548	0.0135	0.469	0.0923	0.365	0.0144	0.00943	0.00419	0.0054	0.028329	0.044017	0.002209	0.006523	0.023843	0.073467	0.047629	0.001415	0.000691	0.003111	0.048288	0.009074	0.003861	0.011935	0.022158	0.006226	0	0.004035	0.001946	0.792481	0.019913	0.003169	0.003186	0.018125	0.008409
292	0.294	0.00971	0.00889	0.00734	0.00607	0.0962	0.0512	0.0323	0.0035	0.00621	0.0908	0.0055	0.00164	0.00156	0.00121	0.00539	0.0128	0.508	0.0651	0.469	0.0146	0.0134	0.00521	0.00597	0.029008	0.050282	0.000871	0.008163	0.021572	0.078695	0.041509	0.000416	0.00042	0.003292	0.049261	0.008453	0.002359	0.010592	0.022472	0.004926	0.001089	0.003861	0.003095	0.657509	0.018651	0.00367	0.001958	0.019861	0.008503
294	0.224	0.00887	0.00893	0.00595	0.00408	0.0902	0.0495	0.0309	0.00489	0.00678	0.0718	0.00621	0.000842	0.00175	0.00254	0.00336	0.00927	0.471	0.0479	0.53	0.0159	0.0198	0.00398	0.00764	0.027613	0.051963	0.000221	0.012753	0.018175	0.080447	0.035657	0.000885	0.00053	0.004023	0.053646	0.00773	0.001637	0.020887	0.024305	0.0044	0.002349	0.00507	0.004135	0.450894	0.017971	0.008061	0.000289	0.021738	0.008605
296	0.162	0.00985	0.00766	0.00634	0.00393	0.0822	0.0478	0.0324	0.00452	0.00599	0.0605	0.00612	0.00132	0.00388	0.00295	0.00301	0.00526	0.376	0.0394	0.514	0.017	0.0251	0.00364	0.012	0.027229	0.047197	0.001407	0.017181	0.014642	0.082173	0.037	0.00095	0.001162	0.00519	0.057143	0.005846	0.002169	0.021964	0.023991	0.002832	0.001551	0.004659	0.00507	0.255943	0.016722	0.007852	0.000448	0.024592	0.007577
298	0.117	0.0119	0.006	0.00515	0.00442	0.0768	0.0467	0.03	0.0059	0.00589	0.0557	0.00517	0.00233	0.00321	0.0029	0.00454	0.00317	0.272	0.0425	0.438	0.0169	0.0243	0.00256	0.0192	0.030317	0.042858	0.00398	0.016821	0.013059	0.081923	0.037427	0.00177	0.002112	0.004817	0.062673	0.006763	0.002684	0.011935	0.022574	0.002041	0.001395	0.004006	0.005561	0.128356	0.018577	0.00764	0.000762	0.026018	0.005456
300	0.0831	0.0135	0.00482	0.00526	0.00492	0.0659	0.0483	0.0263	0.00597	0.00459	0.05	0.00572	0.00223	0.00137	0.00419	0.002	0.00166	0.196	0.0505	0.329	0.0165	0.0184	0.00174	0.0261	0.03333	0.041937	0.005476	0.012904	0.014738	0.081801	0.039305	0.00197	0.002384	0.004921	0.0637	0.005011	0.003478	0.011935	0.02231	0.002169	0.002372	0.005767	0.00511	0.072128	0.021026	0.007137	0.001934	0.026142	0.003427
302	0.0621	0.0145	0.00482	0.0033	0.00513	0.0594	0.0527	0.0233	0.00605	0.00524	0.039	0.00618	0.00187	0.000162	0.00549	0.00253	0.0018	0.147	0.0631	0.217	0.0144	0.0125	0.00105	0.0288	0.034757	0.044118	0.008122	0.008618	0.016877	0.089375	0.04042	0.000867	0.002243	0.006046	0.066673	0.007527	0.004787	0.010413	0.022341	0.001875	0.002379	0.005547	0.004216	0.054289	0.0235	0.005939	0.002237	0.02492	0.002084
304	0.0494	0.0163	0.00479	0.00294	0.00727	0.055	0.0561	0.0229	0.00686	0.00428	0.0314	0.00809	0.00191	0.00134	0.00355	0.00137	0.00301	0.131	0.0764	0.137	0.0156	0.0131	0.000404	0.0263	0.035716	0.045674	0.011769	0.009615	0.016629	0.08655	0.037828	0.001678	0.002384	0.007032	0.072377	0.006763	0.004721	0.009148	0.020752	0.002004	0.003759	0.004346	0.003583	0.050086	0.025973	0.005057	0.005013	0.018982	0.000927
306	0.0405	0.0184	0.00401	0.00352	0.00785	0.0476	0.0612	0.0214	0.00769	0.00442	0.0286	0.00755	0.00265	0.00278	0.00164	0.000943	0.00406	0.137	0.0743	0.0899	0.0171	0.011	0.000794	0.0223	0.036675	0.044158	0.015228	0.0163	0.017547	0.079593	0.035886	0.002518	0.002691	0.006217	0.086209	0.006763	0.003107	0.010217	0.017733	0.001557	0.006265	0.004756	0.002891	0.052342	0.027643	0.00472	0.007334	0.014476	0.000182
308	0.0343	0.0189	0.00428	0.00316	0.00595	0.0426	0.0581	0.017	0.00931	0.0056	0.0238	0.00675	0.00281	0.00273	0.00382	0.00223	0.00437	0.159	0.0677	0.0607	0.0185	0.00907	0.00218	0.0174	0.037989	0.041523	0.016725	0.021081	0.022041	0.07743	0.035573	0.002499	0.002863	0.004389	0.104475	0.008595	0.002764	0.013072	0.017733	0.002757	0.007414	0.001919	0.002178	0.066662	0.031391	0.004075	0.007757	0.013367	0
310	0.0312	0.0175	0.00454	0.00453	0.00366	0.0379	0.0528	0.0143	0.0112	0.00684	0.019	0.00703	0.00246	0.00163	0.00311	0.00295	0.00541	0.184	0.0509	0.0422	0.0196	0.00964	0.00354	0.0124	0.038267	0.038592	0.015703	0.017751	0.026136	0.074031	0.033606	0.002393	0.004471	0.003678	0.111605	0.012956	0.003625	0.018911	0.017733	0.001966	0.008675	0.001268	0.00258	0.077858	0.035744	0.002768	0.007197	0.012442	0.000837
312	0.0272	0.0157	0.00347	0.00477	0.000716	0.0338	0.0519	0.014	0.012	0.00933	0.0163	0.00687	0.00336	0.00407	0.00485	0.00343	0.00658	0.21	0.0392	0.0308	0.0215	0.00826	0.0045	0.00944	0.040525	0.034995	0.014472	0.013158	0.027064	0.070882	0.032199	0.003107	0.004847	0.003643	0.111151	0.012344	0.003571	0.016679	0.019231	0.003113	0.00886	0.002195	0.003672	0.071601	0.045218	0.001644	0.006824	0.011835	0.001132
314	0.0253	0.0174	0.00253	0.00514	0.000423	0.0328	0.0529	0.0154	0.0133	0.0158	0.0131	0.00568	0.00388	0.0037	0.00489	0.00155	0.00703	0.231	0.0296	0.0219	0.0222	0.00748	0.00522	0.00811	0.041859	0.033073	0.013938	0.014656	0.027516	0.06484	0.031103	0.003139	0.003974	0.002947	0.118158	0.011377	0.003692	0.011935	0.020438	0.003506	0.008771	0.002851	0.004513	0.064182	0.050351	4.11e-05	0.006314	0.012168	0.000906
316	0.0234	0.0215	0.00224	0.00805	0.00149	0.0335	0.057	0.0145	0.0153	0.028	0.0111	0.00615	0.00616	0.00292	0.00471	0.000454	0.00659	0.255	0.021	0.0185	0.0217	0.00776	0.00579	0.00585	0.042435	0.033363	0.019013	0.01823	0.029323	0.059784	0.031192	0.00238	0.00334	0.004389	0.127632	0.008453	0.004026	0.008951	0.01917	0.001929	0.007518	0.003298	0.004966	0.061303	0.052145	0.000662	0.005189	0.013456	0.000914
318	0.0212	0.0253	0.00156	0.00767	0.00368	0.0329	0.069	0.0149	0.019	0.0491	0.011	0.00614	0.00824	0.00354	0.00378	2.56e-05	0.0046	0.24	0.0149	0.0159	0.0208	0.00875	0.00547	0.00474	0.042465	0.033354	0.030168	0.015841	0.031406	0.053675	0.030097	0.002082	0.003518	0.004389	0.132077	0.007119	0.004026	0.005472	0.01669	0.001557	0.00745	0.004753	0.005487	0.058141	0.052676	0.002412	0.004177	0.013606	0.000913
320	0.0241	0.0272	0.000953	0.00601	0.00309	0.0299	0.0858	0.0119	0.0259	0.0801	0.0103	0.00505	0.00931	0.00356	0.0034	0.000243	0.00382	0.19	0.0123	0.0171	0.0192	0.00944	0.00528	0.00372	0.042771	0.030877	0.031774	0.013234	0.0339	0.049294	0.025983	0.00192	0.003709	0.003629	0.131358	0.01045	0.004753	0.005234	0.013893	0.000348	0.007458	0.005799	0.005965	0.05308	0.05071	0.002225	0.002842	0.013484	0.001004
322	0.0256	0.0304	0.000579	0.00839	0.00175	0.0277	0.096	0.0117	0.0345	0.111	0.00849	0.00419	0.00968	0.00459	0.00656	0.000414	0.00212	0.202	0.0141	0.0214	0.0203	0.00598	0.00467	0.00342	0.042165	0.027678	0.020663	0.014828	0.035893	0.050961	0.022136	0.001898	0.004114	0.002905	0.12719	0.012344	0.005593	0.008474	0.011777	0.000778	0.005065	0.006229	0.005856	0.04616	0.047964	0.000869	0.001961	0.01331	0
324	0.0299	0.0337	0.000204	0.00379	0.00109	0.024	0.118	0.0104	0.048	0.161	0.00767	0.00501	0.00996	0.00503	0.00767	0.00131	0.00157	0.263	0.0174	0.0274	0.0211	0.00429	0.00465	0.00396	0.041219	0.025908	0.012045	0.019338	0.036287	0.053491	0.019118	0.001661	0.004447	0.002926	0.126449	0.010754	0.005525	0.005857	0.012517	0.000778	0.004923	0.006045	0.005269	0.035496	0.044229	0	0.001422	0.012543	0
326	0.0378	0.0437	0.000425	0.00256	0.00061	0.0172	0.14	0.0059	0.0736	0.225	0.00815	0.00522	0.00919	0.00406	0.00826	0.00259	0.000888	0.324	0.0179	0.0329	0.0203	0.00331	0.00401	0.00329	0.039434	0.024362	0.023824	0.02766	0.036018	0.05158	0.018112	0.001289	0.003808	0.003257	0.128163	0.012141	0.004789	0.002984	0.01356	0.000778	0.00619	0.003097	0.004817	0.026245	0.041731	0	0.001126	0.010143	0.00029
328	0.0583	0.059	0.00136	0.00177	0.00526	0.0152	0.166	0.00592	0.111	0.3	0.00815	0.00512	0.00927	0.00536	0.00979	0.00366	0.000893	0.385	0.0168	0.0374	0.0193	0.00309	0.00584	0.00257	0.034893	0.023862	0.043576	0.032193	0.036472	0.046769	0.015832	0.001332	0.003709	0.002153	0.121221	0.008656	0.00278	0.005968	0.014604	0.001076	0.005012	0.00229	0.004416	0.023231	0.042052	0.000117	0.001041	0.005962	0.001091
330	0.117	0.0808	0.00168	0.00245	0.00935	0.0134	0.198	0.00699	0.166	0.376	0.00738	0.00599	0.00933	0.00238	0.013	0.00382	0.00111	0.446	0.0141	0.0371	0.0188	0.00153	0.00698	0.00304	0.028355	0.025845	0.045165	0.023291	0.037047	0.046519	0.012074	0.001249	0.004238	0.004754	0.11387	0.006864	0.00068	0.006242	0.015466	0	0.005012	0.00408	0.004256	0.024793	0.037538	0.000316	0.000968	0.002752	0.002082
332	0.209	0.125	0.00196	0.000256	0.00985	0.0125	0.23	0.00815	0.244	0.443	0.00559	0.00619	0.00839	0.00318	0.0139	0.00393	0.000431	0.472		0.0358	0.0216	0.00164	0.00665	0.00325	0.023011	0.02889	0.032193	0.013218	0.036467	0.041826	0.009769	0.001619	0.003771	0.011481	0.120594	0.013525	0.000695	0.003786	0.012517	0.00101	0.007533	0.004702	0.004843	0.029057	0.035472	9.66e-05	0.000853	0.002567	0.002907
334	0.327	0.195	0.00246	0.0021	0.0062	0.0128	0.27	0.00775	0.287	0.491	0.0049	0.00532	0.00729	0.00432	0.0119	0.005	0.000214	0.434		0.0331	0.024	0.00144	0.00688	0.00288	0.020381	0.030369	0.026321	0.009951	0.034802	0.038068	0.008451	0.001239	0.003204	0.021684	0.125951	0.018394	0.001375	0.009483	0.012398	0.002591	0.007533	0.008703	0.005331	0.031719	0.034619	0.000302	0.000745	0.003541	0.002171
336	0.43	0.265	0.00304	0.00451	0.00708	0.0111	0.341	0.00655	0.306	0.526	0.00432	0.00587	0.00669	0.00447	0.0104	0.00613	0.000141	0.523		0.033	0.0234	0.00237	0.00847	0.00223	0.021226	0.029117	0.029185	0.008727	0.037495	0.040231	0.006598	0.000159	0.003672	0.033702	0.129358	0.016499	0.00226	0.019571	0.010431	0.002865	0.006265	0.010603	0.00503	0.030287	0.03379	0.000884	0.000492	0.003806	0.002703
338	0.496	0.323	0.00411	0.00173	0.00833	0.00732	0.432	0.00776	0.348	0.55	0.00479	0.00513	0.0055	0.00323	0.0108	0.00676	0.000364	0.614		0.0333	0.0221	0.00523	0.0092	0.00163	0.0264	0.025974	0.028241	0.008351	0.043891	0.042271	0.008101	5.79e-05	0.003961	0.045574	0.134759	0.013373	0.003254	0.014131	0.008403	0.002099	0.006273	0.010112	0.004631	0.031273	0.035485	0.00105	2.69e-05	0.005723	0.00266
340		0.32	0.00426	0.00116	0.00616	0.00532	0.438	0.00704	0.407	0.543	0.00525	0.00462	0.00451	0.00405	0.00923	0.00729	0.00133	0.696		0.031	0.022	0.00529	0.00872	0.00203	0.032207	0.024023	0.024105	0.013865	0.047608	0.041776	0.012482	0	0.004491	0.055733	0.140115	0.015216	0.004453	0.008035	0.011446	0.000224	0.00628	0.009148	0.004238	0.031044	0.042918	0.003477	0.000205	0.006156	0.003364
342		0.27	0.0052	0.0051	0.00383	0.00449	0.431	0.00517	0.473	0.509	0.00697	0.00472	0.0036	0.00452	0.00927	0.00722	0.00221	0.735		0.0273	0.0238	0.00313	0.00939	0.00278	0.033081	0.024041	0.021287	0.026396	0.049941	0.040366	0.015246	0.000416	0.004238	0.065421	0.156705	0.016651	0.004985	0.005968	0.011477	0.000778	0.006243	0.007589	0.003389	0.032902	0.049114	0.005078	0.000384	0.005683	0.003769
344		0.21	0.0059	0.00997	0.00465	0.00616	0.476	0.00404	0.53	0.474	0.00887	0.00489	0.00478	0.00463	0.00854	0.00729	0.0017	0.758		0.0216	0.0248	0.00177	0.0103	0.00334	0.03038	0.024862	0.020438	0.030478	0.051651	0.038521	0.014329	0.000825	0.004226	0.071478	0.1659	0.015522	0.003576	0.008951	0.008345	0.000778	0.004982	0.007435	0.002975	0.04493	0.050017	0.005737	0.00079	0.005957	0.004178
346			0.00611	0.0105	0.00351	0.00635	0.381	0.00351	0.644	0.443	0.0112	0.00412	0.00334	0.00465	0.0092	0.00626	0.000744	0.738		0.0146	0.0261	0.000837	0.00968	0.00286	0.024488	0.022769	0.019474	0.025673	0.052122	0.047923	0.011743	0	0.003684	0.074786	0.175008	0.015929	0.002684	0.014919	0.008345	0.001557	0.00748	0.006452	0.003315	0.07373	0.050376	0.008867	0.00119	0.006028	0.004178
348			0.00585	0.0123	0.00159	0.00276	0.277	0.00341	0.781	0.387	0.0135	0.00423	0.00154	0.00377	0.0132	0.00677	0.00116	0.632		0.00881	0.0263	0.00225	0.00803	0.00159	0.02043	0.017406	0.015628	0.022585	0.051378	0.05513	0.0101	5.16e-05	0.002649	0.076835	0.18941	0.022794	0.004345	0.010506	0.008251	0.000778	0.006176	0.005288	0.003501	0.107159	0.05071	0.01047	0.00167	0.007484	0.004061
350			0.00734	0.00935	0.00087	0.0014	0.257	0.00235	0.863	0.314	0.0145	0.00481	0.0014	0.000457	0.0169	0.0095	0.0024	0.46			0.0245	0.00412	0.00678	0.00191	0.020302	0.012492	0.007961	0.024908	0.052513	0.059037	0.010795	0.00049	0.002459	0.072041	0.201793	0.024586	0.005055	0.008823	0.005216	0.001101	0.005065	0.006239	0.002869	0.135992	0.04669	0.005965	0.003198	0.007093	0.004212
352			0.00895	0.00817	0.00056	0.0021	0.334	0.00188	0.91	0.26	0.0177	0.0054	0.00231	0.000677	0.0203	0.0121	0.0038	0.296			0.0219	0.00598	0.00487	0.00266	0.023898	0.010354	0.001652	0.026894	0.063236	0.05703	0.010877	0.00144	0.00268	0.092528	0.208713	0.020797	0.002696	0.005583	0.003129	0.000778	0.008831	0.006899	0.002402	0.179219	0.043289	0.006545	0.002923	0.005514	0.00162
354			0.0108	0.0107	0.00113	0.000908	0.488	0.00199	0.923	0.229	0.0199	0.00513	0.00133	0.00129	0.0262	0.0135	0.00595	0.184				0.00807	0.00484	0.00331	0.025277	0.010473	7.53e-05	0.023648	0.084106	0.049863	0.01324	0.0019	0.002649	0.124284	0.215108	0.015776	0.001111	0.010124	0.003129	0.000915	0.011277	0.00338	0.002562	0.252673	0.040246	0.010899	0.002529	0.006359	0.000147
356			0.0142	0.0105	0.00108	0.000677	0.64	0.00216	0.91	0.214	0.0228	0.00433	0.00117	0.00291	0.0328	0.0141	0.00753	0.112				0.0126	0.00685	0.00376	0.024608	0.011055	0.000972	0.025772	0.0982	0.039897	0.013972	0.001527	0.003179	0.167085	0.233779	0.016907	0.000954	0.015963	0.003345	0.000902	0.008696	0.004535	0.002868	0.339423	0.033666	0.005673	0.002355	0.005729	0.001714
358			0.0176	0.00445	0.00206	0.0015	0.708	0.00244	0.954	0.219	0.0283	0.00392	0.00181	0.00429	0.0378	0.0144	0.00941	0.0643				0.0161	0.00764	0.00435	0.028458	0.012541	0.009973	0.03803	0.089398	0.040561	0.012941	0.000738	0.003179	0.214499	0.251801	0.013525	0.001035	0.014919	0.002333	0.003001	0.009943	0.005388	0.003816	0.420026	0.027928	0.000797	0.001518	0.003693	0.002896
360			0.0181	0.00125	0.00883	0.00736	0.705	0.000263	0.978	0.233	0.0381	0.00441	0.00244	0.00506	0.0463	0.0152	0.0112	0.0399				0.0179	0.00831	0.00549	0.031712	0.014488	0.02494	0.048423	0.066894	0.045934	0.015017	0.000833	0.00244	0.248048	0.262363	0.007476	0.000684	0.010363	0.003618	0.003792	0.012441	0.007215	0.004411	0.474754	0.020531	0.002201	0.002138	0.002912	0.002677
362			0.0194		0.0115	0.0123	0.642	8.12e-05	0.989	0.242	0.0514	0.00522	0.00094	0.0077	0.0565	0.0166	0.014	0.0372				0.0175	0.00853	0.00491	0.029474	0.015802	0.038616	0.052389	0.054047	0.050822	0.015074	0.002082	0.002852	0.326721	0.266374	0.005072	0.000216	0.011276	0.004172	0.003113	0.010024	0.007246	0.004271	0.539969	0.018082	0.006839	0.003995	0.003799	0.002627
364			0.0181		0.0125	0.0182	0.422	0.000445	1	0.262	0.0694	0.00589	0.000288	0.00992	0.0706	0.0183	0.0156	0.0401				0.0184	0.00947	0.00317	0.022893	0.018272	0.0577	0.054722	0.055183	0.053675	0.015971	0.00288	0.002248	0.405615	0.269478	0.002566	0.000162	0.011935	0.004878	0.001631	0.008771	0.008552	0.003936	0.575352	0.01833	0.009726	0.003615	0.003384	0.003617
366			0.017		0.0116	0.0255	0.217	0.000782	0.975	0.3	0.0957	0.00602	0.00019	0.0116	0.0885	0.0177	0.0141	0.0424				0.0158	0.00947	0.00163	0.017869	0.019557	0.0803	0.055514	0.057678	0.050097	0.018003	0.003252	0.002045	0.412566	0.270651	0.002475	0	0.011532	0.003499	0.002397	0.006154	0.008628	0.004491	0.523225	0.018342	0.012263	0.004051	0.004007	0.003046
368			0.0197		0.0127	0.0341	0.122	0.00225	0.938	0.329	0.128	0.00461	0.000134	0.0141	0.113	0.0163	0.0101	0.0415				0.0123	0.00911	0.0014	0.016482	0.015464	0.09742	0.054491	0.057678	0.042244	0.020277	0.002792	0.00106	0.378469	0.28163	0.003239	4.56e-05	0.006242	0.003928	0.002384	0.005131	0.006479	0.005562	0.353283	0.01875	0.009397	0.004058	0.003439	0.002724
370			0.0256		0.0115	0.0454	0.0734	0.00182	0.904	0.338	0.169	0.00473	0.00161	0.0168	0.123	0.0189	0.0118	0.0347				0.00761	0.00901	0.00225	0.016728	0.01162	0.112305	0.049664	0.056786	0.038213	0.020321	0.002207	0.00053	0.332177	0.303447	0.007486	0.000808	0.000289	0.002086	0.002335	0.007518	0.005154	0.00525	0.17236	0.018058	0.008166	0.002999	0	0.004912
372			0.0295		0.00804	0.0552	0.0498	0.00274	0.869	0.343	0.223	0.0039	0.00431	0.0189	0.134	0.0203	0.0149	0.024				0.00335	0.00751	0.00272	0.016093	0.013168	0.126961	0.041425	0.05366	0.036	0.019882	0.002391	0.000967	0.268525	0.320907	0.011162	0.001359	0.008969	0.003129	0.003138	0.00989	0.004028	0.004789	0.089015	0.016771	0.008495	0.002749	0.001084	0.006199
374			0.0382		0.00878	0.0614	0.0512	0.00256	0.839	0.355	0.297	0.00449	0.00451	0.0227	0.187	0.0197	0.0184	0.0138				0.00176	0.00752	0.00253	0.012756	0.015626	0.139529	0.0348	0.050678	0.036514	0.019265	0.002407	0.001953	0.188195	0.337449	0.014596	0.001783	0.011935	0.004172	0.005448	0.010166	0.005763	0.005164	0.064243	0.017637	0.011918	0.005742	0.003824	0.007926
376			0.0519		0.011	0.0665	0.0577	0.00268	0.855	0.381	0.394	0.00426	0.00401	0.0264	0.268	0.0198	0.0226					0.00154	0.00748	0.00187	0.011893	0.015183	0.149255	0.036836	0.051663	0.039362	0.018125	0.002558	0.002384	0.116999	0.355995	0.020837	0.002684	0.017425	0.003129	0.005448	0.010024	0.007737	0.005162	0.051708	0.017761	0.016681	0.006194	0.00325	0.009843
378			0.0696			0.0714	0.0877	0.0037	0.864	0.448	0.501	0.00502	0.00417	0.029	0.308	0.0191	0.0266					0.00167	0.00597	0.00278	0.010054	0.013626	0.156075	0.046219	0.055462	0.038593	0.018366	0.002157	0.001436	0.082989	0.37357	0.020288	0.002069	0.014185	0.003129	0.003891	0.007831	0.00503	0.004577	0.044456	0.020469	0.016692	0.002352	0.002856	0.011118
380			0.0942			0.073	0.117	0.00329	0.844	0.538	0.603	0.00553	0.00501	0.0333	0.319	0.0179	0.028					0.00365	0.00464	0.00468	0.00876	0.012155	0.160711	0.05495	0.058085	0.037533	0.018278	0.002129	0.001442	0.085718	0.383354	0.016907	0.00126	0.009447	0.002546	0.003138	0.007682	0.000641	0.00375	0.035814	0.021273	0.015387	0.001282	0.004007	0.011764
382			0.132			0.0677	0.194	0.00183	0.82	0.634	0.686	0.0049	0.00395	0.0415	0.349	0.0159	0.0248					0.00372	0.00562	0.0055	0.006056	0.010279	0.162922	0.060899	0.055688	0.041151	0.018653	0.003748	0.001713	0.089422	0.390252	0.016489	0.001331	0.009575	0.003559	0.00467	0.008771	1.34e-05	0.0031	0.028652	0.018998	0.01776	0.003134	0.003968	0.012377
384			0.221			0.0638	0.254	0.00172	0.833	0.71	0.776	0.00509	0.00346	0.0465	0.407	0.014	0.0178					0.00365	0.00682	0.00669	0.00458	0.007075	0.161291	0.06599	0.050395	0.044445	0.020621	0.003748	0.001984	0.090537	0.392532	0.016907	0.00255	0.009703	0.003773	0.006226	0.01253	0	0.002451	0.026962	0.020086	0.023489	0.004976	0.000652	0.014638
386			0.376			0.103	0.324	0.00109	0.838	0.728	0.861	0.00492	0.0041	0.0486	0.45	0.0114	0.0112					0.0033	0.00695	0.00985	0.007794	0.003404	0.155342	0.073948	0.048419	0.043346	0.020124	0.002865	0.000795	0.098597	0.377267	0.0149	0.004626	0.008951	0.00276	0.006226	0.017916	0.000437	0.001997	0.027921	0.017748	0.029968	0.003042	0.000741	0.019345
388			0.476			0.165	0.409	0.00311	0.82	0.704	0.876	0.00432	0.0029	0.0486	0.459	0.0107	0.00781					0.000123	0.00702	0.0138	0.005928	0.002408	0.151313	0.076156	0.050236	0.046418	0.01871	0.002643	0.000428	0.105509	0.347822	0.012996	0.004371	0.005968	0.003129	0.006152	0.017736	0.000134	0.002214	0.025111	0.020086	0.028766	0.001231	0.000927	0.023685
390			0.541			0.251	0.443	0.00281	0.796	0.648	0.814	0.00646	0.00256	0.0651	0.462	0.0104	0.00605					2.81e-05	0.00649	0.0176	0.00472	0.003079	0.151651	0.065492	0.053991	0.051401	0.014367	0.004165	0.001622	0.123608	0.336865	0.012883	0.003791	0.008951	0.00448	0.005361	0.017542	0.002004	0.002578	0.025057	0.0235	0.028768	0.000778	0.000535	0.025282
392			0.532			0.32	0.374	0.00217	0.764	0.56	0.737	0.00742	0.00213	0.0785	0.455	0.0115	0.00655					0.00192	0.00749	0.0221	0.00594	0.003085	0.151957	0.054135	0.059033	0.056508	0.009107	0.004882	0.002009	0.133619	0.332871	0.011672	0.005168	0.011935	0.005704	0.004471	0.018586	0.00213	0.002436	0.027571	0.022213		0.00161	0.000228	0.024663
394			0.576			0.381	0.275	0.00378	0.724	0.461	0.671	0.00719	0.0024	0.0863	0.468	0.012	0.00905					0.00312	0.00818	0.0257	0.008793	0.003186	0.144212	0.052201	0.062246	0.057259	0.00421	0.004719	0.002592	0.137667	0.325724	0.010032	0.005503	0.011935	0.004722	0.003891	0.016506	0.001911	0.00157	0.02882	0.023537		0.001411	0.000807	0.02375
396			0.759			0.369	0.24	0.00454	0.671	0.366	0.615	0.00694	0.00198	0.0897	0.475	0.0126	0.0133					0.0044	0.00813		0.012426	0.003872	0.12717	0.058725	0.062803	0.063641	0.002012	0.005059	0.002077	0.149419	0.332633	0.018415	0.005403	0.013397	0.004783	0.005572	0.01423	0.002042	0.000896	0.027408	0.029684		0.000956	0.002496	0.022484
398			1			0.358	0.208	0.00183	0.622	0.31	0.558	0.00663	0.00153	0.0942	0.488	0.0129	0.02					0.00823	0.00771		0.015574	0.004057	0.109505	0.060107	0.063095	0.067343	0.001006	0.004998	0.001763	0.161386	0.347212	0.030381	0.006561	0.013269	0.006073	0.007783	0.015036	0.002062	0.001669	0.027287	0.034631		0.005376	0.005727	0.019232
400						0.357	0.154	0.000247	0.599	0.248	0.509	0.00811	0.00149	0.103	0.446	0.0111	0.0245					0.0103	0.00675		0.013322	0.005398	0.092372	0.0504	0.063781	0.066416	0.00028	0.004806	0.002753	0.166488	0.347956	0.039007	0.007406	0.013141	0.006259	0.009339	0.016527	0.001114	0.002332	0.027219	0.037105			0.006893	0.013983
402						0.342	0.104	0.00013	0.563	0.214	0.481	0.00849	0.00191	0.105	0.384	0.00944	0.0295					0.0106	0.00442		0.007931	0.007009	0.07539	0.03734	0.064087	0.066584	0.001102	0.004291	0.003365	0.179304	0.348692	0.049029	0.006122	0.008951	0.004047	0.008722	0.018035	8.86e-05	0.002404	0.029881				0.006377	0.014316
404						0.323	0.0616	0.000412	0.524	0.209	0.478	0.00724	0.00229	0.106	0.34	0.00821	0.0319					0.0121	0.00382		0.002711	0.00678	0.061152	0.034133	0.066804	0.069082	0.000955	0.003102	0.003781	0.197144	0.347665	0.050862	0.005576	0.008951	0.004172	0.0064	0.016036	0.000324	0.002317					0.006893	0.01443
406						0.307	0.0454	0.00159	0.502	0.219	0.507	0.00835	0.00189	0.109	0.289	0.00807	0.0314					0.0137	0.0026		0.004318	0.006875	0.051295	0.047691	0.072314	0.067833	6.04e-06	0.002259	0.003245	0.243336	0.33945	0.050913	0.005656	0.014919	0.005216	0.006226	0.015036	2.47e-05	0.002076					0.00793	0.013405
408						0.279	0.0627	0.0036	0.479	0.225	0.55	0.00985	0.00101	0.123	0.236	0.00805	0.0278					0.0136	0.00171		0.006258	0.010969	0.043509	0.073401	0.074903	0.064394	0.003019	0.002209	0.002649	0.294718	0.327064	0.049518	0.005584	0.020887	0.007268	0.006806	0.015036	0.000784	0.001783					0.011593	0.010297
410						0.236	0.0957	0.00531	0.434	0.237	0.575	0.00957	0.000194	0.142	0.181	0.00825	0.0212					0.0149	0.00139		0.007106	0.015893	0.03802	0.098675	0.071577	0.060877	0.003019	0.003539	0.00233	0.345748	0.345313	0.048734	0.005183	0.016047	0.006259	0.006015	0.014059	0.003733	0.002065					0.015269	0.007529
412						0.204	0.13	0.0063	0.42	0.249	0.583	0.00931	2.38e-05	0.178	0.145	0.00713	0.0153					0.0157	0.0019		0.006534	0.018548	0.034918	0.117878	0.066261	0.0662	0.003019	0.004082	0.00248	0.392986	0.372029	0.042919	0.004505	0.012371	0.006259	0.005448	0.011843	0.005951	0.002202					0.020797	0.009012
414						0.15	0.148	0.00789	0.406	0.241	0.562	0.00898	8.26e-05	0.201	0.124	0.00559	0.014					0.0135			0.007499	0.018143	0.033339	0.126935	0.066174	0.064244	0.003853	0.002976	0.002426	0.415944	0.388646	0.038987	0.004572	0.01821	0.006259	0.005684	0.012239	0.006185	0.001728					0.02087	0.009633
416						0.125	0.127	0.00906	0.384	0.219	0.507	0.0079	0.000808	0.23	0.112	0.00515	0.0152								0.009926	0.016602	0.032324	0.12513	0.069332	0.062392	0.004025	0.00341	0.002119	0.404981	0.390996	0.032469	0.005368	0.026854	0.00617	0.00467	0.015991	0.006399	0.00138					0.024702
418						0.164	0.0859	0.00879	0.374	0.193	0.443	0.00957	0.00234	0.272	0.112	0.00586	0.0159								0.015538	0.01367	0.034403	0.130594	0.071016	0.067069	0.005292	0.004547	0.001325	0.370689	0.387041	0.025553	0.003982	0.026854	0.00602	0.005709	0.016931	0.007728	0.001359					0.02957
420						0.202	0.067	0.00889	0.343	0.172	0.384	0.0101	0.00245	0.276	0.125	0.00617	0.0175								0.0163	0.010299	0.043071	0.163111	0.066809	0.071182	0.007744	0.004188	0.000795	0.461099	0.388624	0.018597	0.001636	0.023948	0.00328	0.005448	0.016916	0.008613	0.001274					0.029294
422						0.248	0.0586	0.01	0.323	0.183	0.317	0.00994	0.0019	0.271	0.131	0.00601	0.0184								0.011412	0.009196	0.053618	0.197033	0.063366	0.079962	0.008356	0.005963	1.7e-05	0.527137	0.397149	0.014126	0.001711	0.024282	0.005216	0.00467	0.015036	0.009678	0.001402					0.027668
424						0.32	0.0509	0.0104	0.313	0.233	0.245	0.012	0.00369	0.256	0.141	0.00584	0.0199								0.00728	0.010839	0.062363	0.207981	0.066062	0.089459	0.006254	0.007002	0.000254	0.549127	0.405242	0.013138	0.00314	0.024536	0.006048	0.004968	0.015961	0.012236	0.001808					0.028758
426						0.379	0.0417	0.00947	0.278	0.294	0.176	0.0121	0.00538	0.256	0.165	0.00668	0.0205								0.008223	0.016811	0.065644	0.194186	0.066589	0.097335	0.008177	0.006463	0.001585	0.539054	0.414722	0.010562	0.004699	0.020887	0.004172	0.008093	0.020965	0.013706	0.001959					0.029636
428						0.427	0.0303	0.00781	0.234	0.365	0.115	0.0132	0.00569	0.239	0.191	0.00683	0.0185								0.010127	0.027813	0.06144	0.178463	0.068408	0.106157	0.012558	0.005966	0.001325	0.511245	0.42807	0.009961	0.005368	0.020887	0.003402	0.008238	0.024717	0.014373	0.001313					0.033444
430						0.439	0.0177	0.00494	0.201	0.442	0.0692	0.0149	0.00623	0.211	0.208	0.00639	0.0158								0.009969	0.035036	0.051266	0.178727	0.073845	0.119875	0.014087	0.005603	0.00053	0.474355	0.434481	0.010063	0.004885	0.02387	0.004913	0.008561	0.020048	0.015295	0.001355					0.039704
432						0.377	0.00931	0.00232	0.183	0.486	0.0413	0.0147	0.00577	0.184	0.218	0.00639	0.0115								0.006532	0.034019	0.049331	0.183089	0.077058	0.129891	0.016392	0.005288	0.000544	0.560775	0.439233	0.01269	0.004027	0.01875	0.005216	0.008991	0.014678	0.014614	0.002724					0.046255
434						0.299	0.00474	0.00251	0.167	0.473	0.026	0.0122	0.00585	0.163	0.199	0.00614									0.003625	0.029625	0.064991	0.177358	0.082782	0.12905	0.018041	0.004525	0.0011	0.628105	0.443907	0.016	0.004581	0.017903	0.004172	0.009757	0.015402	0.014548	0.003704					0.049816
436						0.242	0.00321	0.00484	0.163	0.399	0.0184	0.00969	0.006	0.157	0.174	0.00595									0.003487	0.028852	0.075052	0.160122	0.087552	0.113772	0.01885	0.004402	0.001616	0.655872	0.443351	0.014991	0.005871	0.02387	0.006003	0.009745	0.017408	0.01447	0.003397					0.055048
438						0.193	0.00355	0.0067	0.166	0.311	0.0157	0.00942	0.00511	0.166	0.151	0.00671									0.005797	0.031527	0.0672	0.139665	0.088409	0.096582	0.018194	0.004394	0.001357	0.636264	0.430064	0.012518	0.00621	0.025622	0.006683	0.008561	0.01667	0.015532	0.002643					0.060326
440						0.149	0.00422	0.0078	0.162	0.24	0.0156	0.0089	0.0049	0.198	0.128	0.00622									0.006921	0.032273	0.051055	0.128057	0.093539	0.079955	0.017869	0.005385	0.001176	0.573464	0.411183	0.014156	0.004376	0.025231	0.006847	0.007783	0.015036	0.017393	0.002299					0.059734
442						0.1	0.00362	0.00876	0.157	0.175	0.0165	0.0103	0.00488	0.231	0.106	0.00421									0.0027	0.033781	0.039852	0.126905	0.097723	0.069232	0.017316	0.005169	0.002119	0.49438	0.391186	0.015796	0.002191	0.016408	0.006817	0.007046	0.015894	0.02012	0.001563					0.061478
444						0.079	0.00272	0.00931	0.156	0.118	0.0177	0.0103	0.00444	0.241	0.0863	0.00273									0.001801	0.036425	0.03559	0.12388	0.105523	0.053541	0.015259	0.004048	0.001854	0.422531	0.375039	0.019127	0.000853	0.013552	0.005742	0.008561	0.011277	0.020822	0.001072					0.066226
446						0.0983	0.00283	0.00984	0.146	0.0888	0.0172	0.00868	0.00602	0.232	0.0698	0.00224									0.002871	0.037606	0.036577	0.118452	0.11786	0.04537	0.012195	0.001761	0.001589	0.3748	0.363855	0.021245	0	0.011935	0.004669	0.007004	0.005422	0.020203	0.001438
448						0.12	0.00455	0.0104	0.123	0.076	0.0177	0.00855	0.00833	0.249	0.0582	0.00189									0.004673	0.036861	0.041405	0.11639	0.124125	0.046569	0.014864	0.000212	0.001854	0.380413	0.365018	0.017762	0.00048	0.01568	0.006259	0.007451	0.005012	0.017919	0.00149
450						0.147	0.00927	0.0117	0.101	0.0687	0.0203	0.00789	0.00969	0.289	0.0507	0.00158									0.007262	0.037239	0.041012	0.114668	0.125794	0.053156	0.013991	8.41e-05	0.002314	0.415094	0.380241	0.012966	0.001818	0.014919	0.005823	0.008242	0.007943	0.015883	0.001702
452						0.156	0.015	0.013	0.0977	0.0759	0.0206	0.00768	0.0124	0.326	0.0439	0.00194									0.008779	0.036445	0.039174	0.106152	0.124302	0.050972	0.010075	0	0.002195	0.446378	0.414539	0.009431	0.002401	0.014063	0.006259	0.007311	0.010024	0.016247	0.002318
454						0.173	0.0273	0.0132	0.1	0.0978	0.0181	0.00815	0.0176	0.33	0.0366	0.00279									0.009393	0.030803	0.044377	0.093907	0.123681	0.04712	0.007043	0.001503	0.002302	0.4539	0.456119	0.010693	0.002738	0.008951	0.00559	0.006814	0.010464	0.014919	0.001787
456						0.233	0.0379	0.0147	0.0767	0.13	0.0158	0.00716	0.025	0.369	0.0318	0.00356									0.010455	0.024304	0.054959	0.079554	0.129679	0.038693	0.005133	0.00284	0.002296	0.504787	0.5145	0.015441	0.004869	0.008352	0.004172	0.006011	0.011366	0.011557	0.001669
458						0.281	0.0496	0.0186	0.0529	0.161	0.014	0.00553	0.0328	0.432	0.0304	0.00388									0.008762	0.020615	0.056014	0.071207	0.135064	0.046669	0.006897	0.002909	0.002119	0.616208	0.59265	0.023842	0.006227	0.011464	0.0024	0.005448	0.011277	0.010887	0.001924
460						0.313	0.0669	0.0187	0.0386	0.18	0.0126	0.00456	0.0462	0.463	0.0318	0.00474									0.006516	0.019359	0.040588	0.064251	0.132799	0.047249	0.00642	0.002032	0.001854	0.69288	0.67201	0.028741	0.008439	0.01722	0.001326	0.005183	0.016617	0.011278	0.002076
462						0.363	0.0841	0.0179	0.0251	0.19	0.0124	0.00343	0.0719	0.463	0.03	0.00533									0.003765	0.021533	0.02556	0.04742	0.130841	0.039212	0.00882	0.001989	0.002965	0.726482	0.742505	0.033671	0.010915	0.017903	0.003129	0.003357	0.015349	0.011745	0.002154
464						0.373	0.085	0.0236	0.0175	0.191	0.0108	0.00272	0.103	0.438	0.0315	0.00572									0.001859	0.024474	0.024625	0.026294	0.137243	0.035873	0.011629	0.004096	0.002953	0.76371	0.814249	0.033793	0.010843	0.014832	0.002308	0.003113	0.012828	0.012548	0.001962
466						0.337	0.0682	0.0306	0.0133	0.175	0.00783	0.00273	0.143	0.377	0.0342	0.00721									0.001075	0.022885	0.024207	0.010974	0.137049	0.034023	0.014087	0.005921	0.002119	0.73701	0.886497	0.03031	0.011601	0.006009	0.003129	0.003672	0.012045	0.013221	0.002274
468						0.292	0.0565	0.0305	0.0103	0.149	0.00568	0.00318	0.189	0.285	0.0328	0.00816									0.001131	0.021795	0.02507	0.005949	0.126079	0.025014	0.010597	0.006888	0.002775	0.699968	0.93957	0.023507	0.013241	0.005968	0.004012	0.003684	0.01177	0.013224	0.003493
470						0.233	0.0481	0.0249	0.0128	0.122	0.0039	0.00313	0.238	0.213	0.0318	0.00729									0.003889	0.022679	0.025823	0.007038	0.109995	0.012524	0.005802	0.007617	0.003444	0.717374	0.94517	0.016641	0.011978	0.009551	0.003129	0.003113	0.009524	0.013261	0.004077
472						0.182	0.0385	0.021	0.0222	0.102	0.00201	0.00404	0.3	0.252	0.0353	0.00646									0.009346	0.019425	0.026447	0.002989	0.097801	0.003578	0.006585	0.008225	0.003168	0.765941	0.895546	0.013343	0.00958	0.013218	0.003329	0.003709	0.005997	0.013361	0.003783
474						0.138	0.0287	0.0161	0.0378	0.0936	0.00208	0.00386	0.38	0.352	0.0411	0.0059									0.013356	0.014788	0.025126	0.000462	0.08938	0.001789	0.008553	0.009457	0.003132	0.787769	0.833706	0.01207	0.008488	0.015474	0.004241	0.002943	0.008995	0.012703	0.003854
476						0.103	0.0232	0.0133	0.0531	0.0851	0.00208	0.00367	0.501	0.46	0.0493	0.00551									0.013498	0.014517	0.021742	0.002188	0.082571	0.005368	0.010152	0.01076	0.004697	0.753127	0.855474	0.010999	0.008325	0.018586	0.004172	0.005291	0.012739	0.010671	0.003931
478						0.0796	0.02	0.0143	0.0765	0.0759	0.00194	0.00378	0.644	0.576	0.057	0.00453									0.01286	0.017297	0.019141	0.004936	0.075523	0.010055	0.010655	0.013017	0.00743	0.701211	0.97084	0.009126	0.008651	0.012747	0.005216	0.004814	0.011666	0.011414	0.003673
480						0.069	0.0148	0.0151	0.111	0.0587	0.00193	0.00255	0.762	0.685	0.0552	0.00455									0.009634	0.019039	0.020207	0.011383	0.071463	0.016688	0.009056	0.016626	0.009825	0.793922	1	0.010531	0.006871	0.009891	0.006237	0.001689	0.009666	0.013727	0.003722
482						0.0606	0.0116	0.0155	0.132	0.0335	0.00166	0.00143	0.798	0.776	0.0559	0.00409									0.005758	0.017783	0.024	0.015663	0.070849	0.014777	0.009706	0.019007	0.012712	0.876193	0.809763	0.013087	0.003867	0.016835	0.007302	0.000778	0.011985	0.013712	0.003405
484						0.0557	0.01	0.0147	0.133	0.0206	0.000714	0.00192	0.815	0.872	0.0616	0.0036									0.005079	0.017092	0.030931	0.019065	0.071929	0.019681	0.011908	0.019417	0.016097	0.916333	0.546636	0.012548	0.002342	0.017903	0.008345	0.001557	0.018795	0.012687	0.002819
486						0.0537	0.00738	0.0108	0.127	0.0155	0.000485	0.00188	0.85	0.944	0.0672	0.00382									0.001259	0.017439	0.037097	0.020424	0.070724	0.022089	0.009934	0.018849	0.020565	0.906731	0.384261	0.011295	0.004568	0.014919	0.009388	0.001557	0.02242	0.011864	0.003169
488						0.0526	0.00546	0.0108	0.116	0.014	0.000671	0.000511	0.874	1	0.0723	0.00409									0	0.017661	0.038492	0.018966	0.072418	0.020824	0.009629	0.017076	0.025733	0.8757	0.313934	0.007353	0.007692	0.019433	0.008345	0.00303	0.021301	0.010977	0.004093
490						0.0537	0.00663	0.0153	0.113	0.0233	0.000265	0	0.905	0.999	0.0761	0.00313									0.000203	0.019333	0.040004	0.012261	0.076566	0.0186	0.011342	0.014224	0.032083	0.874168	0.268662	0.008218	0.006149	0.025273	0.005216	0.002405	0.021301	0.011058	0.003933
492						0.058	0.006	0.0194	0.127	0.0436	0.00105	0.000755	0.934	0.941	0.0798	0.00278									0.000888	0.019961	0.039112	0.00907	0.078413	0.014313	0.013068	0.010164	0.039587	0.875478	0.229309	0.007069	0.002695	0.026854	0.005216	0.003113	0.024971	0.010692	0.003874
494						0.0666	0.00761	0.022	0.159	0.0706	0.00252	0.00138	0.939	0.804	0.0824	0.00231									0.000831	0.019356	0.037432	0.006272	0.070473	0.01361	0.013685	0.011083	0.047153	0.909393	0.20007	0.005816	0.004702	0.027546	0.007066	0.00238	0.028744	0.010959	0.004704
496						0.0736	0.00867	0.0186	0.176	0.108	0.00164	0.00224	0.905	0.622	0.0749	0.00278									0.007327	0.021946	0.039092	0.005141	0.06689	0.011639	0.009043	0.012915	0.056423	0.958502	0.182993	0.007659	0.00692	0.025837	0.007812	0.00467	0.028223	0.011204	0.004408
498						0.078	0.00914	0.013	0.175	0.164	0.00101	0.00214	0.848	0.475	0.071	0.00357									0.018587	0.024619	0.040337	0.016174	0.066943	0.011336	0.004025	0.012958	0.073531	1	0.17103	0.009299	0.008784	0.026854	0.009838	0.003871	0.024456	0.0123	0.003432
500						0.0823	0.0108	0.00816	0.155	0.235	0.00192	0.00216	0.74	0.386	0.0675	0.0047									0.02462	0.025995	0.034597	0.027224	0.06275	0.01127	0.000153	0.011245	0.100027	0.994199	0.155791	0.010043	0.011588	0.020887	0.00906	0.005456	0.021943	0.012949	0.002999
502						0.0919	0.0129	0.00432	0.205	0.283	0.00516	0.00318	0.625	0.322	0.059	0.00602									0.02251	0.032745	0.024181	0.027201	0.06036	0.015027	0	0.009163	0.133748	0.939484	0.140294	0.010888	0.014588	0.020254	0.010431	0.003887	0.023173	0.013245	0.002338
504						0.101	0.013	0.00912	0.262	0.267	0.00917	0.00294	0.536	0.319	0.0614	0.00658									0.019177	0.03941	0.016646	0.018718	0.063526	0.018862	0	0.007375	0.189433	0.869256	0.124698	0.010144	0.016075	0.015423	0.010697	0.002302	0.020675	0.013425	0.001959
506						0.144	0.0119	0.0126	0.338	0.208	0.0113	0.00133	0.496	0.391	0.0854	0.00557									0.016385	0.040059	0.013246	0.011043	0.058497	0.028053	0.001802	0.008103	0.278584	0.79138	0.108399	0.010144	0.013512	0.012311	0.010012	0.001557	0.01567	0.015095	0.002069
508						0.228	0.0118	0.0155	0.425	0.172	0.0117	0.00142	0.543	0.513	0.127	0.00618									0.021699	0.033876	0.009254	0.017345	0.045897	0.035254	0.002776	0.008406	0.369755	0.702495	0.093708	0.007863	0.010082	0.012183	0.010431	0.001598	0.013172	0.017358	0.001612
510						0.339	0.0114	0.0237	0.526	0.152	0.0171	0.00174	0.64	0.574	0.176	0.00673									0.026645	0.028263	0.012539	0.018118	0.03461	0.038041	0.005222	0.007698	0.434453	0.670279	0.081009	0.005072	0.008568	0.0148	0.009388	0.003005	0.010673	0.017367	0.001681
512						0.467		0.0294	0.636	0.128	0.0206	0.00219	0.724	0.621	0.23										0.028057	0.026714	0.018196	0.013706	0.034565	0.035784	0.006725	0.00708	0.475341	0.667043	0.068257	0.003381	0.009647	0.020896	0.009898	0.004471	0.007518	0.016623	0.00222
514						0.567			0.715	0.1	0.0192	0.00252	0.785	0.604	0.291										0.025342	0.02737	0.024403	0.013591	0.038588	0.026084	0.007432	0.006465	0.494751	0.688832	0.062889	0.00714	0.008606	0.017903	0.010431	0.003891	0.00678	0.01649	0.001653
516						0.692			0.786	0.0689	0.0177	0.00264	0.869	0.545	0.352										0.021604	0.027193	0.029026	0.008727	0.044928	0.025048	0.007617	0.00649	0.486597	0.716351	0.061317	0.012364	0.008336	0.026589	0.010903	0.00467	0.008011	0.017741	0.000942
518						0.783			0.777	0.0376	0.0175	0.00216	0.961	0.428	0.417										0.02738	0.031394	0.031138	0.007002	0.054408	0.033103	0.006515	0.004957	0.551343	0.740162	0.061392	0.00778	0.009226	0.023477	0.012517	0.00467	0.009345	0.018678	0.0011
520						0.764			0.577	0.036	0.0177	0.00177	1	0.276	0.433										0.02356	0.034534	0.029046	0.018672	0.058018	0.027981	0.008534	0.003553	0.589844	0.768876	0.052349	0.008453	0.009394	0.015441	0.01356	0.003113	0.009458	0.017817	0.001816
522						0.68			0.381	0.0675	0.0215	0.00123	0.988	0.156	0.389										0.017133	0.028561	0.026273	0.044768	0.055919	0.01938	0.011635	0.003355	0.614628	0.787003	0.048153	0.015216	0.009732	0.014919	0.012138	0.003763	0.010024	0.015244	0.002611
524						0.535			0.203	0.0918	0.0233	0.000627	0.96	0.1	0.335										0.011436	0.016878	0.02845	0.061391	0.052968	0.012446	0.012686	0.005196	0.600469	0.760854	0.04977	0.020288	0.011405	0.00973	0.008001	0.006226	0.010024	0.012999	0.002724
526						0.354				0.086		0.00211	0.903	0.087	0.248										0.009375	0.006395	0.031595	0.068366	0.052562	0.014403	0.010412	0.007826	0.614317	0.669603	0.055613	0.012232	0.013477	0.002984	0.007621	0.009186	0.00986	0.013043	0.002553
528						0.21				0.0792		0.00538	0.809	0.0778	0.154										0.008035	0.000634	0.040347	0.063839	0.056558	0.00928	0.010062	0.011025	0.629909	0.572126	0.062673	0.005234	0.013284	0.014919	0.008056	0.009008	0.008592	0.013179	0.002239
530						0.137						0.0115	0.753	0.0719	0.0823										0.005878	0.001748	0.046175	0.053977	0.058157	0.005947	0.015017	0.013173	0.661931	0.595334	0.057787	0.006824	0.013175	0.02205	0.008603	0.006226	0.007518	0.013273	0.002016
532						0.1						0.023	0.707	0.0622	0.0415										0.005524	0.007604	0.045971	0.040122	0.056081	0.005781	0.020264	0.012274	0.692454	0.585885	0.046598	0.010185	0.017059	0.013227	0.011474	0.00486	0.001776	0.014033	0.001866
534						0.0918						0.0414	0.68	0.0522	0.0219										0.017553	0.010075	0.03655	0.025687	0.053294	0.005368	0.020614	0.009996	0.705866	0.533015	0.04424	0.015145	0.020356	0.012081	0.010431	0.00467	0.001253	0.015005	0.00248
536						0.0972						0.0659	0.713	0.0487	0.00985										0.020929	0.007989	0.026997	0.015296	0.055435	0.005842	0.014711		0.692745	0.492704	0.041613	0.013525	0.021341	0.01337	0.008345	0.005017	0.00552	0.017003	0.002274
538						0.0936						0.0939	0.767	0.0502	0.00861										0.016669	0.006231	0.027315	0.009707	0.059014	0.005597	0.006877		0.701589	0.449745	0.0349	0.012181	0.021471	0.020887	0.006259	0.006549	0.007018	0.019048	0.000988
540						0.0917						0.136	0.807	0.0684	0.0107										0.011477	0.003247	0.033396	0.006543	0.056778	0.005351	0.008826		0.770642	0.387922	0.033807	0.016907	0.021471	0.022065	0.00511	0.005746	0.005773	0.018793	0.000282
542						0.0796						0.19	0.843	0.107	0.0162										0.009164	0.002886	0.039204	0.005005	0.047338	0.00971	0.012107		0.843352	0.309115	0.033451	0.018873	0.021378	0.012986	0.005216	0.004943	0.006548	0.015541	0.00153
544						0.0731						0.21	0.878	0.177	0.0203										0.010834	0.009108	0.045675	0.003834	0.032192	0.013673	0.012023		0.901926	0.225443	0.036959	0.024322	0.021384	0.019965	0.006259	0.00467	0.006265	0.01285	0.003176
546						0.0954						0.191	0.886	0.275	0.0234										0.011738	0.011912	0.063763	0.009885	0.022634	0.017491	0.006852		0.936572	0.148447	0.046522	0.033254	0.023689	0.020093	0.002128	0.005448	0.007518	0.013038	0.004529
548						0.146						0.142	0.873	0.367	0.0266										0.012529	0.008902	0.079123	0.034793	0.017814	0.019286	0.003464		0.949534	0.095912	0.049499	0.03805	0.027704	0.01127	0.001043	0.005158	0.007518	0.014628	0.005004
550						0.21						0.098	0.846	0.439	0.0283										0.013668	0.012906	0.094796	0.053897	0.012745	0.019196	0.001643		0.956697	0.09672	0.049057	0.038152	0.030709	0.011935	0.003082	0.004843	0.006265	0.015991	0.005292
552						0.274						0.078	0.838	0.542	0.0289										0.009731	0.021257	0.10796	0.057596	0.008616	0.017223	0.00233		0.971293	0.091843	0.049403	0.034873	0.029037	0.008951	0.002009	0.005911	0.007518	0.015892	0.005663
554						0.341						0.0648	0.851	0.56	0.0261										0.007102	0.023704	0.115136	0.051004	0.013054	0.021526	0.00421		0.98899	0.08014	0.051591	0.028792	0.023571	0.009235	0.000108	0.003237	0.008771	0.0144	0.006115
556						0.412						0.0641	0.814	0.485											0.007765	0.02459	0.113569	0.03929	0.017691	0.030321	0.006355		1	0.074603	0.055624	0.023872	0.017463	0.015074	0.001043	0.003113	0.00795	0.012887	0.006582
558						0.459						0.0688	0.723	0.369											0.008229	0.027621	0.108604	0.017448	0.01276	0.031201	0.008132		0.998178	0.06527	0.06636	0.022305	0.015891	0.020887	0.001212	0.004318	0.007116	0.011147	0.006436
560						0.4						0.0663		0.249											0.007675	0.031417	0.102288	0.00749	0.004654	0.027562	0.008266		0.982702	0.052673	0.078944	0.020288	0.014434	0.026648	0.003129	0.003113	0.007101	0.009907	0.004715
562						0.257						0.0565		0.139											0.007883	0.030803	0.102748	0.010126	0.007493	0.025249	0.010412		0.943117	0.04122	0.081647	0.019504	0.011915	0.020424	0.003129	0.002711	0.007518	0.010306	0.003719
564						0.168						0.0465		0.0709											0.005024	0.023722	0.111683	0.016448	0.013219	0.02448	0.015602		0.862641	0.031392	0.078992	0.017762	0.010727	0.020529	0.001304	0.005059	0.008771	0.010759	0.004395
566						0.114						0.042		0.0516											0.002646	0.021486	0.120212	0.016323	0.015924	0.023093	0.016876		0.738785	0.02089	0.071647	0.016021	0.010189	0.014433	0.002669	0.006226	0.007913	0.011344	0.004922
568												0.037													0.000122	0.023758	0.114939	0.015313	0.018327	0.031375	0.016023		0.604216	0.011259	0.068052	0.014279	0.007182	0.013687	0.008345	0.008975	0.007907	0.011512	0.004971
570												0.0331													6.08e-05	0.02628	0.093662	0.014297	0.022325	0.037154	0.010305		0.535455	0.010305	0.077814	0.010847	0.00449	0.020144	0.010431	0.008561	0.006265	0.008948	0.004648
572												0.0346													0.003295	0.029225	0.064756	0.01979	0.032764	0.037573	0.007043		0.475841	0.008935	0.095556	0.010531	0.007311	0.020015	0.006259	0.008561	0.005012	0.00738	0.004212
574												0.0361													0.004414	0.028014	0.040541	0.026145	0.043343	0.027133	0.007476		0.427939	0.007553	0.101615	0.008342	0.007103	0.020887	0.004172	0.009463	0.006631	0.009789	0.003334
576												0.0281													0.007226	0.024408	0.028765	0.029887	0.048781	0.024814	0.007527		0.500679	0.007509	0.086578	0.001141	0.004859	0.019759	0.007901	0.010581	0.010382	0.012642	0.002718
578												0.0213													0.009585	0.017445	0.02199	0.033084	0.050609	0.026664	0.005624		0.581974	0.007886	0.076318	0.004573	0.006248	0.01963	0.009956	0.01323	0.011628	0.014859	0.003804
580												0.0149													0.010439	0.009494	0.019996	0.032084	0.044821	0.030305	0.002776		0.629873	0.008213	0.097562	0.004176	0.004253	0.02547	0.009893	0.015855	0.01344	0.014137	0.003975
582																									0.011562	0.006864	0.023174	0.027524	0.032159	0.032205	0.003451		0.632246	0.007259	0.146585	0.014819	0.005368	0.037277	0.007837	0.0179	0.012194	0.010623	0.003467
584																									0.010731	0.014103	0.026263	0.025146	0.02053	0.035705	0.010253		0.610433	0.004856	0.188706	0.01656	0.005586	0.043116	0.006259	0.017122	0.016289	0.00843	0.002798
586																									0.010618	0.021658	0.024485	0.020289	0.027717	0.048018	0.019118		0.596347	0.003884	0.171365	0.017711	0.006279	0.044757	0.006855	0.012705	0.018154	0.009094	0.001986
588																									0.010315	0.021751	0.020489	0.011647	0.024872	0.056985	0.023894		0.636968	0.004481	0.103557	0.016418	0.003669	0.040687	0.007302	0.009579	0.014096	0.010397	0.001253
590																									0.013922	0.024258	0.011773	0.003263	0.015656	0.058458	0.015889		0.736976	0.005266	0.044386	0.015216	0.002299	0.032822	0.008345	0.010668	0.01473	0.009054	0.002275
592																									0.016353	0.02853	0.007006	0.000445	0.009799	0.051117	0.01452		0.812567	0.004528	0.020277	0.015216	0.005951	0.029009	0.006259	0.01068	0.01444	0.005319	0.00399
594																									0.013064	0.029309	0.011045	0.005243	0.011215	0.040833	0.011438		0.846808	0.001961	0.020218	0.015033	0.007479	0.026854	0.005216	0.01049	0.013492	0.003499	0.004637
596																									0.00623	0.021322	0.013517	0.020853	0.011569	0.027596	0.007438		0.831885	0.001347	0.02579	0.015175	0.005119	0.024443	0.003878	0.010324	0.012247	0.004923	0.005003
598																									0.002025	0.013516	0.013977	0.030253	0.01491	0.017863	0.00426		0.784161	0.000968	0.018406	0.016917	0.004238	0.030283	0.003393	0.008205	0.009473	0.006638	0.00584
600																									0.002591	0.019147	0.012301	0.030181	0.01928	0.018896	0.001465		0.745936	0.000333	0.018293	0.015338	0.005368	0.032506	0.002086	0.006226	0.007965	0.008628	0.005605
602																									0.004444	0.024805	0.008774	0.032239	0.020561	0.020144	0.005375		0.740638	0.000312	0.010946	0.01206	0.005615	0.032634	0.003129	0.007783	0.005743	0.012944	0.005184
604																									0.004908	0.020553	0.013602	0.022578	0.016877	0.025757	0.013081		0.733526	0.000463	0.01259	0.013525	0.007944	0.032822	0.002957	0.011533	0.005758	0.017006	0.00427
606																									0.003491	0.013384	0.018967	0.016032	0.012136	0.025734	0.017411		0.706098	0.000731	0.009016	0.01162	0.012159	0.038858	0.002847	0.012845	0.005527	0.018237	0.003392
608																									0	0.00972	0.017262	0.014868	0.009533	0.024005	0.013807		0.715088	0.00025	0.00946	0.008719	0.016015	0.041773	0.001864	0.013661	0.003521	0.01898	0.002858
610																									0.000675	0.008316	0.010212	0.025637	0.006378	0.020316	0.010087		0.719082	0.000748	0.013762	0.007079	0.01909	0.036131	0.004012	0.013698	0.002506	0.020064	0.003136
612																									0.001533	0.009428	0.004313	0.034328	0.005989	0.026637	0.016558		0.715291	0.002176	0.013893	0.003381	0.017338	0.035806	0.003079	0.014423	0.003535	0.01975	0.00311
614																									0.001413	0.013455	0.001768	0.048493	0.007098	0.037789	0.02215		0.737631	0.003845	0.009963	0.005072	0.01199	0.039371	0.002066	0.01525	0.006048	0.017195	0.002777
616																									0.001922	0.017842	0.003552	0.048991	0.015663	0.040158	0.024378		0.789606	0.00481	0.013737	0.006763	0.006321	0.047741	0.002086	0.014654	0.008771	0.013083	0.002223
618																									0.001356	0.01544	0.015362	0.039439	0.020381	0.038408	0.019118		0.790853	0.004291	0.02212	0.000519	0.003543	0.043919	0.002128	0.013955	0.011926	0.010079	0.001427
620																									0.004073	0.008884	0.026457	0.055336	0.021293	0.039831	0.026301		0.753472	0.002926	0.022959	0	0.004124	0.034925	0.00223	0.013189	0.013202	0.011008	0.001072
622																									0.006549	0.008242	0.029867	0.047962	0.016981	0.037009	0.038911		0.703023	0.00343	0.016044	0	0.004775	0.027648	0.005216	0.012423	0.011971	0.014325	0.001093
624																									0.007031	0.013664	0.02833	0.024453	0.021097	0.035918	0.049419		0.653406	0.004782	0.01165	0.004379	0.003097	0.027394	0.007168	0.010879	0.011815	0.015068	0.001114
626																									0.004296	0.015133	0.020884	0.01919	0.018904	0.03284	0.054539		0.634778	0.004284	0.01106	0.00772	0.004096	0.035806	0.005379	0.010117	0.01059	0.011668	0.001095
628																									0.003104	0.014696	0.016584	0.02663	0.014138	0.043944	0.047024		0.614765	0.004361	0.01659	0.005561	0.005211	0.037309	0.00456	0.009331	0.008279	0.009066	0.000528
630																									0.003029	0.018092	0.011968	0.029247	0.015315	0.048943	0.030276		0.585852	0.004741	0.017309	0.006682	0.008128	0.033052	0.00544	0.009298	0.008614	0.012784	0.000517
632																									0.008391	0.023162	0.012927	0.02597	0.015168	0.058687	0.016099		0.543924	0.00512	0.012584	0.005133	0.010718	0.040526	0.007046	0.008495	0.006265	0.014109	0
634																									0.013072	0.024062	0.023502	0.02244	0.024185	0.062131			0.495999		0.013477	0.002617	0.01049	0.042516	0.006259	0.009294	0.001395	0.013133	3.38e-05
636																									0.013855	0.021163	0.030469	0.052677	0.027166	0.059411			0.448572		0.005384	0.005072	0.007679	0.039789	0.005532	0.008619	0.001387	0.010303	0.000644
638																									0.01513	0.020422	0.025835	0.073622	0.026956	0.050342			0.395743		0.002736	0.010144	0.003857	0.043029	0.004866	0.006934	0.002379	0.008459	0.000621
640																									0.017058	0.028128	0.015412	0.07538	0.026846	0.043125			0.342772		0.005502	0.011835	0.004628	0.043286	0.006259	0.007617	0.001611	0.012416	0.000427
642																									0.015503	0.032586	0.00577	0.065815	0.025579	0.055465			0.301193		0.00553	0.018028	0.004349	0.0352	0.008753	0.008466	0.003871	0.014461	0.001976
644																									0.011941	0.030698	0.000358	0.052363	0.024329				0.27419		0.011882	0.02316	0.008052	0.021364	0.011036	0.006441	0.005012	0.013903	0.00322
646																									0.012436	0.024897	0.002265	0.041815	0.022917				0.265579		0.008643	0.023669	0.007752	0.020887	0.012049	0.003473	0.006362	0.013138	0.003643
648																									0.015108	0.022801	0.014499	0.041293	0.024135				0.268806		0.005891	0.03253	0.004122	0.020887	0.012562	0.002981	0.010024	0.012235	0.00259
650																									0.016657	0.022503	0.02589	0.044824	0.02642				0.264418		0.007373	0.036574	0.005511	0.02387	0.011987	0.002045	0.010024	0.012888	0.00205
652																									0.017951	0.018332	0.021459	0.057154	0.031042				0.256842		0.009217	0.022121	0.007583	0.020887	0.010431	0.003577	0.008622	0.017296	0.003489
654																									0.019414	0.014286	0.017922	0.070738	0.039604				0.236237		0.007373	0.018088	0.008324	0.015244	0.008345	0.003891	0.007652	0.020145	0.004386
656																									0.020929	0.008839	0.01213	0.071622	0.046998				0.202029		0.006249	0.020288	0.012883	0.018774	0.006259	0.004073	0.009129	0.020738	0.005271
658																									0.020821	0.008944	0.004414	0.0692	0.047341				0.164901		0.00501	0.029974	0.014489	0.021725	0.005607	0.003308	0.01514	0.018862	0.005532
660																									0.020594	0.012168	0.011706	0.065614	0.038912				0.128282		0.010109	0.033712	0.014716	0.021433	0.00662	0.000985	0.018884	0.015959	0.005084
662																									0.01896	0.015671	0.014562	0.05394	0.048879				0.092751		0.010195	0.037093	0.017391	0.029838	0.007302	0	0.026276	0.013779	0.003765
664																									0.017525	0.020548	0.010732	0.037073	0.047254				0.061925		0.012514	0.043957	0.018564	0.043954	0.006558	0	0.028789	0.010915	0.003999
666																									0.017553	0.027821	0.016753	0.03216	0.052984				0.037742		0.016243		0.016203	0.053896	0.007302	0.000778	0.031348	0.009483	0.004938
668																										0.026271	0.029113	0.039152	0.072666				0.027421		0.01659		0.016475	0.059479	0.009627	0.002856	0.03513	0.011009	0.005959
670																										0.017824	0.033359	0.04515	0.080108				0.033052		0.01132		0.019043	0.066249	0.009804	0.003084	0.036383	0.015067
672																										0.021017	0.034222	0.069969					0.036575		0.00965		0.020069	0.063009	0.009565	0.00255	0.040096	0.019766
674																										0.032645	0.031546	0.093686					0.025764		0.01106		0.018394	0.040234	0.012223	0.003597		0.023819
676																										0.04051	0.019063	0.107382					0.010381		0.020017		0.017912	0.037703	0.013211	0.003585		0.024547
678																										0.045399	0.015124	0.126707					0.006223		0.02019		0.018138	0.061326	0.011302	0.004988		0.018579
680																										0.044174	0.024701	0.161082					0.005434		0.020277		0.014259	0.080476	0.01356	0.00467		0.013136
682																										0.046414	0.025418	0.183063					0.006161		0.031337		0.018932	0.064525	0.016665	0.003891		0.011517
684																										0.059691	0.021063	0.20127					0.006887				0.021129	0.051014	0.016678	0.004314		0.008978
686																										0.064494	0.010563										0.021951	0.070072	0.016653	0.005448		0.010391
688																										0.062531	0.009056										0.028415	0.076937	0.016623	0.00818		0.011331
690																										0.058438	0.01117										0.035989	0.071098	0.013463	0.009347		0.010832
692																										0.058245	0.012498										0.038622	0.07498	0.010687	0.007816		0.011851
694																										0.056881	0.009622										0.032547	0.06991	0.010747	0.006644		0.010108
696																										0.0557	0.006477										0.035914	0.063686	0.011852	0.005878		0.006475
698																											0.00479										0.037574	0.053708	0.011474	0.00522		0.00228
700																											0.007645												0.009139	0.00467		0.004346
702																											0.02197												0.006742	0.005605		0.005629
704																											0.041026												0.004172	0.006706		0.007034
706																											0.053564												0.002768	0.007497		0.008213
708																											0.054195												0.003201	0.007236		0.010964
710																											0.050678												0.004977	0.008039		0.008002
712																											0.047553												0.005216	0.009621		0.005409
714																											0.04713												0.003709	0.008325		0.005872
716																											0.047098												0.002142	0.004338		0.01335
718																											0.044729												0.001562	0.004881		0.020762
720																											0.047364												0.001531	0.004868		0.027106
722																											0.040328												0.004045	0.00582		0.031615
724																											0.044789												0.005643	0.005622		0.038368
726																											0.060853												0.006259	0.001718		0.046393
728																											0.073589												0.007979	0.001706		0.047811
730																																							0.008381	0.001188		0.046926
732																																							0.01173	0.001557		0.046845
734																																							0.014548	0.004003		0.040696
736																																							0.014359	0.005746		0.030584
738																																							0.018348	0.007091		0.022314
740																																							0.024302	0.008933		0.015462
742																																							0.029945	0.011082
744																																							0.031049	0.010167
746																																							0.025218	0.013342
748																																							0.037674	0.021866
750																																							0.048013	0.02572
752																																							0.045897	0.024904
754
756
758
760
762
764
766
768
770
772
774
776
778
780
782
784
786
788
790
792
794
796
798
800
802
804
806
808
810
812
814
816
818
820
822
824
826
828
830
832
834
[truncated: 108 more columns]

## Sheet: panel 6v
	Ntn1-/-
-838																																												0.093899
-836																																												0.111585
-834		0.107818																																										0.12928
-832		0.112652																																										0.148497
-830		0.116894																																										0.165302
-828		0.117232																																										0.172493
-826		0.111983																																										0.168251
-824		0.109203																																										0.156892
-822		0.110919																																										0.141924
-820		0.110226																																										0.125396
-818		0.105638																																										0.107316
-816		0.098894																																										0.095449
-814		0.090196																																										0.091857
-812		0.084566																																										0.087844
-810		0.08329																																										0.08849		0.085091
-808		0.086269																																										0.099246		0.082673
-806		0.091584																																										0.110925		0.075615
-804		0.094088																																										0.113957	0.099203	0.069295
-802		0.089445																																										0.108453	0.097135	0.062588
-800		0.081283												0.007547																														0.098348	0.094401	0.053938
-798		0.073235												0.018535																														0.0854	0.08619	0.047763
-796		0.064913												0.032055																														0.072712	0.075794	0.044915
-794		0.061718												0.038724																														0.063242	0.074236	0.042363
-792		0.060301												0.036413																														0.060873	0.078636	0.037799
-790		0.051315												0.030899																														0.060945	0.076525	0.033442
-788		0.04191												0.02837																														0.058285	0.070152	0.033077
-786	0.07412	0.040163												0.032659																														0.054946	0.060467	0.03404
-784	0.071	0.041126												0.036789																														0.05192	0.050904	0.034539
-782	0.067394	0.041143												0.035395																														0.048002	0.042359	0.035497
-780	0.063303	0.041987												0.034947																														0.04439	0.035831	0.035
-778	0.059398	0.040706												0.033904																														0.04712	0.032578	0.032581
-776	0.055148	0.037706												0.028506																														0.055855	0.033698	0.030721
-774	0.050989	0.03678												0.025345																														0.063862	0.035262	0.029691
-772	0.050115	0.037227												0.025844																														0.068654	0.034231	0.026687
-770	0.048406	0.038097		0.016663										0.026356																														0.071063	0.034142	0.023825
-768	0.044301	0.04011		0.02091										0.025875																														0.070597	0.034309	0.024302
-766	0.041377	0.045307		0.024568										0.023375																														0.070344	0.032848	0.024686
-764	0.038716	0.049699		0.024845										0.01892																														0.073378	0.031723	0.023288
-762	0.036217	0.049296		0.023716										0.014786																														0.078735	0.032683	0.021594
-760	0.034597	0.045969		0.023054										0.012778																														0.083006	0.031261	0.021693
-758	0.035113	0.040046		0.023663										0.011994																														0.083533	0.030379	0.023434
-756	0.037854	0.033107		0.025537										0.01032																														0.078955	0.029846	0.023326
-754	0.03854	0.028095		0.027551										0.007727																														0.070958	0.027141	0.022559
-752	0.038781	0.022857		0.02789										0.00414																														0.062852	0.024853	0.022806
-750	0.041618	0.021918		0.025133										0.000902																														0.053996	0.024926	0.021877
-748	0.04126	0.023072		0.020863										0																														0.044677	0.024105	0.019597
-746	0.038507	0.021677		0.0182										0.000582																														0.039356	0.023528	0.017593	0.033755
-744	0.037174	0.026486		0.018527										0.003016																														0.037271	0.022103	0.015943	0.032653
-742	0.031793	0.032612		0.019108										0.006003																														0.035064	0.022383	0.017087	0.035575
-740	0.026125	0.030987	0.076214	0.017465										0.006291																														0.03151	0.022995	0.021021	0.037057
-738	0.024915	0.026672	0.073267	0.014937										0.003898																														0.025099	0.027691	0.026324	0.035234
-736	0.025274	0.024839	0.07066	0.013097										0.001843																														0.017146	0.035694	0.032314	0.032118
-734	0.027737	0.022925	0.06536	0.011143										0.002696																														0.011322	0.042026	0.036231	0.027564
-732	0.031418	0.018185	0.062592	0.009315										0.004347																														0.008946	0.045751	0.037096	0.022069
-730	0.0356	0.013113	0.065043	0.009087										0.00379																														0.00963	0.051512	0.034134	0.016764
-728	0.038819	0.010585	0.067494	0.010252										0.002484																														0.01079	0.05921	0.028586	0.011262
-726	0.040623	0.009631	0.065912	0.011703	0.120854									0.00286	0.011522																													0.010841	0.066975	0.024262	0.008448
-724	0.039653	0.007912	0.059072	0.013539	0.120829									0.004374	0.013061																													0.009895	0.070152	0.022419	0.009377
-722	0.034883	0.004246	0.054827	0.016074	0.134674									0.006362	0.014855																													0.008512	0.067274	0.024349	0.011409
-720	0.030364	0.001554	0.054223	0.018471	0.149716									0.008005	0.013682													0.054525																0.010074	0.060421	0.026089	0.012552
-718	0.030669	0.002369	0.051861	0.019039	0.167323									0.009671	0.010874													0.05033																0.016519	0.048171	0.025448	0.012544
-716	0.033989	0.005571	0.048756	0.017703	0.18116									0.011243	0.010477													0.044286																0.019617	0.033268	0.028993	0.012012
-714	0.033913	0.006561	0.044826	0.016732	0.186966									0.013036	0.010649													0.037175																0.017709	0.024054	0.036147	0.010246
-712	0.030333	0.008	0.040705	0.016464	0.177094									0.014603	0.008469	0.016839												0.035965																0.015145	0.021647	0.040061	0.005955
-710	0.027185	0.01113	0.036357	0.017296	0.180428									0.014293	0.009025	0.020633												0.040932																0.015006	0.02845	0.038375	0.001411
-708	0.024905	0.012571	0.031628	0.018296	0.198996									0.012082	0.008642	0.017579												0.044981																0.015	0.034203	0.03068	0
-706	0.022605	0.012529	0.027714	0.018144	0.208488									0.009729	0.007713	0.012742												0.045498																0.012247	0.033822	0.022757	0.000549	0.036207
-704	0.020028	0.012018	0.025152	0.01783	0.220083									0.010207	0.00607	0.012963												0.041391																0.009971	0.033153	0.021734	0.001346	0.038987
-702	0.019082	0.011583	0.024401	0.018598	0.249443									0.010974	0.004122	0.014319												0.034082																0.009348	0.035699	0.023681	0.000823	0.037839
-700	0.017638	0.013771	0.023829	0.020088	0.268631									0.009411	0.002644	0.013114												0.02557																0.007087	0.038312	0.025809	0.000183	0.033761
-698	0.015992	0.015171	0.023461	0.021703	0.266111									0.00721	0.002176	0.00944												0.018425																0.004089	0.037015	0.024451	0.00039	0.029808
-696	0.016891	0.013046	0.023981	0.022483	0.281948									0.006894	0.003438	0.007492												0.013966																0.002769	0.038472	0.025101	0.000917	0.026827
-694	0.016358	0.012575	0.026519	0.02163	0.297148									0.007239	0.003595	0.00918												0.011671																0.00329	0.037188	0.028462	0.002495	0.024257
-692	0.01478	0.013933	0.03012	0.020087	0.290304									0.00611	0.003444	0.009354												0.009076																0.004312	0.029519	0.031602	0.004612	0.021993
-690	0.014334	0.012259	0.030816	0.018002	0.274928									0.00381	0.004791	0.007929												0.006368																0.005324	0.01859	0.03429	0.005786	0.020302
-688	0.012387	0.010631	0.027294	0.014353	0.253801									0.002855	0.005184	0.006551												0.006159																0.006779	0.012794	0.038169	0.004642	0.019788
-686	0.010152	0.012494	0.02223	0.009968	0.234228									0.004023	0.00373	0.005356												0.007687																0.007688	0.014201	0.038743	0.002726	0.01975
-684	0.008497	0.012734	0.019584	0.00787	0.231431									0.004894	0.002351	0.00461												0.007881																0.009047	0.015566	0.036687	0.002598	0.019545
-682	0.008069	0.008413	0.018327	0.007627	0.236295									0.003542	0.002155	0.00455												0.007297	0.039785															0.009371	0.016666	0.033026	0.004271	0.019941
-680	0.008426	0.004932	0.015794	0.007831	0.230459									0.002136	0.001958	0.005386												0.006227	0.038381															0.008401	0.020583	0.030134	0.005201	0.019915
-678	0.00818	0.005759	0.012263	0.008314	0.220058									0.001712	0.000907	0.005428												0.004897	0.037377															0.006532	0.019183	0.027238	0.004803	0.018846
-676	0.007534	0.007003	0.009595	0.0095	0.215556									0.003379	0.000516	0.006006												0.005894	0.037082															0.006286	0.011953	0.021635	0.005074	0.018308
-674	0.006648	0.00952	0.009281	0.011721	0.212386									0.004174	0.001183	0.007036												0.007027	0.038799															0.007099	0.007286	0.018937	0.00513	0.017585
-672	0.007271	0.010268	0.010132	0.01214	0.204755									0.005623	0.001633	0.007254												0.00682	0.040108															0.00676	0.010136	0.016244	0.004475	0.017683
-670	0.00896	0.012306	0.01051	0.010914	0.191906									0.008209	0.000903	0.006089												0.007904	0.039274															0.006148	0.013385	0.016198	0.005506	0.019022
-668	0.009769	0.0152	0.011116	0.008723	0.185909	0.100275								0.008031	0.000185	0.004983												0.009065	0.0371															0.005608	0.012005	0.020466	0.00759	0.019485
-666	0.009232	0.015225	0.012082	0.005897	0.195026	0.106619								0.005638	3.09e-05	0.003967												0.007663	0.03282															0.004432	0.012106	0.023256	0.009923	0.018889
-664	0.010685	0.01501	0.012566	0.004592	0.220901	0.109661								0.003243	0.000224	0.002185												0.005112	0.027267															0.003419	0.014064	0.02486	0.014163	0.016485
-662	0.012448	0.015711	0.013653	0.004101	0.250266	0.107277								0.00202	0.000153	0.00126												0.002267	0.022256															0.002363	0.017109	0.026973	0.017338	0.012864	0.260946
-660	0.012616	0.019496	0.016947	0.003748	0.261977	0.105936								0.003204	0.000173	0.00205												0.000699	0.019035															0.00242	0.022145	0.025228	0.02009	0.01005	0.237054
-658	0.011863	0.025961	0.020018	0.004511	0.248547	0.111293								0.007073	0.000124	0.003155												0.000817	0.017106	0.021957														0.003261	0.028543	0.019636	0.023234	0.007541	0.221326
-656	0.010475	0.031434	0.019506	0.004194	0.220833	0.119105								0.008406	0	0.002608												0.000902	0.014915	0.01868														0.002793	0.030716	0.017906	0.024531	0.005665	0.193658
-654	0.009807	0.034068	0.018127	0.004138	0.195618	0.125896								0.008633	2.7e-05	0.001742	0.023526											0.002302	0.012602	0.016679														0.001988	0.029365	0.018795	0.022658	0.004667	0.164189
-652	0.010452	0.033788	0.016836	0.006206	0.180601	0.127928								0.006513	0.000588	0.001905	0.028944											0.004389	0.010784	0.015434														0.001369	0.032159	0.019433	0.017613	0.003531	0.145086
-650	0.011585	0.03255	0.015589	0.008911	0.177082	0.127795								0.002872	0.001678	0.002468	0.027131											0.006496	0.010246	0.014619														0.001743	0.036514	0.020478	0.012672	0.002605	0.132138
-648	0.012444	0.031953	0.016461	0.009292	0.176014	0.129118								0.003017	0.002126	0.002205	0.022321											0.008336	0.010824	0.013598						0.008851								0.001008	0.038107	0.023522	0.010923	0.002363	0.129043
-646	0.012682	0.033696	0.017758	0.008856	0.167506	0.124744								0.004454	0.00252	0.000752	0.019435											0.007998	0.012161	0.013384						0.006886								0	0.035251	0.027322	0.014283	0.003399	0.135102
-644	0.011544	0.038095	0.021186	0.007702	0.165724	0.11443								0.006649	0.004122	0.001003	0.01619											0.006658	0.012892	0.013529						0.00606								0.001107	0.032359	0.031825	0.020662	0.004845	0.131979
-642	0.010263	0.037856	0.024121	0.0063	0.173312	0.110977								0.007198	0.006024	0.002901	0.012169											0.0062	0.01394	0.013481						0.005967								0.003676	0.028803	0.036429	0.024036	0.005353	0.139648
-640	0.009417	0.037703	0.021131	0.006683	0.17578	0.112093								0.006916	0.0058	0.004406	0.008069											0.006274	0.016171	0.01317						0.005978								0.00537	0.027018	0.04066	0.023825	0.005909	0.157671
-638	0.008726	0.043303	0.015678	0.007255	0.172756	0.103802								0.007629	0.003687	0.004863	0.004934											0.00689	0.017195	0.012491						0.005989								0.006878	0.024007	0.047192	0.02091	0.005816	0.171551
-636	0.00693	0.056123	0.013992	0.007037	0.169176	0.089532								0.010245	0.002703	0.005806	0.007161	0.021339										0.008042	0.016285	0.011673						0.005685								0.008835	0.024376	0.052989	0.017874	0.005452	0.176443
-634	0.005617	0.074982	0.017385	0.006662	0.17433	0.077585								0.010404	0.003344	0.00707	0.013442	0.01612										0.009996	0.014541	0.010952						0.005623								0.009505	0.025799	0.053899	0.018251	0.006841	0.163117
-632	0.006434	0.097998	0.021364	0.006222	0.180468	0.071348								0.009045	0.002883	0.009657	0.015176	0.011092										0.012654	0.015059	0.01106						0.005956								0.010503	0.02817	0.051941	0.021451	0.008404	0.136696
-630	0.006901	0.120757	0.024022	0.005874	0.180566	0.068302								0.006787	0.003002	0.011021	0.012402	0.009014										0.014928	0.018632	0.010425						0.007238								0.010185	0.029136	0.049101	0.025144	0.009327	0.121876
-628	0.006944	0.138818	0.025823	0.006365	0.184872	0.065195								0.004847	0.003743	0.01083	0.011965	0.009133										0.015924	0.021774	0.008953						0.007503								0.006661	0.037758	0.049069	0.026013	0.009717	0.127242
-626	0.009614	0.152825	0.028067	0.007105	0.191473	0.062823								0.003688	0.003998	0.009519	0.014321	0.011711										0.015612	0.024466	0.006929						0.007175								0.002962	0.053936	0.054069	0.022703	0.010431	0.144038
-624	0.012423	0.158486	0.031399	0.006379	0.184506	0.061087								0.003847	0.004343	0.009066	0.017024	0.012968										0.013511	0.026268	0.006032						0.006972								0.001907	0.057672	0.055794	0.018936	0.011587	0.170451
-622	0.012929	0.149319	0.032716	0.005649	0.167204	0.061028								0.004454	0.004274	0.008997	0.017671	0.013471										0.011289	0.026967	0.006382						0.006071								0.001677	0.059525	0.060228	0.016957	0.010497	0.194749
-620	0.011237	0.125339	0.03349	0.004207	0.149678	0.058844								0.005869	0.003846	0.009269	0.016191	0.014381										0.012143	0.026037	0.006152						0.005395								0.001055	0.056494	0.065029	0.017252	0.007558	0.21737
-618	0.010828	0.097677	0.035697	0.002011	0.131326	0.052901								0.009051	0.003718	0.009415	0.013271	0.013976								0.012568		0.014318	0.023396	0.005633						0.003472								0.002953	0.056906	0.0628	0.016417	0.004388	0.238349
-616	0.011414	0.079576	0.037177	0.001003	0.113462	0.049877								0.0089	0.002606	0.007884	0.010054	0.012121								0.014462		0.016238	0.0219	0.004465						0.003004								0.005963	0.050622	0.050586	0.013464	0.00268	0.262834
-614	0.009685	0.082001	0.037909	0.000243	0.095613	0.054446								0.007326	0.001612	0.007616	0.00659	0.009152								0.020023		0.017761	0.021305	0.00475						0.002051								0.010897	0.036054	0.036151	0.011444	0.003129	0.288857
-612	0.009405	0.098855	0.038208	0.000446	0.076324	0.064248								0.005785	0.001803	0.008358	0.005622	0.015115								0.03707		0.017589	0.018662	0.00568						0.001772								0.016152	0.02483	0.026949	0.009147	0.003437	0.298649
-610	0.010995	0.111906	0.037744	0.000961	0.065609	0.074064								0.005963	0.00244	0.009282	0.005189	0.019102								0.059742		0.016403	0.013376	0.007388						0.001857	0.007985							0.018481	0.020694	0.022596	0.006806	0.003204	0.292251
-608	0.010887	0.121508	0.037834	0.002388	0.070873	0.078706								0.00674	0.002332	0.00979	0.006319	0.019438								0.075457		0.016064	0.008454	0.009985						0.002317	0.00781							0.017046	0.023917	0.019304	0.006399	0.003754	0.283084
-606	0.007848	0.126726	0.036747	0.004204	0.084598	0.078692								0.009036	0.001426	0.008115	0.008682	0.016627								0.080726		0.017031	0.007243	0.012187						0.002409	0.006417							0.015288	0.031766	0.017448	0.00645	0.004895	0.267017
-604	0.007301	0.119085	0.035586	0.006912	0.109456	0.075241								0.015079	0.001386	0.007051	0.011145	0.014098								0.076828		0.018502	0.008667	0.014997		0.051174				0.001959	0.004828							0.01629	0.035217	0.016966	0.006279	0.003477	0.237696
-602	0.009514	0.099933	0.038228	0.010184	0.139274	0.069945								0.020176	0.001644	0.008865	0.012978	0.011294								0.061738		0.019842	0.009871	0.016421		0.045511				0.001462	0.004432							0.018701	0.035501	0.012777	0.008177	0.001778	0.197873
-600	0.012756	0.082121	0.043093	0.011078	0.161207	0.06427								0.020074	0.001406	0.014173	0.012945	0.010083								0.039211		0.021082	0.011892	0.017581		0.040364				0.001365	0.005371	0.025015						0.021619	0.030895	0.009623	0.010306	0.003106	0.159715
-598	0.014063	0.071004	0.046914	0.008867	0.173894	0.055647							0.000296	0.015809	0.000747	0.016999	0.011961	0.01062								0.022441		0.020994	0.01376	0.017268		0.036781				0.000775	0.00704	0.025519						0.02556	0.020065	0.014223	0.012066	0.005603	0.141345
-596	0.015466	0.06223	0.046455	0.006844	0.180619	0.046152							7.2e-05	0.013231	0.001322	0.012707	0.010769	0.012804								0.01429		0.019551	0.014315	0.015128		0.03395				0.001657	0.008095	0.025133						0.032868	0.009666	0.025146	0.012477	0.007507	0.141229
-594	0.017591	0.059879	0.041879	0.007901	0.178909	0.037661						0.019664	0.001388	0.012258	0.003656	0.008448	0.011228	0.01419		0.044914						0.033835		0.017789	0.013114	0.012817		0.032006				0.002356	0.007411	0.02353						0.038466	0.007665	0.032885	0.009546	0.00987	0.144994
-592	0.016945	0.067727	0.037198	0.007269	0.165361	0.031987						0.023412	0.007997	0.008233	0.0065	0.005623	0.011395	0.013682		0.049099						0.055049	0.017963	0.017096	0.009534	0.011601	0.106735	0.029211				0.003528	0.00645	0.022281						0.038027	0.005395	0.031277	0.00883	0.01198	0.15448
-590	0.018681	0.076499	0.034344	0.004611	0.142668	0.031504						0.022067	0.014782	0.005446	0.007603	0.002974	0.010323	0.012819		0.045625						0.077107	0.015779	0.017709	0.004568	0.010471	0.11417	0.027852				0.003747	0.005579	0.020815						0.037303	0.001056	0.028637	0.010893	0.012393	0.1733
-588	0.019748	0.08134	0.031921	0.002348	0.119489	0.034044						0.017349	0.019184	0.00619	0.005493	0.002114	0.009518	0.012311	0.09989	0.038765						0.107534	0.025294	0.017404	0.001117	0.009787	0.107087	0.027331				0.003749	0.004148	0.018512						0.040067	0.000547	0.029186	0.012185	0.012923	0.20894
-586	0.016772	0.076738	0.027859	0.002208	0.103839	0.039171						0.014263	0.021924	0.007156	0.003397	0.00338	0.009855	0.012023	0.102284	0.033135						0.140336	0.039149	0.017374	0.002132	0.009348	0.10166	0.027299				0.004265	0.00296	0.01591						0.040831	0.002376	0.029623	0.013592	0.015496	0.25407
-584	0.012003	0.067677	0.023545	0.002551	0.092214	0.04308						0.014525	0.022862	0.006148	0.002308	0.003203	0.011229	0.010986	0.087886	0.027831						0.141439	0.048509	0.018602	0.005888	0.008827	0.098982	0.029189				0.005385	0.002545	0.013554						0.039279	0.003444	0.026006	0.013752	0.017249	0.288148
-582	0.013045	0.058765	0.021859	0.002555	0.081972	0.04487						0.015583	0.022267	0.002268	0.00166	0.003877	0.012877	0.00953	0.06886	0.02377						0.11374	0.047897	0.019201	0.008965	0.008322	0.093538	0.031799				0.006514	0.002089	0.011087						0.036822	0.003824	0.020906	0.011553	0.018031	0.306554
-580	0.020993	0.051223	0.023226	0.00333	0.073925	0.054214						0.016953	0.020881	0.003852	0.000939	0.004278	0.013469	0.009473	0.049786	0.019519						0.095021	0.034961	0.020039	0.011025	0.009557	0.083053	0.035513				0.008144	0.001666	0.010094						0.035158	0.008069	0.016985	0.008806	0.020705	0.306761
-578	0.0284	0.046913	0.024951	0.004256	0.065576	0.068821						0.018384	0.018585	0.005856	0.000874	0.004203	0.012364	0.009149	0.033599	0.015398						0.074951	0.026829	0.021939	0.010807	0.011752	0.067452	0.040966				0.008385	0.001632	0.010084						0.034771	0.017292	0.012601	0.008328	0.022853	0.305482
-576	0.03326	0.043055	0.024308	0.004833	0.053914	0.079382						0.018539	0.016352	0.007337	0.000164	0.004024	0.009873	0.007926	0.022849	0.012742						0.046717	0.026228	0.023382	0.009488	0.013473	0.053868	0.039193	0.019799			0.007443	0.001197	0.010343						0.037761	0.020154	0.00823	0.00999	0.021276	0.306338
-574	0.037841	0.044649	0.023224	0.00516	0.046501	0.085283						0.019122	0.014846	0.006992	0.002623	0.003389	0.00625	0.006747	0.01378	0.009785					0.024547	0.034151	0.038801	0.023401	0.009284	0.014007	0.045661	0.034321	0.016139			0.005864	0.000358	0.010415						0.043997	0.015985	0.007971	0.009704	0.016983	0.30435
-572	0.045313	0.050701	0.022995	0.005592	0.047972	0.086735						0.01962	0.014538	0.008742	0.01173	0.003417	0.003142	0.006475	0.0025	0.007003				0.005204	0.02573	0.032926	0.056522	0.022285	0.00889	0.013148	0.044487	0.031022	0.013743			0.004635	0.000316	0.010021						0.048551	0.014495	0.006677	0.00941	0.013818	0.283463
-570	0.048628	0.054704	0.02157	0.006039	0.044698	0.079696						0.017238	0.015155	0.01183	0.013989	0.003395	0.002023	0.005575	0.009961	0.005435			0.017146	0.000557	0.026145	0.03674	0.071334	0.019691	0.007205	0.012544	0.04265	0.030117	0.012096			0.002875	0.001086	0.01						0.046358	0.015412	0.006467	0.010941	0.011801	0.241966
-568	0.044979	0.052744	0.018431	0.007612	0.033441	0.067127						0.014307	0.016558	0.012444	0.007986	0.003249	0.002289	0.005994	0.031661	0.005949			0.02583	0.000999	0.026866	0.040251	0.07281	0.016247	0.006256	0.014884	0.034762	0.029507	0.010336	0.053603		0.003144	0.002096	0.010958						0.039912	0.018826	0.012969	0.011257	0.010317	0.196454
-566	0.043752	0.05196	0.016419	0.008604	0.026072	0.05624						0.013072	0.017131	0.011795	0.005166	0.002649	0.003309	0.006087	0.043875	0.007274	0.013518	0.010549	0.034763	0.020237	0.028117	0.042411	0.060251	0.012285	0.006272	0.015829	0.032277	0.030998	0.009503	0.056481		0.002817	0.002902	0.011334						0.032141	0.021768	0.020179	0.012428	0.009566	0.180021
-564	0.046334	0.051282	0.016582	0.008351	0.023637	0.048478						0.012434	0.017323	0.012546	0.00461	0.002649	0.003847	0.007696	0.045954	0.007091	0.017835	0.012691	0.036693	0.043836	0.027695	0.047436	0.047086	0.01033	0.00571	0.016268	0.03169	0.029971	0.011625	0.055135		0.001697	0.003122	0.010567						0.027048	0.024917	0.023221	0.013991	0.00994	0.189415
-562	0.048659	0.050579	0.016987	0.0076	0.026371	0.045572	0.151343					0.010872	0.017245	0.013098	0.0051	0.002743	0.003969	0.009036	0.036789	0.006223	0.020984	0.017408	0.03263	0.075542	0.025185	0.050464	0.051165	0.012996	0.007076	0.015527	0.029549	0.027958	0.015732	0.048508		0.001291	0.003106	0.008915						0.022544	0.035355	0.023895	0.013381	0.010525	0.203605
-560	0.055899	0.049349	0.015408	0.007535	0.024763	0.043832	0.129217					0.010354	0.015079	0.011627	0.00512	0.001671	0.002901	0.008512	0.027406	0.005903	0.022096	0.023775	0.029333	0.112212	0.02315	0.059555	0.047079	0.017309	0.008861	0.014154	0.027684	0.026494	0.017093	0.036514		0.00125	0.00296	0.007497						0.019315	0.038422	0.024421	0.013256	0.010363	0.194825
-558	0.066275	0.048498	0.012991	0.007905	0.017536	0.037008	0.109707					0.008949	0.012288	0.013372	0.005832	0.001179	0.000966	0.007985	0.02034	0.007482	0.024124	0.026598	0.036103	0.144556	0.020313	0.077715	0.032739	0.021548	0.011915	0.012321	0.031042	0.025682	0.019976	0.029112		0.002037	0.002603	0.007558						0.018474	0.037295	0.028707	0.016125	0.010207	0.17232
-556	0.069399	0.044831	0.012777	0.00827	0.015117	0.029824	0.098127				0.019199	0.007014	0.011411	0.024668	0.00598	0.002327	0	0.008252	0.018009	0.008767	0.024163	0.025526	0.05207	0.161488	0.015986	0.091125	0.022049	0.023938	0.015574	0.013127	0.034559	0.024765	0.023166	0.042219		0.002533	0.002527	0.008068						0.019279	0.039524	0.029723	0.017494	0.011778	0.160472
-554	0.063005	0.036329	0.014937	0.008391	0.014598	0.027335	0.095358	0.004789			0.021393	0.006783	0.012714	0.020924	0.005245	0.004379	0	0.008071	0.023139	0.008127	0.020983	0.021673	0.066309	0.153951	0.017133	0.093698	0.030932	0.024008	0.018019	0.013846	0.034864	0.02304	0.022337	0.058931		0.002725	0.002549	0.007859						0.02034	0.042231	0.027056	0.014491	0.013474	0.145365
-552	0.054392	0.026503	0.016483	0.007946	0.013057	0.029381	0.104089	0.005884			0.022993	0.006396	0.013424	0.00833	0.00672	0.00608	0.000862	0.005951	0.046784	0.006969	0.016125	0.018059	0.067423	0.164641	0.024858	0.087601	0.038322	0.022532	0.018269	0.014127	0.031395	0.020449	0.020105	0.060366		0.002165	0.001593	0.007714						0.019705	0.03911	0.023354	0.009448	0.0125	0.130238
-550	0.043824	0.019429	0.018691	0.006331	0.015124	0.035658	0.112135	0.006069			0.022175	0.004885	0.012745	0.004712	0.007152	0.006131	0.00252	0.003755	0.06592	0.00577	0.011231	0.015874	0.060799	0.174549	0.03014	0.073993	0.041698	0.02058	0.016858	0.013348	0.03251	0.018546	0.019118	0.047339		0.002262	0.000534	0.007989						0.017588	0.033251	0.020846	0.004219	0.010444	0.118003
-548	0.032598	0.019827	0.021219	0.005517	0.016726	0.045221	0.112181	0.007628			0.018993	0.003778	0.010808	0.004781	0.006842	0.004351	0.003329	0.00264	0.074848	0.005463	0.00799	0.014379	0.057196	0.165568	0.029278	0.062965	0.036635	0.018572	0.01691	0.010843	0.030782	0.017754	0.018498	0.036954		0.001557	0.000549	0.007638						0.015397	0.03146	0.018284	0.000881	0.009282	0.116836
-546	0.025203	0.021208	0.01936	0.0063	0.016408	0.055991	0.113031	0.008519			0.015869	0.004749	0.010196	0.005141	0.005841	0.003804	0.002857	0.002513	0.071863	0.005708	0.007211	0.014162	0.060409	0.142754	0.023419	0.05077	0.030455	0.017396	0.021995	0.008682	0.025519	0.01565	0.018659	0.033552		0.00088	0.000915	0.007151						0.015587	0.032998	0.017244	0	0.007797	0.125724
-544	0.019759	0.020775	0.016682	0.006893	0.023486	0.066168	0.124229	0.006279			0.013695	0.005926	0.009428	0.004127	0.005345	0.003959	0.002255	0.002047	0.062365	0.005571	0.007362	0.015757	0.065303	0.127507	0.01692	0.035745	0.03187	0.016834	0.028583	0.006509	0.021503	0.014095	0.021748	0.033632		0.00044	0.001387	0.007926	0.018715					0.017841	0.032	0.018038	0.001775	0.006542	0.124796
-542	0.015336	0.021725	0.017511	0.005984	0.024574	0.07237	0.143569	0.003386		0.002123	0.011955	0.006479	0.006619	0.00382	0.00559	0.005379	0.001302	0.002804	0.055417	0.005489	0.006772	0.015988	0.071894	0.145786	0.017844	0.030325	0.03459	0.015302	0.033515	0.009784	0.019313	0.013226	0.027453	0.035787		0.000913	0.001477	0.008355	0.018721					0.020166	0.028272	0.016247	0.005743	0.005145	0.12768
-540	0.012618	0.019986	0.023788	0.004471	0.023894	0.06789	0.165691	0.002477		0.004675	0.010838	0.005349	0.005478	0.003955	0.006442	0.00883	0.00173	0.004364	0.052284	0.005926	0.006149	0.014736	0.079022	0.17005	0.025073	0.03151	0.037187	0.012804	0.039099	0.015383	0.013854	0.012666	0.030685	0.038899		0.001527	0.00122	0.009429	0.017576					0.023577	0.031131	0.009936	0.007998	0.002575	0.137871
-538	0.007886	0.017573	0.037099	0.005052	0.032386	0.057379	0.194027	0.005563		0.006342	0.009115	0.00395	0.006599	0.004234	0.007105	0.008825	0.003951	0.00584	0.050431	0.006943	0.005729	0.011908	0.076982	0.171249	0.026864	0.037265	0.03859	0.010009	0.045224	0.022184	0.017216	0.012235	0.029375	0.041273		0.001532	0.001243	0.009433	0.017934					0.0267	0.034083	0.005486	0.010693	0.000268	0.135405
-536	0.002514	0.017835	0.054717	0.007853	0.041846	0.049653	0.230824	0.009656		0.00659	0.006958	0.00318	0.007401	0.005377	0.005224	0.007764	0.005179	0.007398	0.05681	0.007648	0.005536	0.010864	0.068339	0.163182	0.022754	0.044246	0.03892	0.009137	0.048157	0.026005	0.0179	0.011557	0.027984	0.040999		0.001827	0.000868	0.008191	0.018184					0.028086	0.034457	0.0056	0.014865	8e-05	0.129035
-534	0.000583	0.020711	0.068903	0.012293	0.04605	0.040126	0.279685	0.013939		0.006016	0.006017	0.003351	0.006472	0.006764	0.004447	0.009109	0.004027	0.007958	0.056873	0.007482	0.00564	0.010759	0.057385	0.157894	0.020544	0.045234	0.059554	0.010343	0.046975	0.028705	0.012762	0.010496	0.026328	0.043843		0.002413	0.000635	0.008191	0.017761					0.030469	0.034301	0.003188	0.019976	0.000702	0.127816
-532	0.000463	0.020469	0.074379	0.014714	0.047181	0.028431	0.342102	0.016299		0.005491	0.006136	0.003925	0.005083	0.006336	0.004652	0.009627	0.00233	0.007749	0.054503	0.0065	0.0055	0.011011	0.045414	0.152114	0.021013	0.035125	0.082157	0.010977	0.044369	0.029697	0.016861	0.011107	0.022965	0.049046		0.002499	0.001043	0.007715	0.018662					0.033617	0.03898	0.002271	0.027328	0.001826	0.119848
-530	0.000736	0.020735	0.075471	0.015135	0.044442	0.022373	0.396267	0.013522		0.005251	0.006755	0.004117	0.003774	0.006248	0.0055	0.00904	0.002818	0.006598	0.057371	0.005478	0.004938	0.009502	0.038157	0.14048	0.018588	0.024336	0.090473	0.011395	0.043845	0.030523	0.022592	0.012343	0.019375	0.050479		0.003039	0.001373	0.007703	0.018298					0.032925	0.040387	0.00518	0.035082	0.002935	0.10251
-528	0.00158	0.02962	0.075528	0.015764	0.034542	0.020057	0.414418	0.012636		0.005207	0.007206	0.003168	0.003686	0.005509	0.00687	0.008021	0.003374	0.005773	0.064453	0.005398	0.004354	0.009554	0.035391	0.118241	0.023431	0.01993	0.080576	0.012002	0.045104	0.031637	0.026816	0.011755	0.018778	0.046546		0.003404	0.001164	0.007294	0.016295					0.031509	0.042401	0.009301	0.035776	0.005323	0.090797
-526	0.000728	0.03804	0.074495	0.017455	0.025588	0.020489	0.400384	0.012362		0.005156	0.006828	0.002547	0.005128	0.008729	0.006484	0.010267	0.003639	0.006531	0.072465	0.005039	0.004483	0.011337	0.034278	0.091921	0.031319	0.024729	0.061864	0.012528	0.043805	0.035492	0.022632	0.009989	0.020203	0.039419		0.003169	0.001329	0.007125	0.013863					0.026979	0.04478	0.01463	0.029177	0.009331	0.094829
-524	0.00058	0.038979	0.072895	0.016787	0.025518	0.022402	0.358766	0.009369	0.001517	0.004847	0.00612	0.002574	0.005778	0.010645	0.005909	0.01304	0.00519	0.007299	0.082383	0.004538	0.002939	0.010856	0.025756	0.086829	0.034885	0.031531	0.049179	0.012771	0.041811	0.038848	0.022689	0.008672	0.018847	0.03279		0.002043	0.001711	0.007488	0.01187					0.022504	0.04409	0.022824	0.024048	0.012674	0.102482
-522	0.002539	0.037175	0.068744	0.014286	0.026011	0.02162	0.309518	0.006218	0.0016	0.004405	0.005891	0.00374	0.005315	0.011777	0.005312	0.014056	0.007416	0.0081	0.086231	0.00447	0.001686	0.00842	0.021982	0.096265	0.033122	0.035582	0.035296	0.013394	0.039698	0.03794	0.023438	0.008864	0.017122	0.029392		0.000793	0.00167	0.007725	0.01123	0.003642				0.023008	0.040148	0.030503	0.025283	0.011939	0.110131
-520	0.004279	0.039023	0.062088	0.012016	0.025435	0.019761	0.270679	0.005782	0.002008	0.004323	0.005494	0.003473	0.005408	0.011133	0.004983	0.011962	0.009758	0.008468	0.091631	0.005341	0.002077	0.006816	0.024788	0.090454	0.030021	0.032677	0.020995	0.015643	0.03848	0.032558	0.023578	0.01012	0.015954	0.026913		0.000307	0.002083	0.008576	0.011381	0.000992	0.120184			0.03033	0.040784	0.037749	0.026817	0.008815	0.117772
-518	0.005604	0.046365	0.055861	0.010578	0.027134	0.016793	0.222819	0.004745	0.002166	0.004352	0.00455	0.002178	0.005577	0.008503	0.003145	0.009613	0.011031	0.008264	0.098418	0.006817	0.001582	0.008634	0.023079	0.08756	0.02958	0.034826	0.01947	0.016894	0.03816	0.028017	0.021986	0.00951	0.013197	0.023753		0.000463	0.003043	0.009076	0.010925	0.003108	0.108096			0.038705	0.043723	0.041926	0.027219	0.009003	0.12021
-516	0.008477	0.056483	0.049877	0.008763	0.023207	0.013695	0.177438	0.002629	0.001807	0.003892	0.003967	0.001539	0.004885	0.006113	0.00177	0.011406	0.009598	0.008495	0.094661	0.007262	0.001544	0.01059	0.025576	0.087895	0.033506	0.029615	0.020982	0.01606	0.035423	0.023951	0.018755	0.007937	0.010025	0.03243		0.001558	0.003416	0.009545	0.009671	0.006202	0.085852			0.044768	0.040533	0.040773	0.025254	0.011094	0.112669
-514	0.010427	0.066355	0.044411	0.006451	0.017053	0.012313	0.149322	0.001444	0.00157	0.003156	0.004695	0.001078	0.004659	0.006298	0.001394	0.01085	0.007306	0.008196	0.081397	0.006475	0.001876	0.010915	0.027269	0.072385	0.032299	0.020381	0.01792	0.015552	0.029497	0.019838	0.014944	0.007406	0.008922	0.053571		0.002442	0.0034	0.012366	0.008371	0.010145	0.065587			0.047135	0.031777	0.03821	0.022495	0.013026	0.106856
-512	0.012462	0.068139	0.038857	0.005468	0.019045	0.012128	0.120929	0.002097	0.001726	0.003027	0.005402	0.00228	0.004955	0.006951	0.001792	0.009136	0.006067	0.007119	0.066482	0.005045	0.001562	0.011239	0.020579	0.0544	0.030329	0.017629	0.014653	0.017396	0.023242	0.014504	0.015375	0.008398	0.010394	0.063087		0.003065	0.003384	0.012662	0.007057	0.014408	0.057249			0.045028	0.027005	0.035479	0.021453	0.01424	0.09957
-510	0.016253	0.061522	0.032156	0.00439	0.02792	0.012057	0.08934	0.002288	0.0019	0.003277	0.005001	0.002535	0.005467	0.005314	0.002045	0.008331	0.006075	0.006092	0.053616	0.003511	0.001009	0.012667	0.018764	0.058819	0.034199	0.020592	0.010773	0.018591	0.019193	0.010659	0.022199	0.009507	0.0115	0.05849		0.003123	0.002801	0.011253	0.00574	0.016337	0.052344			0.044574	0.025037	0.029792	0.022131	0.014477	0.100542
-508	0.019335	0.052744	0.027714	0.005243	0.038338	0.010321	0.068166	0.002038	0.003122	0.003166	0.004234	0.003107	0.005444	0.003987	0.002954	0.006586	0.007345	0.005779	0.045611	0.004531	0.000806	0.0129	0.019399	0.056946	0.036151	0.025703	0.00619	0.018183	0.017245	0.010037	0.026339	0.010693	0.010212	0.052687		0.002581	0.001731	0.00868	0.005582	0.014632	0.054089			0.050147	0.021154	0.023357	0.026565	0.014328	0.106506
-506	0.020303	0.045525	0.025677	0.006281	0.044749	0.006739	0.05556	0.001886	0.003885	0.002909	0.004336	0.002272	0.003771	0.004446	0.004249	0.007772	0.009911	0.005485	0.042381	0.005214	0.000589	0.011843	0.017517	0.046449	0.033714	0.033193	0.005232	0.01815	0.016595	0.009834	0.022052	0.0116	0.007271	0.05185		0.001572	0.00135	0.006071	0.005626	0.013553	0.061667			0.052291	0.017485	0.017035	0.033629	0.012319	0.103745
-504	0.022308	0.038453	0.023958	0.006044	0.048609	0.005469	0.058689	0.002405	0.004285	0.002752	0.004336	0.003161	0.00197	0.00468	0.005774	0.006999	0.01107	0.00429	0.043261	0.005576	0.001402	0.009389	0.01495	0.03695	0.032112	0.031165	0.011342	0.021064	0.015614	0.007965	0.014066	0.01085	0.006144	0.048999		0.001272	0.001607	0.003872	0.004685	0.014311	0.066151			0.047946	0.017371	0.016962	0.03811	0.009501	0.09512
-502	0.025343	0.031536	0.021992	0.005991	0.045466	0.007814	0.090583	0.003053	0.004513	0.002641	0.003444	0.003053	0.001477	0.002559	0.006175	0.00673	0.011745	0.003535	0.03795	0.006061	0.002326	0.009877	0.01435	0.03357	0.031892	0.025469	0.015972	0.024592	0.014303	0.008223	0.014339	0.008309	0.006176	0.042856		0.001391	0.002012	0.002705	0.003744	0.012747	0.065279			0.042439	0.015926	0.019805	0.043087	0.007875	0.09063
-500	0.024849	0.023977	0.022518	0.005865	0.039502	0.011405	0.121712	0.002043	0.004387	0.002749	0.003465	0.00242	0.001899	0.000881	0.005799	0.006897	0.009837	0.002632	0.034872	0.007162	0.002118	0.01083	0.013586	0.047542	0.032676	0.019318	0.013713	0.025951	0.013796	0.007173	0.019333	0.006644	0.005289	0.038009		0.001814	0.002386	0.00203	0.003397	0.01052	0.065763			0.039034	0.016284	0.021912	0.048687	0.007996	0.086845
-498	0.022218	0.019089	0.024416	0.005451	0.041788	0.013778	0.121489	0.001269	0.003608	0.002842	0.004324	0.002622	0.002408	0.001756	0.00631	0.005733	0.007764	0.002064	0.033653	0.00734	0.001803	0.010575	0.013989	0.057803	0.031016	0.016534	0.010961	0.027123	0.014501	0.00576	0.019543	0.006739	0.004679	0.035603	0.02806	0.000908	0.003116	0.002696	0.004389	0.008743	0.067971			0.032496	0.017572	0.024687	0.051285	0.008823	0.081913
-496	0.019652	0.015945	0.023657	0.005012	0.048193	0.014357	0.116508	0.000173	0.003391	0.002592	0.004895	0.003407	0.002499	0.003631	0.007671	0.004935	0.006158	0.001757	0.028563	0.006696	0.001838	0.008727	0.011558	0.063542	0.027509	0.011357	0.013198	0.027046	0.017322	0.005343	0.014591	0.004576	0.00515	0.032003	0.026717	0.000211	0.003882	0.004564	0.005167	0.008089	0.066069			0.024988	0.017728	0.02807	0.049416	0.009599	0.082646
-494	0.019205	0.015311	0.023624	0.00356	0.052652	0.015561	0.141961	0.000304	0.003253	0.002264	0.004669	0.00401	0.001922	0.004776	0.008499	0.005512	0.005348	0.002426	0.027344	0.006265	0.0021	0.005433	0.008615	0.059154	0.02383	0.008682	0.01528	0.025585	0.020331	0.007115	0.008767	0.003919	0.00569	0.026678	0.022352	0.000226	0.004314	0.004114	0.004612	0.007359	0.06409			0.020683	0.019766	0.031296	0.040392	0.00945	0.089463
-492	0.017568	0.017086	0.026585	0.003142	0.055475	0.016732	0.178967	0.000189	0.003789	0.002496	0.003941	0.004801	0.001932	0.005533	0.009947	0.007423	0.004073	0.003779	0.031661	0.005808	0.002168	0.002787	0.011513	0.055956	0.019712	0.010179	0.015382	0.023745	0.021789	0.009088	0.006458	0.005349	0.00583	0.022325	0.018371	0.001119	0.004345	0.004471	0.004595	0.008361	0.060633			0.019802	0.02112	0.034643	0.027592	0.009905	0.089088
-490	0.015681	0.017637	0.029979	0.002886	0.061339	0.015513	0.201277	2.23e-05	0.003878	0.002478	0.003617	0.00498	0.002353	0.006215	0.011094	0.008156	0.004156	0.005622	0.039756	0.00551	0.001887	0.002291	0.013517	0.06009	0.018511	0.004258	0.015577	0.021946	0.02057	0.010044	0.007475	0.006012	0.007071	0.019975	0.016462	0.001423	0.004517	0.005801	0.005301	0.009763	0.056943			0.018254	0.022998	0.036171	0.019334	0.010057	0.085044
-488	0.013702	0.018838	0.030834	0.001865	0.066613	0.013741	0.216759	0	0.004036	0.001662	0.003559	0.004766	0.003057	0.006575	0.011497	0.008237	0.004006	0.006056	0.04631	0.005811	0.001689	0.003893	0.011675	0.060871	0.017161	0.004392	0.015865	0.021599	0.016851	0.010605	0.00867	0.006121	0.00769	0.021436	0.016102	0.00252	0.004652	0.006783	0.005022	0.011012	0.045857			0.016943	0.02414	0.040126	0.017833	0.009402	0.0852
-486	0.013515	0.016119	0.030759	0.002645	0.068001	0.011983	0.230017	0.000171	0.003826	0.000949	0.004042	0.003746	0.003132	0.006683	0.011615	0.009505	0.004245	0.005783	0.041	0.005948	0.001314	0.004659	0.008036	0.054235	0.01606	0.007664	0.012027	0.022685	0.012514	0.01138	0.007485	0.007704	0.006644	0.023549	0.014896	0.003065	0.004337	0.004619	0.006687	0.011262	0.029668			0.014141	0.021454	0.040004	0.021235	0.00905	0.089578
-484	0.014543	0.01299	0.03285	0.003109	0.066863	0.009698	0.224242	0.001413	0.003765	0.000827	0.004211	0.00286	0.002385	0.006795	0.009247	0.006225	0.00311	0.005901	0.037822	0.005619	0.000716	0.003375	0.003183	0.052826	0.017197	0.007582	0.010243	0.024118	0.00697	0.012576	0.006094	0.007744	0.004524	0.02237	0.013856	0.003065	0.004049	0.003112	0.007172	0.009802	0.019684			0.009866	0.013767	0.037578	0.023816	0.009655	0.082375
-482	0.01599	0.017135	0.034598	0.004001	0.055686	0.009212	0.202212	0.002868	0.004506	0.001271	0.004088	0.001992	0.001603	0.007469	0.006275	0.004926	0.00197	0.005989	0.037548	0.005313	0.000453	0.003142	0	0.054757	0.017546	0.004158	0.011017	0.024697	0.002986	0.01461	0.008198	0.007013	0.004216	0.019636	0.014217	0.00257	0.003959	0.001839	0.005366	0.0087	0.014685			0.006825	0.008588	0.038692	0.022037	0.009802	0.057679
-480	0.017621	0.020384	0.033812	0.006122	0.041166	0.010845	0.181658	0.003636	0.004689	0.001991	0.003854	0.00106	0.00057	0.009648	0.00538	0.004767	0.001624	0.005707	0.036872	0.004261	0.000601	0.003693	0.003008	0.060193	0.014649	0.004768	0.013342	0.025116	0.000925	0.016019	0.010763	0.007686	0.004044	0.015775	0.014037	0.002073	0.003274	0.002353	0.003633	0.008078	0.013392			0.004123	0.004776	0.042683	0.01918	0.009625	0.038309
-478	0.017775	0.022494	0.034178	0.008443	0.033874	0.008966	0.160785	0.003862	0.003702	0.002177	0.002707	0.001041	0.000318	0.011904	0.007	0.005197	0.00192	0.004964	0.034933	0.003203	0.000292	0.003966	0.01019	0.056634	0.012603	0.011886	0.014242	0.02597	0.00121	0.016223	0.011943	0.007052	0.00391	0.014015	0.012599	0.002529	0.002176	0.003516	0.002514	0.009235	0.016038	0.016889		0.004231	0.004985	0.043344	0.016323	0.007271	0.034564
-476	0.016686	0.02624	0.039235	0.009199	0.034355	0.003361	0.13002	0.004528	0.003203	0.00199	0.002124	0.001639	0	0.015805	0.007615	0.00488	0.000381	0.004412	0.037381	0.002442	0.000416	0.003271	0.014222	0.037566	0.012403	0.015661	0.02204	0.026875	0.004907	0.015287	0.013001	0.007817	0.003032	0.015173	0.010577	0.003605	0.002276	0.004151	0.002383	0.010334	0.022174	0.021618		0.00554	0.007193	0.039709	0.013836	0.005422	0.042751
-474	0.015859	0.032043	0.044356	0.008679	0.037515	0.003487	0.125935	0.004691	0.004416	0.001907	0.002389	0.002542	0	0.018045	0.006563	0.004248	0	0.004326	0.041716	0.004312	0.001328	0.003075	0.013897	0.03708	0.011394	0.016241	0.030575	0.026386	0.007963	0.014718	0.013472	0.009336	0.002541	0.016104	0.014409	0.003187	0.003494	0.006454	0.00257	0.010101	0.025727	0.02503		0.003714	0.009437	0.038673	0.012252	0.007416	0.068687
-472	0.014609	0.034286	0.046002	0.008691	0.034821	0.007414	0.152989	0.004514	0.004786	0.001934	0.002477	0.002626	0.000214	0.018065	0.004874	0.006223	2.11e-06	0.004149	0.04761	0.005135	0.001866	0.003588	0.010202	0.029075	0.009001	0.017889	0.032557	0.024207	0.008634	0.01646	0.014255	0.011184	0.002636	0.015525	0.019102	0.002574	0.003849	0.006172	0.002157	0.010338	0.025905	0.025883		0.0028	0.011104	0.040389	0.010578	0.007759	0.083869
-470	0.011961	0.03003	0.0484	0.009529	0.029184	0.007261	0.171635	0.00397	0.004823	0.001795	0.002298	0.003635	0.00085	0.016699	0.004192	0.00606	0.000231	0.003932	0.053288	0.005433	0.001983	0.00471	0.007573	0.032719	0.006965	0.021763	0.033349	0.021622	0.009343	0.017704	0.010809	0.013243	0.00293	0.015994	0.020654	0.002493	0.003008	0.005201	0.001578	0.010304	0.028872	0.023956		0.007115	0.013535	0.043666	0.010459	0.006926	0.087048
-468	0.009809	0.024082	0.051776	0.010177	0.028768	0.007147	0.179611	0.001932	0.004358	0.001612	0.002501	0.005603	0.000945	0.015439	0.004628	0.005235	0.001699	0.005186	0.060716	0.004787	0.001138	0.004258	0.002823	0.034458	0.006436	0.023202	0.040332	0.018459	0.010488	0.018607	0.008007	0.014781	0.00341	0.015891	0.018234	0.002482	0.002102	0.005042	0.002127	0.010128	0.033733	0.022383		0.014673	0.017502	0.050872	0.00915	0.006606	0.096932
-466	0.010434	0.016122	0.052185	0.012095	0.033799	0.010682	0.18935	0.000511	0.003694	0.001624	0.002991	0.005484	0.001432	0.012606	0.004856	0.00622	0.000939	0.005791	0.064568	0.004092	0.000488	0.003139	0.004103	0.014769	0.004736	0.022529	0.039956	0.014574	0.011631	0.017117	0.007586	0.013872	0.004326	0.015071	0.015608	0.001946	0.001535	0.004559	0.00286	0.00919	0.035307	0.021543		0.015493	0.020075	0.05671	0.010843	0.007445	0.109414
-464	0.01154	0.008323	0.049897	0.013618	0.033159	0.011142	0.188019	0.001212	0.003175	0.001504	0.002943	0.004255	0.001947	0.009713	0.004107	0.010718	0.000997	0.005646	0.062367	0.005624	0.000501	0.00254	0.003465	0.036175	0.002778	0.016798	0.034608	0.011771	0.012775	0.014768	0.009019	0.013181	0.004878	0.011874	0.015116	0.001908	0.001425	0.004213	0.003471	0.007945	0.035015	0.020263		0.013085	0.019078	0.062412	0.012718	0.00961	0.135863
-462	0.013149	0.004722	0.047608	0.014045	0.023549	0.008797	0.163656	0.001416	0.003088	0.001237	0.00249	0.003902	0.002206	0.010598	0.004035	0.01182	0.003437	0.004875	0.06136	0.004903	0.000835	0.002693	0.004219	0.052656	0.005099	0.00677	0.031832	0.011531	0.013919	0.011385	0.012698	0.013616	0.005104	0.007374	0.015469	0.002431	0.001785	0.004793	0.003223	0.005775	0.031356	0.021394		0.010229	0.0195	0.067966	0.013506	0.011456	0.149998
-460	0.012239	0.004004	0.045363	0.015047	0.013974	0.005857	0.134148	0.002021	0.00323	0.001468	0.002778	0.003196	0.003556	0.011193	0.003849	0.00825	0.004002	0.004748	0.062052	0.002626	0.001288	0.002849	0.008731	0.048808	0.00862	0.003258	0.031936	0.012392	0.015869	0.01166	0.014644	0.013653	0.006017	0.010066	0.016708	0.002997	0.002024	0.005253	0.002154	0.003287	0.028674	0.022806		0.010788	0.020844	0.072917	0.016158	0.013534	0.14801
-458	0.012769	0.003218	0.044085	0.018217	0.009527	0.001646	0.107193	0.003328	0.003549	0.002207	0.004413	0.002643	0.003825	0.011007	0.00347	0.006544	0.004173	0.007994	0.063101	0.002265	0.001111	0.002422	0.011731	0.03118	0.012194	0.005868	0.027815	0.014398	0.019023	0.013489	0.015067	0.011441	0.006806	0.010791	0.01642	0.004094	0.001675	0.004728	0.001415	0.001543	0.025494	0.024045		0.011044	0.018639	0.075346	0.018483	0.014256	0.145389
-456	0.014687	0.004166	0.044557	0.021727	0.008195	0.000162	0.090654	0.003498	0.003698	0.002573	0.005272	0.00333	0.00439	0.009619	0.003594	0.007206	0.00423	0.005617	0.061167	0.002654	0.000713	0.002498	0.01579	0.019434	0.014099	0.011527	0.023924	0.014761	0.021052	0.015539	0.015578	0.008419	0.006918	0.009918	0.015052	0.004692	0.001289	0.003585	0.001098	0.000831	0.022434	0.026431		0.012047	0.019487	0.073869	0.01812	0.014258	0.138066
-454	0.012898	0.004961	0.044642	0.025424	0.005373	0.001538	0.086126	0.003359	0.00373	0.002612	0.00419	0.004273	0.004956	0.009036	0.003423	0.00645	0.004178	0.001592	0.055204	0.002799	0.000389	0.003115	0.018404	0.014943	0.013372	0.01997	0.021401	0.015467	0.02293	0.017904	0.018628	0.006725	0.006666	0.007824	0.012314	0.005113	0.00191	0.003025	0	6.85e-05	0.031136	0.027086		0.008847	0.02427	0.071721	0.016522	0.014606	0.125856
-452	0.010502	0.006176	0.046891	0.027164	0.011358	0.003266	0.092126	0.003722	0.003859	0.002771	0.002567	0.004039	0.004033	0.010442	0.0044	0.00512	0.004003	1.02e-05	0.050864	0.002665	0.000485	0.004106	0.017075	0.022605	0.015415	0.023731	0.022261	0.018192	0.026197	0.019675	0.025572	0.005025	0.006984	0.006302	0.011947	0.004008	0.002444	0.003025	0	0.000509	0.036988	0.027779		0.005184	0.027389	0.066976	0.01712	0.015313	0.103016
-450	0.011985	0.005848	0.05214	0.026766	0.018758	0.005404	0.103788	0.003872	0.003398	0.002768	0.001814	0.002497	0.003126	0.013011	0.005064	0.006975	0.005101	0.000449	0.047882	0.002257	0.001362	0.004623	0.013365	0.020705	0.015012	0.020148	0.018872	0.018681	0.030491	0.019922	0.033752	0.003945	0.006945	0.006803	0.014371	0.003103	0.001914	0.003482	0	0.001416	0.037051	0.031946	0.021557	0.005124	0.027548	0.062282	0.019187	0.015098	0.097414
-448	0.015731	0.005725	0.052202	0.024967	0.019256	0.00692	0.115421	0.004002	0.003281	0.00235	0.001537	0.001846	0.003235	0.014184	0.005185	0.009721	0.005234	0.0003	0.041761	0.001089	0.001801	0.003472	0.009424	0.014341	0.012264	0.014445	0.016258	0.019043	0.034773	0.018892	0.03869	0.005148	0.007009	0.008264	0.016065	0.003662	0.000717	0.004334	0	0.001447	0.032795	0.036693	0.014463	0.006463	0.025796	0.056389	0.019518	0.015321	0.105494
-446	0.017954	0.006906	0.044718	0.023049	0.019606	0.006203	0.13093	0.003607	0.003266	0.001829	0.001083	0.002508	0.003229	0.013329	0.006144	0.010748	0.00431	5.61e-05	0.03372	0.002264	0.001162	0.00262	0.007132	0.008883	0.0091	0.013376	0.017832	0.019264	0.037932	0.017552	0.03769	0.007788	0.007433	0.010368	0.014017	0.004736	0.000103	0.004541	0.00044	0.001335	0.029282	0.035769	0.011937	0.009233	0.02464	0.053545	0.019024	0.01616	0.113151
-444	0.020573	0.008546	0.038107	0.019401	0.022189	0.007922	0.149775	0.002854	0.002249	0.001583	0.000831	0.002635	0.00367	0.01196	0.007407	0.010912	0.004617	0.000691	0.030899	0.002791	0.000741	0.004056	0.006513	0.005869	0.006188	0.015459	0.018415	0.019363	0.040362	0.017166	0.03165	0.010302	0.006604	0.011001	0.014396	0.004982	0.000246	0.003587	0.001981	0.002183	0.02883	0.029847	0.012694	0.01089	0.023093	0.053304	0.021448	0.014251	0.11098
-442	0.020488	0.011734	0.035942	0.014615	0.020278	0.009925	0.170389	0.00254	0.001903	0.001543	0.001319	0.002011	0.004638	0.010762	0.007877	0.011833	0.004429	0.000349	0.027105	0.002532	0.000669	0.005507	0.00957	0.005186	0.005112	0.015137	0.02502	0.019842	0.044382	0.018595	0.022075	0.011622	0.005437	0.007183	0.015312	0.004166	0.000919	0.003025	0.001405	0.003671	0.023396	0.026434	0.013698	0.012176	0.024431	0.054011	0.025636	0.012041	0.10092
-440	0.019572	0.013149	0.032372	0.010207	0.014875	0.008077	0.186412	0.002009	0.002406	0.00095	0.001391	0.001392	0.004289	0.009988	0.007516	0.014097	0.004787	0.000732	0.024136	0.001552	0.000451	0.005021	0.010182	0.00643	0.002814	0.014262	0.027915	0.019767	0.046077	0.018854	0.021715	0.010678	0.004534	0.003725	0.023693	0.003526	0.00135	0.002532	0.001048	0.004177	0.013909	0.027443	0.017092	0.01262	0.024608	0.052621	0.028587	0.011542	0.10196
-438	0.019792	0.012737	0.02737	0.007105	0.017625	0.007239	0.186667	0.001198	0.002902	0.000325	0.000924	0.000914	0.005132	0.00927	0.007123	0.011809	0.003866	0.001317	0.028078	0.001225	0.000269	0.002968	0.008862	0.009525	0.000448	0.012028	0.021042	0.018987	0.042686	0.01777	0.023556	0.008803	0.003369	0.003491	0.030937	0.003875	0.001142	0.002793	0.001907	0.004534	0.009636	0.027817	0.015313	0.013098	0.023529	0.048997	0.026613	0.011635	0.11825
-436	0.019574	0.013449	0.02295	0.007212	0.020165	0.008656	0.172358	0.000597	0.003112	0.000703	0.000919	0.00062	0.005196	0.009319	0.007054	0.010914	0.003015	0.002069	0.035247	0.00222	0.000361	0.001886	0.008046	0.016161	0	0.013534	0.012879	0.017713	0.037027	0.017228	0.022075	0.008098	0.002219	0.005112	0.038637	0.004713	0.000999	0.003973	0.002321	0.003915	0.008474	0.026846	0.014407	0.012995	0.027422	0.043817	0.025647	0.010648	0.117633
-434	0.01949	0.014474	0.018354	0.007235	0.016456	0.011047	0.15853	0.001418	0.002538	0.001379	0.000674	0.000458	0.005513	0.009896	0.006001	0.010191	0.003174	0.001961	0.043668	0.002025	0.000915	0.003073	0.009476	0.021374	0.000344	0.010309	0.013743	0.016437	0.032717	0.01795	0.019393	0.008247	0.001211	0.008595	0.043167	0.004801	0.001632	0.00496	0.001784	0.003537	0.009578	0.025062	0.019626	0.012239	0.030436	0.034463	0.029547	0.009698	0.093845
-432	0.023074	0.017689	0.015589	0.00581	0.010721	0.013687	0.149173	0.000824	0.001889	0.001723	0.000734	0.001656	0.005878	0.008818	0.004896	0.009437	0.001901	0.001833	0.054011	0.001468	0.001268	0.004424	0.010374	0.027162	0.002994	0.008262	0.014384	0.014243	0.032277	0.018401	0.01917	0.00846	0.000316	0.010039	0.039939	0.00516	0.002043	0.005357	0.002089	0.003743	0.007729	0.024045	0.02749	0.010406	0.030439	0.025867	0.028427	0.009722	0.080642
-430	0.026108	0.021621	0.015028	0.005304	0.004731	0.014921	0.152118	0.000759	0.001415	0.001458	0.001308	0.002871	0.005288	0.008028	0.004577	0.008949	0.000548	0.0018	0.065167	0.001865	0.000981	0.004516	0.010726	0.023831	0.003998	0.013452	0.008799	0.012109	0.033867	0.018017	0.020437	0.009501	1.5e-05	0.010287	0.029786	0.005773	0.002297	0.005523	0.001919	0.004227	0.010024	0.023555	0.032819	0.011408	0.031631	0.023989	0.026577	0.008266	0.07669
-428	0.026506	0.020481	0.015912	0.00484	0.005048	0.017413	0.169451	0.000739	0.001341	0.00117	0.001074	0.002801	0.004977	0.00876	0.005057	0.010054	6.7e-05	0.001156	0.068435	0.002307	0.000844	0.00497	0.011598	0.017472	0.005551	0.018401	0.004804	0.011542	0.035213	0.016027	0.017277	0.012407	9.21e-05	0.011106	0.020953	0.00676	0.002948	0.007154	0.000426	0.004695	0.01276	0.024087	0.033293	0.012425	0.034755	0.023458	0.027409	0.00635	0.06893
-426	0.026144	0.019294	0.015242	0.004823	0.009641	0.018209	0.185704	0.000429	0.000913	0.001343	0.001383	0.002856	0.004832	0.009552	0.005076	0.007515	7.03e-05	0.000783	0.058897	0.002886	0.00107	0.004996	0.013888	0.009614	0.007822	0.017297	0.005084	0.011066	0.037658	0.01547	0.015146	0.013857	0.00152	0.011052	0.016714	0.007772	0.003608	0.009101	0.000412	0.003685	0.010002	0.02935	0.04235	0.012545	0.0379	0.022285	0.031149	0.005576	0.069045
-424	0.027785	0.017045	0.013857	0.005136	0.014593	0.013348	0.206113	0.000392	0.001213	0.001665	0.001931	0.002759	0.003887	0.010992	0.004634	0.006431	0.000631	0.001289	0.039888	0.003845	0.001393	0.004677	0.016184	0.00264	0.01019	0.014462	0.001838	0.009193	0.040731	0.017789	0.013734	0.014126	0.003247	0.011107	0.013255	0.008095	0.004279	0.011151	0.000504	0.002471	0.007447	0.033491	0.045856	0.015509	0.038809	0.018072	0.034241	0.004991	0.07516
-422	0.028675	0.017418	0.013329	0.005545	0.012486	0.010666	0.227577	0.001467	0.001178	0.001934	0.002124	0.001877	0.003863	0.009192	0.003745	0.00501	0.000827	0.00255	0.021861	0.00466	0.001193	0.004343	0.019909	0	0.010335	0.014459	0.002412	0.008256	0.041349	0.020863	0.014989	0.013649	0.003502	0.013915	0.011178	0.008588	0.004929	0.013132	0.000167	0.001692	0.003335	0.036747	0.045521	0.015952	0.041251	0.013885	0.038855	0.004684	0.083515
-420	0.029009	0.020286	0.01106	0.005444	0.006639	0.012464	0.226115	0.004673	0.000979	0.001924	0.001974	0.000846	0.004339	0.007379	0.003833	0.004314	0.002307	0.003809	0.014478	0.006432	0.000823	0.003325	0.023294	0.004896	0.007058	0.01807	0.002621	0.007984	0.040181	0.023803	0.01947	0.012857	0.003156	0.014787	0.012048	0.009466	0.005137	0.014015	0	0.001607	0.002564	0.038338	0.055742	0.016111	0.042397	0.01068	0.043535	0.006166	0.094502
-418	0.025155	0.022354	0.01008	0.005115	0.008143	0.013509	0.201203	0.005339	0.001251	0.001627	0.001327	0.001184	0.002727	0.007814	0.004933	0.003642	0.002212	0.004041	0.017766	0.008053	0.001139	0.00333	0.021563	0.007412	0.005524	0.021657	0.001778	0.007189	0.036576	0.025403	0.019659	0.011995	0.003756	0.011776	0.014981	0.00909	0.004282	0.014281	0.000258	0.001572	0.005593	0.035579	0.073414	0.016903	0.04492	0.008995	0.045701	0.008578	0.097331
-416	0.019887	0.023251	0.011039	0.004892	0.022099	0.011856	0.182975	0.003681	0.001188	0.001021	0.001292	0.001815	0.00252	0.010032	0.005947	0.005758	0.002015	0.004245	0.024202	0.009417	0.001378	0.003118	0.018455	0.005432	0.006067	0.024515	0.003479	0.006364	0.033274	0.025659	0.015342	0.011319	0.003938	0.009395	0.017921	0.007959	0.003424	0.015756	0.001818	0.001255	0.008205	0.033008	0.077208	0.016828	0.050542	0.006017	0.045025	0.010676	0.082706
-414	0.017473	0.024774	0.009506	0.005502	0.026933	0.008381	0.169639	0.0033	0.000775	0.000801	0.002188	0.001213	0.002559	0.011554	0.0066	0.009166	0.00236	0.003334	0.027671	0.010012	0.001396	0.003867	0.015908	0.005672	0.007955	0.023399	0.007041	0.007712	0.029715	0.025662	0.018605	0.008449	0.002653	0.009424	0.019055	0.007276	0.003541	0.018097	0.002409	0.001224	0.003841	0.028242	0.068843	0.015063	0.055347	0.002564	0.039226	0.01178	0.074268
-412	0.014446	0.025897	0.007047	0.004715	0.024453	0.005085	0.147881	0.003866	0.000694	0.000686	0.002332	0.001064	0.003773	0.011647	0.007438	0.009062	0.00244	0.004047	0.02523	0.009904	0.001445	0.005298	0.016288	0.009119	0.008583	0.030162	0.013446	0.009815	0.026452	0.025785	0.023862	0.005701	0.001057	0.009212	0.018501	0.007183	0.003834	0.019278	0.002141	0.001083	0.000636	0.021875	0.060868	0.014263	0.059498	0.001231	0.030009	0.012738	0.083913
-410	0.010471	0.027459	0.004951	0.003306	0.032472	0.001965	0.128056	0.004175	0.001638	0.000723	0.001071	0.001883	0.004503	0.012105	0.008411	0.005759	0.001937	0.005788	0.023575	0.00894	0.001842	0.006602	0.018978	0.008919	0.006763	0.030111	0.015932	0.010978	0.025646	0.026844	0.023973	0.003719	0.000626	0.007862	0.014506	0.007195	0.003843	0.019271	0.001271	0.00075	0.000399	0.018964	0.063964	0.014105	0.061246	0.005051	0.02293	0.015518	0.093944
-408	0.007257	0.031075	0.002521	0.003081	0.038983	0.000167	0.118033	0.003556	0.002115	0.000913	0.000619	0.003276	0.006624	0.011704	0.008574	0.005135	0.001329	0.00515	0.024455	0.008342	0.001014	0.006874	0.022161	0.014908	0.005079	0.03023	0.015377	0.010329	0.026692	0.026707	0.025231	0.003382	0.000544	0.006817	0.009196	0.007809	0.003777	0.017704	0.001482	0.001141	0.002757	0.01725	0.071148	0.01149	0.060264	0.00743	0.018112	0.017592	0.100331
-406	0.006631	0.032979	0.001864	0.003741	0.038273	0.001801	0.108634	0.002125	0.002823	0.000579	0.000371	0.005335	0.005312	0.011186	0.008242	0.006247	0.001883	0.005568	0.022506	0.010548	0.000848	0.006467	0.023323	0.031251	0.004117	0.034021	0.011999	0.009989	0.027226	0.026165	0.024715	0.005901	0.000109	0.00829	0.006597	0.008221	0.003529	0.015866	0.001808	0.002347	0.001515	0.018177	0.073272	0.009829	0.055571	0.006927	0.012907	0.016694	0.113788
-404	0.00809	0.028029	0.003305	0.003736	0.036793	0.003603	0.11239	0.00233	0.00293	0.000573	0.000467	0.007016	0.00538	0.012688	0.007326	0.00694	0.003164	0.006044	0.022694	0.013568	0.000452	0.00488	0.023238	0.040679	0.004672	0.035494	0.007979	0.01077	0.027199	0.026131	0.022547	0.008793	0.000258	0.011179	0.007434	0.00686	0.003769	0.013376	0.001657	0.003151	0.003138	0.02243	0.068547	0.01118	0.050493	0.005655	0.009701	0.013786	0.139636
-402	0.009597	0.023755	0.006787	0.003674	0.032502	0.002647	0.120727	0.002565	0.003562	0.000807	0.000566	0.009484	0.004769	0.013319	0.005681	0.006381	0.003944	0.007191	0.025477	0.015173	0.000452	0.003875	0.021952	0.047858	0.006182	0.031457	0.004724	0.009199	0.027413	0.026253	0.020437	0.011	0.001056	0.010934	0.008856	0.004814	0.004175	0.011437	0.001508	0.002899	0.004435	0.027024	0.05608	0.013124	0.044322	0.000884	0.007969	0.01043	0.163535
-400	0.010509	0.022316	0.010674	0.003363	0.025556	0.000838	0.115329	0.002588	0.002887	0.001297	0.00072	0.013338	0.005853	0.011892	0.003949	0.008624	0.004323	0.0091	0.035638	0.015843	0.000835	0.005695	0.021556	0.070878	0.005545	0.032594	0.004064	0.008459	0.025188	0.027498	0.01917	0.011847	0.002824	0.006711	0.007916	0.003515	0.003828	0.009362	0.001382	0.002384	0.005311	0.026272	0.048392	0.01553	0.038688	5.2e-06	0.005818	0.009782	0.169571
-398	0.010138	0.021028	0.012387	0.003346	0.020142	0	0.111442	0.004011	0.001794	0.001943	0.001628	0.015304	0.006936	0.01199	0.003698	0.011131	0.004022	0.010124	0.042105	0.015796	0.000723	0.008209	0.023626	0.084724	0.004985	0.027705	0.00263	0.009632	0.021965	0.030615	0.020588	0.01059	0.004389	0.004109	0.006247	0.003504	0.003446	0.004811	0.001374	0.002726	0.005085	0.023116	0.045607	0.018378	0.033422	0.000532	0.004596	0.008956	0.16236
-396	0.01306	0.019989	0.01339	0.003419	0.024657	0.001578	0.121007	0.005036	0.001451	0.002131	0.002069	0.016119	0.006584	0.01136	0.004229	0.01185	0.004782	0.01006	0.043369	0.016405	0.000394	0.009059	0.026314	0.078302	0.005113	0.029629	0.000432	0.009519	0.020713	0.034563	0.024387	0.008994	0.004444	0.004374	0.006153	0.00357	0.003685	0.000866	0.001212	0.003507	0.004679	0.02647	0.037915	0.019641	0.028076	0.003669	0.006987	0.008093	0.162025
-394	0.019941	0.017383	0.014948	0.0048	0.032517	0.004395	0.127447	0.004266	0.001385	0.001918	0.00221	0.01733	0.006714	0.010465	0.004316	0.010208	0.005581	0.008778	0.038996	0.017448	0.000442	0.009945	0.030282	0.064755	0.004697	0.033636	0	0.00907	0.020492	0.03756	0.027662	0.00818	0.004622	0.005486	0.007214	0.002799	0.004068	0.003782	0.001757	0.003478	0.002943	0.026852	0.029751	0.019513	0.02326	0.013888	0.010753	0.010008	0.159802
-392	0.025455	0.015933	0.017589	0.006418	0.032568	0.006996	0.124338	0.002198	0.000883	0.001941	0.002717	0.014333	0.006429	0.010477	0.003686	0.007145	0.004929	0.00652	0.037653	0.018149	0.000853	0.009504	0.033688	0.053838	0.0037	0.039545	0	0.008977	0.018663	0.038583	0.027645	0.006442	0.004973	0.007946	0.008052	0.002336	0.004503	0.006819	0.001869	0.002513	0.004165	0.020437	0.022346	0.019571	0.01847	0.023108	0.014378	0.014478	0.154157
-390	0.026665	0.018777	0.018094	0.006938	0.027927	0.007404	0.121595	0.002415	0.000961	0.002196	0.003482	0.0074	0.005024	0.011629	0.002592	0.0057	0.004768	0.004764	0.044198	0.018757	0.000383	0.007293	0.036536	0.053	0.002227	0.048599	0	0.008543	0.0158	0.037852	0.026869	0.005558	0.00542	0.010838	0.008464	0.002693	0.004427	0.008217	0.002846	0.001571	0.006899	0.017107	0.014994	0.018538	0.014422	0.029018	0.014484	0.019822	0.153281
-388	0.026414	0.018089	0.016804	0.00503	0.029347	0.006004	0.114383	0.003104	0.000638	0.00215	0.003603	0.004393	0.004005	0.012216	0.001792	0.00729	0.004882	0.003212	0.045335	0.01861	0.000295	0.005042	0.038036	0.061245	0.000671	0.052847	0.00092	0.008	0.013564	0.03498	0.028757	0.00506	0.004154	0.011693	0.008332	0.003485	0.004222	0.008214	0.004012	0.001116	0.005875	0.01539	0.011943	0.015786	0.022397	0.031922	0.013627	0.022644	0.133274
-386	0.027242	0.016266	0.019054	0.004387	0.033247	0.006398	0.101904	0.003365	0.000845	0.001979	0.003315	0.005532	0.003096	0.011686	0.001344	0.009388	0.004222	0.001948	0.044117	0.017708	0.000256	0.003279	0.038067	0.066797	3.12e-06	0.042573	0.005277	0.007251	0.011007	0.030869	0.0291	0.005041	0.003124	0.009939	0.008309	0.004139	0.004311	0.007589	0.00494	0.001731	0.005688	0.012873	0.01324	0.016627	0.035109	0.026096	0.016617	0.02491	0.096546
-384	0.026753	0.013746	0.022216	0.005654	0.03756	0.007175	0.096587	0.002964	0.000916	0.001306	0.003349	0.006422	0.001904	0.010529	0.001942	0.012444	0.002905	0.001882	0.053369	0.01628	3.3e-05	0.002776	0.038133	0.051542	0.000151	0.033304	0.009764	0.007323	0.007626	0.026902	0.023679	0.006096	0.002996	0.006891	0.008312	0.004211	0.004386	0.006773	0.004732	0.002592	0.006955	0.010948	0.015771	0.019238	0.043053	0.019895	0.018857	0.027657	0.079511
-382	0.023417	0.010743	0.023063	0.005156	0.037062	0.007937	0.098516	0.002957	0.001279	0.000878	0.002404	0.005731	0.000436	0.009656	0.002448	0.014386	0.001573	0.002296	0.06322	0.014918	0.000275	0.003053	0.041224	0.033918	0.002127	0.028339	0.008968	0.007158	0.002867	0.023694	0.016203	0.005629	0.003896	0.004412	0.008589	0.003522	0.005567	0.006761	0.002611	0.002869	0.00579	0.009822	0.019379	0.019734	0.039107	0.021278	0.018746	0.031777	0.085949
-380	0.02411	0.010424	0.02353	0.005314	0.039572	0.011739	0.096813	0.003808	0.001495	0.000545	0.001552	0.004437	0.000108	0.009176	0.001895	0.015566	0.001426	0.001923	0.063779	0.01448	0.000354	0.003323	0.039573	0.017976	0.004746	0.024575	0.007789	0.006573	0	0.022932	0.014015	0.006301	0.005655	0.00342	0.009359	0.00234	0.007136	0.00762	0.002636	0.0022	0.003247	0.012331	0.024093	0.017876	0.029256	0.024005	0.018878	0.035024	0.12023
-378	0.02831	0.009196	0.02426	0.00521	0.046249	0.016371	0.088115	0.003884	0.002343	0.000109	0.001943	0.003478	1.11e-05	0.007856	0.001343	0.016123	0.002287	0.001435	0.061936	0.014695	0.000395	0.002752	0.038655	0.00808	0.005957	0.021524	0.010427	0.007211	0.00029	0.023854	0.014776	0.006324	0.006439	0.004328	0.010104	0.00191	0.008123	0.006639	0.003232	0.000714	0.003579	0.013641	0.0239	0.012913	0.020853	0.027201	0.018325	0.035183	0.146452
-376	0.033106	0.00511	0.024919	0.008373	0.059788	0.018165	0.076319	0.003012	0.002764	0.000117	0.002088	0.003267	0.001666	0.007761	0.000945	0.023341	0.002756	0.002605	0.067	0.014569	0.000452	0.002925	0.040213	0.008022	0.005546	0.022012	0.012661	0.009566	0.002219	0.023924	0.019744	0.005549	0.006952	0.005812	0.008958	0.002439	0.008001	0.005043	0.004157	0.000105	0.00522	0.015103	0.019759	0.007903	0.014209	0.029126	0.015672	0.031609	0.154894
-374	0.039473	0.000808	0.025644	0.012116	0.067736	0.018013	0.071183	0.001188	0.002781	0.000184	0.001804	0.003288	0.001199	0.008251	0.000535	0.026592	0.003878	0.002636	0.07229	0.013814	0.000752	0.003986	0.041511	0.020009	0.005856	0.022872	0.011963	0.010844	0.007208	0.023408	0.026008	0.005348	0.00721	0.003857	0.008106	0.002965	0.007648	0.00544	0.004512	0.000178	0.006154	0.018209	0.019541	0.005316	0.008318	0.02836	0.012061	0.0276	0.171224
-372	0.046042	0.004583	0.025069	0.013244	0.057831	0.019309	0.080589	0.001529	0.002917	0.000594	0.001143	0.003446	0.000962	0.008916	0.000821	0.026245	0.006678	0.001913	0.075928	0.013453	0.001415	0.006517	0.050376	0.023604	0.00539	0.023831	0.013384	0.011538	0.013206	0.023709	0.028525	0.003691	0.006882	0.002429	0.00883	0.002638	0.007719	0.005815	0.005244	0.000926	0.007325	0.019748	0.022642	0.006619	0.006525	0.025555	0.010317	0.027531	0.194012
-370	0.050869	0.008982	0.022518	0.014003	0.052826	0.021722	0.09544	0.001818	0.003543	0.000967	0.001869	0.003859	0.002621	0.008263	0.002435	0.023619	0.009564	0.001529	0.076194	0.013591	0.002448	0.009765	0.054983	0.018556	0.005757	0.020988	0.014573	0.011148	0.020103	0.023684	0.029414	0.001945	0.006126	0.002733	0.010715	0.003073	0.007219	0.006617	0.006093	0.001282	0.008582	0.017999	0.027327	0.012711	0.002618	0.025572	0.011229	0.027742	0.196215
-368	0.057106	0.010893	0.019082	0.014432	0.054558	0.023051	0.113116	0.000896	0.003329	0.001292	0.002929	0.004942	0.003517	0.005753	0.004153	0.016874	0.007508	0.000936	0.07017	0.013336	0.003337	0.010857	0.049831	0.013699	0.007486	0.013058	0.01209	0.012038	0.030926	0.023445	0.028385	0.003024	0.0057	0.005854	0.011374	0.00355	0.006617	0.006813	0.005992	0.001055	0.009946	0.013769	0.027739	0.024136	0.000972	0.032604	0.014167	0.024537	0.180192
-366	0.066476	0.010422	0.016737	0.014302	0.051567	0.026918	0.115297	0.000771	0.002483	0.001286	0.002807	0.006034	0.003393	0.004214	0.005812	0.010235	0.004134	0.002207	0.067276	0.012073	0.00387	0.010369	0.043083	0.022961	0.007337	0.01	0.010127	0.022208	0.043621	0.02303	0.027589	0.004795	0.004437	0.006149	0.010909	0.004748	0.006262	0.004354	0.00521	0.000598	0.009059	0.009384	0.025643	0.030553	0.000334	0.038491	0.016551	0.020458	0.145062
-364	0.077403	0.006189	0.015617	0.013542	0.044059	0.032562	0.09619	0.000821	0.002218	0.001207	0.0024	0.005351	0.003726	0.004934	0.006326	0.008948	0.002465	0.003328	0.066646	0.010577	0.004059	0.010385	0.039807	0.030551	0.005002	0.010172	0.012602	0.036052	0.056465	0.021996	0.030622	0.005393	0.005103	0.005279	0.009978	0.004886	0.006018	0.004034	0.003961	0.001844	0.008624	0.007041	0.019542	0.031116	0.005064	0.034973	0.019712	0.019981	0.12376
-362	0.079713	0.003814	0.015156	0.012246	0.045164	0.034826	0.077923	0.00072	0.002182	0.001146	0.002831	0.003509	0.003879	0.00491	0.006729	0.011503	0.001995	0.005896	0.064127	0.010244	0.003967	0.009968	0.036226	0.043096	0.005599	0.012647	0.016484	0.048571	0.070652	0.020376	0.032664	0.005516	0.006587	0.006073	0.010888	0.004908	0.005852	0.004614	0.003798	0.003178	0.009924	0.00536	0.011242	0.02828	0.009777	0.03355	0.026261	0.020226	0.137943
-360	0.077189	0.004882	0.016069	0.011862	0.050195	0.034986	0.078794	0.001912	0.001695	0.001084	0.003316	0.003104	0.005631	0.005475	0.007882	0.012702	0.002616	0.00697	0.061798	0.010349	0.003493	0.009178	0.036231	0.047916	0.008227	0.014708	0.022033	0.058057	0.085164	0.020257	0.038371	0.007221	0.007242	0.007229	0.012005	0.004929	0.005917	0.007311	0.003873	0.003122	0.009316	0.005152	0.003518	0.026628	0.008324	0.030719	0.034862	0.01864	0.15701
-358	0.072493	0.003461	0.018677	0.010717	0.054923	0.038084	0.080865	0.003394	0.000666	0.000913	0.002306	0.004647	0.005481	0.006906	0.008149	0.013674	0.004484	0.007388	0.06203	0.009959	0.003404	0.008745	0.033987	0.0492	0.010462	0.01884	0.022499	0.06487	0.098514	0.020923	0.045289	0.008614	0.008053	0.007138	0.011945	0.004972	0.006057	0.008451	0.004407	0.002616	0.008693	0.003654	0.001816	0.022197	0.008419	0.027243	0.03985	0.017966	0.160177
-356	0.063077	0.001275	0.02135	0.008826	0.052093	0.043358	0.075817	0.005466	0.000938	0.001263	0.002497	0.006467	0.00599	0.007535	0.008128	0.017433	0.006597	0.007032	0.064793	0.00921	0.003855	0.008551	0.035031	0.04751	0.013744	0.01749	0.016195	0.071223	0.11062	0.021436	0.049096	0.008367	0.007549	0.007407	0.011243	0.004417	0.005274	0.008579	0.004887	0.00074	0.007576	0.001955	0.004561	0.015551	0.010439	0.023064	0.044286	0.019138	0.156655
-354	0.052711	0	0.022414	0.007786	0.047476	0.044939	0.059882	0.005265	0.000774	0.001539	0.003286	0.008519	0.008411	0.009382	0.007826	0.02055	0.005995	0.005328	0.066405	0.008737	0.004388	0.008962	0.03758	0.034212	0.015437	0.013077	0.013868	0.077171	0.122265	0.022123	0.044938	0.008617	0.007732	0.008671	0.010482	0.004936	0.00533	0.009541	0.006066	0	0.005837	0.000717	0.007254	0.013468	0.011098	0.024686	0.047772	0.019461	0.159253
-352	0.047532	8e-05	0.0252	0.006374	0.046856	0.040035	0.05477	0.005466	0.000822	0.001385	0.00274	0.012884	0.009809	0.013567	0.007235	0.020627	0.006349	0.003797	0.060545	0.008408	0.004672	0.00927	0.035497	0.023706	0.014624	0.008457	0.010114	0.082172	0.130135	0.022191	0.041014	0.011707	0.008203	0.011152	0.009519	0.006727	0.006256	0.009941	0.007436	5.39e-05	0.003577	0.000565	0.008896	0.010838	0.010955	0.026529	0.048617	0.020732	0.145488
-350	0.046308	0.000379	0.028071	0.003648	0.046625	0.034226	0.061344	0.004341	0.001132	0.001025	0.002057	0.019209	0.009986	0.016859	0.006565	0.023525	0.006061	0.00341	0.058654	0.008315	0.004084	0.008956	0.031306	0.02883	0.013874	0.005566	0.009352	0.087356	0.137976	0.021509	0.039834	0.014115	0.008516	0.012317	0.009264	0.0086	0.006375	0.010182	0.006147	3.5e-06	0.002901	0.002936	0.007031	0.01361	0.010848	0.035692	0.046361	0.022824	0.134732
-348	0.042196	0.000445	0.027817	0.001835	0.039471	0.028473	0.06937	0.003954	0.001615	0.000918	0.002202	0.028305	0.009667	0.01597	0.006285	0.027079	0.00302	0.005474	0.069428	0.009201	0.003231	0.008912	0.030538	0.050708	0.013459	0.004671	0.010192	0.092921	0.147693	0.021468	0.043958	0.015409	0.008437	0.011689	0.0098	0.008776	0.006907	0.010924	0.005258	0.000353	0.003009	0.003766	0.004585	0.016019	0.011227	0.049871	0.049629	0.024222	0.128334
-346	0.037756	0.001415	0.025822	0.00088	0.028438	0.022518	0.070616	0.003486	0.002227	0.000527	0.002611	0.04511	0.008069	0.012504	0.005888	0.0231	0.001882	0.00768	0.078911	0.010292	0.00255	0.009126	0.033375	0.068683	0.013952	0.004991	0.015994	0.096935	0.155507	0.022609	0.049898	0.015465	0.007039	0.011515	0.008752	0.007684	0.007527	0.011956	0.005221	0.000995	0.001845	0.005628	0.004237	0.01714	0.01047	0.07172	0.057182	0.025889	0.098558
-344	0.034824	0.006547	0.02153	0.000644	0.02728	0.01883	0.059057	0.004316	0.003019	0.00029	0.002396	0.073411	0.006476	0.00948	0.005541	0.022701	0.002575	0.008152	0.082626	0.010105	0.002119	0.008662	0.033755	0.063149	0.015474	0.005436	0.016583	0.099693	0.159964	0.024734	0.048549	0.013602	0.006394	0.013353	0.008404	0.007643	0.00805	0.013642	0.004513	0.001929	0.000938	0.00729	0.006502	0.017667	0.010025	0.100657	0.06352	0.025688	0.099494
-342	0.03204	0.007635	0.01864	0.003046	0.029962	0.016099	0.041406	0.004518	0.002967	0.000711	0.001186	0.106646	0.006239	0.007501	0.00493	0.026721	0.001732	0.007244	0.081656	0.008515	0.002261	0.007314	0.03285	0.046458	0.015523	0.008469	0.014096	0.100319	0.159265	0.026244	0.046737	0.011352	0.005477	0.015755	0.008545	0.008249	0.008461	0.013623	0.00582	0.002388	0.002488	0.009098	0.011184	0.0195	0.01098	0.124986	0.063061	0.025492	0.112557
-340	0.031468	0.0085	0.019194	0.005733	0.036901	0.01394	0.039685	0.004895	0.002387	0.000993	0.000326	0.131246	0.006601	0.006031	0.004609	0.032951	0.002188	0.006163	0.077582	0.006921	0.003151	0.005238	0.033413	0.039831	0.015765	0.016288	0.020774	0.098934	0.155517	0.026133	0.046232	0.010421	0.005813	0.018783	0.007164	0.008336	0.009631	0.01181	0.006944	0.001797	0.005857	0.011033	0.014958	0.024044	0.011538	0.134935	0.062362	0.028226	0.117238
-338	0.03197	0.011609	0.020952	0.006741	0.041627	0.012345	0.049856	0.004923	0.002501	0.000887	0.000506	0.142838	0.006048	0.005248	0.005065	0.040115	0.003051	0.006973	0.069633	0.006428	0.003988	0.004089	0.03509	0.04508	0.016438	0.021742	0.025762	0.09687	0.148018	0.024471	0.047058	0.009969	0.006524	0.020052	0.004966	0.008293	0.010078	0.010364	0.007927	0.003343	0.006653	0.01165	0.017856	0.023408	0.00831	0.137342	0.063721	0.029039	0.116218
-336	0.034435	0.012528	0.022858	0.00754	0.038233	0.013203	0.057337	0.005439	0.003223	0.000926	0.000265	0.156074	0.004642	0.005661	0.00459	0.043617	0.003186	0.008452	0.066607	0.006598	0.004336	0.005361	0.034596	0.043421	0.015535	0.024738	0.028888	0.095048	0.136674	0.023168	0.043271	0.009616	0.007164	0.016488	0.003135	0.00725	0.009654	0.009229	0.009911	0.004341	0.00689	0.009388	0.019219	0.024303	0.003745	0.138739	0.064062	0.027982	0.115473
-334	0.035685	0.011608	0.023348	0.006428	0.027429	0.017113	0.063068	0.004083	0.003903	0.00133	0.000157	0.168727	0.004545	0.006331	0.003608	0.039202	0.004001	0.008506	0.064496	0.00717	0.003853	0.006107	0.030671	0.051551	0.013417	0.029566	0.027622	0.093853	0.121725	0.021665	0.040639	0.009583	0.008024	0.013571	0.00328	0.006611	0.008329	0.008952	0.011301	0.003346	0.00919	0.008613	0.016648	0.022617	0.005681	0.145263	0.067688	0.027352	0.097821
-332	0.034703	0.013528	0.022622	0.00495	0.019337	0.023439	0.075105	0.004705	0.00315	0.00208	0.000682	0.158058	0.004802	0.005746	0.004304	0.034722	0.005033	0.009042	0.05579	0.009361	0.00336	0.006331	0.024646	0.063025	0.012394	0.036186	0.026356	0.090851	0.105459	0.020236	0.043166	0.010343	0.00873	0.012715	0.004655	0.006693	0.007258	0.009079	0.011043	0.001808	0.011199	0.010376	0.011209	0.022012	0.00834	0.162765	0.07436	0.031264	0.080519
-330	0.030975	0.013441	0.022635	0.004539	0.007553	0.029465	0.085814	0.003421	0.002727	0.002415	0.001074	0.140437	0.004728	0.005163	0.004698	0.035079	0.003521	0.008742	0.049699	0.012436	0.003159	0.007454	0.020671	0.063033	0.012891	0.036311	0.022716	0.08522	0.09526	0.020869	0.056007	0.010814	0.007882	0.012963	0.006372	0.007317	0.007014	0.011555	0.009897	0.001503	0.010589	0.009062	0.008529	0.025987	0.013412	0.187193	0.082037	0.035553	0.072415
-328	0.024754	0.011784	0.023502	0.003182	0.004595	0.034891	0.086278	0.001777	0.003788	0.002074	0.001448	0.141858	0.005407	0.004358	0.004593	0.036174	0.002594	0.008725	0.046781	0.016359	0.003022	0.00814	0.019046	0.068683	0.013723	0.032947	0.017978	0.080065	0.092601	0.021674	0.060435	0.010762	0.007439	0.015568	0.007556	0.008758	0.007341	0.013713	0.008802	0.000681	0.010989	0.006003	0.010486	0.029434	0.019821	0.20401	0.087678	0.034533	0.053428
-326	0.017373	0.015004	0.02227	0.001804	0.002387	0.038201	0.084426	0.001897	0.005643	0.001682	0.002692	0.136257	0.006571	0.003332	0.003919	0.033296	0.002515	0.009951	0.049128	0.017562	0.003083	0.00747	0.015835	0.08059	0.011375	0.030341	0.01643	0.075365	0.089364	0.021127	0.053688	0.010279	0.007731	0.016117	0.007485	0.009771	0.006652	0.014873	0.007858	0.000719	0.014475	0.005994	0.011113	0.032463	0.02317	0.205729	0.091085	0.029076	0.043496
-324	0.015617	0.021958	0.019588	0.001987	0.008593	0.036627	0.081361	0.002698	0.006102	0.001422	0.003118	0.118759	0.006896	0.002377	0.003945	0.022977	0.002518	0.010569	0.055979	0.014289	0.003098	0.006393	0.016181	0.07964	0.008893	0.03219	0.01765	0.069223	0.088185	0.021961	0.049121	0.008346	0.008389	0.012282	0.006414	0.009984	0.006039	0.015219	0.005501	0.001229	0.01697	0.004836	0.010378	0.036535	0.024939	0.199473	0.093471	0.023063	0.051086
-322	0.013538	0.028642	0.018757	0.00303	0.013309	0.03474	0.072588	0.002236	0.004958	0.001256	0.00389	0.1141	0.006701	0.002928	0.00483	0.01631	0.004004	0.01086	0.059334	0.012167	0.002801	0.006567	0.015744	0.066066	0.007952	0.03671	0.016982	0.061167	0.087738	0.023418	0.046781	0.006465	0.00808	0.012072	0.005149	0.009156	0.006105	0.016303	0.003747	0.003265	0.013927	0.004876	0.009841	0.040212	0.027877	0.19654	0.088685	0.01809	0.059651
-320	0.010951	0.037906	0.017421	0.004632	0.005579	0.037177	0.05848	0.004255	0.003977	0.001361	0.00419	0.105003	0.00556	0.00357	0.004999	0.018226	0.004743	0.011697	0.063705	0.011242	0.00264	0.007726	0.015175	0.062525	0.007672	0.039258	0.01879	0.051432	0.086105	0.024425	0.049459	0.005395	0.007407	0.013249	0.00379	0.007955	0.006629	0.018085	0.003364	0.007037	0.009458	0.005085	0.007225	0.040105	0.033013	0.195047	0.075435	0.018242	0.076232
-318	0.006781	0.052047	0.015251	0.004444	0.001465	0.040559	0.048125	0.005381	0.003047	0.001812	0.004621	0.074452	0.003677	0.004197	0.006042	0.019434	0.002879	0.011249	0.063117	0.010228	0.002461	0.007731	0.013833	0.061013	0.009007	0.039789	0.016209	0.040894	0.082433	0.024261	0.05102	0.004992	0.00717	0.013544	0.003175	0.007127	0.006665	0.018749	0.003253	0.011534	0.008063	0.003832	0.006409	0.037409	0.037606	0.187587	0.061467	0.022546	0.093554
-316	0.00391	0.068853	0.016275	0.002835	0.005685	0.039556	0.056087	0.004027	0.002711	0.001535	0.003893	0.042655	0.003054	0.005849	0.006568	0.017984	0.0026	0.010511	0.063721	0.010406	0.002166	0.008709	0.015332	0.049522	0.008264	0.040209	0.012524	0.03015	0.077718	0.023011	0.059896	0.004014	0.007171	0.014428	0.0039	0.006497	0.006337	0.017788	0.003443	0.015721	0.00742	0.004556	0.007706	0.032096	0.035324	0.179197	0.056264	0.025171	0.104315
-314	0.002235	0.085342	0.017663	0.002327	0.009187	0.036266	0.063745	0.002745	0.002893	0.001521	0.00313	0.024746	0.003191	0.006604	0.006119	0.017146	0.003378	0.00939	0.04986	0.011496	0.001649	0.010229	0.013071	0.03539	0.008776	0.037561	0.010675	0.019966	0.069978	0.020299	0.06417	0.002948	0.006986	0.011256	0.004917	0.006839	0.006267	0.017026	0.002728	0.017697	0.006152	0.004676	0.00727	0.024897	0.027339	0.167821	0.051384	0.026837	0.121382
-312	0.000649	0.105777	0.015721	0.00299	0.009986	0.035459	0.054724	0.001905	0.003138	0.001515	0.004305	0.013075	0.003593	0.005285	0.007525	0.016518	0.003529	0.009015	0.039856	0.011062	0.001117	0.011376	0.013636	0.030698	0.007822	0.033703	0.006959	0.011361	0.059768	0.017117	0.064579	0.001998	0.006987	0.008752	0.004354	0.007618	0.007434	0.015591	0.001113	0.016329	0.004892	0.004325	0.006887	0.018742	0.022474	0.153956	0.042795	0.027967	0.132525
-310	0.000193	0.118701	0.0135	0.003005	0.012841	0.034657	0.045123	0.001711	0.003579	0.001004	0.004627	0.012296	0.004633	0.004734	0.008096	0.013977	0.002921	0.008499	0.036115	0.009656	0.001146	0.010691	0.013458	0.032108	0.007706	0.029262	0.011766	0.00475	0.053408	0.015038	0.062685	0.00042	0.006452	0.009516	0.002353	0.00751	0.008883	0.014389	0.000418	0.012941	0.004548	0.005089	0.00695	0.014207	0.022499	0.145989	0.034778	0.027295	0.121581
-308	0.002607	0.120253	0.01429	0.002448	0.011708	0.032105	0.034092	0.001297	0.00321	0.000469	0.004337	0.011943	0.005539	0.005309	0.008769	0.014647	0.00353	0.00765	0.034358	0.00875	0.001541	0.010601	0.015631	0.035541	0.006159	0.025552	0.023166	0.002668	0.061918	0.012564	0.056376	0.000422	0.006183	0.0108	0.000669	0.006791	0.008979	0.014287	4e-05	0.009016	0.003959	0.006229	0.00546	0.010455	0.023864	0.143993	0.028304	0.024712	0.114442
-306	0.009701	0.115417	0.017022	0.001914	0.010043	0.029723	0.02692	0.000718	0.002403	0.00025	0.004894	0.010443	0.005054	0.005122	0.010167	0.015359	0.003852	0.007435	0.039376	0.007979	0.001756	0.010716	0.016975	0.040933	0.006334	0.024729	0.027771	0.003842	0.072414	0.009122	0.054251	0.000126	0.006362	0.011385	0.000366	0.006176	0.007932	0.013427	0.000895	0.005825	0.00291	0.005813	0.004179	0.010012	0.02321	0.135362	0.026	0.019284	0.113637
-304	0.013626	0.108856	0.017816	0.000618	0.012267	0.025435	0.033366	0.000647	0.002332	0.000158	0.004939	0.008248	0.004554	0.00495	0.010865	0.017333	0.002918	0.007877	0.039645	0.006798	0.002234	0.010582	0.022476	0.04388	0.004246	0.02723	0.024727	0.005082	0.079561	0.009065	0.055408	0.001194	0.006749	0.010212	0.001735	0.005906	0.006748	0.013271	0.002349	0.00437	0.006371	0.004379	0.00673	0.008736	0.022595	0.113756	0.02498	0.012323	0.122043
-302	0.018037	0.106179	0.015647	4.93e-05	0.00703	0.021258	0.050522	0.002192	0.003746	0.000225	0.004627	0.006734	0.004628	0.005194	0.010786	0.020282	0.002638	0.008889	0.041006	0.006011	0.002912	0.009341	0.025515	0.04108	0.002892	0.026487	0.022079	0.006385	0.08288	0.008858	0.05293	0.0042	0.006376	0.009939	0.003339	0.005896	0.007145	0.013668	0.00327	0.004487	0.008822	0.005309	0.009352	0.006736	0.022915	0.089767	0.022459	0.009968	0.145086
-300	0.019557	0.106927	0.013254	0.000908	0.011962	0.020532	0.059996	0.002037	0.005234	0.000871	0.003453	0.005662	0.003878	0.005645	0.010734	0.021186	0.002787	0.008595	0.041752	0.007168	0.003685	0.007978	0.021328	0.040536	0.004609	0.031367	0.024361	0.007959	0.081819	0.008312	0.057954	0.004978	0.005899	0.009719	0.004141	0.005592	0.007249	0.013411	0.002791	0.005677	0.012993	0.005526	0.011416	0.008002	0.023522	0.072047	0.022169	0.010379	0.155328
-298	0.018035	0.103412	0.012557	0.001394	0.015054	0.021016	0.059457	0.001757	0.005036	0.001113	0.001999	0.005687	0.002566	0.005285	0.009544	0.019088	0.003577	0.006868	0.047001	0.008032	0.004202	0.008332	0.018088	0.048781	0.005772	0.036884	0.028556	0.00906	0.078964	0.006725	0.062737	0.005571	0.007358	0.010996	0.003819	0.005926	0.006747	0.013684	0.002188	0.007819	0.014816	0.004749	0.014037	0.012611	0.024594	0.059318	0.025361	0.01293	0.157225
-296	0.016203	0.095304	0.012471	0.001237	0.012181	0.02189	0.064541	0.001227	0.003251	0.00121	0.001582	0.005996	0.003117	0.004704	0.008159	0.01545	0.005509	0.007886	0.048524	0.007127	0.00377	0.008212	0.011459	0.054405	0.006863	0.038814	0.031905	0.009497	0.075681	0.003916	0.061126	0.006423	0.01053	0.014609	0.003274	0.005366	0.006864	0.013237	0.002298	0.008855	0.012962	0.00427	0.015386	0.010272	0.024927	0.047833	0.024449	0.016269	0.15683
-294	0.015058	0.080943	0.012164	0.002318	0.00745	0.022876	0.086901	0.000184	0.002633	0.00088	0.001238	0.004741	0.003895	0.004944	0.006737	0.013075	0.007279	0.008868	0.044501	0.006209	0.002575	0.007032	0.008906	0.063573	0.005673	0.03629	0.033205	0.01016	0.071011	0.001552	0.051605	0.007378	0.013676	0.017681	0.00385	0.004153	0.007252	0.012748	0.002806	0.007719	0.010558	0.004664	0.012874	0.010739	0.024723	0.037864	0.025748	0.017846	0.149938
-292	0.013788	0.072585	0.012057	0.004232	0.004542	0.023118	0.108825	0.000457	0.002294	0.000732	0.001222	0.003076	0.004042	0.003098	0.006481	0.010374	0.006738	0.010847	0.039619	0.005181	0.001803	0.006242	0.010536	0.076037	0.003604	0.024531	0.0312	0.011744	0.06555	0.000801	0.041373	0.007993	0.01638	0.019015	0.005527	0.004048	0.007564	0.012997	0.003808	0.005746	0.00943	0.005054	0.010425	0.016052	0.025027	0.032607	0.024902	0.017493	0.12674
-290	0.012284	0.071331	0.012962	0.004135	0.011076	0.025914	0.099341	0.000521	0.002286	0.000924	0.001296	0.003399	0.004427	0.000969	0.005772	0.010068	0.004556	0.011051	0.035512	0.004001	0.001751	0.006471	0.010607	0.08125	0.005144	0.01171	0.025186	0.014362	0.060192	0.000648	0.026432	0.007783	0.018101	0.019539	0.005852	0.004927	0.007698	0.01278	0.004308	0.003193	0.012452	0.004061	0.013165	0.018709	0.025789	0.026946	0.025899	0.017052	0.115079
-288	0.012748	0.072456	0.013399	0.003507	0.012886	0.029752	0.077817	4.75e-05	0.002502	0.00091	0.001712	0.002445	0.004156	0.001139	0.005049	0.014167	0.002537	0.009575	0.035849	0.003836	0.002352	0.007424	0.010899	0.080135	0.007287	0.001281	0.022907	0.015859	0.054752	0	0.020968	0.008183	0.018062	0.020515	0.005053	0.004998	0.007842	0.01236	0.003559	0.00211	0.011862	0.002872	0.015477	0.021252	0.026951	0.021767	0.028115	0.016688	0.122967
-286	0.012463	0.073616	0.012125	0.004387	0.014641	0.031313	0.07126	0	0.002372	0.001349	0.002204	0.001491	0.002955	0.001858	0.004186	0.018604	0.001723	0.006333	0.034924	0.004917	0.001888	0.008388	0.012986	0.077295	0.008052	0.001524	0.028817	0.015794	0.047563	9.45e-05	0.024368	0.007693	0.016543	0.019255	0.004605	0.004751	0.008385	0.012651	0.003472	0.003797	0.009352	0.00337	0.014654	0.023903	0.027969	0.021757	0.029012	0.016584	0.119888
-284	0.013902	0.072605	0.010393	0.006252	0.026258	0.032872	0.069522	0.000848	0.002067	0.001834	0.002276	0.002457	0.002241	0.002745	0.002999	0.020754	0.001087	0.004796	0.036002	0.006529	0.001148	0.008796	0.015355	0.069972	0.009743	0.003269	0.03453	0.013579	0.037011	0.001073	0.028986	0.008153	0.014979	0.016535	0.005936	0.003925	0.00865	0.012637	0.004991	0.005749	0.006795	0.003884	0.011435	0.028058	0.027408	0.021572	0.033998	0.015757	0.109462
-282	0.018809	0.064404	0.011248	0.009658	0.031586	0.034353	0.074772	0.00037	0.00251	0.002102	0.002659	0.002622	0.002414	0.003749	0.002703	0.025632	0.000405	0.005063	0.040005	0.00882	0.000589	0.008883	0.018029	0.054471	0.011038	0.006371	0.034901	0.011199	0.024693	0.002632	0.036869	0.008594	0.014359	0.015306	0.007723	0.004233	0.009025	0.012345	0.005135	0.006545	0.004424	0.002619	0.008739	0.030405	0.027842	0.020102	0.03675	0.012416	0.115649
-280	0.022893	0.056432	0.014284	0.01485	0.035063	0.034402	0.072135	0.000921	0.002339	0.002327	0.003064	0.001911	0.001889	0.004424	0.002836	0.032737	0.002244	0.005971	0.036173	0.010211	0.000335	0.00853	0.020275	0.040737	0.010503	0.007267	0.034684	0.010964	0.01283	0.002719	0.041203	0.007599	0.013472	0.013956	0.008031	0.003351	0.008947	0.0119	0.003188	0.005719	0.004453	0.002941	0.007663	0.028629	0.032932	0.020987	0.034768	0.011132	0.118374
-278	0.023866	0.050883	0.018619	0.018682	0.031966	0.033234	0.080472	0.001397	0.002582	0.002968	0.003107	0.001991	0.001313	0.004382	0.002742	0.039677	0.003778	0.007502	0.032445	0.009967	0.000774	0.008247	0.021938	0.037187	0.010604	0.014118	0.035449	0.010189	0.005386	0.001562	0.040776	0.00739	0.012773	0.01084	0.007981	0.002928	0.008634	0.010137	0.002624	0.003353	0.003242	0.004824	0.010556	0.025391	0.036931	0.021661	0.03012	0.011631	0.126485
-276	0.021466	0.045417	0.023391	0.020028	0.019286	0.030478	0.094226	0.004107	0.003033	0.003035	0.003565	0.002789	0.001281	0.004454	0.002095	0.044857	0.004061	0.009033	0.033489	0.007834	0.000871	0.009576	0.022633	0.045615	0.011298	0.022278	0.032158	0.010046	0.00184	0.002997	0.039464	0.008556	0.013216	0.007887	0.006789	0.002727	0.008773	0.006919	0.003357	0.002186	0.004025	0.007518	0.012136	0.023944	0.03629	0.020909	0.029568	0.012055	0.131162
-274	0.019488	0.046757	0.025108	0.029473	0.007886	0.031509	0.094279	0.004946	0.003068	0.002849	0.003056	0.001389	0.001462	0.004947	0.00056	0.046269	0.003079	0.008837	0.029269	0.005608	0.000879	0.010697	0.025114	0.055965	0.011553	0.027643	0.027915	0.009779	0.000433	0.005493	0.041587	0.008965	0.013418	0.006861	0.005784	0.0025	0.008806	0.003825	0.004282	0.0018	0.006637	0.009561	0.007494	0.025789	0.035572	0.017249	0.029083	0.012219	0.12731
-272	0.019228	0.047811	0.025523	0.039703	0.012252	0.036576	0.090841	0.005206	0.003431	0.002579	0.002614	0.000778	0.002689	0.005349	0.00011	0.044688	0.002758	0.008168	0.023472	0.00333	0.000693	0.010206	0.028868	0.049655	0.012861	0.029738	0.025631	0.01011	0.002211	0.01066	0.047838	0.007637	0.013829	0.006944	0.005176	0.003034	0.008875	0.002893	0.005223	0.001655	0.005968	0.007862	0.00278	0.02339	0.036767	0.016349	0.029145	0.012168	0.116047
-270	0.019575	0.047825	0.025479	0.048541	0.013352	0.039764	0.093436	0.007295	0.003303	0.002109	0.002164	0.000362	0.002853	0.005199	0	0.041744	0.00365	0.008205	0.02267	0.001905	0.000989	0.009206	0.031667	0.03394	0.01361	0.022626	0.025144	0.010969	0.003347	0.016089	0.05129	0.0057	0.014132	0.005907	0.004396	0.003627	0.008499	0.002077	0.006164	0.002055	0.007307	0.006805	0.00222	0.018287	0.038793	0.017803	0.028915	0.010071	0.111243
-268	0.02395	0.046937	0.022451	0.057641	0.012589	0.039797	0.093493	0.008241	0.002611	0.001669	0.002656	0.001026	0.001732	0.004117	9.51e-05	0.03939	0.004559	0.008086	0.022872	0.002073	0.001372	0.008557	0.033736	0.032326	0.012634	0.015369	0.022319	0.013151	0.005736	0.022441	0.049514	0.004134	0.014419	0.006018	0.005265	0.003741	0.007249	0.001886	0.007748	0.002705	0.01115	0.005804	0.00265	0.012895	0.039274	0.016521	0.026708	0.006884	0.115258
-266	0.030788	0.040476	0.017781	0.067418	0.013427	0.037249	0.086632	0.00742	0.002405	0.001135	0.00343	0.001067	0.000985	0.003312	0.00213	0.033909	0.004807	0.008019	0.024878	0.003436	0.001938	0.007754	0.034214	0.045187	0.011536	0.01865	0.01933	0.015259	0.008572	0.030736	0.044637	0.005822	0.014881	0.008992	0.007773	0.004613	0.005966	0.001721	0.009543	0.003205	0.008538	0.004893	0.000872	0.016345	0.038207	0.016232	0.027908	0.006028	0.125875
-264	0.036963	0.033707	0.015526	0.073442	0.017708	0.033954	0.081754	0.007025	0.002788	0.001081	0.003613	0.00187	0.00123	0.002637	0.003607	0.026884	0.004607	0.008588	0.032361	0.003238	0.002078	0.007116	0.030974	0.04953	0.013313	0.021258	0.01888	0.015237	0.012897	0.039462	0.038167	0.008407	0.015242	0.012997	0.008148	0.00514	0.004915	0.0019	0.010817	0.003724	0.008911	0.007064	0.000774	0.017927	0.036299	0.020933	0.032256	0.005641	0.127529
-262	0.038618	0.029456	0.015841	0.075008	0.021504	0.026679	0.069501	0.006092	0.00238	0.00107	0.004125	0.001784	0.0007	0.001803	0.003361	0.018536	0.005654	0.008363	0.024873	0.00211	0.002079	0.007623	0.026705	0.052157	0.01528	0.013153	0.01804	0.013186	0.016063	0.0501	0.033681	0.008771	0.012483	0.016812	0.008456	0.005786	0.004685	0.001879	0.010999	0.004378	0.011075	0.008581	0.001357	0.016449	0.037137	0.026976	0.036493	0.003723	0.117844
-260	0.040667	0.026622	0.017754	0.074521	0.029128	0.019214	0.073069	0.005703	0.003064	0.000916	0.004156	0.000966	0	0.00133	0.003981	0.009305	0.006462	0.007701	0.008722	0.001957	0.002366	0.008481	0.023679	0.050222	0.015288	0.004125	0.014107	0.012014	0.018333	0.062867	0.031279	0.00795	0.009892	0.019026	0.007015	0.004694	0.003835	0.000527	0.010704	0.004229	0.009979	0.008345	0	0.013197	0.038897	0.030227	0.044017	0.005519	0.125198
-258	0.042101	0.02359	0.017846	0.072878	0.036382	0.018941	0.066669	0.005512	0.003919	0.00067	0.004403	0.001399	0.000284	0.001175	0.004666	0.003998	0.006182	0.007552	0.002974	0.002249	0.002619	0.008993	0.02445	0.042917	0.014356	0.002821	0.014495	0.012223	0.017534	0.074533	0.032443	0.006747	0.007821	0.016297	0.005796	0.003697	0.002456	0.002008	0.010663	0.004081	0.0117	0.007677	0.000618	0.014173	0.036656	0.030739	0.049446	0.012516	0.132066
-256	0.042127	0.019968	0.013857	0.072244	0.042128	0.020735	0.067079	0.005759	0.003817	0.000379	0.003673	0.001201	0.001309	0.00099	0.004785	0.001033	0.005231	0.006782	0.004066	0.001579	0.002362	0.008473	0.029212	0.046743	0.014404	0.004248	0.015389	0.013704	0.014832	0.0818	0.037985	0.00484	0.006179	0.013035	0.006397	0.004124	0.001501	0.001786	0.010549	0.003636	0.012339	0.006432	0.003266	0.013664	0.034999	0.028279	0.049139	0.021129	0.135771
-254	0.040613	0.019994	0.010393	0.072683	0.05588	0.018926	0.074705	0.005599	0.003155	0.000321	0.003228	0.001425	0.001423	0.000595	0.004529	0.001784	0.004632	0.006763	0.007681	0.000458	0.001789	0.007238	0.033112	0.056304	0.015371	0.003722	0.019401	0.014512	0.011135	0.090097	0.046177	0.003255	0.006061	0.011595	0.007899	0.003686	0.001875	0.001025	0.010421	0.002309	0.010973	0.00572	0.005269	0.011949	0.034119	0.025458	0.050736	0.032062	0.164089
-252	0.037914	0.019017	0.008466	0.069077	0.063819	0.016813	0.081173	0.005432	0.003484	0.000601	0.003011	0.002111	0.001579	0.00064	0.004228	0.001048	0.005239	0.004682	0.004148	0.000433	0.001567	0.006418	0.031594	0.054003	0.015347	0.006557	0.024674	0.013227	0.007688	0.09721	0.053527	0.003279	0.005901	0.010079	0.008268	0.00324	0.001344	0.001563	0.010415	0.002523	0.011226	0.005444	0.007708	0.01185	0.030934	0.023199	0.049921	0.045886	0.224059
-250	0.03752	0.014354	0.00831	0.062848	0.063662	0.017566	0.070368	0.004899	0.00342	0.000911	0.003415	0.002866	0.001999	0.001425	0.005443	0.000689	0.006707	0.004593	0.007637	0.001211	0.001545	0.005786	0.025642	0.04755	0.017037	0.009617	0.029684	0.011011	0.008366	0.101481	0.05903	0.004823	0.005162	0.010754	0.008091	0.002102	0.001437	0.001737	0.011646	0.001855	0.009425	0.007244	0.012221	0.015716	0.030423	0.021753	0.052087	0.062234	0.307028
-248	0.036936	0.011862	0.009872	0.057216	0.062514	0.019378	0.069515	0.004251	0.003174	0.00162	0.003118	0.002974	0.00146	0.00283	0.006449	0.000441	0.007011	0.00639	0.021248	0.001588	0.001741	0.004149	0.019983	0.05213	0.018063	0.010195	0.033225	0.008383	0.006843	0.105468	0.062796	0.006896	0.003174	0.014562	0.006494	0.001421	0.001896	0.000932	0.011338	0.000434	0.008267	0.011128	0.011194	0.015789	0.032738	0.018539	0.056521	0.081271	0.433509
-246	0.037847	0.011739	0.010467	0.052348	0.057796	0.020731	0.06966	0.00353	0.002593	0.002022	0.003282	0.00253	0.001128	0.004084	0.006116	0.000956	0.005415	0.009825	0.016911	0.001997	0.001902	0.003052	0.022122	0.05341	0.01817	0.010742	0.037628	0.005711	0.004843	0.107892	0.065961	0.007311	0.002467	0.016135	0.005625	0.001893	0.001802	0.000903	0.010285	0.000105	0.011904	0.013072	0.009627	0.012266	0.035009	0.015215	0.056781	0.105297	0.549157
-244	0.035077	0.011703	0.010904	0.047704	0.042007	0.02254	0.062159	0.002354	0.002023	0.001786	0.003438	0.002057	0.001702	0.003235	0.005181	0.001942	0.004336	0.009811	0.011017	0.002272	0.001786	0.004314	0.024565	0.053526	0.018668	0.008021	0.03737	0.004692	0.003399	0.110056	0.064519	0.00583	0.002704	0.014933	0.00656	0.002965	0.001773	0.000998	0.00939	0.00136	0.015346	0.011364	0.01029	0.010285	0.037213	0.014613	0.049798	0.129417	0.637504
-242	0.031665	0.008689	0.013774	0.043989	0.025319	0.022487	0.068779	0.001217	0.001883	0.00191	0.004703	0.000327	0.003739	0.00111	0.004643	0.002179	0.004398	0.008985	0.012151	0.002163	0.00186	0.005878	0.024667	0.051314	0.019864	0.004381	0.03152	0.008118	0.001379	0.111037	0.057776	0.005085	0.001819	0.013808	0.007182	0.00312	0.001813	0.000971	0.008336	0.000617	0.015994	0.011125	0.010986	0.013474	0.038416	0.01466	0.040771	0.145689	0.711159
-240	0.027951	0.006358	0.015759	0.039142	0.012657	0.01987	0.086391	0.000755	0.002666	0.002116	0.009485	0.000678	0.005577	0.000733	0.004793	0.003071	0.003736	0.008101	0.006603	0.001762	0.001839	0.006761	0.028539	0.038538	0.021038	0.001935	0.029454	0.011798	0.001686	0.108898	0.053852	0.005919	0.000184	0.013557	0.007316	0.001452	0.001672	0.001031	0.00864	0.00123	0.015723	0.012286	0.010725	0.01577	0.037115	0.016137	0.035218	0.15241	0.774383
-238	0.025059	0.006509	0.012899	0.033438	0.010172	0.021143	0.089414	0.001627	0.003127	0.001952	0.008551	0.001023	0.005769	0.002023	0.005075	0.00399	0.002846	0.005997	0.009303	0.001805	0.002368	0.005825	0.030355	0.041463	0.019572	0.000137	0.033934	0.015275	0.003602	0.109963	0.053092	0.007053	6.69e-05	0.014887	0.008181	0.000713	0.00129	8.35e-05	0.009246	0.001307	0.015306	0.013709	0.010513	0.016762	0.030695	0.019806	0.031631	0.148662	0.864826
-236	0.024489	0.005819	0.008661	0.027426	0.017559	0.027477	0.082635	0.001645	0.002083	0.001615	0.004534	0.000487	0.005539	0.003121	0.004835	0.003505	0.002808	0.007393	0.01347	0.001725	0.003195	0.004779	0.028223	0.04566	0.020908	0.00039	0.037692	0.017273	0.004968	0.108806	0.053203	0.006081	0.001288	0.012902	0.009471	0.000631	0.001564	3.92e-05	0.010428	0	0.012692	0.01497	0.007722	0.01813	0.02761	0.022046	0.032195	0.136169	0.959157
-234	0.023602	0.008661	0.004865	0.021651	0.018309	0.033021	0.076698	0.000414	0.002443	0.001641	0.004006	0.000838	0.005539	0.003634	0.004685	0.002605	0.003094	0.008983	0.012241	0.001163	0.003612	0.003789	0.026288	0.056781	0.023567	0.003049	0.028525	0.019648	0.007031	0.106682	0.054631	0.005067	0.002526	0.009948	0.010879	0.00123	0.001225	0.001119	0.012691	1.37e-05	0.012481	0.013614	0.007233	0.02024	0.030397	0.023759	0.030809	0.120975	1
-232	0.020028	0.013356	0.002698	0.019367	0.013923	0.038578	0.083389	0.000938	0.00193	0.002441	0.00282	0.002024	0.00553	0.004807	0.005365	0.000943	0.003628	0.009117	0.01665	0.001532	0.003428	0.00325	0.025958	0.048888	0.022491	0.011002	0.016972	0.020886	0.008706	0.101744	0.059338	0.005218	0.004831	0.010904	0.010695	0.001876	9.31e-05	0.003847	0.013875	0.000795	0.015113	0.014083	0.003814	0.021825	0.029563	0.026667	0.027634	0.106781	0.93454
-230	0.019595	0.0139	0.002288	0.017271	0.020878	0.045442	0.102386	0.002071	0.001777	0.002667	0.001251	0.001698	0.005376	0.006808	0.008043	0.000793	0.003716	0.008331	0.019606	0.002337	0.003075	0.002622	0.026461	0.039336	0.020696	0.015162	0.01579	0.021358	0.010382	0.096084	0.061826	0.005532	0.007217	0.012704	0.008322	0.002522	0.000512	0.002978	0.013284	0.001172	0.018624	0.014484	0.003089	0.022936	0.026778	0.030335	0.023079	0.092432	0.789969
-228	0.020369	0.010933	0.001616	0.01511	0.033834	0.047707	0.118118	0.002253	0.001532	0.002345	0.001423	0.000497	0.005177	0.008366	0.008581	0.000927	0.00342	0.007437	0.019799	0.002468	0.002685	0.003286	0.027779	0.041932	0.022951	0.020561	0.018104	0.021753	0.010959	0.090568	0.062033	0.006046	0.009779	0.011769	0.009214	0.00313	0.00122	0.003115	0.011318	0.00158	0.021318	0.012022	0.003323	0.024075	0.023765	0.037478	0.016446	0.079825	0.629162
-226	0.019818	0.015641	0.001491	0.014511	0.04672	0.049413	0.121789	0.000455	0.00132	0.002008	0.001561	3.35e-05	0.006098	0.008152	0.009519	0.001398	0.004541	0.006958	0.017142	0.001808	0.00248	0.003078	0.02985	0.041633	0.025011	0.033972	0.017475	0.021199	0.010268	0.083502	0.064261	0.00669	0.011238	0.009068	0.011356	0.004159	0.003896	0.003081	0.011402	0.001696	0.020263	0.011725	0.001164	0.022682	0.019859	0.044009	0.011764	0.069206	0.489196
-224	0.015906	0.020358	0.002416	0.015606	0.059037	0.054728	0.129564	0.000323	0.002208	0.001584	0.002202	0	0.00704	0.006159	0.010042	0.002374	0.006299	0.007024	0.017196	0.001017	0.002515	0.003299	0.034174	0.05106	0.027063	0.040039	0.013342	0.018872	0.010517	0.073036	0.064291	0.007129	0.011359	0.005138	0.012255	0.004835	0.005274	0.004089	0.012965	0.001554	0.016311	0.009573	0.003341	0.022574	0.017358	0.046349	0.00823	0.063332	0.353584
-222	0.016384	0.020502	0.003204	0.017105	0.067804	0.055439	0.13709	0.001755	0.00255	0.001354	0.002811	1.75e-05	0.00848	0.005061	0.009365	0.002604	0.007205	0.007699	0.022	0.00048	0.002423	0.005932	0.034319	0.05341	0.028245	0.039777	0.014018	0.014396	0.011516	0.060749	0.061695	0.009912	0.011113	0.004427	0.012231	0.005443	0.005783	0.006041	0.013894	0.001405	0.014082	0.008229	0.005384	0.021612	0.016013	0.048648	0.01068	0.067947	0.23705
-220	0.017852	0.017052	0.00354	0.01735	0.065138	0.05221	0.131334	0.003383	0.002149	0.00121	0.003093	7.84e-06	0.007669	0.005253	0.007768	0.003875	0.007633	0.00914	0.02744	0.000306	0.002209	0.008742	0.030993	0.048705	0.025868	0.040949	0.013621	0.010667	0.011113	0.046519	0.057469	0.013574	0.011077	0.004502	0.011338	0.006047	0.005415	0.006994	0.014081	0.000428	0.015253	0.008587	0.005543	0.021202	0.014864	0.051148	0.009964	0.064195	0.17681
-218	0.013846	0.014663	0.006789	0.016205	0.066432	0.048586	0.122667	0.004466	0.001978	0.000727	0.003207	0	0.007319	0.005289	0.007614	0.004855	0.008135	0.011435	0.021668	6.01e-05	0.001871	0.012203	0.028417	0.062414	0.026585	0.038258	0.01373	0.008058	0.009613	0.034815	0.055263	0.018952	0.009597	0.004487	0.010995	0.006149	0.004021	0.00662	0.014055	5.81e-05	0.020924	0.008626	0.003976	0.024371	0.013837	0.052154	0.009341	0.054784	0.139226
-216	0.012131	0.014412	0.009818	0.016203	0.060213	0.042736	0.114914	0.004277	0.003315	0.000636	0.003381	0.000204	0.008468	0.003866	0.007621	0.004567	0.008635	0.011907	0.017185	0.000754	0.00151	0.014721	0.028185	0.066458	0.026617	0.029367	0.015417	0.006618	0.011047	0.027025	0.049509	0.023616	0.008918	0.005313	0.012084	0.005554	0.00296	0.00645	0.013535	0	0.023957	0.008365	0.003923	0.023641	0.013479	0.051031	0.008472	0.047059	0.113665
-214	0.011957	0.011154	0.008215	0.01607	0.065196	0.038588	0.099295	0.005249	0.003406	0.001095	0.003573	0.000622	0.00994	0.0014	0.005853	0.004316	0.009285	0.008561	0.010118	0.002314	0.001577	0.016372	0.029571	0.061357	0.031257	0.019276	0.014761	0.00571	0.01213	0.021419	0.051356	0.024675	0.008043	0.005148	0.014163	0.005135	0.00295	0.008932	0.014704	0	0.019566	0.007013	0.00518	0.018443	0.015231	0.048786	0.006018	0.041123	0.08814
-212	0.009508	0.005977	0.007109	0.01493	0.081458	0.036236	0.074673	0.004277	0.002144	0.001624	0.004982	0.001536	0.010246	1.84e-05	0.004885	0.004535	0.009191	0.006946	0.005786	0.00349	0.00187	0.015186	0.027649	0.050757	0.044199	0.01919	0.014511	0.004362	0.011951	0.017087	0.053848	0.023363	0.008661	0.002862	0.013698	0.005596	0.002418	0.011563	0.016926	0.000923	0.016258	0.008291	0.005974	0.014442	0.019578	0.047151	0.002935	0.036108	0.0813
-210	0.007737	0.005125	0.007245	0.013329	0.089442	0.03215	0.052689	0.004655	0.001368	0.001684	0.004303	0.003783	0.009124	0.000187	0.004495	0.006274	0.007539	0.00663	0.010056	0.003738	0.002036	0.013366	0.025647	0.044438	0.055681	0.017995	0.011072	0.003309	0.01166	0.014002	0.055647	0.020073	0.009872	0.002588	0.012169	0.006805	0.000972	0.01274	0.018004	0.001545	0.017214	0.01212	0.008795	0.014569	0.023204	0.044107	0.001719	0.033529	0.088144
-208	0.006955	0.009057	0.006711	0.01304	0.079635	0.027537	0.041441	0.005179	0.001854	0.001685	0.002759	0.007463	0.008833	0.000392	0.004399	0.006351	0.006411	0.007627	0.014103	0.003111	0.001895	0.011248	0.0285	0.04743	0.056192	0.016056	0.010775	0.002807	0.011647	0.011883	0.055716	0.017282	0.011829	0.001278	0.009829	0.007325	0.000726	0.012818	0.018823	0.001878	0.018504	0.013247	0.007741	0.016161	0.02055	0.03864	0.002054	0.032782	0.094873
-206	0.006842	0.014225	0.006623	0.014131	0.064936	0.024688	0.038645	0.005301	0.002384	0.001611	0.002048	0.008279	0.007221	0.000583	0.003842	0.00512	0.005951	0.005669	0.012436	0.002695	0.001551	0.009736	0.029703	0.049258	0.046413	0.011508	0.010021	0.003317	0.01298	0.010639	0.058632	0.016225	0.013369	0.000782	0.00872	0.008375	0.001205	0.013773	0.01892	0.001805	0.02347	0.013369	0.010068	0.020129	0.016128	0.03383	0.00239	0.032791	0.090574
-204	0.006163	0.012067	0.007279	0.014486	0.075584	0.023551	0.042797	0.003773	0.003032	0.001535	0.003007	0.005718	0.006831	0.001663	0.003737	0.003935	0.004302	0.00423	0.009934	0.002146	0.001072	0.009289	0.028475	0.043252	0.037103	0.010392	0.007307	0.003078	0.014251	0.010913	0.062087	0.016638	0.013466	0.004225	0.007715	0.008137	0.00277	0.015416	0.018189	0.002259	0.025368	0.011909	0.009607	0.027315	0.014601	0.031538	0.00216	0.033355	0.08712
-202	0.006378	0.010662	0.006929	0.014775	0.079666	0.022469	0.052041	0.002861	0.002788	0.001225	0.003175	0.003632	0.007227	0.003411	0.004465	0.002543	0.002459	0.003869	0.009146	0.00225	0.000684	0.009074	0.028747	0.050181	0.03254	0.01097	0.003004	0.002889	0.012335	0.01157	0.061277	0.017613	0.012876	0.006785	0.006357	0.008122	0.004625	0.015631	0.017667	0.001184	0.022991	0.010402	0.006786	0.030329	0.012461	0.029945	0.001395	0.033433	0.085407
-200	0.004898	0.00948	0.005196	0.015017	0.077614	0.021854	0.068747	0.00274	0.002165	0.001378	0.002743	0.002991	0.00805	0.003651	0.005048	0.00042	0.000872	0.003295	0.010754	0.002334	0.000678	0.008983	0.032364	0.050489	0.031075	0.019745	0.000481	0.001981	0.009349	0.012986	0.060487	0.017159	0.012144	0.007756	0.00663	0.00753	0.00521	0.016751	0.017794	0.000386	0.0185	0.012043	0.00379	0.02679	0.013236	0.029109	0.0023	0.033865	0.094016
-198	0.004273	0.013102	0.003897	0.015967	0.087619	0.021294	0.071023	0.002972	0.002831	0.001582	0.002681	0.003416	0.008894	0.003047	0.005623	0.000374	0.000104	0.003092	0.014494	0.002034	0.000818	0.008853	0.034642	0.048536	0.028905	0.016336	0	0.000883	0.007327	0.013766	0.067338	0.016558	0.012072	0.008201	0.005722	0.007308	0.003917	0.018924	0.016194	0.00177	0.016063	0.012635	0.003643	0.020154	0.015951	0.02686	0.002974	0.03319	0.115155
-196	0.003746	0.013873	0.003604	0.016443	0.096107	0.022426	0.064396	0.002781	0.00278	0.001847	0.002128	0.003235	0.009343	0.004334	0.006549	0.000779	0.000456	0.003437	0.017274	0.001175	0.001002	0.00758	0.033403	0.046445	0.023356	0.008629	0.001029	0.000933	0.005204	0.014237	0.074966	0.013901	0.011567	0.009022	0.005576	0.006894	0.002067	0.021375	0.014224	0.003192	0.015486	0.011285	0.006737	0.017209	0.017687	0.025795	0.00343	0.031098	0.150588
-194	0.002172	0.016018	0.002863	0.015167	0.099667	0.025171	0.072974	0.001161	0.001965	0.001278	0.001278	0.002705	0.008981	0.004836	0.007623	0.001418	0.00081	0.003658	0.022254	0.001816	0.001289	0.007091	0.032163	0.038783	0.019827	0.003749	0.002102	0.001319	0.00734	0.013546	0.079694	0.011061	0.010155	0.007915	0.005728	0.006489	0.002245	0.022269	0.01297	0.002747	0.015422	0.008587	0.012039	0.013288	0.017692	0.027356	0.005129	0.028787	0.215338
-192	0.000438	0.018418	0.001932	0.013674	0.120756	0.028551	0.091011	9.06e-05	0.001083	0.000489	0.00036	0.002155	0.00672	0.004722	0.006921	0.001577	0.001135	0.004713	0.030765	0.003602	0.001602	0.006877	0.035628	0.046779	0.017914	0.005443	0.001825	0.001384	0.008785	0.013926	0.087404	0.008529	0.008987	0.009198	0.006147	0.005885	0.001719	0.020167	0.010446	0.002364	0.014614	0.008601	0.020329	0.00766	0.018028	0.027655	0.00735	0.027111	0.322541
-190	0.000429	0.018051	0.003376	0.012711	0.132615	0.033253	0.106609	0.000306	0.001023	0.000451	0.001268	0.002391	0.006683	0.005164	0.007075	0.001017	0.002432	0.005117	0.041737	0.004198	0.001485	0.007098	0.04063	0.0565	0.017346	0.006204	0.00515	0.001373	0.006868	0.013295	0.098786	0.005356	0.008756	0.014275	0.005963	0.005271	0.001004	0.018365	0.008577	0.003104	0.015111	0.011914	0.033497	0.00288	0.019427	0.024561	0.006686	0.024007	0.446416
-188	0.000441	0.014851	0.005714	0.012025	0.134946	0.033961	0.127666	0.001234	0.001233	0.000172	0.002212	0.002129	0.005299	0.003978	0.008113	0.000198	0.00376	0.00431	0.061684	0.0045	0.001278	0.008014	0.043086	0.054422	0.017112	0.006652	0.009028	0.001031	0.005012	0.011589	0.107727	0.00347	0.009211	0.017926	0.004902	0.005251	0.000816	0.01738	0.007937	0.003231	0.013681	0.015694	0.04717	0.000431	0.019943	0.019894	0.006067	0.022767	0.582527
-186	0.004331	0.013377	0.006733	0.011567	0.132154	0.031086	0.135504	0.001303	0.001574	0.000177	0.002733	0.002021	0.003562	0.002449	0.008179	0.000484	0.003359	0.004518	0.094016	0.004603	0.001287	0.008248	0.040872	0.049994	0.017931	0.003371	0.014856	0.002161	0.005587	0.012293	0.113987	0.004488	0.009576	0.018427	0.003566	0.005856	0.000864	0.016641	0.008652	0.002507	0.014049	0.013633	0.049314	0.000423	0.016806	0.018915	0.00697	0.027985	0.73162
-184	0.008435	0.014877	0.005401	0.011537	0.117976	0.027529	0.12477	0.001011	0.001829	0.00029	0.004144	0.002444	0.003394	0.000838	0.007358	0.000884	0.003909	0.005104	0.130593	0.00412	0.001921	0.008324	0.036821	0.049053	0.019404	0.005364	0.020661	0.003628	0.008264	0.012531	0.122961	0.004136	0.009817	0.018055	0.002712	0.007348	0.001273	0.016503	0.011521	0.001848	0.020644	0.012851	0.040696	0.000623	0.014594	0.020944	0.008536	0.032604	0.800498
-182	0.008531	0.01461	0.003688	0.01187	0.112007	0.022243	0.125333	0.000361	0.001525	0.000241	0.005018	0.002249	0.00369	0.000312	0.007815	0.001599	0.005086	0.00538	0.15926	0.003288	0.002586	0.008067	0.033622	0.045566	0.019066	0.007575	0.021379	0.004144	0.009894	0.013268	0.134101	0.002588	0.010383	0.020224	0.003084	0.007713	0.001645	0.017307	0.016595	0.001589	0.025836	0.00638	0.032496	0.00031	0.01414	0.022351	0.010564	0.030372	0.711804
-180	0.010213	0.016127	0.002803	0.012548	0.118805	0.015681	0.156352	1.75e-05	0.001533	0.000601	0.004943	0.001488	0.002568	0.001358	0.009011	0.003506	0.005934	0.006801	0.179966	0.00235	0.002707	0.00838	0.030057	0.039354	0.018798	0.00391	0.018136	0.002759	0.010034	0.014255	0.139049	0.002328	0.010151	0.023752	0.003255	0.007758	0.003263	0.01674	0.022427	0.002213	0.024878	0.0036	0.020292	0.000594	0.015847	0.022328	0.010694	0.026567	0.536441
-178	0.010596	0.020681	0.001667	0.013672	0.1221	0.008465	0.184384	0.000734	0.001943	0.000558	0.005267	0.001331	0.002043	0.003025	0.010066	0.00328	0.008404	0.009554	0.20428	0.001215	0.002717	0.008885	0.024865	0.038391	0.017697	0.00597	0.011393	0.003532	0.00771	0.013362	0.139534	0.003512	0.008459	0.03023	0.004159	0.00779	0.006298	0.016006	0.027055	0.002531	0.020966	0.004672	0.007881	0.002073	0.016901	0.022022	0.010854	0.035756	0.419784
-176	0.011445	0.018654	0.00197	0.015177	0.121348	0.004836	0.199826	0.001427	0.001981	0.000831	0.003776	0.00229	0.001676	0.003588	0.01044	0.001988	0.009316	0.012262	0.245406	0.00091	0.002855	0.009438	0.023048	0.047452	0.015936	0.015016	0.006228	0.003579	0.006667	0.011758	0.133287	0.004478	0.006876	0.037356	0.00635	0.006032	0.007574	0.01612	0.030848	0.003113	0.016841	0.006721	0.004367	0.004974	0.017619	0.019758	0.013371	0.039556	0.361392
-174	0.012889	0.015061	0.003567	0.015152	0.117697	0.005429	0.204743	0.001521	0.001281	0.000694	0.002057	0.00329	0.000717	0.002649	0.010244	0.000837	0.010459	0.015365	0.279752	0.001426	0.003348	0.010841	0.0237	0.061285	0.016104	0.021963	0.006981	0.004213	0.007803	0.011075	0.119256	0.004205	0.007159	0.042088	0.008577	0.00507	0.007669	0.01496	0.037049	0.003664	0.014756	0.009853	0.005377	0.007039	0.018899	0.019254	0.014505	0.03485	0.29098
-172	0.010899	0.01468	0.00637	0.013484	0.118528	0.008433	0.200831	0.001512	0.001373	0.000676	0.002315	0.003637	8.82e-05	0.001969	0.010069	0.000369	0.012565	0.018841	0.294595	0.002369	0.003599	0.011466	0.02721	0.070811	0.016104	0.022961	0.010719	0.005181	0.007905	0.010175	0.097064	0.00367	0.008058	0.042419	0.008384	0.005371	0.008448	0.013894	0.046615	0.002987	0.01341	0.011499	0.005377	0.007105	0.018623	0.019545	0.013962	0.033609	0.234226
-170	0.010172	0.01878	0.007795	0.013554	0.126084	0.013221	0.193606	0.001692	0.001593	0.000981	0.003858	0.003812	0.000304	0.003375	0.010283	0.000767	0.012399	0.021822	0.317677	0.002584	0.003973	0.010635	0.027628	0.079324	0.014861	0.022968	0.014262	0.005267	0.006646	0.009328	0.073073	0.003721	0.009261	0.038528	0.007679	0.005085	0.010397	0.014707	0.054137	0.002389	0.015468	0.011468	0.00362	0.007895	0.018949	0.016027	0.015149	0.035234	0.21435
-168	0.013891	0.016951	0.006849	0.014444	0.12092	0.018619	0.175699	0.001494	0.002001	0.000615	0.004658	0.003921	0.000308	0.003761	0.009645	0.001078	0.012424	0.023287	0.326563	0.002629	0.004141	0.009995	0.027037	0.089959	0.009706	0.026798	0.017319	0.004532	0.00527	0.008361	0.053988	0.004909	0.011003	0.034711	0.0067	0.003895	0.01226	0.01368	0.057489	0.002515	0.024201	0.009723	0.004547	0.009521	0.022117	0.012891	0.018116	0.035363	0.185973
-166	0.012245	0.011426	0.007445	0.015859	0.113333	0.025226	0.18666	7.34e-05	0.00278	0.000167	0.004633	0.003265	0.001123	0.003677	0.008802	0.001744	0.013411	0.022546	0.305726	0.003357	0.004071	0.010223	0.028344	0.098347	0.005794	0.027937	0.01673	0.003541	0.003857	0.00775	0.042344	0.006118	0.01203	0.030803	0.007108	0.004107	0.013154	0.011557	0.060806	0.003328	0.030395	0.007787	0.007773	0.012707	0.023373	0.01519	0.017466	0.031071	0.147197
-164	0.007395	0.00643	0.010531	0.017835	0.114154	0.031261	0.198693	0.000153	0.001805	0.000222	0.004291	0.002396	0.003082	0.003964	0.007695	0.003933	0.012245	0.020139	0.251001	0.002703	0.004235	0.009912	0.030068	0.090548	0.004361	0.030506	0.014058	0.003733	0.001705	0.008642	0.038504	0.007373	0.011515	0.027467	0.007653	0.004129	0.011727	0.009473	0.063698	0.003177	0.029799	0.002515	0.007936	0.016678	0.019372	0.018747	0.016054	0.02699	0.115111
-162	0.006627	0.003936	0.013101	0.019998	0.11918	0.034324	0.19534	0.000175	0.001026	0.000481	0.004741	0.002609	0.005947	0.003864	0.006976	0.006736	0.01191	0.013549	0.18818	0.002108	0.004205	0.008574	0.029132	0.069031	0.004047	0.037979	0.012176	0.005462	0.002841	0.009829	0.035684	0.008475	0.010822	0.025636	0.006554	0.004513	0.009666	0.010473	0.061702	0.002127	0.040078	0.001532	0.012089	0.020427	0.015382	0.0216	0.013837	0.022248	0.090247
-160	0.006012	0.001663	0.013974	0.023282	0.123035	0.035003	0.198799	0.000676	0.001291	0.000874	0.005485	0.004151	0.013285	0.003788	0.006504	0.007858	0.012759	0.014685	0.157757	0.001465	0.003792	0.007416	0.027723	0.048598	0.006555	0.045882	0.008021	0.006748	0.002815	0.009908	0.031453	0.008195	0.009224	0.023884	0.005225	0.003952	0.007759	0.013167	0.05548	0.002108	0.06317	0.003138	0.01477	0.024873	0.012983	0.02429	0.012011	0.017102	0.068814
-158	0.006449	0.002727	0.014083	0.028065	0.117669	0.03442	0.240421	0.00169	0.002631	0.000773	0.008831	0.006641	0.036675	0.003798	0.006143	0.008153	0.0113	0.018866	0.157184	0.000558	0.003632	0.00699	0.025898	0.036041	0.007844	0.051369	0.003727	0.006025	0.001774	0.010041	0.026283	0.006776	0.00838	0.021443	0.005163	0.003538	0.006454	0.015783	0.048718	0.001475	0.076764	0.003182	0.009584	0.025092	0.010999	0.026796	0.009384	0.013741	0.045707
-156	0.005722	0.004605	0.012261	0.030364	0.113714	0.034384	0.290971	0.001313	0.002789	0.000521	0.015754	0.00842	0.078009	0.004836	0.005808	0.006014	0.0099	0.024683	0.169664	0.000432	0.003757	0.007446	0.026741	0.027501	0.005962	0.060606	0.006897	0.004932	0.000528	0.00896	0.02147	0.004697	0.007783	0.01889	0.004694	0.003158	0.005333	0.017503	0.041234	0.001554	0.066998	0.003949	0.00887	0.020789	0.013996	0.026003	0.008575	0.012867	0.041907
-154	0.006547	0.003869	0.009094	0.03013	0.106452	0.033719	0.309317	0.000456	0.001968	0.000687	0.02722	0.008923	0.113068	0.005335	0.005422	0.004703	0.009832	0.029293	0.203321	0.001166	0.003502	0.008873	0.02547	0.027358	0.005007	0.078585	0.018277	0.005177	0	0.006876	0.019734	0.004003	0.007335	0.016357	0.004781	0.002573	0.002554	0.018745	0.031859	0.002904	0.044617	0.00152	0.011009	0.02105	0.019278	0.024603	0.006748	0.011462	0.054611
-152	0.010902	0.00571	0.008382	0.030152	0.096112	0.032451	0.319573	0.000864	0.001943	0.000277	0.047454	0.010161	0.128068	0.005929	0.005119	0.005229	0.008542	0.034766	0.199527	0.000857	0.002955	0.009391	0.024281	0.030297	0.003026	0.1009	0.040705	0.006191	9.96e-05	0.005524	0.017269	0.004489	0.007233	0.014333	0.005088	0.002154	0.002428	0.018071	0.02668	0.003919	0.024252	0.000757	0.015733	0.023294	0.023366	0.022837	0.002343	0.008248	0.054205
-150	0.012423	0.01292	0.01099	0.029463	0.079789	0.034735	0.332558	0.000902	0.001737	5.69e-05	0.060844	0.013219	0.121126	0.010747	0.005273	0.005627	0.009298	0.039325	0.190143	0.001506	0.002162	0.007953	0.022173	0.035073	0.002989	0.114148	0.080479	0.006162	0.00095	0.004449	0.014847	0.004911	0.007465	0.012788	0.004411	0.000684	0.002432	0.017488	0.027206	0.003722	0.012434	0.000112	0.018536	0.022513	0.027357	0.019435	0.003061	0.005296	0.034879
-148	0.011594	0.016259	0.013641	0.026944	0.072865	0.035651	0.339433	0.000709	0.001752	0.000414	0.049933	0.018014	0.093416	0.014826	0.005527	0.005438	0.012057	0.038764	0.206225	0.001801	0.00187	0.005597	0.026411	0.034226	0.002652	0.110654	0.129822	0.005345	0.002729	0.003407	0.014452	0.003641	0.007187	0.010983	0.003827	0.001072	0.00172	0.019203	0.02471	0.002836	0.005562	0.003768	0.02251	0.021236	0.02633	0.014356	0.003842	0.004492	0.017127
-146	0.011774	0.017221	0.015396	0.023694	0.072195	0.02957	0.35496	0.000995	0.001669	0.000466	0.039472	0.025174	0.07646	0.02257	0.005847	0.005211	0.015787	0.03294	0.215949	0.001219	0.001796	0.004612	0.031753	0.034137	0.001553	0.103882	0.181151	0.004506	0.003906	0.002589	0.015041	0.002198	0.006746	0.009365	0.003803	0.002159	0.001878	0.021221	0.020897	0.002247	0.002717	0.005103	0.027266	0.022074	0.023259	0.012843	0.000669	0.004314	0.017103
-144	0.009547	0.016761	0.015902	0.020782	0.077452	0.025654	0.362805	0.001351	0.000929	0.00014	0.04342	0.036072	0.088223	0.02958	0.006072	0.006238	0.013059	0.028719	0.199505	0.000986	0.001336	0.005077	0.031767	0.029196	0.002414	0.09932	0.239432	0.003506	0.004153	0.001813	0.014699	0.001821	0.005924	0.008707	0.003749	0.001754	0.002202	0.023598	0.020957	0.002248	0.00293	0.003485	0.028106	0.022796	0.018599	0.012645	0.000277	0.00572	0.013067
-142	0.010952	0.016627	0.015791	0.01685	0.068132	0.029197	0.366838	0.000707	0.001018	2.1e-06	0.060485	0.052185	0.082284	0.034331	0.005921	0.006806	0.008984	0.031075	0.177842	0.00029	0.000693	0.005351	0.030038	0.022047	0.004836	0.095896	0.319654	0.00329	0.005048	0.001514	0.012435	0.001386	0.005686	0.00911	0.003386	0.001746	0.002178	0.025432	0.028409	0.001942	0.00414	0.004826	0.026786	0.027977	0.01445	0.012601	0.002404	0.007568	0.003542
-140	0.016633	0.012349	0.015256	0.013015	0.05241	0.028434	0.36968	0.001892	0.001162	6.92e-05	0.088105	0.075484	0.05714	0.044125	0.005574	0.006391	0.007586	0.035387	0.161528	3.41e-05	0.000386	0.005874	0.029948	0.019782	0.005265	0.092441	0.419157	0.004166	0.003752	0.001413	0.010348	0.000769	0.004946	0.008896	0.002825	0.001984	0.003419	0.028246	0.039588	0.002416	0.003531	0.003343	0.024409	0.031416	0.013493	0.01197	0.004209	0.009301	0.002753
-138	0.01819	0.00831	0.01451	0.010637	0.045514	0.024958	0.369645	0.002546	0.001179	0.000563	0.11938	0.103233	0.043494	0.071108	0.006026	0.005572	0.008545	0.036237	0.151464	0	0.000396	0.007312	0.036747	0.016174	0.002899	0.084497	0.487243	0.005408	0.002641	0.001853	0.008783	3.24e-05	0.004305	0.007697	0.001805	0.002687	0.003419	0.032957	0.052956	0.002592	0.000455	0.003832	0.021826	0.026302	0.011202	0.011695	0.003152	0.011106	0.014274
-136	0.01744	0.004276	0.015054	0.009483	0.042523	0.02871	0.381965	0.001316	0.001077	0.001098	0.14535	0.131586	0.038834	0.129008	0.006024	0.004902	0.008335	0.036047	0.148643	0.000278	0.000522	0.007607	0.036975	0.003795	0.000549	0.077195	0.492579	0.006917	0.003722	0.003064	0.010155	0.001788	0.00347	0.005893	0.001447	0.003295	0.00308	0.040275	0.064797	0.003254	0.001825	0.004566	0.021236	0.019791	0.012825	0.010633	0.004786	0.01198	0.024362
-134	0.016172	0.002781	0.014387	0.009133	0.039776	0.036627	0.369709	0.000939	0.000883	0.000766	0.161392	0.1583	0.035673	0.221314	0.005179	0.004743	0.007391	0.038722	0.14172	8.61e-05	0.000725	0.007351	0.032739	0	0.000448	0.073202	0.454956	0.008397	0.004993	0.003522	0.012577	0.004614	0.002696	0.003911	0.000785	0.002172	0.00278	0.052502	0.079063	0.003669	0.003071	0.003598	0.020668	0.016478	0.01489	0.009977	0.006659	0.010486	0.036815
-132	0.015495	0.007005	0.013517	0.008775	0.039411	0.043295	0.344011	0.002633	0.001009	0.000266	0.167516	0.183205	0.035894	0.319029	0.005177	0.004186	0.007883	0.040697	0.119949	4.69e-06	0.0007	0.006719	0.031893	0.001819	0.002055	0.067251	0.455029	0.009634	0.00711	0.003762	0.00997	0.006134	0.00176	0.003112	8.7e-05	0.002944	0.001883	0.067904	0.102179	0.002591	0.003832	0.001028	0.022016	0.019627	0.016565	0.01185	0.00709	0.012	0.038369
-130	0.014482	0.009069	0.013079	0.008121	0.039874	0.046567	0.332009	0.003906	0.000969	5.8e-05	0.169869	0.211321	0.038866	0.379598	0.006459	0.002969	0.009203	0.042159	0.08956	8.57e-05	0.000601	0.005466	0.033112	0.013623	0.005032	0.059	0.450119	0.010517	0.006522	0.004531	0.007923	0.006678	0.000574	0.001865	1.91e-05	0.003599	0.001354	0.07322	0.12711	0.002464	0.003511	0.001327	0.024308	0.019589	0.017944	0.014108	0.005754	0.013213	0.034154
-128	0.021025	0.009598	0.011425	0.00743	0.040325	0.048597	0.330052	0.003574	0.001088	0.00059	0.158166	0.23929	0.045728	0.393199	0.007485	0.003294	0.01186	0.043731	0.068988	0.000315	0.000567	0.006081	0.034395	0.018248	0.007394	0.04716	0.406228	0.009713	0.006925	0.004122	0.009175	0.006699	6.5e-05	0.000901	0	0.005401	0.001761	0.066543	0.150497	0.003118	0.001313	0.001835	0.025643	0.014847	0.021035	0.015755	0.004759	0.010793	0.057241
-126	0.034118	0.01019	0.010904	0.006598	0.041179	0.049153	0.37104	0.004061	0.001809	0.001389	0.129897	0.251233	0.055756	0.384746	0.008494	0.003162	0.015295	0.039443	0.05823	0.001131	0.000347	0.005777	0.032556	0.015438	0.008515	0.037429	0.435067	0.009783	0.007249	0.003577	0.009368	0.005878	2.15e-05	0.000462	0.000489	0.005535	0.002351	0.057876	0.164686	0.002585	0.000838	0.002068	0.027254	0.012595	0.025966	0.014392	0.007219	0.009621	0.063444
-124	0.052304	0.007007	0.011333	0.005759	0.046378	0.047744	0.379742	0.004344	0.002205	0.001529	0.099966	0.237604	0.06788	0.388496	0.009709	0.002937	0.017676	0.034529	0.047484	0.00153	0.000591	0.004215	0.029367	0.003906	0.010401	0.035394	0.503612	0.010598	0.007111	0.00355	0.010891	0.005389	0.000623	0.001916	0.001115	0.006736	0.00236	0.047949	0.164264	0.001419	0.004267	0.002891	0.030305	0.010751	0.03105	0.01083	0.007226	0.009411	0.070802
-122	0.071126	0.006417	0.010167	0.005219	0.050567	0.046235	0.355842	0.003761	0.00253	0.001318	0.071592	0.207425	0.079927	0.332367	0.011015	0.002092	0.01923	0.030158	0.035124	0.001025	0.000834	0.003869	0.028007	0.008789	0.011377	0.032552	0.55338	0.010747	0.00641	0.003326	0.008558	0.004937	0.001029	0.002455	0.00075	0.006763	0.002009	0.040626	0.155829	0.00114	0.00632	0.004535	0.035119	0.007986	0.031319	0.00861	0.006534	0.007068	0.062432
-120	0.091638	0.008822	0.008789	0.004742	0.04782	0.044517	0.301454	0.002612	0.002916	0.000697	0.046889	0.172187	0.081497	0.261901	0.01286	0.001422	0.022526	0.028158	0.023761	0.000875	0.000919	0.003475	0.026755	0.003581	0.0099	0.031019	0.579825	0.01154	0.005798	0.003389	0.008211	0.003688	0	0.001723	0.000338	0.004438	0.001112	0.034399	0.150611	0.001181	0.005471	0.004717	0.039735	0.006834	0.030154	0.008638	0.004851	0.005493	0.047169
-118	0.116554	0.007263	0.007362	0.004384	0.043366	0.043584	0.239791	0.001916	0.002233	0.000856	0.03123	0.140959	0.071041	0.248133	0.014179	0.001947	0.022816	0.02426	0.013607	0.000876	0.00111	0.003854	0.023342	0.010582	0.008899	0.032777	0.581924	0.012079	0.006428	0.004094	0.008734	0.002939	5.05e-05	0.002149	0.000544	0.004374	0.001608	0.028784	0.145276	0.001651	0.005515	0.004972	0.038874	0.005858	0.028803	0.010924	0.002433	0.00596	0.043154
-116	0.138016	0.007359	0.006764	0.004593	0.047403	0.044016	0.19573	0.001808	0.00167	0.001357	0.021202	0.117858	0.059534	0.271043	0.014573	0.002949	0.020166	0.022736	0.00473	0.001172	0.0008	0.00342	0.019845	0.013338	0.009082	0.032487	0.677825	0.011035	0.005694	0.00381	0.009767	0.002324	0.000146	0.002437	0.000553	0.004989	0.002704	0.023326	0.132581	0.001471	0.004659	0.004144	0.032166	0.00684	0.025179	0.013281	0.004337	0.006087	0.052253
-114	0.150367	0.007781	0.006727	0.00409	0.046866	0.043928	0.156582	0.001272	0.000699	0.002	0.015203	0.104952	0.052554	0.379625	0.014699	0.002442	0.016393	0.022642	0.002037	0.000925	0.001079	0.002287	0.018816	0.026507	0.011008	0.031937	0.773422	0.009196	0.001945	0.003087	0.012189	0.001202	1.13e-05	0.002162	0.000667	0.006192	0.003405	0.020834	0.111726	0.000804	0.003981	0.002702	0.026109	0.007864	0.022307	0.013933	0.002659	0.006178	0.05042
-112	0.158745	0.007706	0.004239	0.002993	0.044409	0.039326	0.135267	0.000722	4.45e-06	0.001888	0.012073	0.101276	0.048386	0.557824	0.016945	0.003069	0.013133	0.021695	0.000764	0.001189	0.001117	0.002293	0.018297	0.036455	0.01243	0.026118	0.794779	0.009666	0.002241	0.003515	0.013119	0.000439	0.000478	0.003353	0.000742	0.008007	0.003917	0.02462	0.099662	0.000829	0.004293	0.002244	0.022095	0.00872	0.018353	0.013602	0	0.005821	0.035182
-110	0.153472	0.006579	0.00134	0.00238	0.040066	0.031531	0.131992	0.00107	0.00015	0.00228	0.009658	0.096451	0.044183	0.763356	0.021399	0.003136	0.010063	0.020827	0.000899	0.001626	0.000438	0.00211	0.018513	0.035613	0.012031	0.016745	0.81222	0.010026	0.001383	0.004397	0.015155	0.000174	0.000527	0.006313	0.000877	0.00812	0.004864	0.029551	0.112715	0.001127	0.004606	0.00303	0.019319	0.012759	0.017585	0.011805	0.000162	0.004643	0.028959
-108	0.132804	0.005462	7.26e-05	0.001587	0.034834	0.02635	0.128158	0.000444	0.000754	0.002461	0.008549	0.08113	0.039143	0.927153	0.02604	0.002806	0.00807	0.019648	0.001622	0.001679	0.000596	0.001177	0.02212	0.037923	0.012184	0.011445	0.876348	0.007691	0.002585	0.00518	0.013031	7.42e-06	9.69e-05	0.008282	0.00068	0.009286	0.006402	0.034519	0.13915	0.002241	0.005624	0.003435	0.017344	0.018731	0.022988	0.010231	0.002198	0.006095	0.040855
-106	0.114906	0.007016	0.000803	0.000677	0.0318	0.026697	0.125273	0.001165	0.001136	0.002235	0.007272	0.06387	0.03296	1	0.030104	0.00249	0.007133	0.018176	0.000761	0.001515	0.001059	9.99e-05	0.026541	0.041918	0.010009	0.023578	0.955245	0.006751	0.003978	0.005714	0.009165	0.000344	0.001243	0.009036	0.000364	0.009431	0.007992	0.038545	0.183421	0.003055	0.007888	0.004655	0.014896	0.023715	0.030433	0.01087	0.002194	0.006782	0.045656
-104	0.103012	0.010392	0.001218	0.000168	0.029143	0.028187	0.127953	0.003036	0.000755	0.001607	0.005952	0.05943	0.026917	0.960835	0.03389	0.001878	0.006305	0.017601	0.000483	0.001388	0.001272	0	0.026949	0.040478	0.007258	0.048304	1	0.006139	0.005113	0.005891	0.00696	0.000483	0.001843	0.010317	0.000286	0.011127	0.008641	0.04248	0.236413	0.00329	0.008538	0.008068	0.012547	0.026214	0.030998	0.009922	0.002642	0.006446	0.060336
-102	0.099903	0.014741	0.000411	0.000385	0.026988	0.025819	0.153308	0.004186	0.000932	0.001391	0.003721	0.063116	0.023833	0.838863	0.038022	0.001253	0.005824	0.017086	0.001714	0.00103	0.001161	0.000216	0.023966	0.027898	0.003136	0.067408	0.991915	0.004879	0.004082	0.005978	0.00646	0.000692	0.001924	0.010234	1.09e-06	0.011162	0.008024	0.04759	0.284401	0.002065	0.006804	0.012115	0.01349	0.029068	0.030633	0.007535	0.000891	0.006907	0.066563
-100	0.10904	0.019577	0.001246	0.000421	0.027338	0.022217	0.170892	0.004097	0.001778	0.001359	0.003614	0.06396	0.024009	0.682315	0.039986	0.001098	0.005721	0.015414	0.003701	0.000843	0.000963	0.001188	0.018524	0.004156	0.001303	0.066202	0.904365	0.005211	0.003691	0.005939	0.013585	0.002641	0.002316	0.010481	0.000246	0.011852	0.007233	0.055324	0.312932	0.001218	0.00666	0.011621	0.015306	0.035611	0.030047	0.005779	0.002686	0.007332	0.053815
-98	0.117164	0.026353	0.002101	0.000121	0.031893	0.023437	0.173331	0.005198	0.001957	0.001014	0.003628	0.055644	0.023505	0.50904	0.039632	0.000638	0.006602	0.013901	0.007937	0.001074	0.00121	0.001627	0.013954	0.003826	0.000532	0.058209	0.762875	0.006355	0.001219	0.005281	0.019232	0.004618	0.002929	0.010612	0.00056	0.012987	0.007846	0.063784	0.310889	0.001599	0.012905	0.010541	0.014893	0.038386	0.027607	0.00446	0.00783	0.006709	0.058026
-96	0.119206	0.028248	0.001275	0.001066	0.031933	0.029588	0.16954	0.010222	0.001277	0.001566	0.002822	0.044332	0.02126	0.360973	0.038245	0.000628	0.007976	0.013112	0.016702	0.001279	0.001312	0.001254	0.008691	0.015059	0.001303	0.055782	0.620676	0.006266	0.000307	0.004472	0.022547	0.004877	0.003275	0.010977	0.00141	0.012892	0.008468	0.067213	0.283705	0.001617	0.018147	0.01014	0.015144	0.042595	0.023793	0.00298	0.014269	0.007082	0.062647
-94	0.106048	0.026081	0.001729	0.002773	0.029919	0.033888	0.157645	0.014486	0.000559	0.002252	0.003005	0.036616	0.020215	0.269651	0.035625	0.000804	0.009481	0.012763	0.026589	0.001941	0.001251	0.001728	0.004971	0.017017	0.000323	0.056868	0.501605	0.007816	2.85e-05	0.004094	0.020848	0.004095	0.002637	0.010997	0.002658	0.011895	0.00791	0.064258	0.2465	0.001651	0.018932	0.007373	0.016089	0.048642	0.018579	0.002517	0.01619	0.008447	0.048663
-92	0.083851	0.025895	0.002602	0.003283	0.027716	0.033025	0.132258	0.020235	0.000104	0.002085	0.002072	0.028654	0.019714	0.214479	0.036022	0.001113	0.010626	0.01368	0.035176	0.002327	0.001093	0.00132	0.003792	0.020874	0.000572	0.067019	0.406336	0.00961	0.000501	0.003981	0.017677	0.003112	0.000851	0.011383	0.003018	0.011528	0.007322	0.058177	0.21144	0.000959	0.016564	0.003201	0.018587	0.063016	0.014107	0.003133	0.014591	0.009029	0.034556
-90	0.068952	0.026004	0.003921	0.003945	0.022952	0.028544	0.121991	0.031287	0.000701	0.001929	0.00163	0.020486	0.017319	0.191063	0.03775	0.002034	0.010748	0.013652	0.039953	0.002186	0.000906	0.001026	0.000111	0.028032	0.00192	0.090552	0.337289	0.011023	0.000876	0.003311	0.020429	0.003206	0.000271	0.015117	0.002991	0.013838	0.006751	0.054166	0.190085	0.000795	0.012809	0.000625	0.021107	0.077492	0.01445	0.003127	0.011049	0.009218	0.031839
-88	0.058353	0.027017	0.006569	0.004564	0.017471	0.023308	0.109979	0.055639	0.000681	0.001905	0.000666	0.015816	0.014617	0.182229	0.038495	0.003992	0.010056	0.012338	0.043507	0.00212	0.001202	0.00138	0.000467	0.024665	0.000927	0.126944	0.2886	0.013797	0.002586	0.001809	0.018276	0.00512	0.000272	0.016964	0.002782	0.015279	0.006675	0.050032	0.209096	0.001257	0.01388	0.000873	0.023067	0.093659	0.016734	0.005794	0.008161	0.009439	0.023828
-86	0.050711	0.028432	0.009618	0.004069	0.01022	0.020433	0.111973	0.089401	0.000707	0.001468	0.000494	0.016167	0.012289	0.168547	0.040714	0.005443	0.008104	0.010922	0.040387	0.001917	0.001422	0.001643	0.003235	0.020201	0.001487	0.154977	0.279144	0.016188	0.001806	0.001043	0.015181	0.006901	0.000462	0.017346	0.002366	0.015332	0.005412	0.04381	0.256348	0.001553	0.014441	0.001088	0.024975	0.120354	0.017015	0.007776	0.006933	0.011611	0.010705
-84	0.04125	0.030445	0.012185	0.004064	0.007553	0.019214	0.104545	0.139811	0.001853	0.000479	0.001894	0.018533	0.010251	0.147008	0.04454	0.006354	0.006148	0.008691	0.033404	0.001956	0.001324	0.002415	0.009283	0.028883	0.002147	0.164494	0.268768	0.017279	0.00052	0.002338	0.015182	0.007351	0.00156	0.016737	0.002758	0.015178	0.005434	0.036197	0.279355	0.001702	0.013903	0.002126	0.027248	0.144746	0.016021	0.007192	0.008759	0.013938	0.011653
-82	0.032406	0.028521	0.010875	0.005172	0.002795	0.016671	0.12938	0.19804	0.001811	0.000406	0.003134	0.019225	0.010196	0.122737	0.053544	0.007236	0.004993	0.006313	0.028319	0.002447	0.001269	0.002968	0.009997	0.034288	0.003066	0.172671	0.235949	0.016658	0.000602	0.004086	0.015348	0.00741	0.002062	0.017673	0.00313	0.014999	0.005469	0.028449	0.276322	0.00185	0.01398	0.00581	0.032147	0.156427	0.024553	0.009169	0.007179	0.014327	0.022955
-80	0.026177	0.025123	0.009585	0.0067	0.002664	0.014723	0.147944	0.236278	0.001197	0.000296	0.002326	0.020711	0.010905	0.103247	0.073456	0.007933	0.00398	0.004125	0.03324	0.003105	0.001651	0.003532	0.010125	0.032366	0.00425	0.185357	0.196783	0.0156	0.003122	0.005034	0.016445	0.006993	0.002073	0.018557	0.003432	0.013967	0.005478	0.021222	0.25187	0.001982	0.016459	0.008248	0.033934	0.161384	0.033661	0.013732	0.00506	0.012736	0.037895
-78	0.023391	0.024411	0.010562	0.008644	0.002666	0.015051	0.139777	0.250101	0.000811	0.000449	0.001275	0.02225	0.00984	0.088538	0.108469	0.009033	0.002715	0.002918	0.029682	0.003912	0.002007	0.003529	0.006949	0.02821	0.008864	0.19164	0.167203	0.013756	0.005799	0.005506	0.015462	0.006274	0.002218	0.018459	0.003691	0.013353	0.006013	0.018103	0.2245	0.001825	0.017471	0.008211	0.030993	0.165264	0.034557	0.016846	0.003667	0.011232	0.027425
-76	0.025763	0.030612	0.011846	0.010143	0.000645	0.016757	0.116617	0.250331	0.001411	7.74e-06	0	0.02558	0.008348	0.075566	0.15587	0.011027	0.002424	0.003135	0.021194	0.00405	0.002107	0.002574	0.007799	0.030065	0.011464	0.190675	0.160583	0.012794	0.004681	0.005329	0.012838	0.005092	0.002501	0.018618	0.004041	0.013205	0.005891	0.018006	0.238401	0.001791	0.016373	0.009092	0.027252	0.174829	0.031626	0.018641	0.002904	0.009828	0.02027
-74	0.025513	0.03654	0.013381	0.01019	0.003384	0.018347	0.107183	0.244914	0.00214	0.000199	2.3e-05	0.027954	0.008132	0.066733	0.202347	0.013749	0.001977	0.00208	0.029774	0.003958	0.002259	0.001291	0.01198	0.035564	0.010115	0.177357	0.168467	0.012629	0.003827	0.00564	0.010452	0.003515	0.003434	0.018718	0.004623	0.013194	0.0053	0.020324	0.26132	0.002541	0.015668	0.008246	0.022025	0.190801	0.028309	0.02349	0.002347	0.008846	0.017697
-72	0.022484	0.04212	0.014386	0.009494	0.015233	0.022304	0.095921	0.233635	0.001394	0.001244	0.000445	0.030847	0.006899	0.060948	0.235154	0.017083	0.001048	0.002153	0.02528	0.004476	0.002248	0.001286	0.01374	0.033615	0.009375	0.15277	0.175568	0.01174	0.0028	0.005551	0.010336	0.002211	0.004054	0.019436	0.004328	0.012611	0.005013	0.021198	0.261433	0.003461	0.014528	0.005916	0.015585	0.217066	0.027258	0.030724	0.003112	0.008182	0.02662
-70	0.023423	0.045377	0.01525	0.008771	0.02483	0.026071	0.073721	0.216907	0.001385	0.001535	0.001304	0.032651	0.003441	0.057901	0.256117	0.021002	0.000833	0.001793	0.017356	0.004671	0.002203	0.002014	0.016694	0.019238	0.010607	0.116729	0.176175	0.011529	0.003881	0.005669	0.010487	0.002195	0.004108	0.018771	0.004512	0.014223	0.003725	0.020289	0.23571	0.002872	0.015364	0.008007	0.01198	0.260896	0.023007	0.036418	0.00457	0.005876	0.018055
-68	0.022245	0.045445	0.016335	0.00946	0.02516	0.025285	0.043668	0.200911	0.001226	0.001373	0.001877	0.033131	0.001051	0.059152	0.285355	0.024743	0.001365	0.00086	0.013845	0.004343	0.001674	0.003144	0.009129	0.008415	0.012962	0.085258	0.170442	0.011714	0.003734	0.005782	0.012123	0.00329	0.003744	0.019009	0.004617	0.014888	0.002195	0.019814	0.188119	0.002681	0.015819	0.008928	0.011169	0.327941	0.017718	0.038347	0.005835	0.003454	7.97e-05
-66	0.017216	0.042287	0.018808	0.011975	0.024491	0.024004	0.034545	0.183582	0.001849	0.001473	0.002307	0.029976	0	0.064175	0.333379	0.027255	0.00128	0.001547	0.013798	0.004046	0.001167	0.003304	0.003603	0.004861	0.013109	0.059995	0.166279	0.013496	0.003513	0.005203	0.012276	0.004471	0.002624	0.019391	0.003968	0.01519	0.00056	0.019423	0.131019	0.003255	0.017446	0.005443	0.011583	0.412665	0.015395	0.037923	0.005039	0.003103	0.002111
-64	0.015216	0.037011	0.022685	0.017091	0.017192	0.024243	0.047938	0.168742	0.003184	0.000989	0.003452	0.020177	0	0.071415	0.33889	0.027524	0.001138	0.00206	0.012454	0.003758	0.001116	0.002771	0.000743	0.010948	0.01202	0.043543	0.163825	0.016562	0.004746	0.004475	0.012664	0.00593	0.002197	0.019481	0.003157	0.013102	0.001279	0.020268	0.086756	0.003974	0.018806	0.002755	0.011856	0.522615	0.018	0.036714	0.00364	0.002992	0.008155
-62	0.011933	0.03524	0.026044	0.024459	0.015424	0.022731	0.053574	0.154278	0.002735	0.00084	0.005018	0.012558	0.000651	0.079951	0.322149	0.028745	0.002219	0.002518	0.015385	0.003575	0.001086	0.00254	1.73e-05	0.013994	0.010677	0.035942	0.155965	0.019087	0.004927	0.003888	0.01179	0.005979	0.003039	0.017988	0.002474	0.011567	0.003222	0.022998	0.058755	0.004471	0.02176	0.004104	0.013671	0.69821	0.017982	0.035435	0.003697	0.003606	0.007414
-60	0.015768	0.036664	0.028141	0.031227	0.025173	0.017821	0.037271	0.155749	0.002647	0.001246	0.005067	0.007966	0.002694	0.088642	0.313508	0.032856	0.003805	0.003717	0.016873	0.003441	0.001364	0.002424	0.005076	0.017075	0.00897	0.030151	0.140579	0.021573	0.005807	0.003622	0.009888	0.004474	0.004063	0.018046	0.002541	0.010938	0.006304	0.026189	0.041188	0.003852	0.020595	0.00774	0.015358	0.902771	0.019472	0.035202	0.00361	0.0065	0.009207
-58	0.018912	0.03476	0.031685	0.03739	0.029519	0.011397	0.028311	0.172914	0.003662	0.001528	0.004365	0.008084	0.004896	0.099806	0.319648	0.035303	0.004137	0.003422	0.019026	0.003494	0.001522	0.00248	0.010014	0.026395	0.008144	0.025568	0.12993	0.023193	0.007414	0.003428	0.01088	0.003093	0.004566	0.020844	0.002307	0.011251	0.008551	0.029116	0.030483	0.003068	0.022591	0.011383	0.017545	1	0.021488	0.038966	0.002909	0.008951	0.008912
-56	0.0203	0.034074	0.037052	0.043853	0.019677	0.008004	0.038765	0.182926	0.006715	0.001338	0.003564	0.009968	0.008017	0.115254	0.33281	0.034281	0.003871	0.001928	0.021356	0.003663	0.001462	0.003056	0.010014	0.041776	0.006606	0.022524	0.133562	0.024966	0.009657	0.003358	0.014652	0.003041	0.00492	0.026893	0.002977	0.0116	0.00988	0.033075	0.025758	0.002897	0.026965	0.014924	0.021478	0.966866	0.021248	0.044563	0.00299	0.007982	0.010075
-54	0.01873	0.032481	0.041426	0.051233	0.010723	0.008415	0.048518	0.166922	0.013521	0.000928	0.003359	0.014784	0.010707	0.139867	0.346843	0.030568	0.003459	0.000606	0.027319	0.003836	0.001868	0.003358	0.006466	0.059243	0.006444	0.020566	0.143641	0.02674	0.012035	0.002858	0.019868	0.003654	0.005346	0.033758	0.003835	0.011303	0.013611	0.041004	0.021911	0.002764	0.030996	0.018222	0.031193	0.877128	0.021929	0.048379	0.003617	0.006484	0.010996
-52	0.018689	0.032232	0.042478	0.057388	0.018347	0.008613	0.040206	0.135968	0.019642	0.001598	0.003983	0.020262	0.011974	0.19356	0.356599	0.027027	0.00337	6.63e-06	0.030199	0.003692	0.002173	0.003043	0.004614	0.062833	0.005579	0.021392	0.15408	0.02951	0.012958	0.002945	0.025246	0.004073	0.006023	0.041279	0.003979	0.010703	0.015979	0.054034	0.01921	0.002387	0.032773	0.023121	0.040743	0.760665	0.025809	0.05856	0.002176	0.005479	0.01176
-50	0.018305	0.036449	0.041934	0.060627	0.030219	0.008376	0.016168	0.105218	0.022938	0.002287	0.005974	0.023866	0.011864	0.243248	0.365236	0.021386	0.004072	0.000272	0.034819	0.003409	0.002165	0.002165	0.005069	0.063033	0.003799	0.023506	0.162603	0.033021	0.011867	0.003068	0.029608	0.00453	0.006225	0.049118	0.003814	0.010623	0.016242	0.069377	0.018242	0.003102	0.035188	0.03236	0.048227	0.626978	0.027775	0.078405	0.000833	0.006039	0.008119
-48	0.019824	0.041784	0.045299	0.062706	0.022912	0.006135	0.000467	0.079049	0.027719	0.001658	0.00914	0.0256	0.013241	0.246838	0.378481	0.013197	0.004323	0.001128	0.037006	0.003297	0.002161	0.000973	0.004915	0.07238	0.00277	0.025944	0.172331	0.037197	0.008349	0.002945	0.032988	0.003833	0.006231	0.056741	0.003942	0.010621	0.015432	0.082011	0.018251	0.004319	0.037365	0.048171	0.045423	0.50444	0.027068	0.103794	0.002341	0.006465	0.012262
-46	0.017528	0.044002	0.050999	0.068236	0.018501	0.002732	0.00821	0.060124	0.035181	0.001622	0.01135	0.024593	0.016943	0.215153	0.394354	0.004347	0.003694	0.000763	0.035077	0.003041	0.002023	0.000449	0.003823	0.089032	0.00135	0.023905	0.181368	0.042049	0.006496	0.003341	0.035925	0.00286	0.006846	0.06466	0.003696	0.011374	0.014628	0.089437	0.019437	0.00493	0.040621	0.070513	0.034815	0.392041	0.025671	0.128313	0.00438	0.005981	0.020904
-44	0.012824	0.043798	0.05246	0.075832	0.031052	0.00098	0.024774	0.045952	0.039068	0.001819	0.014142	0.022001	0.02362	0.202956	0.377045	0.001142	0.003364	0.00043	0.032218	0.003018	0.001883	0.000121	0.004782	0.106544	0.000418	0.015283	0.178289	0.045512	0.005456	0.003341	0.036529	0.002273	0.007508	0.071294	0.003571	0.012409	0.014754	0.091505	0.021189	0.005142	0.045205	0.097621	0.027042	0.304166	0.025768	0.146985	0.003712	0.004554	0.02221
-42	0.011903	0.043265	0.050626	0.077206	0.043457	0.00105	0.031479	0.040338	0.038877	0.003301	0.015207	0.020487	0.039537	0.236813	0.330587	0.003119	0.002997	5.43e-06	0.032162	0.002969	0.001732	0.001199	0.007963	0.114397	0.001272	0.010118	0.164359	0.047913	0.005358	0.002389	0.035047	0.001923	0.006953	0.076142	0.002655	0.013688	0.014928	0.090804	0.021682	0.006728	0.053322	0.119474	0.02439	0.235359	0.027689	0.168816	0.005178	0.002989	0.007227
-40	0.008323	0.039961	0.04998	0.071131	0.050915	0.001429	0.032612	0.037675	0.036789	0.006585	0.011551	0.017551	0.065786	0.262485	0.338831	0.006095	0.002196	0.000364	0.03191	0.002805	0.001889	0.005131	0.010004	0.117625	0.003035	0.011534	0.144857	0.051558	0.003297	0.001262	0.032598	0.002002	0.006199	0.081019	0.001855	0.013944	0.016348	0.087396	0.022567	0.00895	0.05763	0.129068	0.033905	0.181389	0.024694	0.200208	0.006663	0.002855	0.002155
-38	0.007913	0.03775	0.052119	0.06703	0.055658	0.000969	0.053209	0.033118	0.031267	0.009138	0.008663	0.015647	0.081357	0.346763	0.353201	0.009606	0.00193	0.001274	0.031315	0.002165	0.001858	0.008528	0.010795	0.130085	0.00336	0.013559	0.129873	0.050961	0.002479	0.002721	0.027688	0.001047	0.006212	0.087002	0.001057	0.013768	0.016151	0.080169	0.022704	0.01168	0.059198	0.128004	0.045386	0.14256	0.019499	0.228593	0.008108	0.002423	0.001916
-36	0.005243	0.035782	0.053359	0.067186	0.045884	0.0006	0.059171	0.03166	0.022304	0.010868	0.007014	0.02031	0.0819	0.384175	0.358066	0.012338	0.0027	0.002182	0.025152	0.001382	0.00135	0.011576	0.01453	0.146335	0.002282	0.017299	0.121884	0.050309	0.002592	0.00361	0.023955	0.000163	0.006299	0.092029	0.00071	0.013419	0.01533	0.07076	0.01988	0.017567	0.06052	0.124616	0.047775	0.121708	0.020716	0.241243	0.009504	0.001429	0.004888
-34	0.005302	0.036816	0.052556	0.074135	0.043155	0.001078	0.041955	0.030324	0.010502	0.013682	0.007396	0.039321	0.078112	0.36164	0.378798	0.01447	0.003447	0.002602	0.018863	0.001702	0.001406	0.018082	0.020567	0.176516	0.000902	0.023886	0.128604	0.049414	0.002651	0.005672	0.023177	0.000124	0.007031	0.093187	0.002051	0.013207	0.017789	0.059093	0.015898	0.025381	0.078224	0.126222	0.042505	0.10999	0.023967	0.236694	0.008789	0.00094	0.00543
-32	0.007244	0.043466	0.054279	0.091788	0.03043	0.00313	0.031957	0.028834	0.002113	0.014942	0.010635	0.069509	0.07359	0.301322	0.378684	0.014096	0.003532	0.002365	0.022546	0.00192	0.001694	0.028462	0.026389	0.231259	4.81e-05	0.029325	0.143366	0.048339	0.005148	0.008638	0.023039	0.000265	0.008363	0.091521	0.004051	0.012502	0.021656	0.044553	0.012984	0.031493	0.105676	0.129884	0.034209	0.097781	0.0274	0.217787	0.008789	0.000957	0.003056
-30	0.007151	0.043023	0.056435	0.117037	0.015369	0.003741	0.031851	0.030431	0.0042	0.012234	0.01643	0.089237	0.065851	0.23245	0.338286	0.012319	0.003474	0.002187	0.02948	0.002321	0.001808	0.039326	0.032014	0.27196	0.000613	0.035248	0.158022	0.049635	0.008341	0.009487	0.020845	0.000308	0.008697	0.091298	0.005845	0.011414	0.024245	0.031975	0.010167	0.034618	0.127842	0.12579	0.026783	0.086748	0.030267	0.188733	0.009437	3.14e-05	0.003287
-28	0.004671	0.042799	0.053072	0.148469	0.015447	0.004352	0.034878	0.030588	0.020293	0.012437	0.029817	0.096101	0.054031	0.16348	0.273883	0.01178	0.003831	0.002319	0.033051	0.003142	0.002056	0.045834	0.04273	0.303952	3.94e-05	0.045633	0.170484	0.055322	0.008861	0.009274	0.017833	0.000723	0.007553	0.091955	0.005732	0.011867	0.025482	0.024899	0.010229	0.032564	0.148337	0.120821	0.019595	0.078408	0.025872	0.158562	0.008683	0	7.97e-06
-26	0.00382	0.041245	0.046389	0.183616	0.017622	0.007018	0.031621	0.039853	0.052199	0.016704	0.055987	0.092113	0.038315	0.103364	0.206752	0.012681	0.005019	0.002637	0.040088	0.003718	0.002577	0.044871	0.058422	0.336737	0	0.055852	0.184177	0.063675	0.011347	0.010605	0.011738	0.001057	0.006003	0.093093	0.004353	0.013249	0.027787	0.023648	0.012399	0.026135	0.184288	0.120823	0.012862	0.076763	0.0237	0.134146	0.005807	1.82e-05	0.000239
-24	0.00989	0.036456	0.042004	0.215723	0.005202	0.009264	0.028474	0.05764	0.090906	0.02242	0.083402	0.088065	0.022085	0.06542	0.13381	0.013937	0.005653	0.004018	0.052571	0.003753	0.002681	0.042014	0.080243	0.388872	0.000932	0.065754	0.196816	0.07453	0.014766	0.0124	0.004894	0.001824	0.005542	0.091552	0.004605	0.013248	0.033384	0.02412	0.017401	0.021225	0.254947	0.117534	0.007771	0.078065	0.025268	0.114641	0.002178	0.000996	0.01427
-22	0.013246	0.038529	0.041097	0.244408	0.010144	0.011227	0.035533	0.075158	0.117617	0.029361	0.10725	0.086054	0.012796	0.073363	0.081419	0.016051	0.005128	0.006676	0.058202	0.003367	0.002372	0.038722	0.111073	0.445453	0.001703	0.072747	0.210476	0.093171	0.01767	0.014083	0	0.003067	0.005426	0.089929	0.005212	0.012732	0.039852	0.023864	0.030937	0.021043	0.305876	0.119155	0.007281	0.074035	0.024409	0.096773	1.1e-05	0.001519	0.010968
-20	0.011512	0.039794	0.04321	0.277695	0.012589	0.012537	0.03857	0.079832	0.125062	0.04442	0.123337	0.090468	0.007118	0.089267	0.054123	0.018651	0.004908	0.009073	0.062845	0.003766	0.002128	0.035415	0.159104	0.456967	0.001889	0.085285	0.219514	0.127988	0.019973	0.014423	0.001134	0.004472	0.004045	0.092133	0.005612	0.013118	0.050254	0.023682	0.051678	0.020401	0.338305	0.121997	0.004745	0.064493	0.01854	0.08377	0	0.001526	0.008972
-18	0.007874	0.043468	0.046335	0.326115	0.020082	0.016553	0.031692	0.070657	0.12086	0.057207	0.115352	0.09629	0.003206	0.09739	0.038594	0.022558	0.00474	0.009311	0.0778	0.003282	0.001674	0.034953	0.246344	0.419245	0.001327	0.111404	0.21741	0.185762	0.020727	0.014843	0.005855	0.004247	0.002671	0.093508	0.00683	0.013742	0.06224	0.025398	0.078916	0.020905	0.41873	0.126507	0.004518	0.057745	0.01373	0.081926	3.52e-05	0.002006	0.015756
-16	0.005037	0.054611	0.049083	0.391917	0.022552	0.024388	0.021291	0.055365	0.108974	0.061568	0.140763	0.10672	0.001006	0.073321	0.028684	0.028879	0.003214	0.008251	0.108651	0.003647	0.001047	0.039212	0.347812	0.366678	0.001013	0.14319	0.210664	0.268565	0.022536	0.014839	0.008291	0.003616	0.002841	0.09238	0.007599	0.015527	0.077068	0.028543	0.106357	0.020129	0.515201	0.128884	0.0055	0.060842	0.014797	0.090311	0.002927	0.001986	0.027632
-14	0.001735	0.063102	0.051176	0.472732	0.01518	0.030797	0.024781	0.044654	0.089504	0.061617	0.178371	0.128492	0.002971	0.040517	0.02252	0.035179	0.001179	0.007402	0.134474	0.003249	0.000542	0.049705	0.429964	0.306882	0.00086	0.183072	0.205899	0.37525	0.027228	0.015661	0.006073	0.002362	0.005192	0.088357	0.007648	0.016242	0.093685	0.02839	0.126269	0.018031	0.576788	0.129151	0.00394	0.068184	0.015079	0.102406	0.003655	0.001524	0.033608
-12	0.001449	0.064026	0.052509	0.562216	0.012795	0.036776	0.024707	0.0365	0.071645	0.056128	0.194483	0.155331	0.007383	0.027125	0.019367	0.039087	3.71e-05	0.006973	0.156455	0.001702	0.000433	0.065641	0.461078	0.252343	0.000482	0.241784	0.204201	0.504254	0.032399	0.018777	0.00368	0.000343	0.00811	0.081221	0.008143	0.016308	0.113432	0.025265	0.132087	0.014497	0.589222	0.12406	0.004184	0.073028	0.010225	0.11041	0.002929	0.00351	0.023609
-10	0.002492	0.066214	0.053796	0.646742	0.022763	0.050612	0.028229	0.025176	0.057552	0.046149	0.191151	0.159271	0.007238	0.019468	0.017489	0.042836	9.85e-05	0.005974	0.213377	0.001603	0.00038	0.084521	0.449478	0.239001	0.000676	0.324148	0.205261	0.639886	0.033844	0.022446	0.002149	0.000186	0.009535	0.074668	0.008357	0.016297	0.138303	0.021746	0.125444	0.012884	0.679878	0.111881	0.003925	0.076004	0.004883	0.111731	0.002926	0.002514	0.024923
-8	0.003464	0.07445	0.055316	0.727692	0.032744	0.072597	0.024983	0.014975	0.049463	0.035447	0.166751	0.142132	0.005435	0.014299	0.018114	0.045622	0.000205	0.004837	0.280281	0.001952	0.000754	0.100343	0.416516	0.307716	0.001471	0.470555	0.203317	0.757192	0.036145	0.025461	0.001795	0.002347	0.010192	0.074811	0.009319	0.015579	0.162557	0.019678	0.111607	0.014441	0.768252	0.101428	0.005068	0.079824	0.004129	0.111612	0.001471	0.001519	0.04052
-6	0.000717	0.08359	0.057132	0.817751	0.037757	0.103994	0.042748	0.009562	0.05001	0.03639	0.132767	0.12317	0.007861	0.009516	0.019439	0.046623	0.000993	0.003704	0.290089	0.001243	0.001023	0.107999	0.383314	0.446322	0.001583	0.654123	0.200153	0.854403	0.040798	0.031859	0.00404	0.005417	0.011803	0.080753	0.009953	0.014308	0.179518	0.015655	0.096454	0.02092	0.864607	0.093373	0.008493	0.091527	0.006013	0.118112	0.00219	0.001521	0.055097
-4	4.35e-06	0.091683	0.058234	0.903149	0.040265	0.15016	0.067504	0.005886	0.054145	0.042016	0.109741	0.113433	0.008716	0.00453	0.023069	0.044733	0.000763	0.003379	0.253952	0.000275	0.001135	0.107275	0.399907	0.582267	0.001749	0.841545	0.198377	0.926054	0.045891	0.044902	0.006821	0.008228	0.012927	0.099284	0.010415	0.012434	0.183642	0.008583	0.088864	0.03073	0.946692	0.088276	0.007776	0.118676	0.003333	0.139201	0.001462	0.002021	0.04319
-2	0.001745	0.097384	0.057354	0.961257	0.042813	0.207893	0.106376	0.005733	0.058153	0.054812	0.095072	0.113387	0.007199	0.0011	0.03243	0.042216	0.000191	0.003051	0.194371	8.52e-07	0.001057	0.099751	0.424418	0.599868	0.002216	0.976555	0.196406	0.973838	0.050687	0.061404	0.004305	0.012589	0.014593	0.111999	0.010132	0.011204	0.183903	0.005036	0.085724	0.03935	0.957148	0.093014	0.011049	0.152844	0.003224	0.175178	0	0.002023	0.036174
0	0.006955	0.122267	0.054779	0.996047	0.050356	0.283412	0.162849	0.005175	0.083105	0.06029	0.078509	0.112281	0.006817	0.000784	0.042776	0.037668	0.00081	0.002319	0.2145	0	0.000904	0.084917	0.390736	0.51283	0.003271	1	0.194918	1	0.05434	0.081872	0.004305	0.016221	0.015797	0.121827	0.009223	0.009997	0.183554	0.005042	0.086178	0.047673	0.899571	0.106485	0.011583	0.174757	0.002223	0.227126	0	0.003038	0.043823
2	0.005217	0.169218	0.052608	1	0.070423	0.391782	0.239901	0.00515	0.105466	0.053733	0.061062	0.092539	0.006942	0.00058	0.048973	0.029349	0.001671	0.001683	0.246324	0.000553	0.000847	0.064128	0.328516	0.398018	0.00504	0.989086	0.191527	0.995781	0.058042	0.106842	0.007192	0.017737	0.016384	0.130799	0.009064	0.009987	0.179587	0.004045	0.08718	0.052999	0.888984	0.121966	0.009919	0.209845	7.78e-06	0.30978	0	0.004036	0.052082
4	0.002919	0.233952	0.051941	0.943007	0.093158	0.535703	0.333939	0.006793	0.101863	0.041761	0.048388	0.078863	0.010818	0.001488	0.054534	0.021229	0.002019	0.002819	0.28888	0.000977	0.000791	0.04362	0.300558	0.330021	0.0073	0.995035	0.189484	0.986175	0.062495	0.137298	0.007687	0.019996	0.014528	0.138321	0.009063	0.009353	0.164099	0.004047	0.08399	0.056625	0.826832	0.128068	0.003542	0.276311	0.001103	0.416262	0.004392	0.004029	0.049106
6	0.00385	0.309038	0.051092	0.848534	0.118676	0.691463	0.39665	0.007041	0.082136	0.052563	0.033238	0.057929	0.014151	0.004052	0.065381	0.015116	0.003458	0.003834	0.335347	0.001052	0.000335	0.028584	0.322855	0.284487	0.008254	0.984896	0.187307	0.987066	0.068244	0.170751	0.008075	0.023436	0.013431	0.130233	0.010331	0.007526	0.143747	0.005036	0.074425	0.056759	0.72269	0.116355	0.003869	0.369169	0.004653	0.504751	0.007322	0.004536	0.038054
8	0.003105	0.40288	0.051128	0.795027	0.151674	0.829796	0.456656	0.006268	0.068716	0.066295	0.020232	0.039462	0.016465	0.00426	0.085558	0.01016	0.004029	0.004629	0.373009	0.001269	0.000424	0.020082	0.401959	0.229079	0.007754	0.923014	0.177155	0.98685	0.069358	0.210066	0.009127	0.03179	0.012708	0.109184	0.010585	0.005699	0.118655	0.003484	0.064353	0.059886	0.670741	0.092018	0.002886	0.474092	0.002258	0.553571	0.003691	0.005035	0.035875
10	0.004347	0.541416	0.053547	0.776631	0.174297	0.941898	0.577882	0.007566	0.065009	0.081522	0.014779	0.029745	0.018456	0.004179	0.109069	0.006238	0.002419	0.00619	0.397289	9.09e-05	0.000881	0.015286	0.46901	0.180636	0.006001	0.9002	0.171238	0.978087	0.066377	0.27101	0.010572	0.044408	0.013919	0.089738	0.011072	0.003844	0.088946	0.001185	0.053816	0.067693	0.712076	0.070695	0.007525	0.566897	0.005642	0.589014	0.002962	0.005046	0.028816
12	0.006024	0.738676	0.055226	0.745484	0.203715	1	0.712558	0.011375	0.06668	0.093778	0.013974	0.024128	0.020573	0.004985	0.138552	0.002464	0.001952	0.006787	0.37835	0	0.00125	0.01204	0.493739	0.147936	0.003964	0.845568	0.175083	0.960328	0.060269	0.331254	0.012081	0.057391	0.018099	0.074701	0.011299	0.002613	0.063681	0.001036	0.048506	0.078471	0.795844	0.058182	0.012846	0.639689	0.009898	0.638056	0.001501	0.004558	0.028083
14	0.005217	0.916636	0.05302	0.699676	0.230841	0.997043	0.7803	0.012496	0.074598	0.097524	0.019354	0.021027	0.023375	0.005805	0.173116	0.001579	0.003189	0.006964	0.35094	0.000347	0.001047	0.010077	0.478654	0.130277	0.003489	0.732745	0.183873	0.925924	0.053709	0.383927	0.010834	0.069575	0.024151	0.064978	0.010322	0.000825	0.047205	0.002292	0.049003	0.081418	0.867654	0.055066	0.016836	0.686856	0.014328	0.672772	0.00081	0.002557	0.023525
16	0.003726	1	0.045186	0.648544	0.252479	0.969474	0.786814	0.013485	0.084681	0.098855	0.030728	0.023248	0.026266	0.006437	0.208102	0.002456	0.003907	0.007848	0.342411	0.000885	0.000904	0.008781	0.439834	0.113848	0.002959	0.593694	0.186405	0.896463	0.043842	0.431102	0.005948	0.080348	0.034402	0.066584	0.010935	0.000853	0.037083	0.003898	0.042439	0.076098	0.901015	0.056947	0.017614	0.71151	0.01768	0.660894	0.002157	0.000983	0.032999
18	0.000559	0.998564	0.034287	0.607582	0.278113	0.936748	0.781963	0.015542	0.099521	0.124302	0.046787	0.025534	0.031056	0.008032	0.231374	0.002734	0.00431	0.009308	0.325557	0.00106	0.000791	0.007854	0.402756	0.09742	0.00341	0.438529	0.181361	0.895343	0.036381	0.471617	0.003401	0.089248	0.046909	0.068485	0.012148	0.000796	0.029709	0.003999	0.034462	0.068476	0.917204	0.059637	0.022278	0.721579	0.017077	0.624519	0.001468	0.002401	0.033604
20	0.002049	0.966515	0.028047	0.567811	0.307418	0.905182	0.77997	0.016406	0.120823	0.144673	0.065168	0.027696	0.030284	0.009791	0.247466	0.002608	0.003941	0.010078	0.311173	0.001563	0.000678	0.006743	0.391172	0.088987	0.00419	0.309179	0.204678	0.868042	0.033916	0.51261	0.002327	0.101466	0.061209	0.072963	0.012239	0.002499	0.025084	0.005409	0.030399	0.062094	0.977174	0.061856	0.029085	0.725188	0.022696	0.589403	0.003669	0.002495	0.015836
22	0.004875	0.90508	0.029053	0.512519	0.3265	0.865357	0.814777	0.018206	0.138896	0.148839	0.079404	0.034534	0.030877	0.009431	0.272599	0.002498	0.003447	0.010423	0.307126	0.001474	0.001011	0.005481	0.392258	0.091493	0.004666	0.211204	0.239783	0.809239	0.033252	0.553876	0.003735	0.120684	0.07646	0.081108	0.010277	0.002499	0.023479	0.005454	0.044512	0.057953	1	0.064514	0.032564	0.73379	0.041323	0.55813	0.006604	0.001946	0.00735
24	0.005341	0.794322	0.033175	0.444973	0.341058	0.808328	0.873622	0.022859	0.154998	0.130999	0.08944	0.047807	0.036582	0.006136	0.302323	0.003094	0.002109	0.010922	0.293995	0.000936	0.001553	0.004271	0.375901	0.106798	0.004999	0.134452	0.26813	0.780676	0.03169	0.592679	0.004163	0.155357	0.086812	0.092989	0.007041	0.00176	0.023027	0.007496	0.068799	0.056159	0.959532	0.064794	0.038077	0.718217	0.062364	0.531146	0.007338	0.002026	0.011613
26	0.008291	0.666925	0.036067	0.379469	0.373676	0.750613	0.897451	0.025376	0.169153	0.106586	0.089463	0.066086	0.039809	0.002241	0.315465	0.004715	0.001653	0.012044	0.285354	0.001231	0.002007	0.003607	0.347098	0.114209	0.004668	0.104956	0.296823	0.74764	0.028709	0.628137	0.004249	0.207594	0.089597	0.1105	0.00607	0.001751	0.022623	0.009121	0.091255	0.055653	0.885662	0.065201	0.049851	0.67216	0.071375	0.510566	0.005728	0.000554	0.019708
28	0.007825	0.568242	0.035077	0.32085	0.410798	0.744434	0.936482	0.026909	0.174509	0.097147	0.071745	0.08935	0.039124	0.002649	0.313715	0.005966	0.002559	0.014085	0.290471	0.001375	0.002288	0.004282	0.307603	0.109688	0.002857	0.092084	0.329008	0.712797	0.022092	0.652337	0.002913	0.270027	0.085013	0.137315	0.005097	0.000492	0.021578	0.01146	0.105213	0.055036	0.822724	0.081	0.072934	0.622191	0.073725	0.501143	0.005947	0.000153	0.019035
30	0.007421	0.535649	0.031894	0.274761	0.435825	0.801659	1	0.027387	0.174235	0.100265	0.047192	0.113734	0.039921	0.004191	0.31554	0.005144	0.005425	0.016749	0.288752	0.001529	0.002379	0.00736	0.258527	0.097357	0.002013	0.079868	0.385055	0.65316	0.015526	0.677649	0.002153	0.330108	0.077988	0.174688	0.004785	0.000964	0.020788	0.012744	0.106578	0.050283	0.780611	0.11308	0.108301	0.564094	0.073837	0.502746	0.006035	0.000616	0.019079
32	0.006707	0.546499	0.029798	0.240595	0.465185	0.879533	0.980632	0.027775	0.176774	0.097474	0.030481	0.13123	0.046665	0.004396	0.332283	0.004876	0.009027	0.018756	0.292896	0.001984	0.002485	0.011526	0.202618	0.087556	0.00204	0.067492	0.469653	0.567342	0.011644	0.717269	0.002103	0.373622	0.072939	0.218998	0.00561	0.001418	0.020015	0.014063	0.098385	0.046552	0.716886	0.15521	0.160226	0.505516	0.069508	0.544375	0.003023	0.000506	0.012952
34	0.001739	0.528008	0.028834	0.205377	0.506663	0.945223	0.927529	0.029747	0.190163	0.091892	0.018935	0.144134	0.051963	0.007184	0.353556	0.005202	0.012437	0.020338	0.308469	0.001885	0.003135	0.012558	0.146357	0.079355	0.002964	0.052782	0.594398	0.468857	0.010112	0.7542	0.001983	0.39627	0.071681	0.266877	0.005524	0.00125	0.02059	0.016025	0.083704	0.048507	0.60018	0.208126	0.231143	0.451712	0.069981	0.641036	0.002015	0.000889	0.009243
36	0.000559	0.466075	0.02771	0.165367	0.532466	0.956416	0.881418	0.031537	0.194395	0.094298	0.011855	0.15989	0.052615	0.008346	0.370475	0.004783	0.014821	0.02204	0.320229	0.001149	0.003982	0.013826	0.101757	0.07787	0.004199	0.037603	0.65265	0.429143	0.010988	0.777568	0.004204	0.393472	0.069642	0.307793	0.004227	0.001421	0.021611	0.021436	0.064535	0.050029	0.449538	0.266163	0.329921	0.391231	0.06185	0.759618	0.002201	0.000882	0.008
38	0.001149	0.411657	0.024893	0.132848	0.519026	0.883351	0.827869	0.030869	0.175874	0.094825	0.008019	0.185005	0.050194	0.008855	0.386056	0.003683	0.016293	0.024974	0.341113	0.00058	0.005322	0.017996	0.075537	0.091016	0.002152	0.030585	0.590779	0.386133	0.010807	0.791373	0.006891	0.363778	0.061587	0.350984	0.003832	0.002055	0.022269	0.027123	0.054899	0.04794	0.31607	0.32823	0.456512	0.340152	0.052148	0.882162	0.000734	0.000943	0.010043
40	0.000745	0.369535	0.019978	0.12017	0.456723	0.743582	0.77164	0.028931	0.148182	0.089826	0.004834	0.21831	0.050185	0.007563	0.415348	0.002133	0.020324	0.028112	0.39297	0.001255	0.006834	0.023475	0.06587	0.100925	0.000997	0.031195	0.483853	0.338851	0.010351	0.804804	0.009215	0.310171	0.05039	0.411505	0.003453	0.00144	0.021101	0.031654	0.044827	0.042509	0.226929	0.39935	0.605014	0.301477	0.045409	0.97583	0	0.001086	0.012633
42	0.000652	0.303202	0.015107	0.117662	0.347853	0.596409	0.692836	0.028075	0.130882	0.086625	0.002174	0.253554	0.051672	0.005907	0.460021	0.000896	0.032676	0.030453	0.459643	0.001426	0.007923	0.027981	0.063144	0.101986	1.61e-05	0.031703	0.397903	0.295181	0.010351	0.827189	0.012063	0.308559	0.044209	0.495952	0.002862	0.001674	0.02092	0.035596	0.034441	0.033972	0.165906	0.470397	0.7315	0.260777	0.035601	1	0.003439	0.002303	0.014442
44	0.000745	0.229831	0.011373	0.112317	0.272773	0.479998	0.604508	0.031367	0.125909	0.088354	0.00213	0.290383	0.052686	0.006145	0.490909	0.000205	0.049292	0.032113	0.528177	0.001587	0.00908	0.030199	0.062864	0.105206	0	0.028009	0.363612	0.261377	0.011039	0.855573	0.013234	0.322361	0.042502	0.608444	0.003002	0.001665	0.020377	0.038321	0.024407	0.030188	0.123659	0.510118	0.804915	0.21014	0.027096	0.948767	0.006242	0.001093	0.013075
46	0.003478	0.169565	0.009569	0.104049	0.303593	0.383691	0.530851	0.041414	0.12337	0.101809	0.005951	0.330312	0.064265	0.005248	0.492969	0	0.065009	0.0341	0.603546	0.001645	0.010098	0.030527	0.062262	0.098294	1.51e-05	0.022754	0.391813	0.238203	0.009836	0.872538	0.011523	0.315239	0.039826	0.7453	0.004217	0.00125	0.019677	0.042045	0.015009	0.031369	0.109994	0.516314	0.864666	0.153122	0.023667	0.833229	0.009895	0.003038	0.015071
48	0.004844	0.114765	0.00804	0.09237	0.294657	0.286628	0.444456	0.053234	0.122941	0.12659	0.0089	0.378958	0.100499	0.003858	0.467507	0.000801	0.08256	0.035468	0.69022	0.000831	0.010845	0.028725	0.061531	0.07651	0.000191	0.020267	0.425075	0.223951	0.007339	0.865116	0.009284	0.287933	0.037732	0.876625	0.005164	0.001478	0.020245	0.045183	0.009011	0.033001	0.128857	0.528028	0.928838	0.099426	0.026913	0.683836	0.011817	0.004714	0.021724
[truncated: 362 more rows]
[truncated: 156 more columns]
