# Supplementary material for: A disrupted compartment boundary underlies abnormal cardiac patterning and congenital heart defects
Source: Nat Cardiovasc Res. 2025 Dec 29;5(1):67–83. doi: 10.1038/s44161-025-00755-6 (PMC12811143; doi:10.1038/s44161-025-00755-6)
Supplement: Supplementary file 9 — Statistical source data. [file 44161_2025_755_MOESM9_ESM.xlsx]

## Sheet: panel ED2c
Raw Percentages									Unpaired t-test performed in Prism
Ik24-26-2	AHF Lineage	Slice 190	Slice 230	Slice 270	Slice 310	Slice 342	Average %
LV	LV	0.02856	0.11316	0.01896	0.03616	0.06128	0.051624
RV	RV	0.23305	0.07697	0.02998	0.04756	0.08664	0.09484
		0.26161	0.19013	0.04894	0.08372	0.14792	0.146464
Normalized Percentages
IK24-26-2	AHF Lineage	Slice 130	Slice 160	Slice 190	Slice 220	Slice 250	Average %
LV	LV	0.10917	0.595172	0.387413	0.431916	0.414278	0.352469
RV	RV	0.89083	0.404828	0.612587	0.568084	0.585722	0.647531
Raw percentages
Embryo_1_WT	AHF Lineage	130	150	170	190	210	Average %
LV	LV	0.00759	0.0095	0.0234	0.0247	0.0438	0.021798
RV	RV	0.1121	0.0643	0.0636	0.0999	0.0477	0.07752
		0.11969	0.0738	0.087	0.1246	0.0915	0.099318
Normalized Percentages
Embryo_1_WT	AHF Lineage	Slice 130	Slice 150	Slice 170	Slice 190	Slice 210	Average %
LV	LV	0.0634138	0.128726	0.268966	0.198234	0.478689	0.227606
RV	RV	0.936586	0.871274	0.731034	0.801766	0.521311	0.772394
Raw percentages
Embryo_6_WT	AHF Lineage	240	280	320	360	400	Average %
LV	LV	0.1343	0.15393	0.06589	0.04243	0.037	0.08671
RV	RV	0.1618	0.1555	0.10597	0.09782	0.18224	0.140666
		0.2961	0.30943	0.17186	0.14025	0.21924	0.227376
Normalized Percentages
Embryo_6_WT	AHF Lineage	240	280	320	360	400	Average %
LV	LV	0.453563	0.497463	0.383393	0.302531	0.168765	0.361143
RV	RV	0.546437	0.502537	0.616607	0.697469	0.831235	0.638857
Raw Percentage									Unpaired t-test performed in Prism
DTA Embryo 2	AHF Lineage	Slice 130	Slice 160	Slice 190	Slice 220	Slice 250	Average %
LV	LV	0.0469	0.0176	0.0228	0.0441	0.0137	0.02902
RV	RV	0.1046	0.1022	0.0448	0.0477	0.1065	0.08116
		0.1515	0.1198	0.0676	0.0918	0.1202	0.11018
Normalized Percentages
Embryo 2 DTA	AHF Lineage	Slice 130	Slice 160	Slice 190	Slice 220	Slice 250	Average %
LV		0.309571	0.146912	0.337278	0.480392	0.113977	0.263387
RV		0.690429	0.853088	0.662722	0.519608	0.886023	0.736613
Raw Percentage
Emrbyo_4_DTA	AHF Lineage	240	280	320	360	400	Average %
LV	LV	0.073	0.0256	0.0278	0.0598	0.05589	0.048418
RV	RV	0.1413	0.10078	0.0804	0.0497	0.06246	0.086928
		0.2143	0.12638	0.1082	0.1095	0.11835	0.135346
Normalized Percentages
Embryo_4 DTA	AHF Lineage	240	280	320	360	400	Average %
LV	LV	0.340644	0.202564	0.256932	0.546119	0.472243	0.3637
RV	RV	0.659356	0.797436	0.743068	0.453881	0.527757	0.6363

## Sheet: panel ED2d
X	DTA
Sample ID ->	e2																									e4
-950
-948
-946
-944
-942
-940
-938
-936
-934
-932
-930
-928
-926
-924
-922
-920
-918
-916
-914
-912
-910
-908
-906
-904
-902
-900
-898
-896
-894
-892
-890
-888
-886
-884
-882
-880
-878
-876
-874
-872
-870
-868
-866
-864
-862
-860
-858
-856
-854
-852
-850
-848
-846
-844
-842
-840
-838
-836
-834
-832
-830
-828
-826
-824
-822
-820
-818
-816
-814
-812
-810
-808
-806
-804
-802
-800
-798
-796
-794
-792
-790
-788
-786
-784
-782
-780
-778
-776
-774
-772
-770
-768
-766
-764
-762
-760
-758
-756
-754
-752
-750
-748
-746
-744
-742
-740
-738
-736
-734
-732
-730
-728
-726
-724
-722
-720
-718
-716
-714																							0.0164291
-712																							0.0230582
-710																							0.0261116
-708																		0.00172743	0.00160899				0.0269804
-706																		0.00825469	0.00415422				0.0281496
-704																		0.0130227	0.0044738				0.0263985
-702													0.00470195					0.0158502	0.00303124				0.0229385
-700													0.00656436					0.0156671	0.00105962				0.0195053
-698													0.00524488					0.0109778	0.000340402				0.0177488	0.00670004
-696													0.00371535	0.00335324				0.0051771	0.000933819			0.00139153	0.0157493	0.00464313
-694													0.00274983	0.00389798				0.00429162	0.00161191			0.00139089	0.0131049	0.00301939
-692													0.00338878	0.00566087				0.00917299	0.00258233			0.00289936	0.0107154	0.00167851
-690												0.000587744	0.00361213	0.00620501				0.0156184	0.00299755			0.0032136	0.00981842	0.00198321
-688												0.000764728	0.00348547	0.0126432				0.0148286	0.00214559			0.00192856	0.0101064	0.00493939
-686												0.000350148	0.00440484	0.0201984				0.00876946	0.0023616			0.000830844	0.0101938	0.00493793
-684												0.00136364	0.00458954	0.0241015				0.00699125	0.0039181	0.0218699		0.00130978	0.0100539	0.0113202
-682												0.00368905	0.00345424	0.0261848				0.00746905	0.00526281	0.021413		0.00175313	0.00987649	0.0197712
-680												0.00413647	0.00256227	0.0236309				0.00899955	0.00428394	0.0402969		0.00178708	0.0108194	0.0183488
-678												0.00391349	0.00245523	0.0173253				0.00502163	0.0027028	0.0400601		0.00175507	0.0139376	0.0171052
-676												0.00543685	0.00180305	0.0118519				0.00669896	0.0022006	0.0343362		0.00134134	0.0171441	0.0133544
-674												0.00637393	0.00169402	0.00937687				0.011771	0.00245643	0.0359108		0.000675142	0.0197185	0.0110286
-672												0.0055037	0.00357524	0.00418271	0.000809065			0.0107612	0.00461801	0.0316155		0.00199282	0.0210372	0.014542
-670								0.000934744				0.00446009	0.00552361	0.00343768	0.00099159			0.00278289	0.00744953	0.0228508		0.00309904	0.0192796	0.0196891
-668								0.00180867				0.0035607	0.00583144	0.00784627	0.00112598			0.00829718	0.00707795	0.018327		0.00342546	0.0160809	0.0179914
-666								0.00148612				0.0017046	0.00481538	0.00801241	0.00185511			0.0151485	0.00518598	0.0129591		0.00333113	0.0132169	0.0213766
-664								0.00158174				0.000242003	0.0043997	0.00505485	0.00245228			0.0160184	0.00470781	0.0101304		0.00382239	0.0100347	0.0243643
-662								0.00252256				0	0.00465566	0.000824896	0.00243828			0.0121673	0.00435484	0.0122346		0.00394499	0.00694196	0.0237554
-660								0.00257129				0.000738279	0.00373937	0.00197231	0.00332291			0.00923172	0.00390955	0.0125059		0.00383914	0.00566162	0.0337207
-658								0.00226523	0.00548383		0.0120576	0.00161938	0.00121626	0.00767861	0.0041094		0.0136447	0.0148089	0.0047964	0.0125631		0.0042395	0.00577216	0.0428619
-656								0.00227722	0.0037959		0.0299839	0.00143667	9.55818e-05	0.0134093	0.00530132		0.0124171	0.0259242	0.00592944	0.00765074		0.00363578	0.00495903	0.0439782
-654								0.00164412	0.00317202		0.0515072	0.0022681	0.00154408	0.0211303	0.00595237		0.0122501	0.0340707	0.00771612	0.000716588		0.00229608	0.00351576	0.0453672
-652								0.00134974	0.00287085		0.0653069	0.00495982	0.00328115	0.0152438	0.00645229		0.00968732	0.0322894	0.00886826	0.000449031		0.00176307	0.00311457	0.0518309
-650								0.000366451	0.00362279		0.0776061	0.00617094	0.00489899	0.0162565	0.00687082		0.00899747	0.0230048	0.00985196	0.0012652		0.00233295	0.00318074	0.053716
-648							0.00118401	0.000475379	0.00375695		0.0875775	0.00840488	0.00472105	0.00966433	0.00686548		0.0119276	0.0166469	0.0102971	0.00113956		0.00276334	0.00311798	0.0499308	0.00387006
-646							0.000927359	0.00100927	0.0028319		0.0987394	0.0129359	0.00278708	0.0111733	0.00602228		0.01607	0.0136795	0.00941059	1.63885e-14		0.00387109	0.00310412	0.0500843	0.00399586
-644							0.000508687	0.000998524	0.00361568		0.132902	0.0185254	0.00279002	0.00815751	0.00507017		0.0163043	0.00711804	0.00777083	0.00104696		0.00451801	0.00308641	0.0500898	0.00439488
-642							0.000307468	0.000631887	0.00365535		0.178541	0.0172656	0.00302041	0.00437963	0.00463044		0.00976589	0.00187426	0.00736878	0.00409433	0.00656008	0.00479761	0.00127171	0.0374669	0.00298397
-640							6.995e-05	0.000702398	0.00337065		0.217645	0.0111765	0.00120914	0.00271124	0.00323626		0.00137165	0.00299294	0.00846822	0.0177514	0.00710124	0.00661932	0.000635967	0.0248417	0.0021601
-638							4.79835e-06	0.000419419	0.00305306	0.000918332	0.289265	0.010415	0.000525737	0.00566484	0.00217242		0.000152821	0.000635693	0.0100214	0.0257344	0.00840943	0.00917751	0.000348495	0.0204928	0.00196725
-636							0.000227922	0.000267991	0.00311989	0.00144191	0.416521	0.010829	0.000770238	0.00945582	0.00182905		0.00097093	0.00496705	0.0102316	0.0337764	0.00793497	0.0117717	0.0002771	0.0273426	0.00146002
-634							0.000437803	0.000296064	0.00312388	0.00132824	0.564139	0.0119291	0.000697505	0.0139632	0.00184354		0.00275609	0.00945041	0.0104933	0.0396162	0.0103697	0.0098438	0.00145	0.022998	0.000308197
-632							0.000408514	9.39417e-05	0.00322898	0.0017222	0.660027	0.0108082	0.00061838	0.014849	0.0029916		0.00457802	0.00867134	0.0103208	0.0392462	0.00984594	0.00949239	0.00348404	0.0210239	0.00041671
-630							0.000139214	0	0.00364273	0.0019588	0.691377	0.00692502	0.00109798	0.0155779	0.00626014		0.00592439	0.00950362	0.0112513	0.039135	0.010991	0.0110774	0.00321784	0.0141228	0.00058081
-628							0.000285408	0.000638212	0.0034535	0.00255519	0.701719	0.00524767	0.00182729	0.0141196	0.00729987		0.0070987	0.0138149	0.0115697	0.044234	0.0128903	0.0116991	0.00299639	0.0131149	0.00148098
-626							0.000774342	0.000845538	0.00290998	0.00246028	0.706202	0.0060204	0.00225649	0.0117205	0.00685343		0.00971389	0.00763938	0.00899276	0.0469282	0.0105326	0.0116321	0.00517314	0.0236718	0.00214261
-624							0.000934152	0.000834414	0.00277958	0.00341042	0.66985	0.00660102	0.00155826	0.017004	0.00575593		0.0127749	0.00916124	0.0094834	0.0504953	0.00699349	0.0146203	0.00643583	0.0285929	0.00249317
-622							0.00190999	0.00142907	0.00319551	0.00368953	0.59386	0.0024326	0.000262501	0.0284126	0.00523967		0.0154799	0.0161376	0.0108238	0.0510886	0.0046923	0.0167497	0.00709163	0.0358583	0.00259309
-620							0.00280747	0.00200306	0.00296575	0.00397021	0.472512	0.000322157	0.000314443	0.0369133	0.00476774	0.000586732	0.0268439	0.0182841	0.0128747	0.0470021	0.00560753	0.0172775	0.00757156	0.0438544	0.0030089
-618							0.00286683	0.00219715	0.00266819	0.00440025	0.303893	0.000612502	0.0010608	0.0324517	0.00281587	0.000552785	0.031655	0.0166493	0.0141676	0.0390885	0.00612687	0.0182779	0.00804354	0.0475729	0.00257198
-616							0.00234091	0.00238182	0.00306269	0.00618155	0.148365	0.0029958	0.00217737	0.0242543	0.00292615	0.000245044	0.0372876	0.0197891	0.0122714	0.0332939	0.00596769	0.0197459	0.00808435	0.0472746	0.00238858
-614							0.00134036	0.00300757	0.00317361	0.00821533	0.0556255	0.00474287	0.00254948	0.0216113	0.00450568	2.92947e-05	0.048005	0.025861	0.00983476	0.031072	0.00625663	0.0217365	0.00830928	0.0424151	0.00329015
-612							0.00100111	0.00355094	0.00278912	0.00756679	0.0189003	0.00466661	0.00183714	0.0207861	0.00503352	0.000575794	0.0551897	0.0269641	0.0109936	0.0285146	0.00618765	0.0241969	0.00794958	0.0386397	0.00382538
-610							0.000983942	0.0038527	0.00257743	0.00692002	0.00576715	0.00356643	0.000441469	0.0203142	0.00538514	0.000542308	0.0678438	0.0284867	0.012881	0.0241602	0.00560385	0.026213	0.00763963	0.0306859	0.00344782
-608							0.00146826	0.00451565	0.00230801	0.00640805	0.00364238	0.00281705	0.00178314	0.0161839	0.00379872	0.000554127	0.0840035	0.029869	0.0139667	0.0362431	0.00406874	0.0283488	0.00882555	0.0287283	0.00331669
-606							0.00243136	0.00470413	0.00187756	0.0054667	0.00386807	0.00193125	0.00512373	0.0216515	0.000999762	0.00127472	0.10301	0.021939	0.0167388	0.0384208	0.00335712	0.0307259	0.00959697	0.0353896	0.00294305
-604				0.003872		0.0014784	0.00264688	0.00465434	0.00182668	0.0039012	0.00569096	0.0010284	0.00688689	0.0303248	0.00105178	0.00230707	0.133098	0.0127702	0.0198136	0.0228285	0.00277208	0.0314414	0.00880647	0.0381911	0.00160668
-602			8.38567e-05	0.00427326		0.00129694	0.0022566	0.00467736	0.00244121	0.00328566	0.00580611	0.0014892	0.00495233	0.0307678	0.00294969	0.00302875	0.190848	0.0089118	0.0203987	0.0155835	0.00103406	0.0323642	0.0074081	0.0363527	0.000438824
-600			6.19701e-05	0.00482096		0.0018587	0.00294488	0.00515978	0.00223874	0.00403062	0.00509305	0.00473427	0.00230976	0.0398465	0.00470415	0.00255182	0.308752	0.0132974	0.0203658	0.0155011	0	0.0343224	0.00619182	0.0209787	0.000627955
-598			5.45068e-07	0.00558706		0.00170414	0.00404971	0.00513305	0.00181611	0.00419323	0.00584702	0.00824634	0.00266461	0.0405196	0.00586766	0.00247928	0.489276	0.023815	0.0239039	0.0229299	3.78696e-05	0.0429589	0.00535613	0.0126567	0.00151103
-596			0.000465845	0.00563091		0.00143299	0.00503765	0.00461365	0.00270297	0.00349458	0.00642239	0.0104031	0.00645313	0.0425873	0.00768806	0.00284804	0.652601	0.0358832	0.0285729	0.0330138	0.0004766	0.0542818	0.00434744	0.0115748	0.00180877
-594			0.000914772	0.00604		0.00110074	0.00534318	0.0040452	0.00305412	0.00354581	0.00794039	0.0128137	0.0104381	0.0293234	0.00975789	0.00322393	0.791148	0.0420708	0.0281251	0.0377912	0.00178116	0.0656851	0.00365257	0.00613462	0.00212768
-592			0.00141043	0.00629156		0.000945225	0.00585009	0.0042213	0.00281629	0.00407398	0.00930934	0.010212	0.011021	0.0232681	0.0119048	0.00443201	0.911249	0.0411162	0.0260613	0.0483167	0.0032706	0.0823936	0.00374032	0.00354112	0.00259329
-590			0.001285	0.00679717		0.00152648	0.00553306	0.00385981	0.00231994	0.00407214	0.00919617	0.00696755	0.0121922	0.0342856	0.0143777	0.00542635	0.977863	0.0658727	0.02685	0.0573061	0.00430287	0.107015	0.00430981	0.0046708	0.00300447
-588			0.0011398	0.00923076		0.0020359	0.00546093	0.00357468	0.00227968	0.00350704	0.00831082	0.00298735	0.016405	0.0416076	0.016242	0.0051826	1	0.099278	0.0246762	0.0579287	0.00540625	0.136441	0.00371662	0.00564988	0.00325452
-586			0.00113982	0.0122715		0.00206289	0.00629565	0.00403058	0.0024237	0.00376103	0.00714293	0.00234385	0.0194193	0.0473145	0.0178177	0.00327317	0.971652	0.126371	0.0241711	0.0515511	0.00609476	0.161109	0.00336472	0.00655264	0.003657
-584			0.000987748	0.0118946		0.00308155	0.00613457	0.00317049	0.0024748	0.00438943	0.00732493	0.00328703	0.0192791	0.0629085	0.0179709	0.0021689	0.88209	0.135712	0.0266871	0.0452716	0.00667136	0.163406	0.00490542	0.0108249	0.00344888
-582			0.000850118	0.00863511		0.00481476	0.00464536	0.00286723	0.00296847	0.00360931	0.00650942	0.00609564	0.0187033	0.0869592	0.0159921	0.00232413	0.759814	0.135562	0.0274715	0.055973	0.00726499	0.14219	0.00706703	0.014808	0.00170142
-580			0.000995693	0.00538895	0.000174677	0.00615591	0.00245545	0.00306618	0.0035028	0.00201233	0.00504361	0.00608366	0.0196462	0.10456	0.0143542	0.00432656	0.634182	0.129568	0.0258322	0.0728966	0.00547359	0.110751	0.00948613	0.0158109	0.000943792
-578			0.00109768	0.00301958	0.000551833	0.00601465	0.000937735	0.002681	0.00457108	0.000837584	0.00479679	0.00764845	0.0223115	0.119129	0.0131892	0.00458049	0.508304	0.132054	0.0227853	0.0858152	0.00536113	0.0976041	0.012777	0.0187257	0.00212602
-576			0.00102456	0.00436086	0.000798185	0.00649369	0.000729318	0.00190756	0.00748558	0.000228402	0.00421616	0.00972165	0.0265182	0.130048	0.0107144	0.00390189	0.389102	0.143442	0.0189966	0.0879012	0.00673283	0.0947814	0.0129973	0.0197797	0.00311615
-574			0.0009667	0.0111084	0.00107473	0.00674213	0.000664914	0.000409916	0.00921561	0.00123725	0.00364193	0.0115752	0.0299717	0.125635	0.00997844	0.00420867	0.291409	0.15036	0.0182311	0.0748137	0.00711918	0.08462	0.00649004	0.021286	0.00319225
-572			0.00159382	0.0103801	0.00167524	0.00712613	0.000621729	6.16931e-06	0.00665223	0.00246782	0.00263536	0.0130975	0.0289274	0.112078	0.0102694	0.004309	0.216561	0.145227	0.0199606	0.0701666	0.00568471	0.0680536	0.0010099	0.0256641	0.00359885
-570			0.00213296	0.00340069	0.00202858	0.00772734	0.00159093	0.000340714	0.00495744	0.00348868	0.00115183	0.0116234	0.0257748	0.0994649	0.0115595	0.00489062	0.171608	0.129556	0.0221982	0.0657647	0.00256286	0.0523897	0.000174588	0.019789	0.00354739
-568			0.00291306	0.00113584	0.00207542	0.00689638	0.00259697	0.00105505	0.00386189	0.00446007	0.00145687	0.00931537	0.0243831	0.0875746	0.0130395	0.00619794	0.14516	0.107509	0.0267924	0.0555551	0.00198224	0.0484687	0.00122113	0.00113376	0.00300377
-566		0.00155135	0.00251555	0.00203513	0.00197929	0.00493845	0.0029943	0.00311606	0.00317551	0.00405745	0.00179189	0.00881681	0.0243695	0.0835834	0.0106161	0.00818026	0.122627	0.0860567	0.0319536	0.0495414	0.00255033	0.0514786	0.00236822	0.00329496	0.00261907
-564		0.001201	0.00165957	0.00257404	0.00210043	0.00415972	0.00333557	0.00454831	0.00450456	0.00431963	0.00246158	0.0101058	0.022626	0.0921317	0.00897196	0.0109871	0.106927	0.0665229	0.035962	0.0374864	0.000290482	0.0559215	0.00257559	0.00868209	0.00432366
-562		0.0010697	0.00181732	0.00280869	0.00217863	0.004664	0.00404925	0.00508519	0.00613235	0.00695184	0.00353815	0.0106728	0.0209724	0.0995213	0.00839356	0.0131433	0.0900585	0.0614408	0.0349804	0.0333795	1.73445e-05	0.0671443	0.00260822	0.0125166	0.00644521
-560		0.0010441	0.00221893	0.0034048	0.00200567	0.00452971	0.00386389	0.00501876	0.00754531	0.00655984	0.00342505	0.00822687	0.0186179	0.090117	0.00703887	0.0129057	0.0694509	0.056121	0.0286057	0.0389703	0	0.0929638	0.00311987	0.0193282	0.00693258
-558		0.000936574	0.0020764	0.00311056	0.00168857	0.0042863	0.00311787	0.00525818	0.0100763	0.00526545	0.00317067	0.00487254	0.019403	0.0973655	0.00506823	0.0122258	0.0502189	0.0629772	0.0234222	0.041134	0.00215061	0.122716	0.00304091	0.0222704	0.00607036
-556		0.000946721	0.00207661	0.00390778	0.00139383	0.00557902	0.0032391	0.00601878	0.0128487	0.00602662	0.0029686	0.00398042	0.0234431	0.106545	0.00359743	0.0137498	0.0401913	0.0696589	0.0249247	0.0386069	0.00572874	0.154603	0.00388712	0.0152181	0.00538732
-554		0.000552385	0.00250239	0.00429093	0.00136813	0.00600758	0.00369436	0.00567156	0.0157848	0.0070196	0.00333859	0.00423704	0.0239363	0.116418	0.0033615	0.0150753	0.0273249	0.0613869	0.0266388	0.0458747	0.00884274	0.224367	0.00620552	0.0169092	0.00546246
-552		0.000574859	0.00223233	0.00383104	0.00154071	0.00470096	0.00412854	0.00527501	0.017857	0.0055851	0.00431744	0.00417298	0.0150245	0.134732	0.00399913	0.0172016	0.0227068	0.0534915	0.0239598	0.0545235	0.00919912	0.302963	0.00760313	0.0158922	0.00618516
-550		0.000284819	0.00167365	0.00358012	0.00130981	0.00374218	0.00441059	0.00491086	0.0163014	0.00424158	0.00550661	0.00414536	0.00782478	0.140052	0.00530997	0.0154872	0.0178107	0.0417993	0.0119609	0.0547273	0.00808197	0.355599	0.00759571	0.0109557	0.00884303
-548		0.000104548	0.001529	0.00348861	0.000995832	0.00338691	0.0029522	0.00475062	0.0141995	0.00418228	0.00777458	0.00314972	0.0070862	0.117457	0.00615278	0.0143488	0.0173042	0.0332357	0.00255981	0.0476904	0.00798615	0.359277	0.00739266	0.0149653	0.0111
-546		0.000265532	0.00162743	0.00370157	0.000781038	0.00309137	0.00177642	0.0057335	0.011081	0.005791	0.00986023	0.00316632	0.00667926	0.0915638	0.00618935	0.0167723	0.0187552	0.0374627	0.00310767	0.0392058	0.0092856	0.340439	0.00695778	0.0201013	0.0101526
-544		0.000306433	0.0025382	0.0043976	0.000909483	0.00294881	0.00135049	0.00537733	0.00884997	0.00461376	0.0110019	0.00463664	0.00504629	0.0734191	0.00607567	0.0221789	0.0234768	0.0509681	0.0123632	0.0286994	0.00976732	0.34067	0.00662284	0.0268264	0.00801132
-542		0.000182703	0.00349431	0.00453711	0.000985701	0.00317243	0.00177355	0.00456925	0.00911565	0.00360996	0.0107692	0.00342361	0.00451145	0.062094	0.00584744	0.0273242	0.0251429	0.0651734	0.0211564	0.0188909	0.00888827	0.31928	0.00651381	0.0204025	0.00774379																								0.0506805
-540		5.3836e-05	0.00359076	0.00441006	0.00106931	0.00384183	0.00333912	0.00342178	0.0111081	0.00262105	0.0108646	0.0040832	0.00608395	0.0553662	0.00480819	0.0285223	0.024926	0.0722987	0.0272336	0.0185057	0.00790063	0.231636	0.00656742	0.0325436	0.00780711																								0.0566986
-538		0.000463707	0.00358194	0.00464052	0.00181448	0.00448557	0.00475566	0.00228894	0.0138613	0.00219862	0.0117339	0.00405543	0.00873174	0.0500949	0.00363262	0.0274081	0.0234536	0.0729873	0.0301709	0.0206531	0.00771719	0.145284	0.00589836	0.0357995	0.00682648																						0.00180954		0.0545601
-536		0.00065186	0.00399988	0.00512196	0.00244577	0.00467322	0.0045584	0.000939729	0.0154508	0.00141882	0.0108257	0.00180959	0.0121126	0.0476403	0.00439783	0.0271385	0.0200024	0.0723709	0.0280137	0.0176755	0.00838543	0.100404	0.00385517	0.035325	0.00543482																						0.00212291		0.0430725
-534		0.000901711	0.00416717	0.00450055	0.00247366	0.00511998	0.00440791	0.000128247	0.0146638	0.0010162	0.00878054	0.000514643	0.0173084	0.0482775	0.00615901	0.0274062	0.0173874	0.0719912	0.0234655	0.0194893	0.00822937	0.082007	0.0015719	0.0453986	0.00496584																						0.00215123		0.0324974
-532		0.00147208	0.00369393	0.00332771	0.0027982	0.00657282	0.004492	0.000112979	0.0127057	0.00251374	0.00676846	0.00108784	0.0207802	0.055433	0.00633093	0.0252256	0.0166826	0.0663619	0.0201236	0.0198537	0.00755766	0.0715829	0.000353643	0.0490464	0.00464749																						0.00183429		0.0299908
-530		0.00159676	0.00374093	0.00282947	0.00405067	0.00843395	0.00414253	0.000201873	0.0113655	0.00476148	0.00490317	0.00314098	0.0211582	0.0716206	0.00552955	0.0210068	0.013434	0.0597286	0.0214774	0.00879682	0.00779069	0.0625244	0.0004663	0.0438168	0.003473										0.0440978												0.00149021		0.0340738
-528	0.000736528	0.00207086	0.00448858	0.00282618	0.0049453	0.00896878	0.00391212	0.000296189	0.0105212	0.00592927	0.003627	0.00285078	0.0173941	0.0913239	0.00440366	0.0189215	0.0120249	0.0605007	0.0260647	0.00572852	0.00770462	0.0557355	0.00102519	0.0400173	0.00346797										0.0816098										0.00203933		0.00093447	0.00111025	0.04576
-526	0.0011285	0.0027219	0.00495191	0.00239243	0.00445056	0.00829987	0.00370875	0.00115182	0.00974963	0.00722307	0.00369214	0.00121002	0.014504	0.109758	0.00420811	0.0174993	0.0131689	0.0636236	0.0274679	0.00760654	0.00688202	0.0525736	0.00122711	0.0323108	0.00470589										0.132793										0.00281989	0.004157	0.00092952	0.00116892	0.0648139
-524	0.00168635	0.00261123	0.0049678	0.00135639	0.00330765	0.00786864	0.00405426	0.00204768	0.0103148	0.00861716	0.00485109	0.00102289	0.0152381	0.120793	0.00702252	0.0143643	0.0132834	0.0685561	0.0244683	0.0110359	0.00639394	0.050387	0.00129745	0.0255286	0.00573196										0.244285										0.00337777	0.00465217	0.00109275	0.00232014	0.0917238
-522	0.00188049	0.00305257	0.00503832	0.000462835	0.00211621	0.00838097	0.00431132	0.00302402	0.0116412	0.0100485	0.00688843	0.00375002	0.0178418	0.112181	0.00882172	0.0118408	0.0093903	0.0749407	0.0203139	0.0194284	0.00683426	0.0464424	0.00108364	0.0186031	0.00646129										0.477944										0.00397579	0.00592063	0.00105869	0.00336355	0.125489
-520	0.001237	0.00286182	0.00571054	0.000401378	0.0018059	0.00876877	0.00502499	0.0050569	0.0141122	0.00968925	0.00875878	0.00545477	0.019536	0.0822101	0.00857221	0.00957744	0.0076116	0.0699066	0.0150125	0.0274881	0.00728403	0.0408175	0.000517631	0.0195123	0.00645893										0.754351										0.00597552	0.00753142	0.000564471	0.00350988	0.182242
-518	0.000480283	0.00272979	0.0061138	0.000857372	0.0016541	0.00963993	0.00555063	0.00655947	0.0167858	0.00817735	0.00868946	0.00355181	0.01925	0.064241	0.00849178	0.00781427	0.0115578	0.0479116	0.0109058	0.0346294	0.0077981	0.0352075	0.00126414	0.0289893	0.00620757										0.934861										0.01098	0.0100384	0.000473249	0.00403159	0.283053
-516	0.00043636	0.00297865	0.00543999	0.00116675	0.00116713	0.0159811	0.00525114	0.00713163	0.0166879	0.00711477	0.00877439	0.00121876	0.0210146	0.0670498	0.00614024	0.00641089	0.00766015	0.0376538	0.00868413	0.0408172	0.00702207	0.03256	0.00467511	0.0453054	0.00669269					0.0365169					0.970511										0.0229741	0.0115759	0.00132954	0.00463023	0.394154
-514	0.000430836	0.00248168	0.00428434	0.00219464	0.000965526	0.0353182	0.00475557	0.0080736	0.0153233	0.00589247	0.00913891	0.000255668	0.0246538	0.0697159	0.00470795	0.0051728	0.00147765	0.0474556	0.00766202	0.0360402	0.00565424	0.0327097	0.00630357	0.0575633	0.0081418					0.0586949					0.819942										0.052147	0.0103611	0.00151576	0.00624892	0.469863
-512	0.000577606	0.00250451	0.00353875	0.00375555	0.00114864	0.062589	0.00468039	0.00853518	0.0142088	0.00523921	0.00925079	0	0.0286944	0.072304	0.00429961	0.00502838	4.59612e-05	0.0484761	0.0119209	0.0255841	0.00504987	0.0343986	0.00549589	0.0743416	0.0100892					0.0839471					0.656739										0.0462081	0.00857715	0.00140931	0.00652021	0.47131
-510	0.000862173	0.0027852	0.00311505	0.00370885	0.00200549	0.084744	0.00410692	0.0091569	0.0126493	0.00442334	0.00966431	0.00279788	0.0297722	0.083398	0.00337639	0.00562089	0.000476703	0.044065	0.017125	0.0209174	0.004634	0.0389637	0.00302841	0.113601	0.0109537					0.119245					0.505138										0.0229582	0.00656323	0.00158654	0.00650822	0.408643
-508	0.00119793	0.003148	0.00349882	0.0033464	0.00304074	0.110132	0.00415977	0.0106319	0.0101634	0.00485751	0.00794857	0.00938693	0.0284607	0.0948996	0.00188682	0.00575241	0.000539613	0.0489356	0.0224602	0.0219816	0.00346839	0.0433611	0.000858328	0.182513	0.0100635					0.175491					0.348467									0.0133257	0.0108975	0.00325822	0.00207624	0.006283	0.334355
-506	0.00247463	0.00311125	0.00458608	0.00343755	0.0036763	0.146253	0.00513953	0.0118938	0.00657823	0.00467365	0.00629534	0.0138805	0.0281244	0.0925481	0.00123188	0.00540347	0.000286683	0.0656671	0.0192146	0.0227382	0.00327761	0.046259	0.000461757	0.26668	0.0092989					0.215986					0.210643					0.0217035				0.0130815	0.00643507	0.00188351	0.00206794	0.00714722	0.277037
-504	0.00343915	0.0027726	0.00540039	0.00313332	0.00364859	0.184597	0.0049122	0.0130591	0.00320779	0.00612973	0.0065396	0.0129494	0.024833	0.0659027	0.000647252	0.00655987	4.73974e-05	0.0871387	0.0186379	0.020755	0.00394137	0.0510919	0.000658377	0.339932	0.0106664					0.204882				0.0107776	0.123419					0.0408639				0.0118492	0.00458281	0	0.00187011	0.00838742	0.232506
-502	0.00365107	0.00266362	0.00565194	0.00242917	0.00391538	0.226313	0.00389598	0.0134715	0.00121121	0.00885645	0.00690914	0.00830342	0.0167503	0.0337412	4.2395e-05	0.00776167	0.00119829	0.0949453	0.0202868	0.0287692	0.00297023	0.0576196	0.000100998	0.38351	0.0127213					0.163731				0.011021	0.07082					0.039009				0.00820371	0.00335176	0.000635151	0.00159703	0.00881892	0.196317
-500	0.00371696	0.00298389	0.0062556	0.00159733	0.00408179	0.258523	0.00288038	0.0133247	0.000127624	0.00799886	0.00565677	0.00344506	0.00880271	0.0103389	0.00024272	0.00907591	0.00372099	0.0920733	0.0206288	0.0356656	0.00167153	0.0644193	0.00122136	0.385621	0.0155598					0.11673				0.0128161	0.050507					0.0320177				0.00640207	0.0026181	0.000305781	0.000935428	0.00815905	0.158886
-498	0.00479333	0.00352852	0.00855554	0.00076357	0.00370615	0.268164	0.00158009	0.0125995	0.00100797	0.00494863	0.00445756	0.00180232	0.00531386	0.0036785	0.000658822	0.0122639	0.005372	0.0973744	0.021376	0.0389424	0.00138651	0.0697189	0.00392573	0.376184	0.0177202					0.0770487				0.0158358	0.042762					0.0231413				0.00519989	0.00269892	0.00842459	0.000796731	0.00660348	0.111022
-496	0.0046099	0.00389221	0.0113795	0.000193891	0.00264985	0.264304	0.00162462	0.0106838	0.00252156	0.00241705	0.00317456	0.00186469	0.00373739	0.00685554	0.00171441	0.0179523	0.00708477	0.111951	0.02047	0.0494627	0.00249934	0.0701326	0.00428248	0.375063	0.0183151					0.0517057				0.0261023	0.0382776					0.0146021				0.00586542	0.00316071	0.0245178	0.000860278	0.00593983	0.0624754
-494	0.00299161	0.00438969	0.0121203	0.000286499	0.00188418	0.251586	0.000840677	0.00778635	0.00304904	0.00130239	0.002323	0.00190914	0.00262398	0.0140818	0.00375592	0.026326	0.00961795	0.139995	0.0200698	0.0523482	0.00196271	0.0622665	0.00471304	0.34089	0.0166443					0.0384782				0.0573716	0.034059					0.00868358				0.00681421	0.00321666	0.022548	0.000672671	0.00474065	0.0282228
-492	0.00237356	0.00571712	0.0119694	0.000259686	0.00127147	0.23425	0.000137532	0.00623577	0.00258435	0.000435027	0.00144388	0.00520704	0.00385626	0.0342536	0.0057993	0.0362155	0.00818353	0.170076	0.0203244	0.0645623	0.00275533	0.0443273	0.0050579	0.273317	0.0116815					0.028223				0.12442	0.0303223					0.00313444				0.00318828	0.00338797	0.01255	0.000764106	0.00299134	0.0144702
-490	0.000691667	0.00658654	0.0121079	0.00059294	0.00118271	0.238919	0.00133002	0.00352638	0.0019877	6.00195e-05	0.00161342	0.00867759	0.006433	0.0593681	0.0057781	0.0466725	0.000564317	0.188074	0.0191025	0.0907722	0.00247509	0.0271361	0.00413113	0.208761	0.0110709					0.0256176				0.229993	0.0296867					0.00306645				0.00269066	0.00353942	0.020033	0.000549409	0.00176313	0.00677553
-488	0.00151025	0.00599567	0.0107184	0.00199277	0.000823863	0.276521	0.00142106	0.00127985	0.00185572	0.00122027	0.00257831	0.00974082	0.00921619	0.0755509	0.00641475	0.0560159	0.000357779	0.200729	0.0193271	0.114819	0.00049956	0.0231365	0.00482366	0.144522	0.0137206					0.0265806				0.395815	0.0319788					0.00123798				0.00526728	0.00335743	0.0627046	0.000170949	0.00142817	0.00467405
-486	0.00226683	0.00513218	0.00848739	0.00243002	0.00012044	0.344835	0.000701058	0.0016783	0.00123355	0.00706827	0.00297844	0.0129892	0.0146145	0.0783093	0.0112763	0.0584501	0.00383158	0.212904	0.0217061	0.119099	2.58427e-06	0.0241521	0.00569289	0.09447	0.0164854					0.0276175				0.560794	0.0495268					0.000509673	0.00206051			0.0119873	0.00405602	0.0949651	0.000296978	0.00122632	0.00473373
-484	0.00237001	0.00400038	0.00754448	0.00239592	8.3117e-05	0.427411	0.000157442	0.00498988	0.00142639	0.012348	0.00561906	0.0211911	0.018809	0.0833008	0.0182511	0.0515993	0.003192	0.209599	0.0230781	0.120509	0.000561384	0.0246694	0.00705022	0.0641605	0.0157195					0.0297478				0.641065	0.0814995					0.000219358	0.00254844			0.0195405	0.00477501	0.085186	0.000596936	0.00169313	0.00495564
-482	0.00318883	0.00329288	0.00883883	0.00202019	0.000571979	0.497472	0.00011784	0.00719503	0.00389308	0.00929798	0.0096474	0.0254046	0.0200915	0.0928164	0.0227732	0.0353408	0.00252844	0.21622	0.0198384	0.121834	0.00145336	0.0235923	0.00905458	0.0448332	0.015481				0.123012	0.0323524				0.632103	0.104288					0.0002393	0.00394611			0.0234167	0.00519043	0.0548581	0.00166968	0.00347458	0.00497079
-480	0.00356091	0.00304832	0.0106518	0.00165722	0.00175544	0.533453	0.000123168	0.00727315	0.00659337	0.00394266	0.0071352	0.0233095	0.0178894	0.0976228	0.0203769	0.0216746	0.00290144	0.241185	0.0146427	0.140711	0.0022759	0.0206415	0.00869813	0.0351073	0.0169725				0.158572	0.0336033				0.567867	0.114577					0.000816406	0.00310855			0.0277592	0.00517745	0.0207828	0.00266423	0.00535945	0.0061418
-478	0.00377441	0.00315066	0.011905	0.00188141	0.00195041	0.543309	0.000128839	0.00886109	0.00662079	0.00313873	0.00200343	0.0212739	0.0129259	0.0931331	0.0173492	0.0119282	0.00406009	0.256023	0.00834745	0.143475	0.00212353	0.0178531	0.00759821	0.038619	0.0179924				0.202037	0.0318574				0.513841	0.111686					0.00246748	0.00548814	0.00230489		0.0311259	0.00519556	0.00618271	0.00361712	0.00620412	0.0111806
-476	0.00411616	0.00318616	0.0123838	0.00246117	0.00170292	0.538662	0.000211283	0.011896	0.00666404	0.0047891	6.3606e-05	0.0233241	0.00755331	0.0918046	0.0128844	0.00573568	0.00460373	0.238496	0.00725595	0.111997	0.000637173	0.014237	0.00673822	0.0414674	0.0174814				0.278574	0.0241924				0.487723	0.100375				0.00288313	0.00383056	0.0078469	0.00222494		0.0327491	0.00544535	0.00295833	0.00457373	0.00620479	0.0160382
-474	0.00450618	0.00290295	0.0129911	0.0029477	0.00214031	0.518223	0.00055773	0.0154779	0.00695677	0.00792612	0.000438485	0.0207728	0.00475646	0.0942058	0.00958742	0.00263627	0.00682451	0.180825	0.00882311	0.0842992	0	0.011998	0.00579926	0.0428788	0.0170408				0.358682	0.0147371				0.461733	0.080904				0.00295144	0.00467539	0.0104188	0.00270109		0.0312203	0.00550583	0.0038953	0.00517061	0.00572155	0.0179266
-472	0.0056868	0.00236495	0.0136753	0.00344445	0.00271538	0.495108	0.000989395	0.0152535	0.00791295	0.00993176	0.00186918	0.0187924	0.00641507	0.0981849	0.00715828	0.000446838	0.00933845	0.123607	0.0116652	0.0662016	0.00090216	0.0093012	0.00611671	0.0465737	0.0173393				0.375283	0.00904729				0.398724	0.0588497				0.00301031	0.00646237	0.0153406	0.00326223		0.0280155	0.00468458	0.00510025	0.00589139	0.00486744	0.0189055
-470	0.00524509	0.00198076	0.0132674	0.003803	0.00275983	0.467449	0.000496505	0.0142968	0.00891122	0.00968617	0.00384468	0.0164374	0.0105091	0.101831	0.00154491	1.49198e-05	0.0122876	0.0835322	0.0179257	0.0410326	0.00217333	0.00723622	0.00688184	0.0549963	0.0180962				0.373998	0.00661867				0.305361	0.036922				0.00336133	0.00728094	0.0130991	0.00357325	0.0183107	0.0257371	0.00332972	0.00936717	0.0063813	0.00420129	0.0177196
-468	0.00419128	0.00198828	0.0119278	0.00452794	0.00404822	0.420138	0.000479305	0.0146828	0.00809261	0.0117302	0.00485773	0.0163883	0.0152813	0.110038	0.00012136	0.00104086	0.0190049	0.0702745	0.0246668	0.0289204	0.00288947	0.00559436	0.00604002	0.0551571	0.0185741				0.359803	0.00441824				0.211001	0.0181831				0.00398552	0.00584538	0.00856696	0.00284154	0.0213487	0.0204112	0.00220889	0.0119024	0.00696413	0.00421767	0.0153929
-466	0.00364053	0.0022499	0.00982245	0.00566063	0.00607255	0.36676	0.00286402	0.0127858	0.00758909	0.0144888	0.00474164	0.0189314	0.0209127	0.115643	0	0.00273685	0.0247949	0.0794002	0.0263941	0.0400433	0.00322557	0.00463261	0.00647308	0.0739484	0.0169266				0.311428	0.00221081				0.13076	0.00963077				0.00449191	0.00381694	0.00657474	0.00298819	0.0227599	0.0150569	0.0019766	0.0127985	0.00678824	0.00457472	0.0123966
-464	0.00251223	0.00210793	0.00799882	0.00590265	0.00701036	0.306995	0.006084	0.0117893	0.00812638	0.0137012	0.00427091	0.0247672	0.0259299	0.103849	0	0.0030658	0.0225708	0.0900232	0.0258392	0.0432415	0.0035331	0.00425744	0.00737032	0.0890342	0.0171012				0.240248	0.00191714				0.0655688	0.00785315				0.00464976	0.0018657	0.00456315	0.00205414	0.0220902	0.0159429	0.00183584	0.0113054	0.00674571	0.00430976	0.00900775
-462	0.000476032	0.00184181	0.00660193	0.00481191	0.00853738	0.218338	0.00896002	0.0115431	0.00870159	0.0100385	0.00435337	0.0298029	0.0253774	0.0926877	0.00171926	0.00242501	0.0148195	0.0967629	0.0231442	0.0306197	0.00302673	0.00431092	0.00822207	0.0956521	0.0191579				0.151369	0.00458552				0.0315827	0.00792336				0.00459554	0.00183855	0.00376997	0.00188055	0.0202079	0.0261837	0.00138649	0.0108224	0.00658684	0.00370545	0.00603041
-460	2.15602e-05	0.00191868	0.00608489	0.00423611	0.00893166	0.106952	0.0102698	0.0109238	0.00836437	0.00560589	0.00621207	0.0277627	0.0182762	0.0956547	0.00853175	0.00180839	0.0125348	0.106508	0.0224486	0.00982191	0.00236322	0.00473737	0.0109815	0.0940645	0.0196428				0.0727074	0.0101568				0.0190501	0.00742772				0.0047204	0.00171098	0.0030223	0.00249355	0.0170124	0.042527	0.00164932	0.00975783	0.00647923	0.00344682	0.0032099
-458	0	0.00237488	0.00581215	0.00413879	0.00820311	0.0262138	0.00856471	0.00968843	0.00843665	0.0039851	0.0105736	0.0210852	0.0107957	0.104626	0.0150395	0.00130753	0.0107533	0.118919	0.022288	0.00767354	0.00248175	0.00534194	0.012491	0.0930767	0.0188156				0.0316021	0.019575			0.0312961	0.0134047	0.00735698				0.00490412	0.00269669	0.00131213	0.00262997	0.0132303	0.0706744	0.00251071	0.00679437	0.00560708	0.0031314	0.00200649
-456	0.00101196	0.0025074	0.00574596	0.00403576	0.00688247	0.00242757	0.00678509	0.0101496	0.0102467	0.00566099	0.0134937	0.0135589	0.00731557	0.116875	0.0192326	0.00245996	0.00862145	0.139213	0.0207062	0.0282294	0.00334688	0.00684127	0.0132908	0.0968983	0.019578				0.0203924	0.0317518			0.0256827	0.010831	0.00818588				0.00600179	0.00510089	0.000343811	0.00172185	0.00861999	0.106984	0.00371918	0.00546336	0.0051093	0.00321217	0.00272536
-454	0.00306275	0.00184495	0.00622753	0.00358096	0.00744711	0	0.00617619	0.0102233	0.0128897	0.00558516	0.0139801	0.0107836	0.00720941	0.12199	0.0203509	0.00420922	0.00587197	0.160008	0.0168939	0.0586262	0.00470591	0.00900421	0.0255929	0.0886952	0.0218227				0.0279573	0.0475942			0.0284233	0.00930206	0.010334		0.00268304		0.00627272	0.00598689	0.000276403	0.00131979	0.00248462	0.133	0.00532722	0.00821771	0.00414854	0.00342345	0.0042956
-452	0.00375392	0.00161191	0.00778425	0.00293102	0.00762225	3.07648e-05	0.00451148	0.0097905	0.0106643	0.00517001	0.0103747	0.0129212	0.0102746	0.114876	0.0183581	0.0057159	0.00760183	0.157113	0.0152827	0.0493878	0.00591178	0.0107719	0.0631323	0.0691485	0.0241217				0.0463405	0.072942			0.0337792	0.00914783	0.0153698		0.00213343		0.00594997	0.00772222	0.00053273	0.00142749	0.00035457	0.147667	0.00698166	0.0113466	0.00385374	0.00320834	0.00435511
-450	0.00427993	0.00171353	0.0091031	0.00226943	0.00859019	0.00184494	0.00334243	0.0082569	0.00612908	0.00486099	0.00555327	0.0146311	0.014293	0.092781	0.0152263	0.00673988	0.0149856	0.163992	0.0176886	0.0229681	0.00588718	0.0119913	0.134574	0.045151	0.0269396				0.0713398	0.100636			0.0360205	0.0086823	0.0232412		0.00191183		0.0064305	0.00818248	0.00118615	0.00157779	0.00103305	0.168549	0.0074519	0.0143894	0.00367231	0.00266965	0.00425232
-448	0.00395656	0.00126236	0.00939256	0.00173399	0.00922337	0.00352348	0.00456657	0.00662113	0.0033481	0.00601553	0.00295262	0.015335	0.0196796	0.0751652	0.0141317	0.00797863	0.0199286	0.156502	0.0199788	0.0186062	0.00635259	0.0125357	0.201152	0.0329974	0.0298792				0.096788	0.119425			0.0374081	0.0105616	0.0299681	0.00553301	0.00222742		0.00639285	0.00714263	0.000662601	0.00160348	0.00292326	0.18245	0.00670127	0.020331	0.00388344	0.00230626	0.00386151
-446	0.00392995	0.000935715	0.0100612	0.00199359	0.00770706	0.00560926	0.00705267	0.00696705	0.00337093	0.0101171	0.00325119	0.0192429	0.0244268	0.0691764	0.0108708	0.00962199	0.0208437	0.126533	0.0238636	0.0399517	0.00739391	0.0134341	0.21231	0.113815	0.0312987			0.0207137	0.117548	0.136026	0.0362414		0.0452025	0.0181606	0.0343623	0.00752442	0.00266199		0.00586044	0.0078333	0.000547036	0.00216102	0.00562584	0.170238	0.00576358	0.0256624	0.00393012	0.00288665	0.00347384
-444	0.00403303	0.000837267	0.0107827	0.00223688	0.00667975	0.00821177	0.0101917	0.00858789	0.00466689	0.0136973	0.00477057	0.0237808	0.0230278	0.0570696	0.00692908	0.0104713	0.0261858	0.0953716	0.0285915	0.0576128	0.0084713	0.0155457	0.185965	0.339097	0.030286			0.012919	0.118528	0.156184	0.0291561		0.0574563	0.0242423	0.0370431	0.0116437	0.00302265		0.00508784	0.00929072	0.000497878	0.00275093	0.0072954	0.140284	0.00451611	0.0289902	0.00419936	0.00405746	0.0033694
-442	0.0035644	0.000618674	0.0127414	0.00158636	0.00639719	0.0087505	0.0126693	0.0108611	0.00514171	0.0141911	0.00799024	0.0229302	0.0231255	0.0490905	0.00513085	0.0096201	0.0277549	0.0775228	0.0266511	0.0474479	0.00876328	0.0157624	0.144243	0.450402	0.0286628			0.0069713	0.106062	0.162188	0.0190472	0.0115171	0.0625247	0.026774	0.036734	0.0178145	0.0042096		0.00512556	0.00809798	0.000319791	0.00271958	0.00865064	0.118149	0.00428781	0.0318375	0.00416637	0.00529955	0.00317061
-440	0.00315442	0.000316643	0.0147677	0.000383619	0.0049798	0.00643628	0.0146822	0.0128227	0.00601196	0.0120921	0.0111571	0.0152294	0.0243294	0.0491706	0.00665553	0.00858557	0.0249861	0.0930669	0.0200272	0.0494171	0.00893791	0.0136888	0.101411	0.394175	0.0287742			0.00434004	0.078071	0.139774	0.0123315	0.0278775	0.0613485	0.0258669	0.0342679	0.024666	0.00616554	0.0055094	0.00513966	0.00870512	0.000464675	0.00255242	0.0108262	0.107956	0.00425274	0.0383055	0.00465761	0.0058288	0.00382074
-438	0.00322707	0.000551756	0.0144576	6.66974e-05	0.00407497	0.00372951	0.0172459	0.0139692	0.00706872	0.00531563	0.0132743	0.00948229	0.0218278	0.0579592	0.0095426	0.0115126	0.0228405	0.111267	0.0180834	0.0540117	0.0100179	0.01309	0.0751782	0.397891	0.0307433			0.00289216	0.0460593	0.097794	0.00967474	0.0644054	0.0594808	0.0214822	0.0297624	0.030605	0.00742527	0.00489918	0.00428697	0.00909731	0.000589424	0.00317023	0.0174615	0.0939697	0.0040125	0.046725	0.00613696	0.00460564	0.00470412
-436	0.00344237	0.00148561	0.0117551	0.000705577	0.00413303	0.00240694	0.0191848	0.0135732	0.00810167	0.00164007	0.0137544	0.00741453	0.0177294	0.0699912	0.0111882	0.0152578	0.0177705	0.128164	0.0208079	0.0806804	0.0125012	0.0128759	0.0659499	0.39956	0.0334103			0.00160031	0.0227736	0.0588078	0.00848359	0.134916	0.0582989	0.0167718	0.0258591	0.0324155	0.00607192	0.00544453	0.00419751	0.00980255	0.0010866	0.00316259	0.0258381	0.0734998	0.00382995	0.0514014	0.00763665	0.00316293	0.00462007
-434	0.00237882	0.00214451	0.00883413	0.00143212	0.00428645	0.00352623	0.0180134	0.0134856	0.00900426	0.00495348	0.0133287	0.00867282	0.0191312	0.0792455	0.0118595	0.0169457	0.0122787	0.148704	0.0256465	0.0882372	0.0129177	0.0107318	0.0763302	0.302851	0.0341583			0.00182935	0.00819673	0.0373676	0.0082093	0.220792	0.0627669	0.012585	0.0225107	0.0300499	0.00411356	0.00549039	0.00558013	0.00976363	0.00297773	0.00234369	0.0331248	0.0602401	0.00351172	0.0532635	0.00847931	0.00242739	0.00350641
-432	0.00121132	0.00258673	0.00756572	0.00183216	0.00541786	0.00573242	0.0156829	0.012889	0.00792818	0.00366611	0.0109641	0.0121154	0.0244957	0.0837422	0.0125752	0.017225	0.0106278	0.159892	0.0304967	0.0921146	0.0120807	0.00972478	0.103278	0.215509	0.0316139			0.0043543	0.00161029	0.0282561	0.0072024	0.310334	0.0732764	0.0101949	0.0199241	0.0235056	0.00214341	0.00451755	0.00658122	0.00927646	0.00444152	0.00291285	0.0362739	0.0501716	0.00364457	0.0515076	0.00996218	0.00131714	0.002934
-430	0.00104473	0.00290551	0.00654638	0.00207565	0.00746935	0.00735602	0.0135668	0.0105876	0.00591017	0.00561015	0.00818689	0.0149141	0.0288208	0.0820513	0.00969098	0.0175	0.0140286	0.140194	0.0348075	0.105218	0.0121814	0.0110499	0.14673	0.182121	0.0277193			0.00666562	0.00232003	0.0235454	0.0128995	0.419107	0.0794202	0.0105593	0.0187938	0.0145733	0.000473724	0.00346363	0.00586516	0.0103192	0.00650015	0.00360379	0.0372886	0.0465007	0.00505703	0.0497785	0.0109613	0.0017764	0.00253055
-428	0.00125129	0.00316343	0.00592894	0.00338978	0.00941301	0.00719132	0.0114123	0.00898753	0.0052407	0.0126611	0.00723717	0.0183136	0.0278253	0.0861321	0.00894688	0.0167904	0.021055	0.118512	0.038857	0.108497	0.0149921	0.0143895	0.214665	0.189942	0.0260644			0.00878467	0.00372458	0.0218067	0.0289637	0.547504	0.0805083	0.0124022	0.017797	0.00692591	0.000886451	0.0021953	0.00546	0.0115432	0.00852887	0.00414505	0.0354965	0.0350935	0.00535607	0.0554882	0.0119607	0.00271256	0.00169888
-426	0.00072548	0.00301001	0.00568888	0.00466853	0.00974149	0.00652614	0.00828376	0.00876219	0.00560771	0.0187067	0.00876161	0.0255274	0.0215123	0.0868988	0.00633385	0.0153969	0.0258964	0.110628	0.0413273	0.117479	0.0180616	0.0189223	0.286512	0.206042	0.0263166			0.0129182	0.00235612	0.0210384	0.0336788	0.686296	0.0803956	0.0163936	0.0168371	0.00123352	0.00141908	0.0028683	0.00668493	0.0106911	0.0108135	0.00330564	0.0357617	0.0350682	0.00442176	0.0677504	0.0148497	0.00328972	0.00165498
-424	0.00153934	0.0020761	0.00600655	0.00547658	0.00844335	0.00713141	0.00557123	0.00860341	0.00636162	0.0200011	0.0123726	0.0301324	0.0139161	0.0836437	0.00320155	0.0135362	0.0271011	0.100843	0.0334124	0.134989	0.0187884	0.0216179	0.328644	0.213474	0.0276642			0.0178414	0.000812759	0.0223758	0.0317591	0.791039	0.0900675	0.0290366	0.0180495	0	0.00211147	0.00380087	0.00862584	0.0101555	0.0146174	0.00267036	0.0380178	0.0319188	0.00428214	0.0933618	0.0175412	0.00293966	0.001025
-422	0.00158755	0.00137408	0.00663659	0.00600559	0.00599127	0.00888778	0.00483281	0.00849317	0.00716359	0.0192122	0.0148135	0.0318423	0.00885531	0.079173	0.00166675	0.00960824	0.0274443	0.0931743	0.0290061	0.152824	0.0178275	0.0215885	0.358439	0.216628	0.0293697			0.0211766	0.000140744	0.0288745	0.0284054	0.847132	0.136049	0.0422268	0.0197325	0	0.00368473	0.0051426	0.0107505	0.00954107	0.0173596	0.00300529	0.0399789	0.0355942	0.005282	0.138388	0.0183809	0.00233091	0.00125449
-420	0.00192616	0.000852802	0.0080146	0.00621415	0.00368469	0.0110388	0.0057856	0.00882395	0.00813227	0.0162261	0.0134869	0.0263418	0.00866018	0.0748384	0.00376215	0.0058366	0.0266603	0.0810198	0.0309939	0.159696	0.0156421	0.0212982	0.386173	0.219474	0.0293186		0.0123004	0.0248507	0	0.0388281	0.0205361	0.862531	0.220568	0.039196	0.0223315	0.00369848	0.00453392	0.00834519	0.0126302	0.00781688	0.0163511	0.00398232	0.0402792	0.0396399	0.00613832	0.194432	0.0176107	0.00173854	0.00223051
-418	0.00199559	0.000486117	0.00895596	0.00632167	0.00231758	0.0113655	0.00796757	0.0105845	0.00941415	0.0164139	0.00978626	0.0199464	0.00946458	0.0805182	0.00396054	0.00278664	0.0241714	0.0769507	0.030781	0.140991	0.0140786	0.0218864	0.407825	0.226532	0.0283994		0.0141071	0.0293689	2.25017e-05	0.0494356	0.0138528	0.877509	0.317062	0.02726	0.026903	0.0195114	0.00567559	0.01098	0.0131931	0.00719388	0.0120026	0.00383284	0.0386972	0.0483054	0.00618015	0.235013	0.0175069	0.00153353	0.00269763
-416	0.00144025	0.000812844	0.00963035	0.00712803	0.00221743	0.00771802	0.00952656	0.0137279	0.0112741	0.0181982	0.00668284	0.0151168	0.00974817	0.0966814	0.00289726	0.00105784	0.0280261	0.0801561	0.0319755	0.118669	0.0145652	0.0220617	0.413608	0.234656	0.027754		0.0152053	0.0350865	0.00177185	0.0578293	0.0263987	0.861624	0.428716	0.0269692	0.0318715	0.0517249	0.00672919	0.0122081	0.0158478	0.00850883	0.00481853	0.00305388	0.0366679	0.0560071	0.00650684	0.240298	0.0194671	0.00100427	0.00281801
-414	0.00111554	0.00118752	0.0108374	0.00847674	0.0032303	0.00261976	0.0104335	0.015158	0.0131847	0.0155344	0.00646143	0.00899248	0.0107553	0.101422	0.00684817	0.000601484	0.0309041	0.0650166	0.0367389	0.101986	0.0152219	0.0235399	0.393644	0.230145	0.0272859		0.0183957	0.04238	0.00551575	0.0610622	0.0727568	0.796924	0.562502	0.0452558	0.037417	0.1169	0.00775658	0.014098	0.0189994	0.00840183	0	0.00277984	0.0345255	0.0590829	0.00745926	0.21515	0.0252764	0.00136511	0.00468835
-412	0.00150915	0.00169271	0.0117807	0.00986979	0.00537544	0.000535356	0.0104898	0.0131047	0.0128287	0.0145569	0.00996612	0.00889792	0.0102922	0.110646	0.0150775	0.00112925	0.0296847	0.0689821	0.038848	0.100293	0.0151296	0.0225772	0.326054	0.205813	0.0257716		0.0218201	0.0503245	0.0101041	0.0589228	0.167187	0.733468	0.711677	0.0638666	0.0409994	0.273043	0.00834404	0.0157141	0.0227682	0.00757662	0	0.00241701	0.0325793	0.0516391	0.00856199	0.18035	0.0305325	0.00103708	0.00589933
-410	0.00160573	0.00310813	0.0112198	0.0103305	0.00811196	0.000923119	0.00872982	0.00995648	0.00918305	0.0175605	0.014373	0.0208208	0.00870514	0.11985	0.017077	0.00270768	0.0283088	0.0711842	0.0327378	0.101419	0.0150813	0.0204277	0.224976	0.173726	0.0214772		0.0233221	0.0586414	0.0139859	0.0516853	0.34307	0.700348	0.819964	0.0654523	0.0426267	0.478576	0.00879244	0.0160026	0.0270741	0.00805874	0.00075662	0.00215541	0.0283744	0.0428733	0.00950142	0.131377	0.0225655	0.00149945	0.00618718
-408	0.00162522	0.00449357	0.0105676	0.0110331	0.0112316	0.00202748	0.00687111	0.00901981	0.00526846	0.0206708	0.014536	0.038689	0.00906183	0.109974	0.0133438	0.0057172	0.0194661	0.0728239	0.0229792	0.109773	0.0145586	0.017341	0.133964	0.175191	0.017065		0.0223168	0.0661936	0.0162456	0.0436194	0.569212	0.675241	0.88089	0.060225	0.0427232	0.637849	0.00885231	0.0132381	0.0293919	0.00810647	0.0284074	0.00237259	0.0224999	0.0367305	0.0107957	0.0783644	0.0138539	0.00195554	0.0068884
-406	0.00145166	0.00523834	0.0105454	0.0118124	0.0141177	0.00470085	0.0054208	0.0098761	0.00451213	0.0252108	0.00882202	0.0450067	0.00925917	0.0905883	0.00996501	0.00767119	0.0147499	0.0636979	0.0135138	0.105395	0.0132538	0.0132382	0.0840419	0.198842	0.014995	0.00883787	0.0196791	0.0716331	0.0165046	0.0373176	0.738273	0.645706	0.932373	0.0603852	0.040999	0.635763	0.00861461	0.0111281	0.0282566	0.00866268	0.0836645	0.00234868	0.0207796	0.0294605	0.0114661	0.0397784	0.0102147	0.00280399	0.0081008
-404	0.00175779	0.00548479	0.0106434	0.0129688	0.0154696	0.00835176	0.00457373	0.00992576	0.00543102	0.0264578	0.00385132	0.0393767	0.0104167	0.0765026	0.00875141	0.00845699	0.0131621	0.0649582	0.00807181	0.0973071	0.0137514	0.0122091	0.0663059	0.213539	0.0149515	0.0116019	0.0163026	0.0741262	0.0152956	0.031431	0.872423	0.635072	0.951935	0.068152	0.0370382	0.539311	0.00721343	0.0117214	0.026358	0.00769819	0.118029	0.00317105	0.0196721	0.0238064	0.0123106	0.023683	0.0132912	0.00416215	0.00875202
-402	0.00218029	0.00573047	0.00998863	0.0145046	0.0162104	0.0101702	0.00470014	0.00978365	0.0072919	0.0266652	0.002888	0.0296873	0.0118773	0.0716443	0.00952674	0.00757127	0.0174752	0.078012	0.0081595	0.097	0.0142711	0.0111704	0.066859	0.212869	0.0170582	0.0135605	0.0111489	0.0767325	0.0144459	0.0240353	0.976521	0.606727	0.924139	0.080896	0.0313576	0.480863	0.00558051	0.0124473	0.0231781	0.00845253	0.0884784	0.00390539	0.0164459	0.0186951	0.0137253	0.0255102	0.0201913	0.00476463	0.00879341
-400	0.00187309	0.00569041	0.0084828	0.0156236	0.0180104	0.00925055	0.00719983	0.00855428	0.00904598	0.0252161	0.00168184	0.0189912	0.0125118	0.0663587	0.0125058	0.00650179	0.0202771	0.0857398	0.0117182	0.0828781	0.0134427	0.00906484	0.0748618	0.215253	0.0197296	0.0150174	0.00534829	0.0780365	0.0134855	0.0183977	1	0.584859	0.875167	0.0901805	0.0263754	0.38072	0.00606308	0.013509	0.02217	0.00926949	0.0520547	0.00374784	0.014491	0.0124609	0.0157087	0.0337651	0.0262809	0.00534435	0.00601236
-398	0.00157279	0.00559135	0.00736803	0.0159517	0.0197981	0.00866514	0.0113843	0.0077231	0.0105339	0.0220831	0.000235002	0.0111091	0.0116541	0.0588206	0.0184886	0.00782323	0.0216491	0.0884073	0.0178707	0.0964677	0.0118051	0.0085785	0.103971	0.228767	0.0220051	0.0166186	0.00336612	0.0737553	0.0114193	0.0164479	0.906213	0.593197	0.820761	0.0915019	0.0239222	0.239162	0.00886706	0.0142441	0.0230815	0.00834425	0.0366478	0.00460776	0.0136812	0.0105271	0.0166826	0.0424445	0.0242302	0.00469774	0.00227527
-396	0.00198779	0.00514939	0.00701036	0.0163094	0.0195459	0.00889848	0.0146412	0.00748801	0.0109949	0.0175536	0.000129316	0.00828366	0.0126574	0.0511609	0.0244597	0.00994679	0.0250261	0.0915602	0.0239666	0.123987	0.0123239	0.00853432	0.182634	0.221894	0.0220699	0.017854	0.0091051	0.0637961	0.00911834	0.0159444	0.750014	0.622524	0.761292	0.0843015	0.0220115	0.11094	0.0137077	0.0146969	0.0214445	0.00778581	0.0526902	0.00417679	0.0136803	0.015108	0.0140515	0.0527276	0.024915	0.00352504	0.00022083
-394	0.00234973	0.00536645	0.00764867	0.0181531	0.0180103	0.00839671	0.0135251	0.00968887	0.0102567	0.0138888	0.000802196	0.00928885	0.0154934	0.0544965	0.0249784	0.0105411	0.0327233	0.0775228	0.0295585	0.133662	0.0151242	0.00758524	0.313785	0.206577	0.0208959	0.0176399	0.0202371	0.0509936	0.00721851	0.0159403	0.565695	0.67622	0.701394	0.0836354	0.0215272	0.02921	0.0165729	0.015542	0.0176945	0.00853318	0.106885	0.00468132	0.0157447	0.0160343	0.0106437	0.060395	0.0371993	0.00371556	0.0003198
-392	0.00283011	0.00609816	0.00792846	0.0207684	0.0154934	0.00763339	0.0111828	0.0114709	0.00875232	0.0114494	0.00236961	0.0130994	0.017358	0.0631631	0.0242855	0.0105338	0.0394156	0.0684124	0.0304287	0.128388	0.0165536	0.00666584	0.45544	0.212018	0.0194799	0.0154032	0.0309925	0.0367885	0.00609193	0.018705	0.334682	0.791633	0.626865	0.0911036	0.0232113	0.00709339	0.0189429	0.0164915	0.0148113	0.00783618	0.189143	0.00515287	0.0179885	0.0312009	0.00796964	0.0650604	0.0331191	0.00307339	0.000855191
-390	0.00390537	0.00689315	0.00805261	0.0212173	0.0122558	0.00630544	0.0103577	0.0107942	0.0054145	0.0110082	0.00341927	0.0219218	0.0173566	0.0672251	0.0216685	0.0122992	0.0413205	0.0853774	0.0321995	0.102018	0.0158994	0.00734769	0.539743	0.236659	0.0180298	0.0125993	0.042411	0.0244559	0.00678081	0.0219907	0.16431	0.931005	0.536062	0.0826935	0.0254606	0.00673131	0.0437469	0.0155512	0.0127526	0.00918212	0.290202	0.00538792	0.0205055	0.0495691	0.00560248	0.0660977	0.0282567	0.00143072	0.00139292
-388	0.00679441	0.00744178	0.00915078	0.0187047	0.0104268	0.00599255	0.0102545	0.0105055	0.00401285	0.0100964	0.0045592	0.034871	0.0176074	0.0687325	0.0204462	0.0139245	0.0380787	0.100995	0.0332676	0.0886778	0.0156738	0.00956172	0.549777	0.247656	0.017828	0.0112131	0.0535813	0.0175467	0.00836831	0.0240431	0.094238	1	0.443617	0.0552932	0.0259674	0.00647227	0.0790907	0.0142144	0.0104066	0.00976363	0.385697	0.00635851	0.019961	0.0484448	0.00428328	0.0635959	0.0323597	0.00221295	0.000607711
-386	0.0113645	0.00844345	0.0109134	0.0154204	0.00994225	0.00729907	0.0115342	0.0100064	0.0045703	0.0116706	0.0074627	0.0412154	0.0181312	0.0685511	0.0228825	0.0131239	0.0317876	0.102803	0.0259571	0.101543	0.0161632	0.0114389	0.538335	0.260855	0.0192966	0.0117673	0.0620809	0.0210754	0.00863313	0.0252231	0.0732824	0.956406	0.337225	0.0279534	0.0261216	0.00753738	0.11529	0.0146236	0.00808645	0.0117329	0.457068	0.00675793	0.0179316	0.0451921	0.003696	0.0632901	0.0399489	0.00348468	0
-384	0.0172019	0.00926388	0.0127082	0.0138021	0.00987951	0.0101995	0.012659	0.00953579	0.00489469	0.0149925	0.010226	0.0359134	0.0171392	0.070307	0.021787	0.0101336	0.0280086	0.110614	0.0132994	0.126474	0.0162608	0.0130658	0.563036	0.285014	0.0204145	0.0144883	0.069439	0.0397354	0.00799638	0.0231084	0.0578598	0.83648	0.209256	0.0118088	0.0264021	0.0113263	0.142421	0.0139421	0.00760825	0.0140557	0.511313	0.00662737	0.0151704	0.0480161	0.00326471	0.0615165	0.0460415	0.00342156	0
-382	0.0205137	0.00981002	0.0129503	0.0138562	0.00979881	0.0134832	0.0138626	0.00822381	0.00456566	0.0180226	0.0106635	0.0245509	0.0153968	0.0680448	0.0203581	0.0065838	0.0254027	0.117893	0.00627165	0.148525	0.0157339	0.0149132	0.631162	0.270525	0.0197201	0.0200629	0.0812536	0.0832645	0.00788609	0.0246269	0.0424987	0.642487	0.101638	0.00612422	0.0236219	0.0166102	0.151494	0.0121108	0.0100439	0.0153558	0.549296	0.00619117	0.01087	0.0460345	0.00287416	0.0590654	0.0487934	0.00325192	0.00027823
-380	0.0189678	0.00949692	0.0117179	0.0145331	0.00921641	0.0151422	0.0129279	0.0070928	0.00480059	0.0195538	0.00804406	0.0199633	0.0151152	0.0641014	0.0199993	0.00686217	0.0301252	0.109556	0.00299202	0.162085	0.0144788	0.0165455	0.730159	0.272921	0.0180727	0.0341395	0.106027	0.149177	0.00785882	0.0296819	0.0353133	0.431301	0.0439647	0.00520069	0.0206595	0.0184437	0.148503	0.0114138	0.0103972	0.0161798	0.519547	0.00466985	0.006356	0.0400477	0.00259099	0.0587258	0.0440056	0.00454952	0.00042025
-378	0.0149509	0.00930816	0.011122	0.0156359	0.00851403	0.0141728	0.0106686	0.0069491	0.00653364	0.0164888	0.0049991	0.013637	0.0169498	0.0616572	0.0233314	0.00923919	0.0268725	0.0971664	0.00135105	0.166637	0.0135779	0.0162428	0.847322	0.276228	0.015363	0.0734432	0.142862	0.209927	0.00739452	0.0339504	0.0371875	0.297206	0.0221871	0.00505492	0.0193334	0.0175226	0.116877	0.0113158	0.0125148	0.0163678	0.397175	0.00447739	0.00465582	0.0327522	0.00333594	0.0561605	0.0396374	0.00489331	0.000274187
-376	0.0114099	0.00973612	0.011906	0.0166533	0.00833051	0.01198	0.00864211	0.00844718	0.00701949	0.0126565	0.00344832	0.00819976	0.0182325	0.06234	0.023669	0.00812519	0.0282977	0.0970445	0.00173017	0.155926	0.0130017	0.0166266	0.949513	0.264942	0.0141921	0.131515	0.18914	0.239368	0.00693543	0.0353389	0.0420717	0.220489	0.0177719	0.00513858	0.0178117	0.0132686	0.0718276	0.0129234	0.0139257	0.0129585	0.254749	0.00488843	0.00674822	0.0309894	0.0049966	0.0570706	0.0367239	0.00630066	0.00114811
-374	0.00907721	0.0103448	0.0126723	0.0170935	0.00898453	0.0096537	0.00760239	0.00857362	0.00746278	0.0119373	0.00345257	0.00720302	0.0165141	0.0749515	0.0220105	0.00766285	0.0283542	0.104367	0.00632223	0.134139	0.012446	0.0181922	1	0.23991	0.0151837	0.185223	0.235374	0.216367	0.00686089	0.0340318	0.0458515	0.153173	0.0214465	0.00563398	0.013783	0.0124028	0.0406423	0.0161247	0.0122533	0.00967313	0.2055	0.00379605	0.0132758	0.0334013	0.0061615	0.0511606	0.0414349	0.00815338	0.00148158
-372	0.00873754	0.0108291	0.0125156	0.0173	0.00931659	0.0081904	0.00662503	0.0100808	0.00925119	0.0151945	0.00529184	0.00816008	0.0136936	0.0884825	0.0222175	0.00974311	0.0292398	0.112406	0.00974053	0.114972	0.0107772	0.0191711	0.992593	0.207377	0.0149057	0.224206	0.27385	0.153971	0.00737212	0.031742	0.0431265	0.0915421	0.0269306	0.00550358	0.0111495	0.0128915	0.0265469	0.0195037	0.0103548	0.00758487	0.326845	0.00217452	0.0348976	0.0279662	0.00668431	0.043702	0.0438159	0.0080367	0.000927738
-370	0.0100373	0.0115855	0.0123368	0.0199185	0.0095508	0.00995473	0.00544208	0.0128925	0.00926552	0.0203322	0.00942996	0.0109054	0.0121782	0.0934718	0.0208922	0.0121886	0.0298746	0.107767	0.0118607	0.127013	0.0103113	0.0201028	0.966188	0.181035	0.012623	0.252833	0.300287	0.0936884	0.00800038	0.029342	0.0369436	0.0639002	0.0287884	0.00455672	0.0104937	0.0199743	0.0254564	0.0195404	0.00929008	0.00785388	0.52591	0.00251122	0.0620201	0.0210859	0.00684428	0.0420401	0.0412721	0.00704253	0
-368	0.0119607	0.011214	0.0126446	0.0245192	0.0101503	0.0126866	0.00687535	0.014913	0.00831741	0.0239715	0.0143789	0.010963	0.0112983	0.0955239	0.0220413	0.0127256	0.0315611	0.112977	0.0150487	0.151584	0.0118528	0.0211263	0.943672	0.164195	0.0103266	0.252036	0.298584	0.0537074	0.00881391	0.0289188	0.0323995	0.0623065	0.0278002	0.00508951	0.0108961	0.06509	0.0394077	0.0165381	0.0110379	0.0080742	0.689871	0.00323894	0.0971427	0.0203514	0.00685955	0.0471279	0.0336145	0.00617703	0
-366	0.0144199	0.0101143	0.0133513	0.0289177	0.0107983	0.0134467	0.0105257	0.0143081	0.00948363	0.0251577	0.0180732	0.0104718	0.01224	0.0856999	0.024951	0.0129164	0.0408493	0.127691	0.0192196	0.197621	0.0123482	0.0238212	0.91455	0.157831	0.0090593	0.19612	0.273168	0.0315851	0.0104338	0.0296432	0.0277232	0.0681911	0.0252905	0.00725203	0.0117863	0.155619	0.07693	0.0138158	0.0113959	0.00974113	0.816793	0.0052053	0.125103	0.0227512	0.00672391	0.0595496	0.0216324	0.00669052	0.000206139
-364	0.0166511	0.00798789	0.0138589	0.0322574	0.0108521	0.0123906	0.013655	0.0110309	0.0111345	0.0263752	0.0204348	0.00739367	0.0153391	0.0668983	0.02767	0.0148416	0.046683	0.136251	0.0236437	0.267434	0.00997068	0.0257407	0.868117	0.169951	0.00780224	0.112371	0.244172	0.0240855	0.0126053	0.0305998	0.0232633	0.0893165	0.0215525	0.00884918	0.0119894	0.193938	0.159481	0.0119514	0.0146512	0.0125736	0.929576	0.00771091	0.169324	0.0254927	0.00580596	0.0885394	0.0127155	0.00735162	0.00134252
-362	0.0178586	0.00677248	0.0133941	0.0362418	0.0107642	0.0109966	0.0143842	0.00672623	0.0106516	0.0268903	0.0201764	0.00573557	0.0166544	0.0504022	0.0283543	0.0172288	0.0464028	0.137672	0.0277105	0.351375	0.00884786	0.0256406	0.802515	0.179327	0.00593868	0.0525566	0.220942	0.0195818	0.0137462	0.0317324	0.0209107	0.107074	0.0164806	0.0091119	0.0120707	0.257364	0.289283	0.0110745	0.0188464	0.0147271	1	0.00834057	0.21251	0.0262738	0.004996	0.134616	0.00954433	0.00665705	0.00308257
-360	0.0171654	0.00717952	0.011914	0.0414885	0.0111421	0.00933823	0.0124094	0.00388576	0.00818449	0.0269306	0.0181659	0.00865078	0.01684	0.0504379	0.026624	0.0179725	0.0469713	0.136617	0.0320164	0.415595	0.00741876	0.0266764	0.749669	0.182952	0.00454018	0.0270972	0.200039	0.0133964	0.0139737	0.0347741	0.0201728	0.0920629	0.012046	0.00866418	0.0121126	0.329042	0.417525	0.0106731	0.021892	0.0149208	0.997963	0.00862384	0.245671	0.0265961	0.00492199	0.162184	0.00640818	0.00667914	0.00482137
-358	0.0143779	0.00868944	0.00951771	0.0469076	0.0107533	0.00904956	0.0112413	0.00330239	0.0071631	0.0286815	0.0153581	0.016289	0.0153294	0.0523148	0.0234552	0.0158705	0.0483658	0.128198	0.036351	0.458314	0.00734486	0.0290547	0.702941	0.167981	0.00372581	0.0175976	0.173734	0.0105585	0.0136909	0.0372282	0.0190966	0.0662434	0.0106012	0.0087294	0.0128899	0.285656	0.516642	0.010331	0.0249093	0.0158385	0.95352	0.00872006	0.279838	0.0288535	0.00486827	0.167428	0.00385454	0.0052699	0.00610165
-356	0.0105632	0.0104259	0.00701038	0.0509807	0.00934267	0.0100266	0.0111396	0.0035223	0.00614438	0.0288029	0.0135117	0.0254023	0.0142633	0.0485994	0.0214913	0.0150265	0.0443933	0.123821	0.0379161	0.489776	0.00673641	0.0309346	0.656903	0.140201	0.00369646	0.0112786	0.137489	0.0111381	0.0122255	0.0387315	0.0168251	0.0510662	0.0107415	0.0093292	0.0127394	0.211195	0.588885	0.0104982	0.0290856	0.0166537	0.884889	0.00695726	0.327993	0.027269	0.00500336	0.15856	0.00321189	0.00588937	0.00674928
-354	0.00658851	0.0114476	0.00551764	0.0531997	0.00870714	0.00955866	0.00992545	0.00444929	0.00404554	0.0286247	0.0137469	0.0271061	0.0135698	0.044531	0.0212192	0.0165851	0.0334955	0.131025	0.0343419	0.503084	0.00642888	0.0283752	0.603171	0.11393	0.00358403	0.00617195	0.100511	0.0147471	0.00941823	0.0376842	0.0162419	0.0428912	0.0111982	0.00957178	0.0105343	0.18796	0.613672	0.0124945	0.030426	0.0156777	0.755654	0.00586248	0.369185	0.0222205	0.00557422	0.139622	0.00539244	0.00577645	0.00721406
-352	0.00393932	0.0121487	0.00490023	0.0543042	0.0080572	0.0100674	0.00763997	0.00594618	0.00283227	0.0302134	0.014897	0.0219896	0.013474	0.039588	0.0207468	0.0169601	0.0296197	0.146872	0.030855	0.506744	0.00528464	0.0242332	0.553618	0.0952676	0.00317656	0.0043903	0.0715702	0.0212617	0.00622251	0.0385612	0.0191056	0.0348224	0.0125235	0.00956322	0.00804432	0.231475	0.571634	0.0133467	0.0280069	0.0127025	0.558412	0.00481952	0.381607	0.018064	0.00636668	0.120871	0.0105585	0.00527368	0.00696994
-350	0.00332315	0.012077	0.00502153	0.0554095	0.00732457	0.0101587	0.0057173	0.00719553	0.00286848	0.0300616	0.0182526	0.015819	0.0138365	0.0412274	0.0188647	0.0173073	0.0301975	0.168849	0.0275929	0.518898	0.00651525	0.0259318	0.520917	0.0806027	0.00287565	0.00651631	0.0525209	0.0257381	0.00444483	0.0364485	0.0225735	0.0277171	0.013911	0.00904989	0.00535145	0.294563	0.456912	0.0146165	0.0204339	0.0128471	0.37096	0.00502408	0.327808	0.016514	0.00766215	0.104512	0.0152778	0.00593039	0.00504328
-348	0.00459493	0.0107919	0.00639149	0.0577029	0.00662374	0.00904615	0.00477632	0.00852577	0.00374938	0.0269721	0.0246715	0.0135783	0.0160702	0.0519752	0.0194233	0.0178911	0.0311443	0.196172	0.0283276	0.53715	0.00855146	0.0281288	0.484024	0.0704763	0.00215125	0.00992006	0.038663	0.0257383	0.00481695	0.034287	0.0224679	0.021313	0.0147281	0.00775754	0.00397316	0.351268	0.326135	0.0163363	0.0109907	0.0142656	0.232362	0.0060887	0.236743	0.0178647	0.00906729	0.0848073	0.0181409	0.0042568	0.00210461
-346	0.00687553	0.00840858	0.00865917	0.0600371	0.00646045	0.00744409	0.00406398	0.0120593	0.0066813	0.0235956	0.0288432	0.0124378	0.018599	0.0728317	0.0228768	0.0217998	0.0369088	0.21732	0.032238	0.577688	0.00726226	0.0293546	0.450629	0.0694905	0.00141755	0.012449	0.0270194	0.0248446	0.00525224	0.0315193	0.0220198	0.0171772	0.0149915	0.00572688	0.00445839	0.374656	0.219933	0.017762	0.0037829	0.01285	0.131409	0.00621489	0.149958	0.0192001	0.0100565	0.0587115	0.0206137	0.00434385	0.000422755
-344	0.00980296	0.00644929	0.0110824	0.0617903	0.00829327	0.00887067	0.00331236	0.0156302	0.0114466	0.0226533	0.0317971	0.0110054	0.0217816	0.106087	0.026206	0.0238501	0.0492806	0.231596	0.0371624	0.632163	0.00510409	0.0297003	0.4277	0.0651503	0.00180953	0.0135105	0.0191825	0.0252893	0.00545933	0.0329513	0.0231237	0.0193026	0.0145028	0.00360635	0.00588866	0.333536	0.122967	0.0190043	0.00118721	0.0122397	0.0677866	0.00537889	0.0866492	0.0189408	0.0106375	0.0537554	0.021045	0.00477407	3.28e-05
-342	0.0134923	0.00705109	0.0133483	0.063052	0.00995154	0.0106036	0.00331046	0.0155295	0.0128076	0.0218892	0.0324302	0.0117662	0.0266155	0.130055	0.0253208	0.0235048	0.0638471	0.24478	0.0420606	0.694486	0.00485769	0.0246283	0.417943	0.0504475	0.00354055	0.0136178	0.0126621	0.0266786	0.00743967	0.035793	0.0242138	0.0260182	0.0135282	0.00186087	0.00768151	0.31511	0.0477909	0.0197097	0.00109062	0.0138455	0.0362301	0.0046212	0.0471281	0.0197383	0.00976817	0.0711465	0.0188654	0.00600983	1.21861e-05
-340	0.016877	0.00917684	0.0142823	0.0616209	0.0112585	0.0131529	0.00368267	0.0128234	0.0100457	0.0180734	0.0306077	0.0148076	0.0301778	0.131012	0.0208113	0.0232043	0.0631814	0.254513	0.0466333	0.772609	0.0047488	0.0135919	0.414795	0.0380466	0.00490402	0.0129201	0.00844898	0.0272308	0.0104186	0.038535	0.0261998	0.0333134	0.0124457	0.000873924	0.0085813	0.260425	0.0113856	0.0197168	0.00456495	0.0148696	0.0247894	0.00358132	0.0247149	0.0251405	0.00843311	0.106863	0.0161331	0.0063978	0
-338	0.01758	0.010775	0.0133459	0.0561693	0.0120421	0.0161615	0.00460801	0.0097805	0.00656131	0.015784	0.0285479	0.0197071	0.0298294	0.125907	0.0179294	0.0240229	0.0563261	0.268922	0.051771	0.85901	0.00430162	0.00506304	0.401079	0.0265558	0.00570673	0.0121161	0.00586511	0.0244825	0.013222	0.0390624	0.0258376	0.0434919	0.0110793	0.000383558	0.00867134	0.154535	0.00250244	0.0177698	0.0183376	0.0151387	0.0235005	0.00309527	0.0113025	0.0325289	0.00730551	0.160108	0.0137975	0.00757744	0.000793464
-336	0.0165415	0.0114586	0.011787	0.0490761	0.0115503	0.0192465	0.0055908	0.00788145	0.00406483	0.013424	0.0274407	0.0261395	0.0269136	0.125293	0.0183658	0.0244535	0.0491828	0.276594	0.0493214	0.946962	0.00406974	0.000951411	0.361985	0.0170382	0.00650471	0.0113423	0.00385999	0.0221626	0.0124221	0.0385035	0.023831	0.0615602	0.00989805	0.000163133	0.00977623	0.0770404	0.000916761	0.0153967	0.06178	0.0151839	0.0240393	0.00378842	0.00349932	0.0342572	0.00597781	0.216829	0.0107309	0.00808966	0.00096908
-334	0.0152525	0.0111221	0.010138	0.0422969	0.0102659	0.0249988	0.00644758	0.00673262	0.00318508	0.0114913	0.028566	0.0311942	0.0227026	0.136186	0.0212732	0.0233295	0.0475587	0.273822	0.0380508	1	0.00434804	0.000546177	0.301743	0.0175078	0.00763608	0.00980039	0.00329715	0.0219691	0.0108088	0.0370088	0.0198905	0.0903042	0.0101266	0.000427419	0.0101623	0.0434932	0.000685894	0.012848	0.147157	0.0148712	0.0237473	0.00496963	0.000831718	0.0322441	0.004671	0.297877	0.00880141	0.00920873	0.00114225
-332	0.0132084	0.00954813	0.00835703	0.0352821	0.00916462	0.0322291	0.00752562	0.00601183	0.00476345	0.0110953	0.0307258	0.0362104	0.0198401	0.145087	0.0241246	0.0233494	0.0491117	0.277232	0.028406	0.98637	0.00507318	0.00229702	0.232212	0.0207672	0.00813336	0.00885014	0.00431794	0.0228415	0.00946227	0.0339757	0.0154311	0.131901	0.0111292	0.00119466	0.00913214	0.0239442	0.0023373	0.00956564	0.267561	0.0135708	0.0226474	0.00707601	0.000231127	0.0316444	0.00426856	0.399658	0.00910509	0.010994	0.00164068
-330	0.0113555	0.00751463	0.00721392	0.028383	0.00847019	0.037059	0.00942848	0.00595397	0.00747352	0.0137163	0.0314481	0.0399017	0.0202008	0.156731	0.0259147	0.0242563	0.0479546	0.299932	0.0310618	0.931328	0.00536948	0.00283485	0.164835	0.0263833	0.00665736	0.0093451	0.00628669	0.0234639	0.00974135	0.0289442	0.0112158	0.191561	0.0116839	0.0022145	0.00911515	0.0125592	0.00423455	0.00814771	0.434514	0.0117624	0.0221336	0.00977004	0	0.0296915	0.00542162	0.578982	0.00992716	0.013094	0.00151774
-328	0.0101582	0.00628716	0.00630848	0.0224913	0.00883224	0.0388824	0.0112844	0.00612967	0.00891303	0.0180424	0.0314249	0.040009	0.0224727	0.160299	0.0243297	0.0241461	0.0450829	0.310382	0.0400694	0.882916	0.00417808	0.00445027	0.110663	0.0318313	0.00589405	0.00950576	0.00814532	0.0229778	0.00937106	0.0250239	0.00834634	0.265338	0.0114833	0.00308521	0.0101135	0.00713799	0.00649815	0.00746058	0.601104	0.0100919	0.0222824	0.0105277	0	0.0268689	0.00718285	0.770916	0.0101877	0.012947	0.00119583
-326	0.0094127	0.00546972	0.00493111	0.019319	0.0112931	0.0398831	0.0115244	0.00621433	0.00911674	0.0203251	0.0343961	0.0359401	0.0258527	0.148826	0.0240576	0.0248026	0.0444236	0.301642	0.0484058	0.867123	0.0029328	0.00577918	0.0753524	0.03474	0.00585213	0.00921064	0.00906356	0.0195668	0.00758856	0.0231123	0.00639034	0.318299	0.0107834	0.00350957	0.00976888	0.0058716	0.00762322	0.00817805	0.645168	0.00876399	0.0228876	0.0103706	0.000329182	0.0235561	0.00794705	0.841527	0.0104612	0.0123919	0.00188776
-324	0.00821289	0.00503165	0.00394508	0.0191112	0.0137068	0.0406634	0.0115285	0.00653551	0.00836175	0.0215938	0.0414711	0.0326312	0.0307096	0.112351	0.0254567	0.0250152	0.0478438	0.291437	0.0514189	0.849684	0.0035243	0.00551693	0.0548772	0.0296698	0.00507631	0.00937829	0.00931626	0.0163667	0.00537202	0.0245181	0.00598149	0.307307	0.00909028	0.00366395	0.00841724	0.00534502	0.00649132	0.0101906	0.58006	0.00870224	0.0228226	0.0101293	0.00160476	0.0214725	0.00830538	0.852742	0.0110971	0.0119427	0.0027823
-322	0.00663863	0.00547551	0.00377225	0.018504	0.0148783	0.0379347	0.0115753	0.00695568	0.00733475	0.0214856	0.0502165	0.0348107	0.036777	0.0976316	0.025044	0.0241092	0.047173	0.295028	0.0494499	0.774929	0.00548358	0.00468355	0.0417752	0.0204564	0.00493151	0.00943538	0.00918432	0.0129335	0.0046033	0.0272912	0.00557932	0.217694	0.00748765	0.00338427	0.00880218	0.0038503	0.00594134	0.0126773	0.502213	0.00974145	0.0210724	0.010453	0.00259844	0.0152429	0.00871911	0.771856	0.0113647	0.0136806	0.00401088
-320	0.00560682	0.00622412	0.00363456	0.0165953	0.0129506	0.0325912	0.0121807	0.00816125	0.00677926	0.0184143	0.0591752	0.0381026	0.0425699	0.10732	0.0210588	0.0216346	0.0445421	0.32621	0.0510864	0.695343	0.00774308	0.00461845	0.0315334	0.0185565	0.00555318	0.00907023	0.00873887	0.0103114	0.0054933	0.0292653	0.00548796	0.114849	0.00701168	0.00284757	0.0103707	0.00379794	0.00662782	0.0153572	0.435508	0.00968258	0.0178309	0.0109295	0.0036779	0.0112542	0.00778649	0.591178	0.0122363	0.0141052	0.00533638
-318	0.0067309	0.00685881	0.00347278	0.0150074	0.00926232	0.0264795	0.0135237	0.010454	0.0070977	0.0218016	0.0694383	0.0362071	0.0448357	0.109565	0.0168791	0.017255	0.0396408	0.366182	0.0566065	0.633145	0.0103657	0.00407764	0.0262334	0.0223895	0.00547839	0.00955203	0.00810154	0.00854509	0.00925431	0.0293401	0.00659373	0.0483868	0.00650921	0.00221835	0.0102589	0.00474044	0.00696097	0.0178001	0.366935	0.00900329	0.0145152	0.0104367	0.00395981	0.014459	0.00599477	0.469774	0.0144597	0.0139122	0.00586066
-316	0.0109227	0.00746293	0.00335825	0.0144193	0.00873477	0.0226902	0.0135751	0.0138004	0.00855032	0.0245407	0.0892007	0.0311036	0.0390877	0.113418	0.0129209	0.0110394	0.0325145	0.386483	0.0578767	0.562283	0.012638	0.00274768	0.0232433	0.0240616	0.00451716	0.00922584	0.0084091	0.00685036	0.0156204	0.0294797	0.00798427	0.0184929	0.00621532	0.00247267	0.00781832	0.00687166	0.00735509	0.0198522	0.277548	0.00871553	0.012421	0.00962377	0.00401408	0.0165441	0.00556293	0.358837	0.0174718	0.0135942	0.00434332
-314	0.0166473	0.0071883	0.00255723	0.0146654	0.00991084	0.0298929	0.0116649	0.0164982	0.00990454	0.0244127	0.135282	0.0285761	0.0298441	0.106169	0.0117531	0.00691305	0.0254461	0.375022	0.0514807	0.471249	0.0132296	0.0026204	0.0187928	0.0205129	0.00450319	0.00875103	0.00955846	0.00650093	0.0252037	0.0302362	0.00917418	0.00799537	0.0091531	0.0041387	0.00599439	0.01268	0.00769952	0.0205477	0.202787	0.00946515	0.0109186	0.00832828	0.0039817	0.0170596	0.00805668	0.256916	0.0205139	0.0144616	0.00301953
-312	0.0201328	0.00597252	0.00160135	0.0146233	0.0120186	0.0493867	0.0104285	0.016213	0.0112617	0.021183	0.204154	0.028724	0.0234344	0.0839318	0.0139332	0.00574218	0.021222	0.336665	0.0411059	0.373356	0.0124271	0.00251564	0.0180931	0.0130919	0.00566948	0.00911266	0.0104309	0.00546593	0.0354197	0.0316142	0.00992464	0.00346279	0.0133412	0.0069536	0.00623402	0.019139	0.00793756	0.0201584	0.148481	0.00987535	0.00851462	0.00689719	0.00361487	0.0169517	0.00931713	0.169253	0.0236578	0.0151347	0.00293002
-310	0.0193869	0.00482939	0.00100418	0.0142151	0.0154819	0.0665626	0.0106382	0.0136854	0.0114679	0.0172626	0.273324	0.0295496	0.0237498	0.0634414	0.016072	0.00375089	0.0220378	0.297759	0.0342562	0.279038	0.0113298	0.00211036	0.0214435	0.0168159	0.00701777	0.0102113	0.011121	0.00486699	0.0465277	0.032453	0.0116017	0.000937339	0.0150214	0.00944013	0.00695038	0.0240717	0.00830949	0.0199072	0.106636	0.00925908	0.00659364	0.00557759	0.00337148	0.0191253	0.00803579	0.0998915	0.0258609	0.016708	0.00285753
-308	0.0169806	0.00393516	0.000863829	0.0143077	0.0180236	0.0818957	0.0106963	0.0133958	0.00972277	0.0148337	0.341001	0.0294169	0.0272147	0.0563149	0.0182444	0.000840703	0.0263915	0.253923	0.0338946	0.200555	0.011032	0.00263671	0.0272871	0.0204447	0.00768719	0.0100446	0.0127118	0.00499524	0.0611517	0.0314248	0.0128255	0.0002849	0.0151686	0.00867408	0.00701346	0.0310473	0.00825873	0.0220531	0.071348	0.00961387	0.00671067	0.00464713	0.00299329	0.0183052	0.00717495	0.0521193	0.0300565	0.0261047	0.00257719
-306	0.0144603	0.00319871	0.00104798	0.014122	0.0188776	0.12146	0.0100889	0.0139693	0.00841067	0.0156297	0.426583	0.0302733	0.025252	0.064305	0.0239209	0.000860485	0.0296786	0.216425	0.0394442	0.165082	0.0113656	0.0035423	0.032523	0.0236809	0.00924793	0.00853554	0.0130308	0.00441566	0.0785495	0.0282812	0.0140112	0.00130007	0.0153018	0.00588349	0.00693261	0.0354106	0.00790951	0.0237137	0.0494136	0.0118532	0.00720414	0.00393771	0.00298889	0.0178272	0.00839242	0.0362154	0.0328943	0.0419175	0.00350242
-304	0.0127455	0.00261115	0.00114473	0.0125177	0.0180133	0.223795	0.00910481	0.0135513	0.00793473	0.0161548	0.54851	0.0325655	0.0200824	0.0645492	0.0308407	0.00168778	0.0278321	0.192055	0.0435586	0.157174	0.0111197	0.00381315	0.0404815	0.0274279	0.0107947	0.00637779	0.0114367	0.0049409	0.104222	0.0227012	0.0142649	0.00344457	0.0150325	0.00423885	0.00732299	0.0337282	0.00682414	0.027073	0.0357658	0.0144847	0.00764338	0.00367913	0.00341876	0.0268013	0.0108975	0.0363948	0.0318259	0.0549825	0.00527169
-302	0.0129373	0.00203925	0.00146523	0.010204	0.0145536	0.412086	0.00863395	0.0116663	0.00587614	0.0170867	0.682496	0.0311496	0.0168657	0.0439061	0.0361792	0.00182109	0.0280986	0.177885	0.0432204	0.154395	0.0107512	0.00340379	0.0460381	0.0251569	0.0121689	0.00547475	0.00981721	0.00482128	0.163388	0.0163834	0.0128849	0.00534092	0.0162941	0.00407247	0.006836	0.0291622	0.00591568	0.0267753	0.0306685	0.0184428	0.00744109	0.00373238	0.00451312	0.0450018	0.0133794	0.0524783	0.0304239	0.0668218	0.00685184
-300	0.0146218	0.001228	0.00196675	0.00871683	0.00980353	0.634115	0.00968042	0.0105341	0.00258005	0.0182894	0.79251	0.0284322	0.015151	0.0291018	0.0383352	0.00180349	0.0322778	0.164397	0.0418083	0.155963	0.0116131	0.0035832	0.0478612	0.0226799	0.0134109	0.00472344	0.00918549	0.00603191	0.24593	0.0112314	0.0119584	0.00616819	0.0210847	0.00426185	0.00535918	0.0219977	0.00433445	0.0240974	0.0282329	0.0232761	0.00805524	0.00345071	0.005203	0.0478272	0.0155041	0.0712652	0.0256419	0.0822769	0.00837903
-298	0.0168043	0.00042922	0.00231497	0.00787542	0.00660106	0.818647	0.0120889	0.011303	0.00109368	0.020359	0.85651	0.0247093	0.0151416	0.0242908	0.0381316	0.00258451	0.0370629	0.166077	0.039305	0.154936	0.0131229	0.00552871	0.0505096	0.0184633	0.0150782	0.00352194	0.0087213	0.00437003	0.348551	0.00582863	0.0132121	0.00666431	0.0233009	0.00390369	0.00560631	0.0176081	0.00255618	0.0244071	0.0194752	0.0322238	0.00819866	0.00387524	0.00487119	0.0409561	0.0170031	0.0843821	0.0169326	0.0916478	0.0119646
-296	0.0180872	6.92656e-05	0.00270455	0.00843473	0.0057321	0.922865	0.0153285	0.0119309	0.00240818	0.0245248	0.910655	0.0184286	0.0154976	0.0131163	0.0376716	0.00514782	0.0417672	0.163171	0.0380413	0.147263	0.0151382	0.00698723	0.0607495	0.00905059	0.0162205	0.00275999	0.00844346	0.00399277	0.412154	0.00138033	0.012945	0.00959584	0.0217136	0.00335534	0.00714598	0.015088	0.00144716	0.0242117	0.0145193	0.0371318	0.00800391	0.00486091	0.00529316	0.0406188	0.0168617	0.0885358	0.00934629	0.0895415	0.0152684
-294	0.0180387	0	0.00352588	0.0107525	0.00564081	0.977871	0.0189029	0.0116644	0.00543476	0.030961	0.928188	0.0127097	0.0145148	0.00245609	0.0384002	0.00789926	0.0441352	0.132391	0.0348408	0.141067	0.0165519	0.00595725	0.079455	0.00261884	0.0161721	0.00249846	0.00854196	0.00401442	0.410724	0	0.0108471	0.0145036	0.0201891	0.00293261	0.0079046	0.0111736	0.000628837	0.0242082	0.0119918	0.0311113	0.00822897	0.00624341	0.00575631	0.040274	0.0159732	0.0861751	0.00436478	0.0795991	0.0149898
-292	0.016482	0.000274715	0.00465119	0.0135836	0.00582925	1	0.0219004	0.0109463	0.00893157	0.0406973	0.867096	0.00889014	0.0143238	0.00179093	0.039438	0.00840288	0.0420062	0.10266	0.02794	0.135671	0.0191251	0.00393351	0.104309	0.00414674	0.0146606	0.00203438	0.00904897	0.00518272	0.360274	0.00184527	0.0085773	0.0172817	0.0166591	0.00282164	0.0089628	0.00932434	0.000584525	0.0223014	0.0108023	0.024983	0.00764968	0.00779566	0.00515836	0.0362778	0.0149241	0.0772153	0.00215479	0.0717309	0.0120842
-290	0.0139281	0.0012758	0.00551295	0.0165933	0.00630292	0.989873	0.0228726	0.00890231	0.0124184	0.0574727	0.72335	0.00763721	0.0150515	0.016258	0.04441	0.00612314	0.036497	0.0989647	0.0212336	0.119296	0.0241821	0.00272716	0.136086	0.00980711	0.0111779	0.00193157	0.00905268	0.00655551	0.269238	0.00907096	0.00685232	0.0163542	0.0103953	0.00251247	0.0101963	0.00848237	0.000703249	0.0196145	0.00785796	0.0233721	0.00783577	0.0081983	0.00392216	0.0367815	0.0125265	0.0662811	0.00298282	0.0669997	0.00929709
-288	0.0138754	0.00239717	0.00546213	0.0191548	0.00626012	0.975462	0.0213522	0.00718002	0.0135539	0.0876225	0.572825	0.00814341	0.0162966	0.0449547	0.049457	0.00328436	0.0325277	0.118312	0.0146861	0.0977952	0.0275901	0.00254203	0.170573	0.0184411	0.00725983	0.00259572	0.0081074	0.00838289	0.190827	0.0263414	0.00560543	0.0131278	0.00417837	0.00183738	0.00961293	0.00902731	0.00117974	0.0186473	0.00533282	0.0228779	0.00866722	0.00758932	0.00367704	0.0362689	0.0100836	0.0532448	0.00450449	0.0641723	0.00689027
-286	0.0160289	0.00278475	0.00426868	0.0214366	0.00627381	0.962303	0.0182714	0.00629818	0.0136211	0.126321	0.482077	0.00966258	0.0184375	0.0857426	0.0462072	0.00112342	0.0307563	0.127128	0.00876197	0.073421	0.0285781	0.0039119	0.192957	0.0195909	0.00751168	0.0035751	0.00717842	0.00862076	0.144784	0.0586991	0.00463332	0.00974129	0.00108035	0.00142336	0.00855665	0.0083902	0.00192843	0.0161635	0.00545768	0.0241131	0.00801792	0.00618834	0.00352644	0.0340952	0.00578224	0.0377137	0.00526263	0.0656365	0.00493503
-284	0.0175151	0.00284471	0.00302899	0.0247944	0.00661291	0.931298	0.0152063	0.00605817	0.0145188	0.17137	0.47222	0.0112611	0.0233189	0.115261	0.0367479	9.14464e-05	0.0263715	0.12019	0.00492774	0.0476857	0.0277615	0.00414945	0.209982	0.0145344	0.00962071	0.00492067	0.00641101	0.00991138	0.11443	0.124219	0.00419787	0.00753617	0.000826157	0.00127317	0.00781243	0.00718799	0.00194541	0.0143244	0.00559663	0.0266914	0.00701492	0.00509419	0.00292498	0.03231	0.00286003	0.0270071	0.00625149	0.0681541	0.00364444
-282	0.0178779	0.00299855	0.00255576	0.027312	0.00661996	0.887746	0.0108556	0.00812744	0.0139677	0.214866	0.52283	0.0122345	0.0301363	0.120411	0.0271557	0	0.0188652	0.104828	0.00333675	0.015342	0.0277546	0.00403957	0.228706	0.01277	0.0113663	0.00599587	0.0052907	0.0100173	0.0786537	0.257917	0.0041639	0.00622233	0.00054059	0.00124833	0.00715257	0.00586256	0.00141245	0.0158898	0.00620673	0.0273887	0.00767729	0.00491474	0.00234542	0.0342213	0.00240785	0.0243793	0.00859384	0.0742257	0.00229309
-280	0.0165944	0.00301607	0.00288	0.0260451	0.00621939	0.831919	0.00804873	0.0108218	0.0101506	0.247134	0.599828	0.0150072	0.031577	0.105526	0.0241775	0.000159633	0.0193278	0.0887787	0.00640509	0.000459268	0.0289782	0.00453988	0.235067	0.0155569	0.0133181	0.00526918	0.0043442	0.00961432	0.0460744	0.416037	0.00425258	0.00502841	0.000114002	0.0011493	0.00736042	0.00607282	0.00118083	0.0165846	0.00490884	0.0261802	0.00883612	0.00414688	0.00247849	0.0372866	0.00303865	0.0271225	0.0105949	0.0896172	0.00194767
-278	0.0158054	0.00296955	0.00387363	0.0222819	0.00666106	0.776091	0.0115961	0.0132458	0.0067037	0.266935	0.723514	0.0202278	0.0239032	0.0905801	0.0256526	0.00143494	0.0194781	0.0768888	0.00817157	0	0.0310923	0.00496221	0.240394	0.0184175	0.0168262	0.003982	0.00352466	0.00912561	0.0257808	0.53912	0.00485649	0.00388798	0.000259375	0.00134592	0.00919079	0.00711451	0.00171366	0.0175842	0.00483821	0.0255417	0.00949966	0.00273264	0.00329531	0.0379386	0.00503559	0.0339474	0.0127123	0.105474	0.00205023
-276	0.0182413	0.00292807	0.00500438	0.0181647	0.00832926	0.732611	0.0199569	0.015183	0.00427477	0.272962	0.890205	0.0234216	0.0133875	0.0829831	0.0249308	0.00408772	0.0230702	0.0745064	0.0106047	0.0088843	0.0367575	0.00506225	0.244343	0.0213766	0.0220215	0.00240873	0.00280533	0.00824991	0.0177857	0.637492	0.00461072	0.00335118	0.000708703	0.00272215	0.0122953	0.00882063	0.00138843	0.017252	0.00797097	0.0247833	0.00900667	0.00194869	0.00355882	0.0365371	0.00813358	0.0413032	0.0166804	0.127978	0.00233301
-274	0.0213942	0.0031971	0.00579089	0.0134767	0.0101991	0.69108	0.0288574	0.0166693	0.00443791	0.261323	0.996556	0.0190383	0.00421765	0.0887327	0.0252688	0.00664198	0.0320685	0.080296	0.0205517	0.0305392	0.0413468	0.00627621	0.246719	0.0329759	0.0271431	0.00146632	0.00243783	0.00702653	0.0162912	0.719026	0.003301	0.00300965	0.00148217	0.00519481	0.0160166	0.00943878	0.00107963	0.0173035	0.00876006	0.0249628	0.00916362	0.0023023	0.00374358	0.0342841	0.0197054	0.0473955	0.0193514	0.172673	0.00233284
-272	0.0212247	0.0038742	0.00607244	0.00940215	0.0106904	0.626691	0.0325007	0.0143452	0.00575896	0.254063	1	0.0114584	7.61863e-05	0.0979557	0.0392127	0.00897893	0.0310114	0.0870292	0.0318034	0.0355228	0.0431794	0.0081591	0.246556	0.0691369	0.0320985	0.00112791	0.00184506	0.00719678	0.0199998	0.789768	0.00194787	0.00279094	0.00276682	0.00746314	0.0205864	0.0101527	0.00151311	0.0168724	0.0185802	0.0266053	0.00968717	0.00342137	0.00467685	0.0353515	0.052299	0.0457855	0.0228959	0.298172	0.00190861
-270	0.0197789	0.00446698	0.00592359	0.00730673	0.0100243	0.614633	0.0289736	0.0116457	0.00609546	0.277208	0.919164	0.00619364	0.000250379	0.100489	0.0817733	0.0104453	0.0217284	0.0882339	0.039687	0.0404826	0.0431486	0.00865513	0.234662	0.119086	0.0396891	0.0012438	0.00147878	0.00735166	0.0256667	0.866414	0.000783738	0.00263202	0.0042694	0.00823813	0.0240763	0.0117029	0.00217775	0.015463	0.0369813	0.0279127	0.0105446	0.00393752	0.00561884	0.0394031	0.11162	0.0392755	0.0282359	0.520919	0.00281528
-268	0.0193604	0.00491899	0.00540444	0.00826378	0.00957016	0.691848	0.0259775	0.0104517	0.00663335	0.338281	0.812864	0.00502513	0.000254346	0.0906404	0.160788	0.01174	0.0277548	0.0904308	0.0417217	0.0427445	0.0438676	0.0102998	0.220474	0.163968	0.0462166	0.00124028	0.00206066	0.00793357	0.032939	0.914892	0.000463491	0.00244234	0.00554489	0.00733675	0.0254275	0.0121577	0.00225975	0.0142454	0.0765725	0.0281045	0.0107568	0.00368095	0.00594452	0.0391287	0.184499	0.033063	0.0244759	0.71098	0.00385707
-266	0.0188885	0.00544683	0.00561169	0.0128205	0.00925298	0.73788	0.0276447	0.00954601	0.00520755	0.419318	0.727691	0.00521211	0.00190782	0.07346	0.285826	0.0118377	0.0456248	0.0961048	0.0359279	0.0476173	0.0424797	0.0119075	0.201325	0.238898	0.0402931	0.0011652	0.00231595	0.0100334	0.040153	0.956195	0.000764239	0.00251857	0.00615753	0.00596352	0.0253803	0.0110618	0.00294933	0.0131648	0.144192	0.0262014	0.00952751	0.00413362	0.00630699	0.0389835	0.219856	0.0326704	0.0192448	0.779284	0.00436895
-264	0.0174591	0.00586422	0.00636233	0.0211311	0.00824873	0.717494	0.0319928	0.00916317	0.00409558	0.48576	0.653814	0.0084339	0.00605765	0.0592742	0.502984	0.00979315	0.0621975	0.113669	0.0312951	0.0473735	0.0390401	0.0106498	0.171565	0.370248	0.0282811	0.000893076	0.00286073	0.00958335	0.0455003	1	0.000609627	0.0026655	0.00601185	0.00558881	0.0234044	0.0117962	0.00418764	0.0113757	0.216965	0.024329	0.00898342	0.00505299	0.00761668	0.0450378	0.205375	0.0353078	0.0144585	0.768014	0.00422693
-262	0.0142044	0.00648548	0.00627261	0.0368676	0.00647643	0.645175	0.0357606	0.00882594	0.00486219	0.520309	0.592675	0.0125148	0.0110123	0.0513283	0.734175	0.00768338	0.0718574	0.139975	0.0327543	0.0441842	0.0373043	0.00911151	0.135586	0.530234	0.0226923	0.000804652	0.00398558	0.00755708	0.0468935	0.978726	0.000161502	0.00212764	0.00495469	0.00583447	0.0190115	0.0129586	0.0044556	0.011526	0.292232	0.0251377	0.010812	0.00520549	0.00833459	0.0495615	0.170342	0.0384591	0.011634	0.737132	0.00433911
-260	0.0133752	0.00776811	0.00582995	0.0659834	0.00479319	0.535764	0.0363703	0.0086403	0.00482873	0.537433	0.533192	0.0172736	0.0161322	0.0495965	0.913062	0.00542706	0.0718794	0.157455	0.0359805	0.0417762	0.0361696	0.0100419	0.100814	0.719462	0.0239134	0.001004	0.0038926	0.00683006	0.0421512	0.868705	0.000143725	0.00137446	0.00358149	0.0053527	0.013978	0.0138367	0.00444361	0.0112587	0.36505	0.0284179	0.0126252	0.00474039	0.00725952	0.0495525	0.11635	0.0346319	0.0109946	0.704468	0.00454166
-258	0.0170607	0.00999138	0.0057677	0.122681	0.00416982	0.377933	0.0332579	0.00934314	0.00316436	0.57109	0.477667	0.0227217	0.0214789	0.049135	1	0.00324656	0.0662045	0.164989	0.0367328	0.0366051	0.0346858	0.0106618	0.0696854	0.899153	0.0251408	0.000863947	0.00325747	0.00682724	0.035709	0.736855	0.000362896	0.000952834	0.0031104	0.00431255	0.0105675	0.0149772	0.0036421	0.0125319	0.415432	0.0289114	0.0125957	0.00469659	0.00680776	0.0472696	0.0685904	0.0270982	0.00975759	0.665148	0.00413234
-256	0.0220708	0.0145915	0.00590892	0.215677	0.00416188	0.212581	0.0270336	0.00945238	0.00172476	0.615585	0.411893	0.0252363	0.0260553	0.0563408	0.997219	0.00385412	0.058319	0.150972	0.031669	0.0327504	0.0344823	0.0100224	0.0440343	1	0.0236141	0.000376061	0.00265987	0.0069085	0.0284761	0.624653	0.000507931	0.000701594	0.00292412	0.0032723	0.00917149	0.0151531	0.00260087	0.0133481	0.497273	0.0286774	0.0133821	0.00463268	0.00687516	0.0442658	0.0378292	0.0195529	0.00874994	0.632115	0.00449861
-254	0.0265962	0.0239299	0.00615512	0.334276	0.00403608	0.116096	0.0226499	0.00946652	0.00101407	0.651172	0.332999	0.0228697	0.0289024	0.0750345	0.942351	0.00528595	0.0487987	0.11315	0.0250683	0.0327602	0.0350077	0.00927213	0.028642	0.979686	0.0208236	0.00037836	0.00189431	0.0071417	0.0195285	0.526412	0.000385909	0.000591232	0.00313869	0.00253277	0.00898247	0.0137105	0.00106227	0.0122476	0.627182	0.0265084	0.0146695	0.00438515	0.00658976	0.0464497	0.0211009	0.0153315	0.0072914	0.606162	0.0047388
-252	0.0297027	0.0392743	0.00619529	0.468123	0.00381989	0.0732797	0.0207434	0.0106835	0.00100943	0.680248	0.257554	0.0213185	0.0284952	0.103646	0.865214	0.00528574	0.0414364	0.066307	0.0200795	0.0225362	0.0371519	0.00865682	0.0256136	0.838659	0.0180491	0.000347653	0.00165372	0.00747214	0.0137619	0.427336	0.000365997	0.000630236	0.00504227	0.00220238	0.00991825	0.0119263	0.000487558	0.0104418	0.695003	0.0200309	0.0150188	0.00397348	0.00703539	0.0519418	0.0131324	0.0132609	0.00650318	0.564453	0.00470537
-250	0.0304702	0.0577412	0.00626554	0.630096	0.00349694	0.0512787	0.0191866	0.0106679	0.00114422	0.712317	0.198891	0.0209348	0.0250452	0.113286	0.774521	0.00520033	0.0348071	0.0375094	0.0185593	0.026175	0.0390506	0.00802566	0.0306118	0.683579	0.0160779	0.000557507	0.000910622	0.0084584	0.011626	0.321792	0.000721452	0.000711865	0.00731856	0.00205509	0.0110654	0.0107853	0.00222411	0.00829584	0.617505	0.015604	0.0126066	0.00294459	0.00835911	0.0507202	0.0118126	0.0118145	0.00621887	0.508413	0.00453431
-248	0.0304153	0.0766636	0.00632871	0.826829	0.0033397	0.0358056	0.0168488	0.00939084	0.00236702	0.715744	0.153896	0.0219987	0.0199718	0.0944561	0.702083	0.00765434	0.0276317	0.013969	0.0226031	0.016797	0.0386423	0.00793626	0.0355539	0.600715	0.013678	0.000847128	0.000527552	0.00928208	0.0104893	0.216047	0.000952612	0.000551753	0.00837542	0.00191482	0.0120282	0.0100961	0.00539857	0.010762	0.487654	0.0131798	0.0106195	0.00268764	0.0103946	0.0456553	0.0101831	0.0105681	0.00743621	0.422477	0.00328934
-246	0.0309739	0.0983105	0.00637397	0.973057	0.0036269	0.0269954	0.0142606	0.00871237	0.00416157	0.67852	0.11392	0.0205973	0.0160581	0.0719605	0.658929	0.00937577	0.0269248	0.0227506	0.029863	0.0155081	0.0360202	0.00754499	0.0365812	0.558005	0.0117082	0.000907821	0.000452187	0.00948301	0.00943914	0.124002	0.000769407	0.000384814	0.00869499	0.00157625	0.0135807	0.0107434	0.00886853	0.0123407	0.392607	0.0115132	0.00916727	0.00339644	0.0135341	0.0400461	0.0070314	0.00837394	0.0091977	0.317771	0.00407585
-244	0.0293618	0.123982	0.00640942	1	0.00381485	0.0251875	0.011181	0.00907776	0.005226	0.627184	0.0741445	0.0141478	0.0139037	0.0622409	0.636638	0.0102197	0.0329184	0.0468706	0.0356606	0.0196541	0.0334177	0.00767261	0.0370857	0.517334	0.0107165	0.00052928	0.000112949	0.0106488	0.00909285	0.065112	0.000656273	0.000172222	0.00869649	0.00113031	0.0160553	0.0128837	0.0105303	0.0130913	0.299605	0.0117624	0.00789488	0.00465779	0.0162078	0.0362403	0.00386388	0.00514762	0.00747975	0.235848	0.00301509
-242	0.0253895	0.150217	0.00638154	0.955119	0.00332849	0.0248533	0.00890692	0.0101311	0.00479767	0.575533	0.0426895	0.00556307	0.0136319	0.0741779	0.612983	0.0113065	0.0350128	0.0683077	0.0381072	0.0219955	0.0329823	0.00876129	0.0359373	0.444063	0.00860435	0.000396712	0.000146971	0.0120506	0.0093276	0.0359361	0.000861388	0	0.00806914	0.00114468	0.0187347	0.0138723	0.0121167	0.0115542	0.215952	0.0121593	0.00685308	0.00671976	0.0147073	0.0346844	0.0026362	0.00274033	0.00783213	0.171693	0.00235613
-240	0.0217154	0.17357	0.00610185	0.918337	0.00208657	0.0231736	0.00730178	0.0122533	0.00303374	0.509213	0.0260072	0.000636232	0.0130708	0.08608	0.575557	0.0105209	0.0350356	0.087688	0.0401205	0.0343604	0.034576	0.0101977	0.0324678	0.355385	0.0065891	0.000809297	0.000649482	0.01245	0.0102242	0.0222865	0.000971559	3.22361e-05	0.00715045	0.00160059	0.0214219	0.0172907	0.0128761	0.0106167	0.166161	0.0125062	0.00678114	0.00794173	0.0116264	0.029654	0.00154193	0.00128548	0.00754367	0.118827	0.00239337
-238	0.0188536	0.191273	0.00623906	0.908485	0.000684645	0.0227646	0.00471584	0.0152386	0.00150319	0.420719	0.0174062	0	0.0142022	0.0964043	0.508447	0.0117004	0.0369946	0.0936922	0.0425161	0.0509387	0.0370603	0.0114246	0.0304356	0.271314	0.00560787	0.000691293	0.00105955	0.0123005	0.0119474	0.0218116	0.000631262	0.00031019	0.00644077	0.0019998	0.0234683	0.0209639	0.013506	0.0117045	0.215554	0.0124603	0.00685556	0.00772272	0.0102755	0.0242982	0.00162052	0.00112191	0.00692933	0.080886	0.00258875
-236	0.0164397	0.198077	0.00633019	0.897655	9.48786e-05	0.0201803	0.00258011	0.0180107	0.00129122	0.327942	0.0152231	0.000407821	0.0172706	0.10287	0.398747	0.0128435	0.0406594	0.083262	0.0396549	0.0660462	0.038067	0.0114258	0.0310399	0.197491	0.00542195	0.00019538	0.00107687	0.0117831	0.0136589	0.0320156	0.000545619	0.00118335	0.006299	0.00273905	0.0222962	0.0253299	0.0132322	0.0095727	0.362172	0.0108377	0.00676978	0.0082855	0.00926523	0.0199212	0.00303412	0.00185228	0.00577271	0.0521829	0.00180121
-234	0.0156059	0.192192	0.00608223	0.874299	7.22579e-05	0.0194355	0.00266732	0.0201096	0.00157557	0.25873	0.0152024	0.00227067	0.0178772	0.0812791	0.267676	0.0142509	0.0372393	0.0874769	0.0328981	0.106343	0.0356082	0.0101524	0.0314314	0.140713	0.00590842	0.00010867	0.00198164	0.0110865	0.0143811	0.0477029	0.00101104	0.00225801	0.00701048	0.00380135	0.0174018	0.0296625	0.0129101	0.00816672	0.473968	0.0111048	0.00703405	0.0114244	0.00847465	0.0217963	0.00528369	0.00278074	0.00300656	0.0331901	0.00210045
-232	0.0182818	0.181141	0.00574204	0.83811	0.000491424	0.0186851	0.00392194	0.0194527	0.00121847	0.208809	0.0153947	0.00524267	0.0137334	0.00884035	0.131953	0.0221384	0.0386067	0.176422	0.0257568	0.138741	0.031321	0.0092272	0.0298203	0.0973059	0.00734824	0.000292642	0.00436236	0.0108142	0.0140284	0.0640267	0.00175757	0.00290344	0.00770807	0.00453066	0.00989421	0.0341415	0.0139151	0.0071093	0.581548	0.010499	0.00738952	0.0145808	0.00815601	0.0241093	0.00600492	0.00350377	0.00146983	0.021617	0.00231012
-230	0.0266345	0.169913	0.00532012	0.779915	0.00142152	0.0169472	0.00419934	0.0158386	0.000861117	0.180541	0.0172384	0.0069713	0.00643616	5.24324e-05	0.0352006	0.0348205	0.0436752	0.330283	0.018576	0.147308	0.0286582	0.00816427	0.0277659	0.0567593	0.00800424	0.000221488	0.00690928	0.0108483	0.0137723	0.0711859	0.00207651	0.00348126	0.0078235	0.00480941	0.00279309	0.0345024	0.013623	0.0049521	0.704373	0.0114088	0.0075828	0.0164653	0.00833809	0.0245184	0.00699295	0.00377359	0.00157824	0.0180541	0.00162599
-228	0.0405973	0.158746	0.00505555	0.693538	0.00249159	0.0164139	0.00349607	0.012118	0.00111615	0.166515	0.0204074	0.0086377	0.0017528	0.0700653	0.00412623	0.0421704	0.0453482	0.505276	0.0124159	0.134322	0.0273963	0.00800708	0.0254582	0.0307506	0.00792131	0.000159893	0.00786412	0.0107742	0.013789	0.0697673	0.00158697	0.00507145	0.00698226	0.00486477	0	0.0313581	0.0121148	0.00362309	0.877333	0.0101527	0.00784378	0.0164023	0.00883099	0.0245036	0.00750616	0.00300938	0.00255923	0.0190244	0.000179033
-226	0.0611935	0.144689	0.00450851	0.583042	0.00313303	0.0157239	0.00310382	0.0102712	0.000990205	0.174878	0.0236848	0.0104319	0.00142256	0.0672549	0.00214499	0.0397816	0.0381236	0.605585	0.00917608	0.103516	0.0272484	0.00938996	0.0248318	0.0162796	0.00755636	0.000291424	0.00812429	0.0106749	0.0142662	0.0702804	0.00123924	0.00837835	0.00587661	0.00481735	1.24791e-05	0.0275262	0.0105746	0.00447666	1	0.00873956	0.00733401	0.0129184	0.00800277	0.0251405	0.00700593	0.00151624	0.00302987	0.0236149	0.000811914
-224	0.0900949	0.122476	0.00428311	0.44824	0.00278871	0.0170722	0.00361172	0.0098169	0.000698254	0.199858	0.0251607	0.0132505	0.00351787	0.0144976	0.0152104	0.0377932	0.0267274	0.754119	0.00473506	0.0906633	0.0291411	0.0110881	0.0251004	0.0122381	0.00802535	0.000349096	0.00789116	0.0107641	0.017164	0.0717919	0.00155142	0.0157859	0.00611813	0.00429062	0.00106761	0.0247636	0.00884547	0.0050269	0.864754	0.00830533	0.00705737	0.0083279	0.00625531	0.0270636	0.00622198	0.000747293	0.00284567	0.0274786	0.000856501
-222	0.12679	0.0937788	0.00477077	0.299793	0.00254647	0.0181524	0.00398135	0.0105816	0.000725953	0.230214	0.0256583	0.0167219	0.00669719	0.00501278	0.0332468	0.0342601	0.0162817	0.948173	0.00155137	0.0875792	0.0299528	0.015411	0.0276346	0.0248155	0.00825388	0.000350359	0.00777768	0.010914	0.0278835	0.0771191	0.00187422	0.0368198	0.00713506	0.00308293	0.00498534	0.0223073	0.00641858	0.00604203	0.622993	0.00735093	0.00702028	0.00699423	0.00448246	0.0252155	0.00587211	0.00186398	0.00320103	0.0286892	0.00174068
-220	0.16173	0.0716224	0.0052918	0.16461	0.00285104	0.018011	0.00402526	0.0124437	0.00089078	0.259645	0.0261574	0.0208599	0.00925836	0.00671897	0.046763	0.0267469	0.0118666	1	8.77906e-05	0.07446	0.0305154	0.0228574	0.0317954	0.0305379	0.00752792	0.000626813	0.00735619	0.010799	0.0532668	0.0879563	0.00158945	0.062808	0.0076355	0.00183866	0.0170407	0.0200168	0.00377784	0.00713894	0.468979	0.00577322	0.00841577	0.00875204	0.00426097	0.0205327	0.00567032	0.00365487	0.00195495	0.0279366	0.00359758
-218	0.183254	0.0691651	0.00548678	0.0747986	0.00349572	0.01949	0.00477972	0.0149127	0.00126393	0.280629	0.0266406	0.0238973	0.0109878	0.0138906	0.053143	0.0227027	0.0145543	0.965133	0.0022372	0.0525031	0.0313707	0.0302154	0.0414425	0.0376997	0.00639741	0.000942316	0.0064587	0.0106052	0.0897421	0.103405	0.00113044	0.0707469	0.00770274	0.00104996	0.0564575	0.0167918	0.00109849	0.0123259	0.363623	0.00604864	0.00770201	0.0104044	0.0059165	0.0162262	0.00630958	0.00309358	0.0023564	0.0256196	0.00526622
-216	0.189344	0.0903679	0.00609248	0.0289186	0.00421658	0.0190995	0.00564308	0.0167544	0.00204843	0.290393	0.028873	0.0262087	0.0147653	0.0169948	0.0571836	0.0219578	0.0152117	0.886414	0.00623122	0.0245394	0.0276892	0.0355613	0.0624989	0.0576268	0.00502605	0.00108395	0.00572888	0.0110901	0.127008	0.109525	0.000859459	0.0607475	0.00759122	0.000364658	0.154404	0.0138699	0.000104177	0.0216398	0.247949	0.00825183	0.00709075	0.0103115	0.00915232	0.0119513	0.00684826	0.00143648	0.00285461	0.0222352	0.00697199
-214	0.191603	0.131326	0.00711314	0.00733668	0.0047191	0.0168641	0.00488307	0.0165535	0.00258563	0.295881	0.0311997	0.0244412	0.0210536	0.0184657	0.0600967	0.0243339	0.0157733	0.804782	0.00943543	0.00150158	0.0230265	0.0386124	0.087763	0.0705206	0.00333222	0.00116191	0.0064548	0.0127514	0.171193	0.096853	0.00096212	0.0446735	0.00796407	2.3867e-05	0.380201	0.0125577	0	0.0195538	0.162367	0.00910772	0.00683301	0.00983011	0.017774	0.0110623	0.00726766	0.000652069	0.0034822	0.0181027	0.0063263
-212	0.214958	0.189421	0.00850294	0.00048499	0.00460346	0.0144077	0.00240709	0.0157567	0.00176389	0.313143	0.0332369	0.0175257	0.0274609	0.014821	0.0590762	0.0325864	0.0179312	0.728248	0.0121242	0.00164024	0.0190391	0.0426463	0.102655	0.0720389	0.00213537	0.00118739	0.00906502	0.0166973	0.232347	0.0767104	0.000883298	0.0301921	0.00925689	0.000259569	0.744833	0.0116239	0.000321168	0.0235232	0.0979698	0.00972215	0.0068008	0.00970997	0.0377175	0.012122	0.00670466	0.000335267	0.00558175	0.011891	0.00536098
-210	0.2998	0.235949	0.00948008	0	0.0042093	0.0125471	0.000595494	0.0161274	0.00128777	0.331875	0.0325663	0.0145314	0.0300614	0.0137678	0.0534387	0.0441373	0.0207204	0.631511	0.0126848	0.00608542	0.0158812	0.0379333	0.109224	0.0736212	0.0013316	0.0011638	0.0114218	0.0249275	0.31101	0.0565849	0.000264094	0.0203822	0.0102374	0.00118276	1	0.0108657	0.000537069	0.0223797	0.0445236	0.0108842	0.00530646	0.00936764	0.0684094	0.0167988	0.00622084	0.00111379	0.00470609	0.00680721	0.00644058
-208	0.458233	0.235571	0.00977903	0.00014504	0.00384461	0.0120994	0.000301206	0.0169544	0.00139557	0.336994	0.0300454	0.0121658	0.0291001	0.0121284	0.0483128	0.0582441	0.0361956	0.548724	0.0102111	0.0118674	0.0123496	0.0208695	0.103369	0.0745913	0.000758029	0.00113761	0.0134456	0.041122	0.374753	0.0410019	0.000223925	0.0153419	0.0102201	0.0022871	0.976639	0.0101888	0.000988574	0.0139675	0.0190324	0.0118446	0.00474848	0.00811575	0.118202	0.02376	0.00547589	0.00257492	0.00329976	0.00320962	0.00711509
-206	0.670897	0.2018	0.0096826	0.00103933	0.00393884	0.0121995	0.00056633	0.0180346	0.00151061	0.354111	0.026281	0.0135649	0.0277588	0.00982834	0.0419476	0.0689577	0.0436479	0.460671	0.00875704	0.0123751	0.0111212	0.0056284	0.09447	0.0696181	0.000206621	0.000916794	0.0160447	0.0802528	0.402037	0.0305137	0.000620514	0.0145969	0.0103097	0.00349726	0.841655	0.0111687	0.00228322	0.0099423	0.0150941	0.0116642	0.00444688	0.00669565	0.201345	0.0277217	0.00464558	0.00235876	0.00364639	0.00124459	0.008706
-204	0.881175	0.167796	0.00896596	0.00298991	0.00479421	0.0119448	0.000901996	0.0190694	0.00186918	0.395016	0.0247819	0.015012	0.0280768	0.0157191	0.0346684	0.0702827	0.0476093	0.38126	0.00827253	0.0162777	0.0111929	0.00138552	0.0873265	0.0557685	0.00013897	0.000604718	0.0181896	0.174983	0.427558	0.0220379	0.00104659	0.0159289	0.0105046	0.00554616	0.724846	0.0119601	0.00446504	0.0083396	0.015697	0.0116639	0.00413627	0.00640192	0.31842	0.0311573	0.00495248	0.00192353	0.0037548	0.0048182	0.0115427
-202	0.989229	0.135437	0.00806657	0.00564017	0.00545114	0.010828	0.00053028	0.0201493	0.00253222	0.412007	0.0223214	0.016765	0.0308595	0.0281114	0.0298372	0.070077	0.0521916	0.277171	0.00630534	0.0124263	0.00896425	0.000699046	0.0814731	0.0444233	0.000953643	0.00045479	0.0187893	0.324842	0.456634	0.016658	0.00223822	0.017595	0.0101548	0.00879248	0.662326	0.0113666	0.00642965	0.00919178	0.0150893	0.0116233	0.00420385	0.00588376	0.417375	0.0393117	0.00551603	0.0031075	0.00408701	0.0128284	0.0138524
-200	0.954828	0.113335	0.00778873	0.00826725	0.00583208	0.00860893	7.41563e-05	0.0206738	0.00280507	0.378426	0.0219069	0.025747	0.0346768	0.0361982	0.0280264	0.0631287	0.0534357	0.202464	0.0051716	0.0166658	0.00673268	0.00312722	0.0765931	0.0454755	0.00233108	0.000584066	0.0182394	0.448976	0.448636	0.01297	0.00365528	0.0188899	0.00996297	0.0126351	0.60622	0.0123842	0.00758222	0.00908593	0.0141047	0.0127155	0.00428845	0.00583554	0.481753	0.0524756	0.00733436	0.00348028	0.00397897	0.0231739	0.0186355
-198	0.851845	0.103239	0.00802353	0.0102325	0.00589007	0.00680503	8.16343e-06	0.0182036	0.00309475	0.319773	0.0206862	0.0464667	0.0334599	0.0367957	0.0274172	0.0503477	0.0546227	0.237664	0.00673343	0.0216568	0.00523107	0.00600252	0.0724835	0.0584296	0.00340098	0.000682771	0.0185476	0.493506	0.407616	0.0118057	0.00364791	0.0185516	0.010598	0.0154626	0.470945	0.0139599	0.00709596	0.0095367	0.0146371	0.0165467	0.00436522	0.00601254	0.542845	0.0656304	0.00719982	0.0043371	0.00433987	0.0362565	0.0319488
-196	0.725041	0.089013	0.00827907	0.0117672	0.00576948	0.00498108	0	0.0159901	0.00241887	0.270118	0.0181505	0.0916068	0.0299438	0.036632	0.0273801	0.0428829	0.0708408	0.268414	0.00870917	0.0305895	0.00456368	0.0071167	0.0724924	0.0708014	0.00432034	0.00054371	0.0226504	0.515616	0.373672	0.0132711	0.0030214	0.0162481	0.0115808	0.0164934	0.319186	0.0144946	0.00724391	0.0101666	0.0148773	0.0206979	0.00378039	0.00554162	0.565665	0.065635	0.00676798	0.00415884	0.00335058	0.0515647	0.0514775
-194	0.592417	0.0664903	0.00854437	0.0129515	0.00540956	0.00319155	0.000531682	0.0144993	0.00192607	0.246295	0.0158857	0.145686	0.0292353	0.0395962	0.0263346	0.0423949	0.091138	0.2244	0.00769339	0.0314657	0.00469409	0.00775432	0.0693106	0.0773904	0.00639605	0.000720016	0.0293048	0.5449	0.334913	0.0147107	0.0027467	0.0123222	0.0121676	0.0163928	0.202469	0.015777	0.00719939	0.0111387	0.0146206	0.0225522	0.00376732	0.00527339	0.542299	0.0678533	0.00733605	0.00235837	0.00350594	0.0700081	0.0849041
-192	0.521629	0.0450689	0.00879644	0.0134668	0.00463557	0.00252292	0.00319227	0.0146956	0.00145262	0.234898	0.0151097	0.210641	0.029735	0.0383543	0.0254855	0.0466833	0.103567	0.163718	0.00618979	0.0208806	0.00507691	0.00845754	0.0615802	0.0777514	0.00993298	0.00127378	0.0360914	0.562886	0.255915	0.016345	0.0021277	0.00765437	0.0126277	0.0152571	0.128877	0.0177268	0.0067377	0.0103049	0.0184105	0.02487	0.00563426	0.00644211	0.509053	0.0708153	0.00812114	0.00229698	0.00374927	0.0975858	0.134596
-190	0.541946	0.030261	0.00928851	0.0139766	0.0037874	0.00249698	0.00754366	0.0160109	0.00139299	0.227566	0.0144481	0.292318	0.0311636	0.0405726	0.0262758	0.0513946	0.108116	0.136522	0.00688769	0.0131066	0.00596918	0.00821765	0.0541925	0.0698025	0.0142287	0.00184793	0.0454228	0.596039	0.177156	0.0192644	0.00137828	0.00340533	0.0130878	0.0137702	0.0923809	0.0207208	0.00657483	0.0101053	0.0238518	0.0257839	0.00745299	0.00748786	0.457981	0.071025	0.00731173	0.00449111	0.00336942	0.144029	0.216335
-188	0.617257	0.0203579	0.0101083	0.014627	0.0030507	0.00340113	0.0111064	0.0163155	0.00222114	0.207683	0.0154143	0.382985	0.0280861	0.0448675	0.027121	0.0546684	0.105529	0.149565	0.00866352	0.0122583	0.00699608	0.00856473	0.0430413	0.0663427	0.0169888	0.002161	0.0596362	0.64356	0.139752	0.023038	0.000724208	0.000678976	0.0127007	0.0136648	0.077412	0.0189836	0.00662668	0.0122519	0.0272814	0.0266021	0.00699485	0.00798231	0.392672	0.0678579	0.00758982	0.00613418	0.00280176	0.193888	0.311257
-186	0.714687	0.0135863	0.0106232	0.0149672	0.00229269	0.00397218	0.0136392	0.0160717	0.00167462	0.170942	0.0159758	0.509614	0.0200958	0.0401888	0.0300726	0.0528688	0.0933883	0.118559	0.0114244	0.00772519	0.0077404	0.0100477	0.0317332	0.0702785	0.0172449	0.00197711	0.088343	0.67489	0.116137	0.0256169	4.45783e-05	0.000157025	0.0110363	0.0144943	0.0771699	0.0151366	0.00653584	0.0125178	0.0279668	0.0268506	0.00593368	0.00908693	0.320066	0.0691109	0.00757684	0.0053605	0.00184696	0.215686	0.397102
-184	0.777974	0.00842709	0.010493	0.0147826	0.00153337	0.0047533	0.0154563	0.0174767	0.00149715	0.131185	0.0156596	0.712569	0.0118743	0.0272786	0.0317905	0.0485472	0.0473422	0.09399	0.0139523	0.00199668	0.00872988	0.0124229	0.0268037	0.0738429	0.016417	0.00164362	0.173625	0.69365	0.0882966	0.0303219	9.34973e-05	0.00025023	0.00826983	0.0152675	0.0895717	0.0167653	0.00569831	0.0116734	0.026325	0.0242809	0.00666098	0.00926234	0.248468	0.07928	0.00677136	0.00126189	0.00161049	0.227775	0.478785
-182	0.79801	0.00613292	0.010057	0.0137977	0.00174889	0.0053097	0.0162234	0.0177794	0.00161919	0.100609	0.0174612	0.9267	0.00874673	0.0141577	0.0355685	0.0487614	0.0208733	0.0951022	0.0171242	0.000764516	0.00954492	0.0152775	0.027676	0.0731572	0.0156999	0.00144625	0.385537	0.678682	0.0619426	0.0325089	0.000423322	0.000387426	0.00662224	0.0152802	0.103941	0.0186634	0.00658535	0.0118893	0.0241509	0.0216134	0.00554024	0.0082407	0.181298	0.0894473	0.00697823	0.000246616	0.00106662	0.230349	0.530498
-180	0.805624	0.00676816	0.00981656	0.0120811	0.00266367	0.00518147	0.0168067	0.0172795	0.00177068	0.0811341	0.0202742	1	0.00771964	0.011843	0.0385317	0.0476443	0.00329369	0.105219	0.0178968	0.00342473	0.00773483	0.0159427	0.0323788	0.0695945	0.01543	0.00153333	0.651908	0.632472	0.043356	0.0339974	0.000929668	0.00641931	0.00802644	0.0143402	0.105202	0.020312	0.00721733	0.0121757	0.021647	0.0217285	0.00375472	0.00719975	0.123076	0.0874387	0.00800241	0.00143436	0.00144849	0.214965	0.5488
-178	0.790188	0.00833559	0.00991318	0.0101871	0.00325178	0.00553949	0.0178383	0.0176973	0.00242828	0.073253	0.0264462	0.951401	0.00701024	0.0121689	0.0405125	0.0495226	0.00337355	0.137856	0.0174753	0.0152247	0.00559923	0.0137451	0.037779	0.0604318	0.0152672	0.00138182	0.762491	0.638385	0.0349377	0.0340568	0.00137848	0.0372004	0.0104786	0.0132169	0.0787018	0.0229255	0.00627139	0.013061	0.0205493	0.0194561	0.00331377	0.00593441	0.0677895	0.0738297	0.0120195	0.00178277	0.000892903	0.181411	0.540766
-176	0.763133	0.00941706	0.0100443	0.00853802	0.00371473	0.00627348	0.0185192	0.0177818	0.00212371	0.0826969	0.0406911	0.858696	0.0104695	0.0093473	0.0399562	0.0488524	0.0138556	0.187465	0.0162447	0.0314494	0.00522192	0.0116713	0.0376524	0.0449934	0.01496	0.000970002	0.771621	0.682596	0.0341205	0.0330255	0.00204302	0.110953	0.0119126	0.0132275	0.0345789	0.022361	0.00573969	0.0110498	0.0243935	0.0179395	0.00150041	0.00547853	0.0259178	0.062742	0.0129821	0.00202137	0.000819883	0.149717	0.527285
-174	0.74152	0.00913139	0.0101539	0.00762953	0.00369237	0.00634916	0.0191198	0.016588	0.00169746	0.0997203	0.0714117	0.761266	0.0161397	0.00990729	0.0368023	0.0458521	0.0207222	0.222232	0.0146514	0.0431968	0.00556871	0.0102626	0.0325707	0.0310468	0.0138744	0.00111898	0.780643	0.703545	0.0358008	0.0314064	0.00275359	0.224227	0.0129772	0.0132193	0.0135091	0.020059	0.00600598	0.00875793	0.0297735	0.0158011	0.00144707	0.00492098	0.00737157	0.0559395	0.0121235	0.000875967	0	0.125686	0.535677
-172	0.715146	0.00846787	0.0106631	0.00729724	0.0031374	0.00594584	0.0205698	0.0156313	0.00206267	0.127396	0.118527	0.662224	0.0210436	0.0203304	0.0326159	0.0413939	0.0306551	0.233122	0.0134458	0.0533105	0.00635195	0.00922372	0.0263648	0.0257416	0.0125309	0.00127166	0.817704	0.696226	0.0381052	0.0265578	0.00322425	0.37613	0.0166906	0.0122741	0.0103473	0.0183775	0.00626456	0.0115394	0.03578	0.013529	0.00179329	0.00397651	0.00434766	0.0538095	0.0105742	0.0005058	3.04429e-05	0.11376	0.55654
-170	0.675342	0.00768978	0.0110806	0.00706955	0.00327708	0.005678	0.0226136	0.0140921	0.00336408	0.170967	0.174746	0.568764	0.0241009	0.0340646	0.0288292	0.03359	0.0392685	0.226641	0.0140439	0.0555389	0.00691716	0.00801886	0.020312	0.0302944	0.0126048	0.00153752	0.831084	0.680353	0.0403013	0.0244155	0.00363744	0.54942	0.0223836	0.0107158	0.0133733	0.0165988	0.00601449	0.0179849	0.0549796	0.0133748	0.00226668	0.00401166	0.00335658	0.046021	0.00996773	0.00176624	7.20092e-05	0.0868756	0.540153
-168	0.615931	0.00675051	0.0106161	0.00711615	0.00379922	0.00649615	0.0265902	0.0134474	0.00505684	0.241551	0.235336	0.363694	0.0216256	0.0470328	0.0264969	0.0267532	0.0366247	0.199081	0.0141647	0.052565	0.0068693	0.0072802	0.0169263	0.0387513	0.0160672	0.00166206	0.79655	0.673105	0.04278	0.0230664	0.0037031	0.670609	0.024672	0.0114024	0.0186348	0.0146422	0.00393648	0.0187461	0.0803319	0.0127693	0.00417483	0.00394496	0.00324454	0.0433454	0.00896896	0.0025029	0.00139723	0.0586892	0.415696
-166	0.523129	0.00558624	0.00927449	0.00714751	0.00385838	0.00720413	0.0352314	0.0144515	0.00694259	0.331277	0.286331	0.175937	0.0167904	0.0585298	0.0247521	0.0211341	0.039926	0.164612	0.0146156	0.0500002	0.00737994	0.00759384	0.0139582	0.0402093	0.0199601	0.00151926	0.74408	0.653848	0.0456029	0.0221268	0.00384703	0.703839	0.0245276	0.0207175	0.0235781	0.0109226	0.00272295	0.0136916	0.0929526	0.0116272	0.00502323	0.00422083	0.00593576	0.037342	0.00769214	0.00346597	0.00128169	0.0368672	0.303696
-164	0.413878	0.00433763	0.00808104	0.00726125	0.0037752	0.00705854	0.048809	0.0163183	0.0083343	0.418349	0.315461	0.0978963	0.0126839	0.0666221	0.02563	0.0149939	0.0478713	0.139839	0.0174134	0.0452474	0.00925409	0.0077737	0.0110112	0.0394688	0.0218342	0.00137749	0.68868	0.562341	0.0454582	0.0180174	0.00391394	0.66015	0.0264475	0.0440728	0.0233985	0.00843447	0.00398041	0.012125	0.095162	0.00892064	0.00461019	0.00460896	0.00961103	0.0326562	0.00750731	0.00193455	0.000955811	0.0268945	0.330436
-162	0.295667	0.00444204	0.00720159	0.00775798	0.00388691	0.00630129	0.0636171	0.018048	0.00936376	0.481982	0.335361	0.0698954	0.00863138	0.0711136	0.0266847	0.0115697	0.0594067	0.105346	0.0192806	0.0374818	0.011698	0.00769473	0.00875423	0.0453121	0.0231198	0.00124966	0.60497	0.438159	0.0411445	0.0185526	0.00308679	0.553529	0.0273776	0.07599	0.0211545	0.00855586	0.00505396	0.014704	0.0940479	0.00786501	0.00476861	0.00435221	0.0137705	0.0384377	0.00713709	0.00232019	0.00185744	0.0230566	0.414134
-160	0.158709	0.00573842	0.00659587	0.00818695	0.00398784	0.00571873	0.0735235	0.0182522	0.00918772	0.512645	0.351064	0.0567715	0.00718737	0.0769546	0.0254355	0.0105646	0.0689802	0.0784321	0.0167961	0.0276887	0.0132073	0.00868376	0.00810502	0.0493379	0.0218065	0.00123487	0.498643	0.328385	0.0334746	0.0219391	0.00157326	0.421602	0.0237184	0.101142	0.0217114	0.00936469	0.00682137	0.0141156	0.0949595	0.00801405	0.00400864	0.00550446	0.0165685	0.0586963	0.00617224	0.000979602	0.00292087	0.0215943	0.481931
-158	0.0574766	0.0068078	0.00598923	0.00807586	0.00393925	0.00597139	0.0771453	0.0170678	0.00853655	0.535863	0.334909	0.0503526	0.00990921	0.084293	0.0226846	0.0114188	0.0661815	0.0851301	0.0137259	0.0247865	0.0141221	0.0110961	0.00777999	0.0449617	0.0205504	0.00193933	0.423256	0.230808	0.024736	0.021908	0.000555954	0.298379	0.0194322	0.110632	0.0227592	0.0112576	0.00689541	0.0133347	0.0981795	0.00833248	0.00387947	0.00640111	0.0169668	0.0941376	0.00804937	0.00195514	0.0030916	0.0202236	0.500663
-156	0.0219494	0.00754693	0.00535578	0.0077493	0.00419655	0.00825513	0.0811234	0.0158497	0.00775981	0.588416	0.307737	0.0539145	0.0154945	0.0860093	0.0201833	0.0122493	0.0607765	0.0988013	0.0128767	0.0296951	0.0145457	0.0151163	0.00666978	0.0480032	0.0202829	0.00233802	0.372966	0.142508	0.0155729	0.0221507	0.000440822	0.194097	0.0176406	0.111317	0.0235434	0.0150266	0.00649689	0.0208228	0.095129	0.00947556	0.00358099	0.00848943	0.0168968	0.144302	0.00846703	0.0033343	0.00322024	0.0187266	0.492878
-154	0.011393	0.00892072	0.00510335	0.00753963	0.00476882	0.0123667	0.098398	0.0150305	0.00564897	0.66111	0.275605	0.0557213	0.0191134	0.0840434	0.0177725	0.0128615	0.0543639	0.110866	0.013454	0.0381369	0.0140978	0.0195034	0.00432276	0.0491905	0.0189319	0.0024287	0.323213	0.0669643	0.00702939	0.0228188	0.000399138	0.108905	0.0178295	0.118938	0.0239749	0.0193086	0.00486468	0.0228213	0.0872334	0.0141893	0.00212227	0.00973431	0.0167366	0.17177	0.00739256	0.00290284	0.00373128	0.0218788	0.494453
-152	0.00435087	0.0115172	0.00535234	0.00674733	0.00486294	0.0146981	0.127862	0.0146922	0.00249539	0.716724	0.235542	0.0589923	0.0153173	0.0877335	0.0176684	0.013206	0.0486431	0.115029	0.0148564	0.0509262	0.0124506	0.0234514	0.00311116	0.0445465	0.0174113	0.00252272	0.269305	0.0322155	0.00242276	0.0226621	0.000151511	0.0452305	0.0205327	0.146879	0.0252172	0.0206934	0.00447019	0.0221434	0.0772085	0.0173662	0.00220198	0.0101862	0.0167103	0.199042	0.00780689	0.00239917	0.00373266	0.0237467	0.564496
-150	0.00105391	0.01516	0.00607309	0.00545856	0.00380918	0.0155759	0.166469	0.0137088	0.000399603	0.743343	0.206789	0.0643482	0.0136312	0.0964875	0.0157667	0.0125779	0.0425916	0.104705	0.0160853	0.0613311	0.00945	0.0273077	0.00334466	0.0376519	0.0166759	0.00216	0.244174	0.0236908	0.002581	0.0234069	0.000214761	0.0100292	0.0259399	0.187574	0.0270198	0.019383	0.00433797	0.016634	0.0692233	0.0171623	0.00263398	0.0102943	0.0172129	0.379803	0.00793348	0	0.00299192	0.0269222	0.744799
-148	0.000201541	0.018364	0.00767106	0.0044312	0.00267768	0.01725	0.212178	0.0121475	8.04503e-05	0.74857	0.185489	0.067573	0.0131443	0.0989369	0.0151334	0.01097	0.0364386	0.0942049	0.0162098	0.0648038	0.00523673	0.0313424	0.00313956	0.0314925	0.0162319	0.00158595	0.188634	0.0249739	0.00671152	0.0234418	0.000785736	0.00104135	0.0358035	0.229163	0.0261971	0.0173708	0.00343341	0.0108524	0.0613936	0.0181003	0.0050041	0.0106768	0.0154628	0.811592	0.00848176	0.000677494	0.00302215	0.0294443	0.932556
-146	0.00223868	0.0200163	0.00935327	0.0040456	0.00327827	0.0171988	0.25345	0.0113279	0.000277806	0.728914	0.15798	0.0722108	0.00863123	0.0927045	0.0144471	0.00928784	0.0355597	0.0697249	0.0158019	0.0578571	0.00384689	0.0351695	0.0051982	0.0310055	0.0167445	0.00169286	0.0918665	0.0321066	0.0166642	0.0240771	0.00132467	0.00298175	0.0577135	0.275674	0.0255763	0.0151073	0.00307937	0.00676927	0.0512486	0.0166986	0.00792155	0.0106364	0.0130596	1	0.00815278	0.00299546	0.00296877	0.0300763	1
-144	0.00941357	0.0185354	0.0104116	0.00426202	0.00432325	0.0168088	0.287731	0.0100813	0.000404619	0.691933	0.125597	0.0783237	0.00130685	0.077051	0.00898062	0.00819518	0.0377017	0.0505698	0.0157825	0.0503008	0.00650015	0.0409898	0.00720104	0.0351461	0.0197803	0.00243474	0.0244513	0.0388524	0.032907	0.0270715	0.0014336	0.00492636	0.112149	0.357271	0.0255983	0.0151314	0.00327549	0.00582258	0.0430537	0.0177628	0.00957431	0.00978411	0.0100138	0.713993	0.00803519	0.00558942	0.00166137	0.0266762	0.954484
-142	0.0150021	0.0159409	0.0117747	0.00544025	0.00477421	0.016038	0.32867	0.00797826	0.000691181	0.647766	0.0943777	0.0881911	0.000530439	0.0643324	0.00644938	0.00818734	0.0406548	0.0562323	0.0157258	0.0544058	0.0109082	0.0494181	0.0095716	0.038765	0.0238878	0.00267449	0.0112803	0.0441199	0.0552748	0.029473	0.00222085	0.00535724	0.178904	0.482113	0.0279283	0.0162285	0.00316561	0.0084158	0.0352523	0.0131342	0.0109506	0.00837572	0.00930637	0.349642	0.00738803	0.0129907	0.00107748	0.0250475	0.872263
-140	0.0179308	0.015762	0.0137566	0.00702844	0.0044537	0.0142742	0.374164	0.00676437	0.000906826	0.609569	0.0694619	0.0963753	0.00125865	0.0632475	0.00477348	0.00956625	0.0375493	0.08239	0.016033	0.0663835	0.0144337	0.0560401	0.010275	0.043404	0.0271155	0.00247736	0.018109	0.0433582	0.0915217	0.0341159	0.00321115	0.00586269	0.168446	0.616556	0.0312002	0.0147139	0.00278109	0.00999592	0.0287324	0.00893113	0.0120937	0.00753891	0.0096811	0.123811	0.00600268	0.0204461	0.00143976	0.0258789	0.765836
-138	0.0198977	0.0191025	0.0155032	0.0082811	0.00374848	0.0135428	0.417504	0.00593824	0.000685105	0.577662	0.0569939	0.101283	0.00184897	0.059123	0.00242574	0.011284	0.0326481	0.102912	0.0145694	0.0818395	0.015992	0.0588508	0.00781868	0.0478829	0.0273454	0.00267143	0.0404596	0.0402979	0.125763	0.0398179	0.00379846	0.0069022	0.10053	0.735237	0.0331787	0.0134912	0.00313052	0.011969	0.0250036	0.00755732	0.0122897	0.00814725	0.00973361	0.0279391	0.00647237	0.0254353	0.00261245	0.0261015	0.614642
-136	0.0197819	0.0259469	0.0162129	0.00853555	0.00340235	0.0121732	0.454111	0.00488369	0.000857035	0.507023	0.0556863	0.102122	0.0027776	0.0488512	0.00147946	0.0134657	0.0322018	0.118481	0.00972113	0.0941025	0.0170825	0.060191	0.00846517	0.0501804	0.0237285	0.00311724	0.0669005	0.0377709	0.138412	0.0455412	0.00483857	0.00848628	0.0638292	0.835983	0.03473	0.0143193	0.00383435	0.0137347	0.0237858	0.00851355	0.0136832	0.00711216	0.0100234	0.00137598	0.00432282	0.0255518	0.00306116	0.0294191	0.450994
-134	0.0179577	0.0355368	0.0156307	0.00786796	0.0032641	0.00996677	0.494033	0.00410415	0.0014936	0.38482	0.0645016	0.0960448	0.00183332	0.0436802	0.00200292	0.0152139	0.0362896	0.123952	0.00582254	0.0972941	0.0194554	0.0635429	0.00806186	0.0530195	0.0177477	0.00320531	0.0934285	0.0317923	0.136654	0.0532664	0.00606679	0.0102732	0.0494981	0.917369	0.0366492	0.0177054	0.00459927	0.0160542	0.025112	0.00546521	0.0146654	0.00588899	0.00972661	0.00107025	0.00312062	0.0189967	0.00298042	0.0379964	0.322298
-132	0.0151281	0.0474711	0.0141507	0.00686552	0.00311143	0.0124011	0.535146	0.00382008	0.00231037	0.284585	0.0788741	0.0827254	0.000265366	0.0380611	0.00450762	0.0156292	0.0418448	0.120956	0.00256001	0.0923543	0.0228046	0.0809247	0.00875401	0.056867	0.011182	0.00506162	0.117293	0.0254913	0.117764	0.058984	0.00599981	0.0115599	0.0429112	0.968565	0.0378759	0.0212464	0.00443527	0.0190734	0.030433	0.00516737	0.0136197	0.00446092	0.0101092	0.0070556	0.0021015	0.0118814	0.00294934	0.0433413	0.23533
-130	0.0114939	0.0619304	0.0121963	0.00525847	0.00298854	0.0231477	0.565932	0.0035371	0.00349286	0.221542	0.0998478	0.0662386	0.00289273	0.0278556	0.00513999	0.0180215	0.042586	0.121488	0.00015386	0.0769281	0.0288686	0.132164	0.0072482	0.0544778	0.00591365	0.00725919	0.147132	0.0200296	0.0868732	0.0594935	0.00429082	0.0120549	0.0416144	0.995626	0.0383737	0.0237816	0.00401496	0.0254236	0.0400953	0.00652252	0.0106139	0.00435019	0.0107098	0.0325904	0.00131586	0.00444006	0.00319608	0.0439034	0.178237
-128	0.00811095	0.0790908	0.0109584	0.00371494	0.00299297	0.0363368	0.582304	0.00304776	0.00448696	0.205231	0.14351	0.0522253	0.00740667	0.0224527	0.0041802	0.0224637	0.0386803	0.124689	0.000692771	0.0589096	0.035154	0.216484	0.0051957	0.0461665	0.00307403	0.0114676	0.188062	0.0200489	0.0629592	0.0623277	0.00330961	0.0122495	0.0443695	1	0.0372416	0.0289664	0.00431655	0.0287533	0.049781	0.00475548	0.00876365	0.00292572	0.0104506	0.0638436	0.00142434	0.00283739	0.00317868	0.0420531	0.134033
-126	0.00609815	0.099332	0.0103504	0.00345869	0.00283987	0.0576652	0.565522	0.00275709	0.0050799	0.222782	0.22671	0.0414997	0.0108746	0.0244219	0.00450042	0.0257435	0.0377729	0.126162	0.0045453	0.049627	0.0342335	0.306899	0.00276275	0.0428372	0.0025856	0.0159906	0.236971	0.027553	0.0513791	0.0665284	0.00370923	0.0118928	0.0515957	0.998679	0.0364822	0.0321817	0.00555687	0.0298672	0.0590523	0.00507871	0.00785608	0.00189179	0.0101801	0.073299	0.00123444	0.00380926	0.0033401	0.0436283	0.101113
-124	0.00526581	0.125039	0.00943612	0.0040079	0.00268266	0.0850121	0.50979	0.00278899	0.00588309	0.249546	0.342688	0.0396961	0.0131992	0.0325279	0.00552858	0.0261213	0.0391908	0.127111	0.0114239	0.0380857	0.0275417	0.405489	0.00228297	0.0433321	0.00425355	0.0191947	0.289713	0.0378788	0.0423047	0.0752955	0.00386481	0.0111452	0.0691846	0.998022	0.0363032	0.0332577	0.00615946	0.0293205	0.0663732	0.00670071	0.00633584	0.00256505	0.0119845	0.0747471	0.00212751	0.00659667	0.00381276	0.0417151	0.0779006
-122	0.00585112	0.158359	0.00859208	0.00478949	0.00280595	0.121638	0.435503	0.00274092	0.00616171	0.252113	0.460362	0.0489365	0.0147776	0.0417877	0.00744194	0.0251898	0.0387961	0.129305	0.0142055	0.0297156	0.0209476	0.529589	0.00184453	0.0420856	0.0069357	0.0197606	0.349483	0.0494073	0.0333432	0.0948975	0.00372556	0.0116675	0.115518	0.952676	0.03677	0.0311154	0.00569093	0.0263429	0.0727966	0.00830309	0.00525095	0.0027662	0.0129344	0.0700928	0.00369033	0.0095814	0.00328672	0.0461182	0.0580785
-120	0.00696659	0.198106	0.00789179	0.00536211	0.00330471	0.167219	0.393413	0.00278999	0.00580267	0.249611	0.530027	0.0636959	0.0185583	0.0553735	0.00941986	0.0234015	0.0330548	0.14874	0.0154146	0.0298422	0.019404	0.670974	0.000695399	0.0365426	0.00900467	0.0206435	0.40371	0.077621	0.0265288	0.124931	0.00417231	0.013242	0.199181	0.842231	0.0367462	0.0262674	0.00500227	0.0196603	0.0895795	0.00939235	0.00571492	0.00220443	0.0145987	0.0682476	0.00537188	0.0112914	0.00275428	0.0494085	0.0406577
-118	0.00787757	0.242569	0.00726312	0.00509421	0.00378484	0.223305	0.472572	0.00270297	0.00577432	0.267417	0.531961	0.0792834	0.0213625	0.0834837	0.011089	0.0213404	0.0257266	0.191994	0.0167604	0.0326313	0.0187939	0.789388	3.09655e-05	0.0289121	0.00983729	0.021559	0.385221	0.101199	0.0240149	0.195464	0.00449731	0.0139382	0.286265	0.668596	0.0355421	0.0203698	0.00480851	0.0160725	0.105724	0.00975987	0.00945386	0.00296711	0.0151423	0.0651193	0.00443812	0.0170129	0.00335596	0.036975	0.029863
-116	0.00709956	0.293942	0.00654703	0.00449935	0.00372411	0.282066	0.647027	0.00209713	0.00631357	0.300663	0.468819	0.0964522	0.0209831	0.110758	0.0139342	0.0207585	0.0211667	0.234515	0.0164751	0.0289153	0.017137	0.886373	0	0.0191889	0.010738	0.0228336	0.267656	0.124795	0.0233426	0.347262	0.00429592	0.0141506	0.349796	0.459129	0.0366135	0.0126089	0.00520321	0.0188039	0.121911	0.00886714	0.0146595	0.00455052	0.0143614	0.0593978	0.00407298	0.0278767	0.00398829	0.0332822	0.0256464
-114	0.0067308	0.359152	0.0061308	0.00448785	0.00359534	0.349347	0.828178	0.0013875	0.00586866	0.349013	0.37913	0.115339	0.0185909	0.0997807	0.0176347	0.0214311	0.0192892	0.250997	0.0148601	0.0318742	0.0143805	0.962032	0.000223194	0.0139594	0.0123181	0.0221233	0.149869	0.164036	0.0225209	0.558102	0.00449676	0.0147192	0.428241	0.265706	0.0346279	0.00606047	0.00508054	0.0263753	0.177364	0.0100786	0.0193158	0.00679553	0.0135096	0.0571177	0.00198959	0.0320264	0.00451854	0.0351173	0.0220537
-112	0.00790837	0.460754	0.0059628	0.00416933	0.00353685	0.428262	0.964675	0.000787989	0.00451076	0.422603	0.309602	0.129678	0.0159277	0.0621684	0.0218178	0.0233256	0.0203976	0.27332	0.0155598	0.0425658	0.0117821	1	0.00386017	0.0164407	0.0146803	0.0217235	0.0831509	0.203777	0.0228042	0.760948	0.00461334	0.0140253	0.540899	0.13895	0.0316068	0	0.0051467	0.0396127	0.30849	0.00974241	0.0221212	0.00572145	0.0115861	0.0599043	0.000917945	0.030555	0.00441779	0.040519	0.018873
-110	0.00783131	0.623288	0.00588374	0.00347784	0.00317356	0.49201	1	0.00053271	0.00317451	0.518983	0.257221	0.134504	0.0117216	0.0478129	0.024494	0.0263264	0.0222173	0.299399	0.0184152	0.0509103	0.0109646	0.972198	0.00739266	0.0171926	0.0166617	0.0202237	0.0376877	0.226738	0.0237356	0.83669	0.00472262	0.0118474	0.643676	0.0674995	0.029116	0	0.00396566	0.098432	0.484226	0.00927614	0.0229052	0.0064134	0.011636	0.0672343	0.000752312	0.0329266	0.0044081	0.0553875	0.0182012
-108	0.00645567	0.819682	0.00558813	0.0027272	0.00281457	0.505527	0.978772	0.00113874	0.00296591	0.611209	0.217012	0.14724	0.00939736	0.0439411	0.0256474	0.0280863	0.0269304	0.308775	0.0176576	0.0494888	0.0117582	0.840229	0.00881495	0.0169202	0.0164352	0.0198694	0.0141133	0.234097	0.0223642	0.819181	0.00491774	0.0107602	0.726935	0.028462	0.0227867	0.000637376	0.00369048	0.195659	0.570694	0.0088472	0.0233525	0.00738501	0.00904023	0.0660742	0.000324452	0.0514514	0.00439565	0.0617045	0.0197872
-106	0.00624	0.948463	0.00473077	0.00285393	0.0028378	0.493398	0.936243	0.00140464	0.00296336	0.710887	0.192173	0.176806	0.00620121	0.0353757	0.023578	0.0299969	0.0306404	0.297085	0.0143308	0.0504762	0.0129252	0.603662	0.00884562	0.0173071	0.0142506	0.0200226	0.00701842	0.299633	0.0227233	0.831166	0.00562217	0.0117349	0.82334	0.01222	0.0186589	0.0237159	0.00415754	0.259984	0.497959	0.00701032	0.022223	0.00765261	0.00885988	0.0603226	0.000688447	0.0845607	0.00518668	0.0622931	0.0216742
-104	0.00749853	0.977485	0.00418587	0.00415562	0.00303425	0.479894	0.86599	0.00148683	0.00230174	0.811734	0.161082	0.219055	0.00181936	0.0247298	0.0165222	0.0402478	0.0363179	0.258235	0.0127337	0.0497405	0.0139934	0.350545	0.00613042	0.0132684	0.011798	0.016654	0.00669124	0.476377	0.0271839	0.842051	0.005228	0.0127534	0.93151	0.0105422	0.0176315	0.10502	0.0052274	0.252429	0.382156	0.00609069	0.0191612	0.00765084	0.00720262	0.0585133	0.000477053	0.0823099	0.00603962	0.0617904	0.0223962
-102	0.00982803	0.988116	0.00429919	0.00604408	0.00322078	0.457588	0.740162	0.00199823	0.00173118	0.860465	0.140639	0.29553	0.00125843	0.0193674	0.00970732	0.0638182	0.0456091	0.224114	0.0128509	0.0430474	0.0143727	0.180843	0.00308247	0.00960058	0.00953954	0.011484	0.0067522	0.709495	0.0346978	0.816212	0.00518748	0.0131189	0.989108	0.0107077	0.0166242	0.310033	0.00567043	0.182887	0.403157	0.0064506	0.0150508	0.00885447	0.00674036	0.0592358	0.000556189	0.0620356	0.00774112	0.0633888	0.0188227
-100	0.0112957	1	0.0046643	0.00722937	0.00309431	0.417141	0.580893	0.00247327	0.00138485	0.862091	0.141053	0.376512	0.0114371	0.0243503	0.00557195	0.0971081	0.0588291	0.18388	0.0140735	0.0440846	0.0139199	0.095602	0.00261806	0.0155027	0.00779947	0.00733002	0.00587726	0.873642	0.0504954	0.764866	0.00427821	0.0138032	1	0.0121394	0.0150748	0.649385	0.00591107	0.134546	0.527245	0.00512812	0.013038	0.00648029	0.00795549	0.0645931	0.00141534	0.0496109	0.00846446	0.0632791	0.015964
-98	0.0123745	0.984322	0.00463732	0.00747191	0.00281442	0.361564	0.458605	0.00288851	0.00187251	0.860069	0.174506	0.441733	0.0282238	0.0351666	0.00334751	0.129334	0.0691884	0.141384	0.0136023	0.0453237	0.0121473	0.0526047	0.00295876	0.0207043	0.00690232	0.00501685	0.00503278	0.952183	0.0841301	0.659679	0.00267876	0.0141921	0.96386	0.0144666	0.0172013	0.920936	0.00534541	0.110466	0.602077	0.00416612	0.0196552	0.00489064	0.00743111	0.0580502	0.000989123	0.0339503	0.00884611	0.0546097	0.0163023
-96	0.015321	0.892597	0.0043825	0.00743188	0.00266781	0.269596	0.404891	0.00286309	0.00223519	0.859728	0.262855	0.401394	0.0448477	0.0503004	0.00441515	0.164911	0.0831307	0.114039	0.0111067	0.0431856	0.00983138	0.0299826	0.00311094	0.018435	0.00733059	0.00300159	0.00689864	0.997916	0.144539	0.510662	0.00218496	0.014357	0.834522	0.0176589	0.0201594	1	0.00522719	0.0891281	0.658154	0.00523448	0.0270228	0.00479522	0.00705987	0.0542428	0.00127965	0.0230894	0.00944837	0.0446168	0.0180705
-94	0.018434	0.689751	0.00450923	0.00772583	0.00252396	0.158074	0.437808	0.00333495	0.00266181	0.850548	0.426716	0.254012	0.0528438	0.0626561	0.00466321	0.201799	0.108012	0.0908872	0.00985115	0.036714	0.00941983	0.0170287	0.00256014	0.0132221	0.00880835	0.0016369	0.0129662	1	0.252032	0.389908	0.00126294	0.0142779	0.640449	0.0217255	0.0199743	0.99666	0.00578237	0.0636177	0.68544	0.00757598	0.0384646	0.00410246	0.00687166	0.057539	0.0027125	0.0203832	0.00769657	0.0371441	0.0216534
-92	0.0232341	0.432649	0.00463688	0.00761698	0.00207164	0.0729684	0.535644	0.00338614	0.00241379	0.873381	0.647181	0.125575	0.051908	0.070571	0.00515488	0.228484	0.143722	0.0866623	0.0113488	0.0276696	0.0116391	0.0105148	0.00403733	0.0125498	0.00897678	0.00163171	0.0235651	0.970172	0.415266	0.318305	0.000560571	0.0133166	0.432381	0.024896	0.0180503	0.985451	0.00674344	0.0439864	0.628428	0.00848192	0.0479485	0.00346074	0.00790735	0.074765	0.003735	0.0189706	0.00496289	0.0259318	0.0241468
-90	0.027957	0.274745	0.00501469	0.00573903	0.00155334	0.022632	0.655203	0.00245919	0.00263813	0.932536	0.824926	0.0664782	0.0418971	0.0859648	0.00525601	0.243709	0.180483	0.108537	0.0108809	0.0163377	0.014228	0.00945969	0.00394648	0.0159286	0.008064	0.00260794	0.039172	0.944148	0.559296	0.276133	0.000307087	0.0119006	0.291272	0.0265444	0.0154845	0.986882	0.00665976	0.0338041	0.515809	0.0069549	0.0679707	0.00366568	0.0121403	0.0790865	0.0043364	0.0154657	0.00368812	0.0159623	0.0279122
-88	0.0331345	0.24062	0.00500042	0.00324922	0.00131689	0.0034359	0.759587	0.00128864	0.00197698	1	0.84443	0.0510267	0.0254964	0.0957172	0.00402801	0.24798	0.198699	0.139195	0.010114	0.00934869	0.0161665	0.00929564	0.00179623	0.0188737	0.00709186	0.0050333	0.0708304	0.925046	0.559837	0.240356	0.00105679	0.0106109	0.223935	0.0275049	0.0148433	0.925112	0.00641544	0.0316752	0.406968	0.00631645	0.098834	0.0046588	0.0140848	0.0883712	0.00611798	0.0104158	0.0024027	0.0114078	0.0306758
-86	0.0393088	0.258675	0.00501299	0.00422031	0.00145101	0.00141451	0.791701	0.00106181	0.00135354	0.981691	0.772372	0.0629362	0.0148762	0.106772	0.00297137	0.241301	0.197269	0.16928	0.00822708	0.00890664	0.0182642	0.00867665	0.000303447	0.0263035	0.00623843	0.0109437	0.130301	0.89719	0.441039	0.19571	0.000489397	0.00930162	0.166572	0.0267494	0.0152398	0.796036	0.00730356	0.0312682	0.31912	0.00633383	0.136364	0.00509942	0.0185576	0.0788541	0.00525713	0.00824604	0.00219498	0.0121818	0.0310649
-84	0.0490339	0.299648	0.00479799	0.00511681	0.00151034	0.0045887	0.746177	0.001304	0.00145116	0.801421	0.731893	0.0839581	0.0149634	0.135203	0.00269014	0.227206	0.188319	0.181115	0.00660853	0.0133379	0.0202114	0.00746826	2.35459e-05	0.0337242	0.00467237	0.0222487	0.238482	0.818577	0.311021	0.130309	0.00130724	0.00885785	0.113836	0.0262056	0.0156563	0.607518	0.00857306	0.0288069	0.226815	0.0057922	0.179464	0.00516852	0.0286143	0.073464	0.00392829	0.0107474	0.000498582	0.0166398	0.0307929
-82	0.0576999	0.317194	0.00486258	0.00632007	0.00167049	0.010161	0.67889	0.000555612	0.00119217	0.529727	0.708737	0.107162	0.0175988	0.177977	0.0030306	0.208438	0.184354	0.173098	0.00320039	0.0237889	0.0207866	0.00626299	8.34328e-05	0.0356565	0.0028652	0.0424536	0.415475	0.687053	0.211618	0.075007	0.00179919	0.0101928	0.0863402	0.0273669	0.0160891	0.507411	0.00849827	0.0249856	0.134772	0.00345927	0.223018	0.00510384	0.0382008	0.0772248	0.00377002	0.017018	0	0.022174	0.0324144
-80	0.0552079	0.273297	0.00494717	0.00691982	0.00136332	0.0149823	0.625857	6.16308e-05	0.000836596	0.301048	0.671384	0.13248	0.0183053	0.262179	0.00112112	0.186324	0.19547	0.144423	0.00183908	0.0353148	0.0222468	0.00592664	0.000128708	0.0308059	0.00245683	0.0838538	0.641075	0.586258	0.148962	0.0441138	0.00150712	0.0131956	0.0819576	0.0277029	0.0127968	0.510596	0.00710171	0.0235966	0.0731711	0.00371595	0.247722	0.00533005	0.0532994	0.0867222	0.0041465	0.0227104	0	0.0275443	0.0351683
-78	0.0476243	0.191285	0.00506052	0.00669122	0.000865086	0.0170908	0.576953	0.000236552	0.000669993	0.155395	0.611219	0.154977	0.02025	0.428581	7.37058e-05	0.160629	0.227497	0.106481	0.000790015	0.0456513	0.0238458	0.00606589	0.00106895	0.0198554	0.00262284	0.153677	0.861537	0.540966	0.105603	0.0254642	0.00156031	0.0169059	0.0984943	0.026679	0.0116191	0.429018	0.00695469	0.0234795	0.0415439	0.002099	0.259086	0.00635491	0.0740212	0.100812	0.00640453	0.0260595	0.000193887	0.0310642	0.0468564
-76	0.0400046	0.163818	0.00440791	0.00561609	0.000658211	0.0175522	0.526847	0.000441542	0.00121224	0.0704	0.496358	0.176656	0.0206453	0.598013	6.8366e-05	0.137508	0.273593	0.0887912	5.87282e-05	0.0547008	0.0247763	0.00535825	0.0030272	0.0111946	0.0027296	0.226567	0.992117	0.470404	0.067805	0.0113359	0.00152607	0.0202906	0.122159	0.0259174	0.0112162	0.265951	0.00669338	0.0239747	0.0348613	0.00348266	0.26391	0.00717925	0.10852	0.0976017	0.00524186	0.0314155	0.000421837	0.0319915	0.0745573
-74	0.0334259	0.216004	0.00418734	0.00450191	0.000732798	0.0174533	0.494911	0.000221721	0.0019357	0.0285865	0.329525	0.193923	0.0187702	0.715315	0.000433902	0.114724	0.327246	0.0819626	0.000983798	0.0603032	0.0265591	0.00434188	0.00618773	0.00650632	0.00273935	0.263689	0.949667	0.350201	0.0456298	0.0033006	0.00293969	0.02324	0.144531	0.0263251	0.0112015	0.1422	0.00635654	0.0242569	0.0387903	0.00368023	0.247497	0.00836165	0.168045	0.0870894	0.00450766	0.0372223	0.000567239	0.0320552	0.0937007
-72	0.0338194	0.310929	0.00379823	0.00459449	0.00127686	0.0169729	0.478097	3.02234e-05	0.00235113	0.014222	0.170457	0.198955	0.0185254	0.844203	0.000814809	0.0959278	0.415389	0.0753884	0.00169859	0.0665417	0.0276057	0.00362633	0.00755952	0.00519807	0.00271407	0.234875	0.745222	0.23765	0.0400158	0.00376911	0.00522524	0.0256202	0.166831	0.0282137	0.00932262	0.0797141	0.00521004	0.0261065	0.0397184	0.00313132	0.201581	0.008392	0.251479	0.0689626	0.00345691	0.0383647	0.000618704	0.0308497	0.105785
-70	0.0378633	0.400135	0.00358219	0.00480745	0.0017992	0.0162933	0.460531	0.00014286	0.00300265	0.012026	0.0650448	0.191661	0.0215034	0.995485	0.000522494	0.0925791	0.516799	0.0634412	0.00191822	0.070067	0.0271886	0.00526626	0.00790363	0.00370512	0.00245497	0.167135	0.492806	0.162028	0.0460674	0.0117524	0.00630621	0.0265042	0.18842	0.0296511	0.00847336	0.0441797	0.00459487	0.0289826	0.0375702	0.00429274	0.1445	0.00703903	0.322084	0.0601488	0.00225579	0.0363066	0.00063036	0.0310535	0.132351
-68	0.033287	0.444745	0.00317412	0.00424185	0.00236358	0.0153249	0.414484	0.000802758	0.00371012	0.0126071	0.0142552	0.173664	0.0231318	1	0.00103544	0.0944533	0.626346	0.0579991	0.00135698	0.0696547	0.0240079	0.00750409	0.00730423	0.00081391	0.00285133	0.102899	0.265696	0.112473	0.0626787	0.0261131	0.00762014	0.023232	0.222338	0.0300798	0.00986167	0.023311	0.00488388	0.0289762	0.0487729	0.00555034	0.0975718	0.00746861	0.339264	0.0484044	0.000361757	0.032215	0.00123736	0.0330576	0.115103
-66	0.0213112	0.425781	0.00305469	0.00293131	0.00244562	0.0140408	0.319911	0.00172417	0.0044453	0.0139247	0.0001612	0.151267	0.0221445	0.820202	0.00223795	0.108898	0.747147	0.0398314	0.00147122	0.070905	0.0188045	0.00846146	0.00432707	0.000748657	0.00352321	0.0589477	0.115995	0.0778308	0.0861006	0.0467142	0.00879688	0.019409	0.239112	0.0292704	0.0103716	0.0176702	0.00543051	0.0296654	0.051901	0.00566879	0.0707725	0.00917955	0.359295	0.0282673	0	0.0270711	0.00303285	0.0317809	0.0857995
-64	0.0129079	0.359896	0.00301511	0.00135843	0.00197484	0.0125781	0.196063	0.00318872	0.00494691	0.0155373	0.000523131	0.130269	0.0212512	0.583203	0.00315535	0.160609	0.809058	0.0140409	0.00286089	0.0754177	0.0146057	0.00875642	0.00484198	0.00113289	0.00419147	0.0327327	0.0447324	0.0547063	0.115777	0.0760138	0.00789422	0.0169021	0.195366	0.025852	0.0102808	0.0185269	0.0061818	0.0306819	0.0564282	0.00772414	0.0551684	0.0115578	0.429552	0.0263832	0.000868206	0.0237639	0.00412677	0.0296134	0.0730763
-62	0.00976449	0.31647	0.00353905	0.000482981	0.0013398	0.0107387	0.0920655	0.00482664	0.00509314	0.014889	0.00354705	0.117038	0.0200993	0.433314	0.00211854	0.197384	0.828789	0.00227537	0.00581892	0.0700591	0.0137191	0.00898552	0.00450643	0.00305114	0.00464181	0.0161412	0.0219996	0.042606	0.153874	0.112563	0.00628899	0.0187628	0.131544	0.0226844	0.0109127	0.0260339	0.00779557	0.0346451	0.0788903	0.0080432	0.0425272	0.0141239	0.514829	0.0277427	0.000939383	0.0223675	0.00404188	0.0290973	0.0621268
-60	0.00860322	0.272414	0.00427124	0.000961916	0.000486096	0.0100813	0.0347935	0.00611737	0.00548626	0.0128921	0.0102281	0.111634	0.0179912	0.384237	0.00152274	0.215537	0.797012	0.00141476	0.0099318	0.0532365	0.0151681	0.00839	0.0030428	0.00610782	0.00442976	0.00624558	0.0196719	0.0431694	0.209507	0.170231	0.00588978	0.0254433	0.0993815	0.020348	0.0129915	0.0314816	0.0107449	0.047948	0.10701	0.00471311	0.0319572	0.0152749	0.565013	0.0345316	0.000605929	0.0221697	0.00451417	0.0289195	0.0550758
-58	0.010618	0.233281	0.00476434	0.000802756	0.000102186	0.0123184	0.0132384	0.00750749	0.00544139	0.0110818	0.0198761	0.10351	0.0169177	0.327271	0.00246716	0.277592	0.703938	0.00518436	0.011467	0.0427706	0.0181139	0.00799923	0.00116571	0.00715652	0.00380472	0.00192787	0.0202357	0.0576998	0.274476	0.254656	0.00703504	0.0325711	0.0933744	0.017526	0.014324	0.0344897	0.0124626	0.0742676	0.124512	0.0039679	0.0261846	0.0184503	0.553367	0.0337729	0.0017584	0.0214397	0.00664581	0.0324048	0.0467782
-56	0.0160208	0.196553	0.0058538	0.000387666	0.000688896	0.0197034	0.00677247	0.00926138	0.00490715	0.00942497	0.0265348	0.0882121	0.0182954	0.24825	0.00223844	0.323951	0.588397	0.0102865	0.00866472	0.0415389	0.0219078	0.00841947	0.00272232	0.00716526	0.00303825	0.00159519	0.0203608	0.0804048	0.329696	0.342314	0.00694395	0.0335939	0.0926076	0.01502	0.0136872	0.0330041	0.0129596	0.12117	0.124554	0.00590937	0.0274912	0.021808	0.50995	0.023697	0.00271986	0.0185549	0.0124122	0.0446547	0.0386703
-54	0.0177785	0.148816	0.00700268	9.67127e-05	0.00201254	0.0315294	0.00637832	0.0107719	0.00423588	0.00825259	0.0282269	0.0621266	0.0189561	0.128732	0.00220033	0.382625	0.469871	0.0183861	0.00653975	0.0342529	0.0247557	0.0108221	0.00383957	0.0108573	0.00246276	0.00227453	0.0214838	0.121481	0.378609	0.367531	0.00600967	0.0298369	0.0828286	0.0134717	0.012094	0.0306039	0.0125924	0.185344	0.106565	0.00517273	0.0312348	0.0230129	0.441821	0.016553	0.00401081	0.0171121	0.0150175	0.0661544	0.0338308
-52	0.0144509	0.106034	0.00735559	8.71055e-05	0.00235563	0.0408344	0.00910805	0.0119835	0.00385476	0.00840037	0.0267808	0.039847	0.0191676	0.0848732	0.00221336	0.490693	0.374867	0.0313656	0.00539766	0.0154927	0.0254935	0.0135184	0.00480238	0.0134193	0.00210958	0.0043462	0.024599	0.198199	0.437352	0.28128	0.00997707	0.0298273	0.0651502	0.012845	0.0119751	0.0275982	0.0106941	0.252751	0.083851	0.00574791	0.0342071	0.0243184	0.358002	0.0153193	0.00404702	0.0167055	0.0140832	0.0892904	0.030668
-50	0.0118756	0.0861928	0.00719788	0.000168883	0.00252131	0.0424765	0.0117593	0.0122841	0.00381064	0.00924491	0.0247904	0.0235407	0.0206507	0.0760743	0.00359597	0.587927	0.303731	0.0398898	0.00285013	0.00205158	0.0257334	0.0153924	0.00864892	0.0160285	0.00164789	0.00907429	0.0275262	0.312657	0.482226	0.138797	0.0150471	0.0337263	0.0433277	0.0127277	0.0101162	0.0230894	0.00882699	0.30252	0.0618294	0.00674596	0.0345575	0.0240432	0.293745	0.0171961	0.00324044	0.0168221	0.0153	0.103177	0.028339
-48	0.0115623	0.0764712	0.00673428	0.000572416	0.00298304	0.0394721	0.0131307	0.0107884	0.00358745	0.00942871	0.0232538	0.0217135	0.0198709	0.0599656	0.00575593	0.664463	0.255021	0.0476974	0.00404812	0.00632645	0.0264088	0.0204731	0.0118161	0.0181784	0.00167227	0.0163616	0.027969	0.429625	0.498618	0.0476104	0.0191315	0.034141	0.0326255	0.0125952	0.00877209	0.0201993	0.0066559	0.344368	0.0447827	0.00694065	0.0326469	0.0199791	0.242022	0.0157421	0.00326924	0.0181726	0.0160105	0.110581	0.0286893
-46	0.0126423	0.0598965	0.00674109	0.000464262	0.00337703	0.034071	0.0145493	0.0081261	0.00325098	0.0092251	0.0223266	0.018096	0.0165636	0.0532561	0.00623797	0.728966	0.231551	0.0606645	0.00763406	0.0194149	0.0268495	0.0388525	0.0142067	0.0185734	0.00209642	0.0246737	0.0281131	0.481939	0.467342	0.0166866	0.0238781	0.028827	0.0318485	0.0129032	0.00761261	0.0182769	0.00484582	0.384925	0.0300914	0.00724426	0.0291813	0.013539	0.203581	0.021705	0.00208568	0.0187287	0.0153698	0.118169	0.0270196
-44	0.012468	0.0450001	0.0064104	0.000437449	0.00362585	0.0270354	0.0166042	0.00507061	0.00290391	0.00882681	0.0231632	0.0150676	0.0127163	0.0422014	0.00439492	0.79002	0.211255	0.056804	0.00916391	0.0170967	0.0271071	0.0946107	0.0157284	0.0176389	0.00237601	0.0320639	0.0302226	0.430822	0.381767	0.00821754	0.0302224	0.0225768	0.0321083	0.0132409	0.00705978	0.0206686	0.00349805	0.429997	0.0212937	0.00635473	0.0246355	0.0135808	0.173354	0.0306791	0.000484962	0.0170268	0.0162734	0.123598	0.025517
-42	0.0104498	0.0337112	0.00549771	0.000343706	0.00417751	0.0212784	0.018773	0.00282723	0.00226897	0.009329	0.0234307	0.0191488	0.00946554	0.0498492	0.0025081	0.859551	0.182648	0.0410143	0.0109754	0.016488	0.0268165	0.227957	0.0133772	0.0132203	0.00261912	0.0369493	0.0304094	0.300581	0.286278	0.00717158	0.0615207	0.0188376	0.0330187	0.0129614	0.00723173	0.0227393	0.00174854	0.508159	0.0208131	0.00661902	0.0240742	0.018105	0.155049	0.0335856	0.000825231	0.0158903	0.0159768	0.126858	0.0240967
-40	0.0089589	0.0261316	0.00604932	0.000502865	0.00313539	0.0172865	0.0196388	0.00205874	0.00154541	0.0110767	0.023996	0.0227842	0.00747294	0.0498376	0.00250616	0.94805	0.17205	0.0443002	0.0102203	0.0145309	0.0253979	0.474566	0.0108983	0.00850964	0.00307554	0.0394584	0.0266645	0.161039	0.20706	0.00842779	0.102904	0.0184814	0.0335245	0.0118402	0.00639058	0.0202705	0.00334181	0.628382	0.0246244	0.00662158	0.0272365	0.0249407	0.143791	0.0295011	0	0.0158528	0.0180657	0.13843	0.0253838
-38	0.00871953	0.0220849	0.00620927	0.00104602	0.00191731	0.0136883	0.0171861	0.00214879	0.001325	0.0117803	0.0251633	0.0231636	0.00457529	0.0454126	0.00292032	1	0.165534	0.0531588	0.0097341	0.0214046	0.0239582	0.775759	0.00993721	0.00686347	0.00419926	0.039642	0.0229003	0.0671609	0.136798	0.0108202	0.0745604	0.0182518	0.032525	0.0105897	0.0089432	0.0164822	0.0152282	0.779707	0.0261649	0.00395405	0.0279166	0.0506499	0.13202	0.0297048	0.00022552	0.0147125	0.0172386	0.161145	0.0255948
-36	0.00918263	0.0217638	0.00551876	0.00142091	0.00182921	0.00968911	0.0137857	0.00247205	0.00154713	0.0109625	0.0276485	0.0223745	0.00402957	0.0464685	0.00377081	0.989531	0.155132	0.0533913	0.00804576	0.0291591	0.0232871	0.945415	0.0101515	0.00709272	0.00565712	0.0378183	0.0206483	0.031505	0.0756477	0.0122231	0.0502168	0.0171831	0.0322829	0.00928497	0.0107493	0.0138367	0.0372934	0.924683	0.0234372	0.0029645	0.0283347	0.133868	0.134877	0.0270501	0.000287147	0.0163251	0.018433	0.202089	0.0268769
-34	0.0127687	0.0232281	0.00611623	0.00170409	0.00196564	0.00610878	0.0117571	0.00324328	0.00208258	0.00935963	0.0317671	0.0239935	0.0044584	0.0428659	0.00425576	0.912101	0.158608	0.0606621	0.00838053	0.0271317	0.0220996	0.870867	0.010996	0.0066109	0.00635273	0.0341408	0.0199501	0.0229049	0.0384676	0.0131516	0.0372675	0.0178173	0.0346676	0.00775042	0.012386	0.0115594	0.0728021	1	0.0237458	0.00169135	0.0319601	0.298688	0.171246	0.0263187	0.000146384	0.0176296	0.0211975	0.287115	0.0283736
-32	0.0235736	0.0289983	0.0101116	0.00210416	0.001395	0.00502715	0.0111766	0.00403037	0.0021753	0.0073542	0.0384052	0.0245114	0.00539482	0.0437204	0.00414937	0.824574	0.147201	0.0629547	0.00960669	0.0256273	0.0204147	0.640037	0.0110972	0.00632367	0.00660247	0.0302288	0.0191247	0.0182984	0.0253237	0.0144839	0.0188312	0.020568	0.0394229	0.00691264	0.0141682	0.00986111	0.1282	0.970542	0.0293212	0.000794222	0.0369787	0.444831	0.241686	0.0269633	0.00126612	0.015991	0.0258098	0.421637	0.0276876
-30	0.0493066	0.0390321	0.0185314	0.00257482	0.00200803	0.00885508	0.0109605	0.00444274	0.0020302	0.00587713	0.0480967	0.0228206	0.00555521	0.0427056	0.00364079	0.710846	0.119123	0.0584313	0.0116641	0.0274388	0.0191656	0.418541	0.0098805	0.00721915	0.00712518	0.0260954	0.0183022	0.0155779	0.0431109	0.0155645	0.00937674	0.0235367	0.0416544	0.00670627	0.0117647	0.00928878	0.16806	0.835771	0.0355703	0.00178313	0.0403751	0.518403	0.32371	0.0236581	0.0011084	0.017702	0.0284862	0.573437	0.0260205
-28	0.0984241	0.0482914	0.0283051	0.00265867	0.00247823	0.0229769	0.0102909	0.00487126	0.00194688	0.00373669	0.0557381	0.0200551	0.00464626	0.0420499	0.00252161	0.549697	0.0970349	0.063929	0.0169685	0.0279586	0.0179499	0.247145	0.0082341	0.00756726	0.0084992	0.0237707	0.0192062	0.0148622	0.0853271	0.0157258	0.00772183	0.0254332	0.0386618	0.00539681	0.0112359	0.0085736	0.150701	0.626881	0.0413436	0.00257287	0.0378344	0.568845	0.409721	0.0155456	0.00104792	0.0156584	0.031429	0.674285	0.0242827
-26	0.179323	0.0572474	0.0362968	0.00202771	0.00233741	0.0509465	0.00901439	0.00585841	0.0018087	0.00210442	0.0560301	0.019732	0.00531974	0.0372618	0.00160179	0.389185	0.0807604	0.0660406	0.0223378	0.0218601	0.0171488	0.131533	0.00800705	0.00781225	0.0101029	0.0237503	0.02071	0.0151341	0.150502	0.0156923	0.0122815	0.0254715	0.0349732	0.00428962	0.0115431	0.00846908	0.102163	0.460089	0.0462219	0.00325825	0.030229	0.610195	0.484104	0.00990502	0.00195228	0.0159888	0.0303905	0.655276	0.0195149
-24	0.289836	0.0625715	0.0399499	0.00132242	0.00153631	0.0943887	0.00962141	0.00718868	0.00169706	0.00274568	0.0486467	0.0220195	0.00748139	0.0325386	0.00146789	0.267756	0.0629797	0.0671728	0.0313232	0.0110303	0.0174299	0.0538556	0.00796828	0.0075524	0.0120905	0.0248754	0.0191485	0.0157806	0.255919	0.0140753	0.0202313	0.02489	0.0332563	0.00380697	0.00954319	0.00966954	0.0592863	0.321096	0.0480757	0.0052883	0.0219926	0.633401	0.551545	0.00701657	0.00305222	0.0175829	0.0272454	0.556383	0.0145796
-22	0.39527	0.0620474	0.0410282	0.00118739	0.000781969	0.149173	0.0103978	0.0078602	0.0014463	0.00503383	0.0357862	0.0266905	0.00893311	0.0285251	0.00162533	0.190278	0.0458613	0.091448	0.0430758	0.0109256	0.0178665	0.0146983	0.0096567	0.00713438	0.0152727	0.0278164	0.0169969	0.0165585	0.38003	0.0114135	0.0393301	0.0232937	0.0325695	0.0034226	0.00898791	0.010816	0.0301131	0.199184	0.0447403	0.00617366	0.0168073	0.623756	0.624022	0.0024883	0.00261755	0.0163288	0.0219691	0.465832	0.0145614
-20	0.484132	0.0501794	0.0417178	0.00147832	0.000527698	0.211461	0.0112561	0.00759688	0.000911313	0.00728401	0.0207367	0.0315269	0.00853389	0.0193506	0.00236263	0.137486	0.0298558	0.122824	0.0583154	0.0115785	0.0183291	0.00393133	0.0109036	0.00451641	0.0196333	0.0320229	0.0160642	0.017141	0.523781	0.00876782	0.0903874	0.0217884	0.0316584	0.00351666	0.00989903	0.0115474	0.0131862	0.1331	0.0390683	0.0051085	0.0140495	0.603208	0.695695	0	0.00199978	0.0173268	0.0184009	0.41127	0.0241989
-18	0.582656	0.0359261	0.0389872	0.0020668	0.000700774	0.278824	0.011785	0.00720962	0.000534798	0.0078888	0.0100311	0.035941	0.00723167	0.0127234	0.00345301	0.0801795	0.0213409	0.138387	0.0782808	0.00387097	0.0183915	0.00364601	0.0113118	0.00106939	0.0242758	0.0345853	0.0149854	0.0188685	0.696585	0.00779551	0.184572	0.0218634	0.0287538	0.00380972	0.0100855	0.0108371	0.00402254	0.0873448	0.0327485	0.00472577	0.0112445	0.600164	0.747002	0.00349115	0.00109651	0.0193202	0.0162008	0.381436	0.045079
-16	0.65881	0.0271346	0.0336802	0.00258626	0.00087481	0.33268	0.0117205	0.00666173	0.000552745	0.00680136	0.00477782	0.0411574	0.00578839	0.00974755	0.00446911	0.0294472	0.0250823	0.137013	0.105639	0	0.0177898	0.00922512	0.0114869	7.69048e-05	0.028365	0.0337666	0.0142471	0.0229282	0.809393	0.00707728	0.315541	0.0218482	0.0260741	0.00401512	0.0101024	0.0114757	0	0.0608602	0.0272766	0.00479728	0.00932258	0.616148	0.796738	0.00244622	0.000709934	0.0206538	0.0136723	0.364656	0.0915721
-14	0.686373	0.0220075	0.0304435	0.00282746	0.000724559	0.366458	0.0115378	0.00642116	0.000923122	0.00505942	0.00382943	0.0460609	0.00409834	0.0126164	0.00597025	0.00785006	0.0288457	0.138587	0.137836	0.000511384	0.016562	0.0183082	0.0107266	6.23395e-05	0.0332333	0.0317744	0.0136685	0.0271326	0.81857	0.00625343	0.435848	0.0207708	0.0253662	0.00462247	0.0107648	0.0118399	0	0.057872	0.0265323	0.00405848	0.00759445	0.669864	0.844888	0.00839712	0.00104792	0.0213088	0.00983934	0.359134	0.19999
-12	0.698302	0.0159917	0.0283988	0.00311262	0.000822174	0.385613	0.0105468	0.00638134	0.00123118	0.00443154	0.00530095	0.0496395	0.00365738	0.0152164	0.00699267	0.00484079	0.0331779	0.139268	0.172805	0.000378303	0.0151132	0.0281359	0.0111848	0.000979663	0.037879	0.0308614	0.0135968	0.0299728	0.784639	0.00749716	0.39611	0.0222876	0.0246365	0.00427378	0.00918068	0.0128572	0.000199467	0.0728144	0.0265888	0.003577	0.00706314	0.775911	0.902232	0.0223884	0.00232647	0.0210107	0.00717447	0.320206	0.392256
-10	0.68481	0.0106683	0.0276301	0.00316919	0.00136609	0.399366	0.00855574	0.00558481	0.00130749	0.00611727	0.00677995	0.0523778	0.00431529	0.0105929	0.00671621	0.00470098	0.0368472	0.137797	0.218688	0.00136338	0.0132302	0.0354378	0.0113192	0.00460176	0.0443716	0.0303115	0.0130112	0.0307378	0.759255	0.00833539	0.283752	0.0230988	0.0214706	0.00362678	0.00885401	0.0133388	0.0122451	0.11108	0.0270646	0.00448486	0.00709222	0.914347	0.972605	0.0353124	0.0036389	0.0205688	0.00614388	0.232704	0.548864
-8	0.617217	0.00893824	0.0299944	0.00309079	0.000556549	0.397696	0.00667862	0.00495701	0.00131821	0.00697171	0.00755362	0.0639483	0.00315596	0.00444212	0.00551515	0.00550208	0.0347586	0.133148	0.267206	0.00743158	0.0113602	0.0387528	0.0114816	0.0125043	0.058642	0.0277243	0.012964	0.0298498	0.761403	0.00711177	0.167085	0.0208502	0.0187224	0.00321504	0.00920089	0.0156013	0.0609133	0.142533	0.0242616	0.00491253	0.00690106	1	1	0.0498868	0.00492199	0.0234224	0.00562827	0.143103	0.625594
-6	0.524405	0.00809492	0.0347814	0.00315947	0.000326907	0.375609	0.00490454	0.00520425	0.00142003	0.00750434	0.00893373	0.0920844	0.00174384	0.00253627	0.00582527	0.0107634	0.0297824	0.135519	0.319528	0.0107056	0.00990175	0.0379849	0.0127862	0.0148001	0.0882705	0.0242317	0.012989	0.0274949	0.805357	0.0079144	0.112852	0.0188146	0.0180987	0.00297847	0.0101312	0.0165686	0.145675	0.151171	0.0239601	0.00512588	0.00864543	0.952578	0.918368	0.059744	0.00510508	0.0246935	0.00373639	0.0836736	0.647344
-4	0.4453	0.00788431	0.0402637	0.00322712	0.000505718	0.339905	0.00443352	0.00547479	0.00150516	0.00673334	0.0103328	0.139252	0.00192141	0.00276398	0.00763118	0.016814	0.0289022	0.130226	0.395173	0.00973723	0.00934623	0.0352261	0.0134914	0.0157562	0.142243	0.0224085	0.0127999	0.022487	0.884681	0.008483	0.088434	0.018672	0.0173279	0.00308412	0.0104875	0.0143283	0.204753	0.157383	0.0219626	0.00475612	0.00999218	0.831605	0.754214	0.0610361	0.00480893	0.023461	0.00359295	0.0557862	0.6028
-2	0.363219	0.00856873	0.0446169	0.003056	0.00119482	0.290363	0.00410627	0.00536191	0.00164724	0.00494443	0.00951861	0.176746	0.00263772	0.000878548	0.00955465	0.0205075	0.0318676	0.117111	0.484893	0.0106758	0.00807785	0.0297363	0.0146938	0.0187188	0.244157	0.0275903	0.0108974	0.0171249	0.940442	0.0100342	0.0643793	0.0179512	0.0145831	0.00295316	0.00859026	0.014175	0.209089	0.144996	0.0246314	0.00436233	0.00908856	0.729855	0.571457	0.0607439	0.00527409	0.0217951	0.00398312	0.0444629	0.470661
0	0.237396	0.00897267	0.0467291	0.00267838	0.00177588	0.230806	0.00414403	0.00486067	0.00236802	0.00557558	0.00647389	0.19638	0.00293872	0	0.0111651	0.0214995	0.0360508	0.100536	0.578433	0.00791039	0.00715645	0.0214694	0.0137793	0.0227219	0.444906	0.0443697	0.0143993	0.0111536	0.966849	0.0113731	0.0540176	0.0154353	0.0131339	0.00296775	0.00780898	0.015317	0.193388	0.131139	0.021223	0.00456495	0.00753558	0.692043	0.404441	0.0523511	0.00547136	0.0201083	0.00580118	0.0370268	0.295598
2	0.0952185	0.00939838	0.0441258	0.00214049	0.00257162	0.163534	0.00424607	0.00492055	0.00174105	0.00801349	0.00429142	0.247633	0.00405734	0.0010017	0.0133538	0.0218739	0.0383711	0.0416082	0.684967	0.00987729	0.00704612	0.0143112	0.0133443	0.0344103	0.725768	0.0729116	0.0399153	0.00775298	1	0.0129051	0.0524955	0.013908	0.0150704	0.0035613	0.0092035	0.0168475	0.17689	0.184853	0.0189214	0.00460043	0.00669048	0.72317	0.270925	0.0461023	0.00531533	0.0145155	0.00972369	0.0361827	0.164394
4	0.0229382	0.00994303	0.0354729	0.00218069	0.00310537	0.0996432	0.00458869	0.00492959	0.00158766	0.0102127	0.00272029	0.318173	0.0047342	0.00372758	0.015427	0.0216817	0.0359115	0.0181031	0.799609	0.0152298	0.00734734	0.00884001	0.0127735	0.0505842	0.944637	0.12514	0.0866761	0.00739538	0.968707	0.01288	0.0577131	0.0147167	0.016315	0.00334581	0.00813987	0.0161243	0.160969	0.266415	0.0173798	0.00527108	0.00673187	0.769344	0.174516	0.0376083	0.00471502	0.00423937	0.0212324	0.035614	0.0904386
6	0.00525322	0.0105919	0.0265902	0.00281425	0.00322182	0.0489922	0.00488715	0.00450378	0.00212009	0.0122748	0.00137926	0.432992	0.00527661	0.00676805	0.0148617	0.0203538	0.0357293	0.0293404	0.893419	0.0130573	0.00921537	0.00580125	0.013802	0.0609267	1	0.226113	0.16593	0.010302	0.849356	0.0134743	0.059232	0.0166893	0.015913	0.0026477	0.00718334	0.0149005	0.143489	0.279808	0.0190566	0.00514366	0.00775729	0.737104	0.113488	0.0276623	0.00340025	0	0.0592049	0.0344172	0.0547387
8	0.000798263	0.00977823	0.0241629	0.00282857	0.00330916	0.0171072	0.00512102	0.00418538	0.00175972	0.013629	0.000453577	0.553748	0.00628842	0.00351023	0.0139173	0.018276	0.0330227	0.0463517	0.967595	0.00893269	0.0113212	0.00524593	0.0169365	0.0578537	0.953971	0.371662	0.24506	0.0228944	0.76166	0.0118105	0.0541802	0.0184412	0.0168658	0.00248323	0.0075875	0.0142649	0.127773	0.252972	0.0180424	0.00526731	0.00771761	0.592948	0.0807079	0.0178854	0.00243341	0.000179041	0.0858675	0.0356407	0.0374968
10	0.00355492	0.00853449	0.0267561	0.00250277	0.00372481	0.00248195	0.00446016	0.00468811	0.00188737	0.0127579	0.000119969	0.622775	0.00684178	0.000527982	0.0137177	0.0159881	0.0344311	0.0696392	1	0.00664426	0.0112646	0.00758018	0.0193088	0.0438439	0.875719	0.507739	0.318881	0.053473	0.771614	0.00961398	0.042405	0.0203664	0.017247	0.00295054	0.00983863	0.015494	0.109671	0.226575	0.0153061	0.00324096	0.00773769	0.450301	0.0613597	0.0202922	0.002139	0.00587742	0.074013	0.0374154	0.0315998
12	0.00830151	0.00796515	0.0314324	0.00266589	0.00440573	0.000127881	0.00484852	0.0055692	0.00231483	0.00999722	0.000144894	0.654388	0.00704131	0.00263839	0.0129285	0.014277	0.0383151	0.0909505	0.956928	0.00199714	0.0105249	0.0118338	0.0217579	0.0348723	0.759794	0.58606	0.340578	0.100586	0.812632	0.00581308	0.0378072	0.0231765	0.019932	0.00323169	0.00980211	0.0168233	0.0958662	0.200017	0.0202512	0.00253107	0.00789258	0.389419	0.0486303	0.0232883	0.00374371	0.0171221	0.0498285	0.039419	0.0323552
14	0.012615	0.00756287	0.0326494	0.00332855	0.00468393	0.000218169	0.00501132	0.00575727	0.00224049	0.00699296	0.00156486	0.665171	0.00700319	0.0106301	0.0108291	0.012921	0.0376275	0.101584	0.822564	0.00996523	0.00990687	0.0164784	0.0229081	0.0338206	0.645981	0.652308	0.31839	0.193606	0.831073	0.00288066	0.0387273	0.0264378	0.0222486	0.00335603	0.00734603	0.0173142	0.0914726	0.172182	0.0202712	0.0027642	0.00825417	0.413707	0.0396965	0.0177676	0.00600462	0.037422	0.0372918	0.0436493	0.0366484
16	0.0160625	0.00706036	0.0294466	0.00378466	0.00481654	0.00298876	0.00518222	0.00623761	0.0020235	0.00503659	0.0035659	0.621442	0.00605589	0.0154084	0.00904761	0.0107128	0.0365561	0.10655	0.6024	0.0234422	0.00915146	0.0220218	0.0216045	0.0369871	0.568009	0.75608	0.338259	0.349135	0.828309	0.00284967	0.0314509	0.0307416	0.0206324	0.0028466	0.0059019	0.0174591	0.0949551	0.153065	0.0135831	0.00212727	0.00858862	0.506857	0.0335143	0.017958	0.0084918	0.0686031	0.0313772	0.0465924	0.0367565
18	0.0199575	0.00658046	0.0251474	0.00383456	0.00395934	0.00576685	0.00517262	0.00772728	0.00270979	0.00362721	0.00550463	0.502833	0.00591615	0.0187056	0.00875764	0.00810751	0.0355869	0.108156	0.364165	0.0316109	0.00883683	0.0271898	0.0195087	0.0415149	0.534814	0.851686	0.444593	0.454969	0.822037	0.00400371	0.0311046	0.0349328	0.0188872	0.00186609	0.00619964	0.0185715	0.0959714	0.150437	0.010801	0.00305451	0.007979	0.617233	0.028636	0.0248295	0.0111222	0.0761794	0.0234145	0.0513931	0.0357121
20	0.0217231	0.00645011	0.0193199	0.00373799	0.00268807	0.00776346	0.00546479	0.00921411	0.00313846	0.00268881	0.0080494	0.316485	0.0067614	0.0183474	0.00768774	0.00661947	0.0373666	0.109499	0.174651	0.0321762	0.00857974	0.0289106	0.0206614	0.0441734	0.570609	0.888659	0.604629	0.476085	0.809347	0.00691879	0.0334675	0.0406197	0.0186732	0.00192919	0.00558878	0.0172491	0.0865593	0.153288	0.0125816	0.00353231	0.00832599	0.707569	0.0239316	0.0400589	0.0126651	0.0798745	0.0152141	0.0493798	0.0364805
22	0.0214487	0.00646839	0.0130059	0.00347968	0.00170633	0.0084437	0.00636461	0.00978197	0.00296183	0.00214719	0.0112522	0.160047	0.00872432	0.0165845	0.00577737	0.00499242	0.042838	0.106239	0.0700958	0.0259284	0.00857974	0.0280046	0.0222504	0.0463987	0.65811	0.831661	0.768646	0.471633	0.760566	0.00924069	0.0337285	0.0467576	0.0175279	0.00236592	0.00454651	0.0154897	0.0815144	0.158544	0.0112504	0.00416932	0.00854223	0.758455	0.0211465	0.0800435	0.0128826	0.0939765	0.0127624	0.0415836	0.0338913
24	0.0197893	0.0066799	0.00931426	0.00356285	0.000960722	0.00798536	0.00644973	0.00950803	0.00274547	0.00163299	0.0137675	0.0888227	0.0102636	0.0176447	0.00413165	0.00324153	0.0496979	0.0935426	0.0358613	0.0279586	0.00859982	0.0279512	0.023433	0.0496293	0.744416	0.724639	0.903881	0.456563	0.661074	0.00838537	0.0611203	0.0462564	0.0154471	0.00209048	0.00331598	0.0134134	0.082871	0.165939	0.00297843	0.00559311	0.00750179	0.781094	0.021258	0.128117	0.0119683	0.110015	0.0136384	0.0313811	0.0282567
26	0.0176144	0.00715398	0.00818598	0.00350509	0.000798971	0.0080772	0.00636794	0.00923692	0.00235649	0.00110574	0.0145121	0.0632173	0.0102775	0.0211912	0.00305357	0.00217632	0.0550253	0.0759308	0.0777104	0.0416678	0.00803873	0.0277569	0.0243548	0.049331	0.793312	0.660344	0.93802	0.437387	0.521509	0.00833988	0.091744	0.0393922	0.0150877	0.00256864	0.00521847	0.0131761	0.0823058	0.156275	0	0.00503594	0.00853475	0.816351	0.0200437	0.16059	0.011048	0.1174	0.013206	0.0285019	0.0225846
28	0.0146429	0.00755769	0.00620022	0.00282394	0.0010416	0.00859576	0.00606779	0.00890253	0.00203129	0.00075723	0.0135928	0.0456605	0.00945687	0.0264226	0.00330285	0.00268195	0.0542276	0.0612898	0.188846	0.05345	0.00816248	0.0257035	0.0248892	0.0438127	0.781151	0.584845	0.928279	0.38803	0.343195	0.00997245	0.135468	0.0317749	0.0168743	0.00257504	0.00696255	0.014388	0.0716756	0.129565	0	0.00399313	0.0098433	0.867285	0.0186826	0.187491	0.0110622	0.107513	0.0165924	0.0337559	0.0189935
30	0.0123801	0.00772997	0.00446503	0.00296118	0.00111598	0.00851146	0.00586162	0.00787899	0.00216963	0.000500294	0.011828	0.0347106	0.0090932	0.0301483	0.00421361	0.00250057	0.0540183	0.0470455	0.350812	0.0574788	0.00958254	0.0221535	0.0236725	0.0372371	0.719633	0.434386	0.938548	0.320697	0.187854	0.0105421	0.193991	0.0267919	0.0225433	0.00219186	0.00361502	0.0153015	0.0606193	0.100695	0.00116999	0.00333978	0.0103602	0.874067	0.0174171	0.221284	0.0117008	0.0861476	0.0209403	0.0462895	0.017794
32	0.012192	0.00771813	0.00534674	0.00308872	0.000714894	0.00737594	0.00563298	0.00677091	0.00170332	0.000270449	0.0105411	0.0257648	0.00976602	0.031685	0.00400754	0.00204573	0.0520668	0.0372789	0.547859	0.0668651	0.0107771	0.0183629	0.0206419	0.0322694	0.642013	0.288008	0.937906	0.271634	0.0967019	0.00826943	0.232185	0.0253205	0.0333683	0.00181061	0.00376515	0.0169459	0.0567769	0.0688199	0.00397335	0.00216203	0.0100186	0.786338	0.0145421	0.241767	0.0128486	0.0563074	0.0209119	0.0627434	0.0168469
34	0.0123207	0.00739704	0.00666088	0.00268854	0.000714894	0.00627077	0.00643163	0.00584667	0.00094621	0.000301475	0.00957105	0.0199303	0.0111474	0.0338119	0.00311555	0.00137907	0.0543879	0.0390029	0.711023	0.0845304	0.0109634	0.0148545	0.0180319	0.0299145	0.527361	0.194362	0.941465	0.235654	0.0550022	0.00757886	0.257008	0.0222194	0.0445936	0.00128082	0.00337256	0.0183135	0.0503913	0.0466195	0.00842274	0.00250792	0.0102253	0.603107	0.00981673	0.251424	0.0144681	0.0333294	0.0189474	0.0880457	0.0156475
36	0.0124446	0.00657589	0.00771781	0.00262848	0.00145564	0.00589666	0.00763343	0.00473875	0.000744866	0.000490717	0.00895174	0.0180415	0.0117375	0.0384436	0.00264888	0.00166112	0.0579264	0.0513326	0.764184	0.10087	0.010285	0.0114601	0.0167805	0.0301828	0.352918	0.122342	0.946099	0.217292	0.033657	0.00887768	0.266431	0.0190111	0.0533656	0.000779081	0.0027568	0.0188357	0.0433892	0.0295953	0.0141365	0.00382471	0.00998441	0.403459	0.00834825	0.25512	0.0156753	0.0139533	0.0178751	0.149069	0.0137935
38	0.0121951	0.0063839	0.0088404	0.00296028	0.00222227	0.00679863	0.00821347	0.00365176	0.000945929	0.00100393	0.00908688	0.0194353	0.0118746	0.0384732	0.00239864	0.00218327	0.0617603	0.0672612	0.71097	0.113716	0.00950521	0.00849526	0.0167981	0.0320652	0.191461	0.0618969	0.952697	0.203609	0.0213591	0.010458	0.248488	0.019191	0.0587882	0.000810321	0.00274692	0.0182439	0.0384499	0.00998629	0.0179724	0.0042398	0.0100629	0.258323	0.0105671	0.250217	0.0164077	0.00340149	0.0179773	0.26402	0.0119273
40	0.0128614	0.00712803	0.00936218	0.00278697	0.00244871	0.00831916	0.00968672	0.00284259	0.00107938	0.00179271	0.00978416	0.0227345	0.0117622	0.0367423	0.00237671	0.00222439	0.0660285	0.0821599	0.516488	0.115723	0.00797065	0.00605893	0.0175489	0.036078	0.10717	0.0299929	0.936435	0.182291	0.0137492	0.0141817	0.210317	0.0185952	0.0579453	0.00115205	0.00188732	0.0161923	0.0353641	0.00138061	0.0204649	0.00412535	0.0106382	0.171805	0.0143351	0.236373	0.0157527	0.00107415	0.0186902	0.407016	0.0112764
42	0.0137473	0.00841722	0.00758025	0.00281425	0.00228535	0.0097085	0.0121624	0.0026036	0.000891403	0.00224834	0.00993779	0.026904	0.0114822	0.031182	0.00320843	0.00151234	0.07373	0.0872396	0.311903	0.109238	0.00619958	0.00438263	0.0176158	0.0418237	0.0783173	0.0193408	0.854399	0.174944	0.00901383	0.0184527	0.179881	0.0195629	0.0547424	0.00195025	0.00171055	0.0159174	0.0344134	0.00459841	0.0209283	0.00363835	0.011098	0.112041	0.0152199	0.216099	0.0145703	0.000150425	0.0202371	0.580825	0.0120045
44	0.0138706	0.00991563	0.00427828	0.00271905	0.00262338	0.0113222	0.0127837	0.00233162	0.000618956	0.00260773	0.00982851	0.0291995	0.0131305	0.0262836	0.00394055	0.00191363	0.0746929	0.0689292	0.164614	0.108988	0.00550247	0.00341552	0.016217	0.0450887	0.0659332	0.0328861	0.768341	0.156764	0.00764864	0.0190139	0.162466	0.0211441	0.0523806	0.00258266	0.00145821	0.0163871	0.0329079	0.0111593	0.0193427	0.00245747	0.0102508	0.0655835	0.0131666	0.202702	0.0133689	0.0010348	0.019229	0.748466	0.0116909
46	0.0164772	0.0111955	0.00273264	0.00311044	0.00299862	0.0124002	0.0108603	0.00162374	0.00061475	0.00280209	0.0101543	0.0307647	0.0135384	0.026643	0.00515018	0.00398793	0.0753796	0.0603159	0.0853753	0.112872	0.00575791	0.00343182	0.0159522	0.0455684	0.0580924	0.0591872	0.730018	0.129941	0.00973427	0.0204618	0.146583	0.0213057	0.0489695	0.00245008	0.0015082	0.0155282	0.0303578	0.0181976	0.0191262	0.00288145	0.00890135	0.0358138	0.0110376	0.18866	0.0119638	0.00197999	0.0143637	0.887652	0.0113463
48	0.0170632	0.0129355	0.00251543	0.00343807	0.00245517	0.0122764	0.00946085	0.00106417	0.000862239	0.00237356	0.0109518	0.0316371	0.0129964	0.0291497	0.00573951	0.00611807	0.0833026	0.053627	0.0591646	0.0970847	0.00584305	0.00592197	0.0181096	0.0420273	0.0506269	0.0564162	0.745668	0.114148	0.012437	0.0201961	0.135811	0.020915	0.0462688	0.00278541	0.00229546	0.0155185	0.0288206	0.0198599	0.0159154	0.00294856	0.00780486	0.0210927	0.00857004	0.163616	0.0123506	0.00474778	0.0100652	0.907457	0.0110926
50	0.0159159	0.0147067	0.00368848	0.00370981	0.0020751	0.0119089	0.00951167	0.00101473	0.00119454	0.00158583	0.0126857	0.0348474	0.0126974	0.0327895	0.00520067	0.00745049	0.0920392	0.0515475	0.0663486	0.0738165	0.00565872	0.00969466	0.0204794	0.0348726	0.0419808	0.0411277	0.820478	0.0967658	0.0148569	0.0223641	0.106334	0.0217722	0.0439106	0.00351794	0.00241764	0.0155755	0.0266153	0.0202119	0.0140737	0.00300238	0.008194	0.016271	0.00782279	0.144877	0.0133823	0.0112304	0.0110756	0.83232	0.00982041
52	0.0133488	0.0151689	0.00520976	0.00414094	0.00238402	0.0115398	0.00960409	0.000993165	0.00190756	0.00199009	0.0148833	0.0393754	0.0118823	0.0397212	0.00518214	0.00917217	0.0955652	0.0601166	0.0708743	0.060609	0.00636641	0.0126037	0.0224517	0.0336639	0.031453	0.0396554	0.889269	0.0678316	0.0166054	0.0217355	0.0741335	0.0230474	0.0382877	0.00436269	0.00334263	0.0158673	0.0254898	0.0204262	0.0115983	0.00378114	0.00769465	0.0153879	0.0108146	0.135436	0.0137437	0.0206024	0.0155936	0.657349	0.0078634
54	0.0119987	0.0151376	0.00555037	0.00443763	0.00324608	0.0109954	0.00971199	0.000752219	0.00313949	0.00314509	0.014477	0.0416121	0.0109761	0.0574614	0.00809979	0.0115001	0.098351	0.0711531	0.0629212	0.0437552	0.00684048	0.0154793	0.0259696	0.031325	0.0214052	0.0431733	0.938624	0.0447727	0.0172417	0.0216595	0.0570056	0.0229325	0.031569	0.0049473	0.0046014	0.0170229	0.0238	0.0217188	0.00900393	0.0037576	0.00559782	0.0155444	0.0243324	0.117049	0.0146401	0.0256671	0.0187194	0.458563	0.00617306
56	0.011283	0.0164471	0.00602057	0.00416313	0.00473569	0.0109998	0.00954753	0.000760975	0.00503895	0.00356267	0.0109954	0.0416461	0.00920715	0.0785209	0.0103513	0.0143735	0.104897	0.0811459	0.043929	0.0278525	0.00559312	0.0181119	0.0292999	0.0268899	0.0133056	0.0454717	0.985996	0.0347293	0.0175311	0.0248783	0.0494462	0.0209826	0.0260559	0.00515898	0.00980869	0.0176558	0.0216577	0.0231881	0.00768706	0.00307365	0.00356109	0.0164195	0.0556414	0.107494	0.0171182	0.0278494	0.0210351	0.295606	0.00521799
58	0.01054	0.0201345	0.006366	0.00298383	0.00536161	0.0117024	0.00890019	0.000875699	0.00629176	0.00281554	0.00860846	0.0395676	0.00793674	0.0937998	0.0109865	0.0152134	0.115857	0.0907439	0.0262546	0.0263169	0.00409379	0.018943	0.0297419	0.024907	0.00703195	0.0467289	1	0.0281884	0.0175371	0.0256487	0.0435032	0.0188633	0.0210506	0.00460495	0.0155801	0.0179649	0.0209214	0.0221984	0.00686088	0.00196365	0.00331683	0.018135	0.0906295	0.107228	0.0173086	0.028041	0.0202255	0.194471	0.00608947
60	0.00890064	0.0250985	0.00610902	0.00230131	0.00417282	0.0122481	0.0087788	0.000882928	0.00639175	0.00127582	0.00834841	0.0374066	0.00757219	0.105357	0.0123122	0.0122449	0.125073	0.104853	0.0166531	0.0327323	0.00361351	0.0182052	0.0305493	0.0196591	0.00293546	0.0484867	0.982709	0.0222131	0.0159846	0.0222284	0.034934	0.0174858	0.0161639	0.00371303	0.00866621	0.0172429	0.0192727	0.0192456	0.00583145	0.00181301	0.0038229	0.0193504	0.129204	0.116405	0.0138851	0.0280248	0.018717	0.140897	0.00675406
62	0.00930935	0.0297974	0.00590093	0.00186045	0.00251826	0.012187	0.0094177	0.00108863	0.00628151	0.000451294	0.00885447	0.0353218	0.0077854	0.104554	0.0135687	0.00741156	0.123919	0.13103	0.0148878	0.0370746	0.00348082	0.0167647	0.0324557	0.0160032	0.000929769	0.0513033	0.962543	0.0172072	0.0133507	0.0180971	0.0308368	0.0153649	0.0134234	0.00309527	0.0076933	0.0167715	0.016295	0.01884	0.00589031	0.00275939	0.00537611	0.0197772	0.186039	0.139431	0.0120058	0.0280785	0.0225711	0.136177	0.0073177
64	0.0113692	0.0362481	0.00547867	0.00247642	0.00145887	0.0120459	0.0104104	0.00132064	0.00608101	0.00053565	0.00813445	0.0320157	0.00878493	0.0914175	0.015145	0.00428612	0.107402	0.172136	0.0157387	0.0349132	0.00289245	0.0154769	0.0333017	0.0172214	0.000113538	0.0532056	0.916513	0.0135778	0.0117264	0.0167115	0.0332956	0.0135313	0.0110334	0.00279625	0.0111283	0.014971	0.015559	0.0189279	0.00938378	0.00322358	0.00594522	0.0202395	0.254203	0.178505	0.0116011	0.024011	0.0277744	0.234671	0.00946143
66	0.0141556	0.0449974	0.00503761	0.00307626	0.0014702	0.0119773	0.0114887	0.00120261	0.00552396	0.00102538	0.00701722	0.0277211	0.00842597	0.0688483	0.0175504	0.00337543	0.0842523	0.218904	0.0167436	0.0306332	0.00184075	0.0157817	0.0323207	0.0176802	0	0.0636807	0.838787	0.0114386	0.0108117	0.0153822	0.0335406	0.0130368	0.00834668	0.00228814	0.00599224	0.0131678	0.0155797	0.0186573	0.00824198	0.00404727	0.00916144	0.0215551	0.323549	0.204346	0.0105805	0.0206131	0.0325318	0.48882	0.0130251
68	0.0161827	0.0515044	0.00430321	0.00295795	0.00261692	0.0116447	0.0118394	0.0012553	0.00475557	0.00108993	0.00600195	0.0231761	0.0081149	0.0447928	0.0206042	0.00284112	0.0690197	0.248642	0.0171394	0.0354842	0.00173385	0.0169619	0.0256754	0.013934	0.000592722	0.0874215	0.755766	0.0100586	0.0102752	0.0143732	0.0347021	0.0130126	0.00762274	0.00255589	0.00281919	0.014571	0.016511	0.0178658	0.00650858	0.00362882	0.0112078	0.0231073	0.384667	0.216672	0.00931092	0.0170756	0.0357632	0.626601	0.0168764
70	0.0191728	0.0468254	0.00373139	0.00314418	0.00470658	0.0112393	0.0115718	0.00173435	0.00420775	0.000627614	0.0048099	0.0196658	0.00804665	0.024574	0.0219637	0.00177	0.0579511	0.248606	0.0166426	0.044898	0.00295815	0.0165879	0.018001	0.0117927	0.00347195	0.122357	0.688031	0.00881698	0.00976992	0.0161653	0.0368114	0.012687	0.00906206	0.0038871	0.0025481	0.0158654	0.0174181	0.0168928	0.0069131	0.0018062	0.0136257	0.0230993	0.438181	0.29011	0.00809025	0.0113038	0.0371026	0.527464	0.0191441
72	0.0201856	0.0313946	0.00298184	0.00335213	0.00710352	0.0107936	0.0106424	0.00183294	0.00378674	0.000437388	0.00358937	0.0202037	0.00725783	0.0137897	0.0207998	0.00110905	0.0478868	0.215573	0.0166611	0.0483083	0.00500668	0.0149604	0.017938	0.0121952	0.00770644	0.195845	0.6593	0.00950773	0.0095264	0.0190251	0.0373009	0.0119414	0.0104796	0.00610763	0.0035818	0.0172301	0.0185105	0.018819	0.00470046	0.00150595	0.0157087	0.0214183	0.490449	0.460228	0.00848713	0.00667053	0.0354683	0.384485	0.019235
74	0.0197791	0.0173176	0.00237115	0.00330963	0.0055654	0.0104282	0.00940399	0.00147599	0.00347762	0.000386946	0.00265268	0.0225474	0.00602298	0.0094546	0.0182857	0.00172047	0.0422288	0.160038	0.0168626	0.0538628	0.00723289	0.0143656	0.0246853	0.0139614	0.0101746	0.327375	0.64141	0.0108751	0.00982268	0.0203699	0.0380809	0.0109043	0.0106977	0.00962685	0.00580896	0.0173861	0.0181182	0.0188529	0.0039084	0.00156938	0.016796	0.0196491	0.53601	0.645983	0.00965163	0.00621935	0.0330426	0.257788	0.0187369
76	0.0206195	0.0112426	0.00161716	0.00312293	0.00162385	0.0104674	0.00861002	0.00167519	0.00340019	0.000506394	0.00228541	0.0236997	0.00452974	0.007653	0.0152316	0.00288261	0.0403596	0.103466	0.0164605	0.0572456	0.00942087	0.0159561	0.0328679	0.0152598	0.0113894	0.472482	0.591044	0.0114404	0.00945663	0.0204982	0.0369679	0.0104846	0.0116146	0.0168757	0.00657156	0.0164484	0.0181872	0.0194561	0.00473402	0.00169576	0.0188473	0.0177411	0.577041	0.764541	0.0106167	0.0048982	0.0288567	0.171912	0.0190295
78	0.0210513	0.0173691	0.00143885	0.00301804	0.000310546	0.0105138	0.0086213	0.00253549	0.00328098	0.0008774	0.00204769	0.0218993	0.00339473	0.00854923	0.0126721	0.00390956	0.0363515	0.0610511	0.0161313	0.0560046	0.0109211	0.0184477	0.0393179	0.0172552	0.0123934	0.567038	0.535073	0.0113911	0.00822497	0.0199764	0.0342443	0.0104034	0.0131775	0.028938	0.00750765	0.0162457	0.0181459	0.0210499	0.00457825	0.00120098	0.021517	0.0153988	0.584663	0.789251	0.0105361	0.00523656	0.0208677	0.113296	0.0198873
80	0.0188686	0.0340269	0.00161135	0.00307673	0.000449618	0.0103282	0.00972133	0.00321047	0.00306449	0.00154909	0.00218494	0.0182374	0.0023772	0.0181547	0.0106925	0.00514468	0.0350418	0.0385683	0.016551	0.0611166	0.0115419	0.0203394	0.0437349	0.0237732	0.0125215	0.588381	0.501003	0.0103748	0.00725932	0.0187993	0.0316061	0.00965366	0.0147684	0.0488203	0.00784351	0.0150319	0.018183	0.020326	0.00456087	0.000618511	0.0237716	0.0128968	0.512572	0.671811	0.00938095	0.00511301	0.0158279	0.0711721	0.0197114
82	0.0176068	0.0507756	0.0018513	0.00316174	0.000853965	0.0102263	0.0107939	0.00340646	0.0030902	0.00343489	0.00302274	0.0153232	0.00153526	0.0249795	0.00874793	0.00713906	0.0395321	0.0266086	0.0190464	0.0795678	0.0118837	0.0204808	0.0435614	0.0334283	0.0127111	0.579571	0.478983	0.00928842	0.00667722	0.0185406	0.0307386	0.00742925	0.0156722	0.07165	0.00756583	0.0143526	0.0160742	0.0197621	0.00290243	0.000400434	0.0233349	0.0116219	0.3946	0.466895	0.00761957	0.00765516	0.019311	0.0394348	0.0171554
84	0.0176057	0.0669209	0.00217602	0.00306654	0.00145564	0.01008	0.011402	0.00318938	0.00315133	0.00619592	0.00432602	0.0130669	0.000965663	0.0241314	0.00716362	0.00792683	0.0448861	0.0338185	0.020186	0.112743	0.0111502	0.0206449	0.0441297	0.0333117	0.0127757	0.581027	0.450845	0.00864016	0.00617828	0.0191593	0.0315225	0.00685749	0.0158202	0.0992568	0.00916177	0.0148618	0.0143717	0.0206256	0.0036542	0.00140104	0.0232881	0.0108877	0.291323	0.301669	0.00705149	0.0111713	0.0349046	0.0207075	0.0137697
86	0.0181227	0.0823711	0.00205797	0.00311137	0.00177911	0.0103132	0.0118239	0.0027823	0.00288244	0.00817709	0.00542375	0.0129554	0.0012937	0.0242972	0.00665707	0.00784012	0.0494249	0.0562271	0.0189847	0.131302	0.00702684	0.0224243	0.044235	0.023005	0.0119557	0.599416	0.413261	0.00867227	0.00605025	0.0187992	0.0322199	0.00756592	0.014791	0.144794	0.0126802	0.014526	0.0101625	0.0201753	0.00390968	0.0025607	0.0244785	0.0108068	0.210613	0.207147	0.00780316	0.0133625	0.0708294	0.0112419	0.012442
88	0.0198083	0.101918	0.00183451	0.00285815	0.001695	0.0110111	0.0109753	0.00280242	0.00245473	0.00865823	0.00630315	0.0131809	0.000828057	0.0344231	0.00694518	0.00829111	0.0483595	0.0664438	0.0165865	0.137062	0.00358016	0.0256078	0.0398101	0.0131041	0.0104679	0.646561	0.379036	0.00934251	0.00637038	0.0171263	0.0329623	0.00753	0.0124512	0.201366	0.0101258	0.0164641	0.00871036	0.0206397	0.00482611	0.002693	0.0275282	0.0117986	0.147278	0.152001	0.00811224	0.016116	0.147079	0.00985456	0.0119165
90	0.0207484	0.133445	0.0016965	0.00322319	0.0017031	0.0115153	0.00855097	0.00321748	0.00261136	0.00822084	0.00741338	0.0132676	0.000985352	0.0528552	0.00670796	0.00878883	0.0374262	0.0709911	0.0166128	0.134244	0.00207572	0.0290138	0.0333458	0.00887727	0.00798207	0.718503	0.354737	0.00946928	0.00679666	0.0148016	0.0331478	0.00808098	0.0108999	0.251197	0.00782835	0.0192151	0.0067875	0.0244475	0.00620978	0.00211974	0.0272088	0.0132109	0.0991989	0.11728	0.00794039	0.0172886	0.259389	0.0105242	0.00964234
92	0.0218928	0.184313	0.00158351	0.00349723	0.00184703	0.0114375	0.00697534	0.00361194	0.00313597	0.00715492	0.00940734	0.0157212	0.00190135	0.0683295	0.00682649	0.00819388	0.0272989	0.0795957	0.0173307	0.134326	0.0012655	0.0310031	0.026761	0.00855828	0.00517155	0.767316	0.324868	0.00900333	0.00706851	0.0133551	0.0313884	0.00935249	0.0111814	0.285474	0.00583913	0.0212064	0.00427366	0.0247456	0.00756461	0.00247557	0.023084	0.0145416	0.069271	0.103297	0.00821495	0.0190091	0.390174	0.0122822	0.0068052
94	0.0255325	0.237956	0.00185971	0.00331239	0.00258457	0.0111215	0.00657807	0.00377418	0.00304487	0.0062276	0.0118429	0.017108	0.00277716	0.0744281	0.00744429	0.00715537	0.0237453	0.0877896	0.0169419	0.146446	0.000456771	0.0305324	0.0222766	0.00901884	0.00411427	0.732279	0.289403	0.00904034	0.00718897	0.0128971	0.0327983	0.0108026	0.0119309	0.30177	0.00515997	0.0200125	0.00295348	0.0204289	0.00840247	0.00222642	0.0207229	0.0158099	0.049191	0.097577	0.00805678	0.0210625	0.507357	0.017079	0.00626747
96	0.0281295	0.267063	0.00233969	0.0028392	0.00335767	0.010975	0.00631513	0.00287854	0.00256316	0.00636574	0.0135547	0.016916	0.0025475	0.0733423	0.00876557	0.00650363	0.0232451	0.0900097	0.0157795	0.171337	0.0012991	0.0281294	0.0190141	0.0112351	0.00339062	0.643947	0.258372	0.00997275	0.00694483	0.0122694	0.0369997	0.0113816	0.015606	0.302037	0.00566274	0.0182489	0.0067094	0.018607	0.00795359	0.00191528	0.0200928	0.016105	0.0394785	0.0986466	0.0072509	0.0229226	0.615873	0.0237029	0.00744024
98	0.0258842	0.266279	0.00245643	0.00282717	0.00377011	0.0109934	0.00581953	0.00208569	0.00238547	0.00745974	0.0146146	0.0173186	0.00232335	0.0650095	0.00860149	0.00632636	0.021364	0.0917209	0.0144677	0.191746	0.00338754	0.0259	0.0179062	0.0125655	0.00241039	0.655251	0.230956	0.01063	0.00632471	0.0126801	0.0407544	0.0117611	0.0202223	0.275657	0.00654262	0.0186216	0.01936	0.0167402	0.00652596	0.00169512	0.0166327	0.0164213	0.0358591	0.109303	0.00526131	0.0220418	0.707827	0.0301621	0.00653061
100	0.0217913	0.259589	0.00215115	0.00272274	0.00503974	0.0108825	0.00531766	0.00188538	0.00286758	0.0089231	0.0150012	0.0159099	0.00329878	0.0544867	0.0049374	0.00640066	0.0174319	0.0909111	0.0142661	0.194741	0.00551817	0.0240679	0.0194329	0.0153111	0.00186637	0.780222	0.207882	0.0100364	0.00570777	0.0117681	0.043022	0.0125356	0.022209	0.22656	0.00677728	0.0209056	0.0524851	0.0136644	0.00544399	0.00131719	0.0188076	0.0158698	0.0317937	0.115792	0.00318379	0.0187334	0.757813	0.0333092	0.00531815
102	0.0177837	0.264343	0.00195386	0.00298476	0.00713263	0.0103951	0.00449353	0.00195517	0.00292273	0.00967593	0.0139964	0.0120986	0.00331509	0.0399218	0.00385285	0.00635414	0.0145881	0.0863527	0.0158072	0.184735	0.00671385	0.0271828	0.0220767	0.0195988	0.00152068	0.889364	0.188431	0.00802802	0.00507155	0.00918586	0.0441788	0.0133499	0.0216417	0.178414	0.00646086	0.0241827	0.11504	0.0122571	0.0039293	0.000194931	0.0191834	0.0156577	0.0313219	0.112607	0.0026362	0.0176592	0.773081	0.0318462	0.00462907
104	0.014026	0.236616	0.00188248	0.00343438	0.00916083	0.0104503	0.00383647	0.00216549	0.00298389	0.00873681	0.0126498	0.0083057	0.00267137	0.0282013	0.00467243	0.00586732	0.014604	0.0805092	0.0166203	0.171361	0.00720655	0.0345777	0.0236209	0.0222121	0.00122696	0.932507	0.176449	0.00675296	0.00429348	0.00741312	0.0474961	0.0131883	0.0219428	0.143791	0.00764078	0.027206	0.20777	0.01253	0.000588158	0	0.0174436	0.0155518	0.0318383	0.109153	0.00250469	0.0224929	0.766492	0.0278847	0.0042521
106	0.0119313	0.166945	0.00213962	0.00312986	0.00824861	0.0114384	0.00391654	0.00212751	0.00352006	0.00644518	0.0119043	0.00687653	0.00201824	0.022381	0.00576378	0.00554889	0.0146422	0.0716606	0.0173177	0.161987	0.007395	0.03564	0.023715	0.0250946	0.00113528	0.957736	0.196297	0.0094243	0.00360918	0.00671272	0.0557036	0.011654	0.0236873	0.0993702	0.00872768	0.0274785	0.300876	0.0108946	0.000201338	0.00128443	0.0161726	0.0152909	0.0302011	0.10618	0.00311564	0.0346381	0.739881	0.0245522	0.00422761
108	0.0126603	0.0878328	0.0021948	0.00249121	0.00489095	0.0125463	0.00480957	0.00275525	0.00429973	0.00510724	0.0100343	0.00853896	0.00144717	0.0188196	0.00617454	0.00538172	0.013889	0.062024	0.0182419	0.16228	0.00714294	0.0297999	0.023117	0.0275823	0.00125993	1	0.237845	0.0128585	0.00304365	0.00686555	0.0608706	0.00966951	0.0251428	0.0507884	0.00862157	0.0237975	0.349832	0.0109459	0.000538104	0.00129877	0.0133226	0.014179	0.024601	0.10133	0.00382995	0.0601315	0.691695	0.0239372	0.00665675
110	0.0135006	0.0290223	0.00202327	0.00196072	0.00129715	0.0136619	0.00602779	0.00336439	0.00448107	0.00522203	0.00783317	0.0114232	0.00240402	0.0142461	0.00549153	0.00554131	0.0137832	0.05071	0.0186901	0.157096	0.00621488	0.0218663	0.0216466	0.0271701	0.00164317	0.997804	0.256745	0.0120011	0.00259251	0.00755427	0.0509204	0.00827285	0.0242043	0.0239027	0.00758229	0.0224509	0.355366	0.0100935	0.000706847	0.00137341	0.00829379	0.0142173	0.0171338	0.0930883	0.00458714	0.0979133	0.592796	0.0218439	0.00797655
112	0.013733	0.00929459	0.00182441	0.00197321	0.00112247	0.0147747	0.00642798	0.00374976	0.0039224	0.00533675	0.00599361	0.0129232	0.00451321	0.0115248	0.00569509	0.00653268	0.0149028	0.0471156	0.0187453	0.148203	0.00586919	0.0194596	0.0193629	0.0232719	0.00183808	0.926511	0.242029	0.00792842	0.00268416	0.00890651	0.0299417	0.00775262	0.0229785	0.0136427	0.00787605	0.0222603	0.37002	0.0115655	0.000951832	0.000751455	0.00513685	0.0162567	0.011424	0.0850098	0.00375355	0.143783	0.459474	0.0192234	0.00747845
114	0.0138783	0.00803322	0.00199594	0.00205315	0.00345473	0.0152735	0.007513	0.00417597	0.00291254	0.00580471	0.00535707	0.0121281	0.0051886	0.00920098	0.00922803	0.00764483	0.0188154	0.0539365	0.0191129	0.141237	0.0067136	0.0192947	0.0155275	0.0144135	0.00211823	0.842143	0.19419	0.00546896	0.00348603	0.0102147	0.0169786	0.00705364	0.0218421	0.00787297	0.00802488	0.0193762	0.374543	0.0119377	0.00202684	0.000116526	0.00641702	0.0182303	0.00734815	0.0763239	0.00216124	0.218302	0.309635	0.0156116	0.00718798
116	0.0151132	0.0091574	0.00215893	0.00218023	0.00470008	0.0150966	0.00889997	0.00471385	0.00259264	0.00675728	0.00618888	0.0105528	0.00508046	0.00801302	0.0122641	0.00808517	0.0190994	0.06481	0.0188415	0.139674	0.00670366	0.0172878	0.0111795	0.00434716	0.00350823	0.780353	0.13129	0.00610965	0.00454259	0.0104847	0.0274103	0.00637193	0.0213178	0.00412936	0.00853644	0.0147045	0.380652	0.0127362	0.00218261	0.000316263	0.0153601	0.0175233	0.00779107	0.06875	0.00199063	0.360753	0.186173	0.0112323	0.00759667
118	0.0173417	0.00770257	0.00189409	0.00271258	0.00384452	0.0144276	0.00920374	0.00540357	0.00269262	0.00707535	0.00700989	0.00979394	0.00465104	0.00959849	0.0125389	0.00863489	0.0193218	0.0712208	0.0194633	0.147595	0.00706993	0.0163339	0.00954124	0.00374387	0.0047561	0.733054	0.0858195	0.00813735	0.00514469	0.0114741	0.0312548	0.00621812	0.0194938	0.002123	0.0110011	0.0119824	0.380819	0.0156773	0.00266914	0.00056269	0.0356166	0.0168112	0.00971559	0.0644077	0.00455939	0.618523	0.10371	0.00918492	0.00743159
120	0.0176763	0.0065155	0.00162248	0.00341312	0.0029695	0.0131489	0.00950323	0.00589069	0.00232639	0.00594548	0.00721993	0.00991817	0.00477035	0.0159392	0.0117818	0.00951897	0.0173834	0.073027	0.0210443	0.145365	0.00874966	0.0157235	0.00905314	0.0110157	0.00562365	0.699817	0.0636416	0.00944265	0.00562561	0.0144178	0.081878	0.00569314	0.0160223	0.00204078	0.00859195	0.00965375	0.379	0.0175838	0.00327627	0.00125584	0.0689413	0.0162282	0.0114246	0.0630026	0.00848544	0.900006	0.0480186	0.00768342	0.00718291
122	0.0169183	0.00544073	0.00183325	0.00457903	0.00315551	0.012092	0.0100821	0.00685018	0.00193246	0.00407818	0.00695406	0.0100942	0.00569582	0.0229246	0.00873232	0.00934857	0.014181	0.0698606	0.0241484	0.138791	0.00917651	0.0138436	0.00956562	0.0198994	0.00632724	0.685293	0.0487395	0.00878038	0.00625494	0.0175416	0.215727	0.00563419	0.012777	0.00334325	0.00426722	0.00600534	0.356094	0.0188916	0.00409452	0.0019558	0.104687	0.01599	0.01217	0.0668613	0.00788364	1	0.0238853	0.00553986	0.00679871
124	0.0178772	0.0046366	0.00241564	0.00635398	0.00382024	0.011594	0.0100288	0.00846541	0.00142617	0.00240078	0.00656275	0.00995241	0.00706152	0.0253389	0.0069048	0.00831689	0.0111581	0.0625177	0.0258693	0.15021	0.00720963	0.0132805	0.00956449	0.0294907	0.00673506	0.695047	0.0353442	0.00630204	0.00688628	0.0186799	0.39432	0.00596046	0.00917891	0.00489566	0.00286781	0.00404382	0.31795	0.0183255	0.00498565	0.00265816	0.120435	0.0153343	0.0122796	0.0678948	0.00408994	0.87321	0.0109855	0.00501405	0.00650174
126	0.0191993	0.00577158	0.00260964	0.00847182	0.00452704	0.0111785	0.00934691	0.00945852	0.000730222	0.00142217	0.00630675	0.0088919	0.00782507	0.0200112	0.00623215	0.00667127	0.00754553	0.0565919	0.0245653	0.15871	0.00598588	0.0125395	0.00813091	0.0405993	0.00646104	0.698651	0.0256044	0.00458595	0.00794362	0.0184901	0.570079	0.00664734	0.00707067	0.00603815	0.00348686	0.00672261	0.270804	0.0161818	0.00592355	0.00265208	0.138013	0.0141373	0.012078	0.0682468	0.00140893	0.611304	0.00761153	0.00506823	0.00685497
128	0.0204641	0.00714235	0.00250866	0.00740944	0.00403698	0.0110374	0.00916728	0.00978125	0.000212779	0.00193433	0.00604824	0.00831003	0.00750049	0.01644	0.00600577	0.00610159	0.0051511	0.0539731	0.0223247	0.157552	0.00699185	0.0109685	0.00588375	0.0484466	0.00566526	0.594101	0.0214198	0.00370265	0.0107252	0.0182044	0.72847	0.00780985	0.00648722	0.00642387	0.00350034	0.012769	0.204446	0.017062	0.00601028	0.00385915	0.122315	0.0141926	0.0133152	0.0661935	0.00105433	0.420992	0.0108464	0.00448512	0.00862383
130	0.0245597	0.00907872	0.00232249	0.00542191	0.00319271	0.0111364	0.00807189	0.00952903	0.000198134	0.00293814	0.00545571	0.00916219	0.00783536	0.0172676	0.00621815	0.00690906	0.003272	0.0564178	0.0199194	0.151443	0.00968223	0.00999811	0.00495751	0.050273	0.00543869	0.387773	0.0197485	0.00264262	0.0133257	0.016003	0.823687	0.00888504	0.00546383	0.00632378	0.00423928	0.0215915	0.140843	0.0186072	0.00475516	0.00300238	0.0734147	0.0144729	0.0143213	0.0627246	0.00203356	0.368218	0.0162575	0.00392129	0.00835283
132	0.0292709	0.0121109	0.00242937	0.00459842	0.00238725	0.0124155	0.0077942	0.00898806	0.000441417	0.00369163	0.00476276	0.00897396	0.00754626	0.0220747	0.00756047	0.00689817	0.00385456	0.0489867	0.0169302	0.13975	0.0131818	0.0100193	0.0062913	0.0484375	0.00595114	0.210384	0.0195397	0.00220007	0.0132799	0.0139367	0.806478	0.0090423	0.00391734	0.00541783	0.0052556	0.0306083	0.100617	0.019609	0.00325569	0.00142723	0.0812317	0.0149348	0.0112459	0.0601471	0.0023412	0.38036	0.0180915	0.00471372	0.00748711
134	0.0304225	0.0177008	0.00256253	0.00370612	0.00171765	0.014918	0.00911388	0.00866102	0.000451762	0.00458405	0.0046716	0.0077635	0.00758314	0.0348895	0.0102001	0.00548519	0.00773727	0.0387351	0.0171796	0.129995	0.0144319	0.0089232	0.00778628	0.0378876	0.00643631	0.12033	0.0200205	0.00390419	0.0129282	0.0124441	0.745787	0.00860073	0.0029317	0.00468783	0.00670822	0.0370432	0.0818146	0.0204505	0.00304298	0.00113315	0.0951568	0.0169093	0.00736889	0.0632639	0.00151462	0.38664	0.0169459	0.00536588	0.00748785
136	0.0298284	0.0229199	0.00262455	0.00297783	0.00121304	0.0169122	0.0102345	0.00828924	0.000439859	0.00544636	0.00523018	0.00801337	0.00742643	0.0476766	0.0106954	0.00461205	0.0192498	0.0350844	0.0176439	0.121525	0.0123094	0.00771431	0.00786237	0.0261144	0.00651577	0.065462	0.0194954	0.00665405	0.0130414	0.0102059	0.681195	0.00796658	0.00244778	0.00415804	0.00648482	0.041336	0.0896086	0.0222666	0.00332753	0.0010537	0.0966816	0.022337	0.00460727	0.0690793	0.00144245	0.358007	0.0127861	0.00509709	0.00625381
138	0.0303658	0.0239307	0.0026344	0.00295148	0.00154784	0.0162916	0.0107798	0.00789472	0.000728165	0.00608913	0.00654021	0.00808236	0.00720691	0.0480458	0.00844081	0.00510708	0.0304612	0.0362743	0.018288	0.108846	0.0103097	0.00652813	0.00800099	0.0178151	0.00700109	0.0344236	0.0181668	0.00790419	0.0117241	0.00786405	0.603365	0.00734632	0.00172721	0.00308315	0.00613617	0.0428262	0.115091	0.0228276	0.00417181	0.000893529	0.0889139	0.026038	0.00346237	0.0732916	0.000746095	0.314718	0.00970384	0.00408738	0.00442726
140	0.0319391	0.0197375	0.00255587	0.00302773	0.0014621	0.0147433	0.010586	0.0071511	0.00093923	0.00618667	0.00757964	0.00703926	0.00703419	0.0417237	0.00636508	0.00678388	0.0305336	0.0374341	0.01783	0.0897685	0.00927034	0.00549397	0.00842694	0.0108756	0.00820337	0.0200706	0.0172036	0.00614822	0.00957531	0.00628755	0.470461	0.00639598	0.00131294	0.00225818	0.00470621	0.0388755	0.156089	0.025222	0.00463495	0.000763388	0.073087	0.0201779	0.00245598	0.0777545	0.0019783	0.295781	0.00886086	0.00469935	0.00364735
142	0.0383676	0.0123755	0.00199503	0.00297736	0.00166106	0.0139596	0.0106389	0.00626655	0.000798115	0.00547778	0.00776175	0.00572257	0.00827903	0.0364411	0.00540164	0.00895186	0.0267941	0.0439057	0.0191582	0.073092	0.00891063	0.00569897	0.00907684	0.0118521	0.00942726	0.0147692	0.0151121	0.00600915	0.00870502	0.00551295	0.293731	0.00520687	0.00175821	0.00167291	0.00414864	0.0323715	0.152821	0.0249646	0.00577034	0.00170024	0.0542843	0.0143915	0.00166693	0.0892038	0.00276836	0.311286	0.00968558	0.0058323	0.00457936
144	0.0534834	0.00643642	0.00132141	0.00323568	0.00235814	0.013646	0.0101575	0.00544189	0.00107929	0.00399487	0.00734261	0.00596009	0.0101903	0.03216	0.006512	0.00996552	0.0204465	0.0572321	0.0215307	0.0598989	0.00919535	0.0072227	0.00873508	0.0125935	0.0101281	0.014624	0.0128935	0.00714358	0.00819037	0.00567052	0.149905	0.00501315	0.00250834	0.000635005	0.00401259	0.0249014	0.127458	0.0278149	0.00800364	0.00130454	0.0410875	0.0133909	0.00204072	0.0919476	0.00307555	0.344322	0.0169164	0.00560109	0.00612984
146	0.0799156	0.00347383	0.0011211	0.00370242	0.00272691	0.0132316	0.00891851	0.00429337	0.00217505	0.00293545	0.00635162	0.00744693	0.0118322	0.0267735	0.00916056	0.0103406	0.0168041	0.0679867	0.020584	0.0414411	0.0103057	0.00844949	0.00649163	0.0126004	0.00939942	0.015337	0.0115946	0.00826699	0.00730317	0.00469858	0.0741253	0.00536353	0.00268081	0.000165757	0.00391728	0.0178647	0.12282	0.027075	0.00924451	0.000538824	0.0370671	0.0124864	0.0024208	0.0933194	0.00340811	0.381996	0.0243604	0.00525053	0.00695229
148	0.134755	0.00255492	0.00102251	0.00361831	0.00267191	0.0129513	0.00758921	0.00304764	0.0031155	0.0031403	0.00599159	0.00819337	0.013934	0.0283839	0.0114956	0.0111194	0.0191572	0.0785613	0.0191664	0.0267678	0.0113735	0.00754713	0.00411478	0.0155729	0.00861676	0.0165097	0.0107181	0.00772251	0.00673109	0.00499944	0.0382613	0.00598391	0.00301388	0	0.00290165	0.0127667	0.122826	0.0237553	0.00819641	0.000756581	0.0334571	0.0105915	0.000496282	0.0866807	0.00413779	0.445766	0.0305905	0.00588648	0.0046781
150	0.262718	0.0019312	0.00116666	0.00282254	0.00309565	0.0125148	0.00650233	0.00210632	0.00355265	0.00480596	0.00744134	0.0066011	0.0164396	0.038754	0.0118732	0.012442	0.0253272	0.0865431	0.0190845	0.0281266	0.011471	0.00654512	0.00404967	0.018061	0.00875865	0.0177028	0.00931406	0.00849798	0.00638224	0.00619909	0.0168227	0.00714726	0.00372851	0	0.00249229	0.00872886	0.1239	0.0205003	0.00712901	0.000613465	0.0336859	0.00897946	0.000976846	0.0794785	0.00418559	0.519163	0.0383147	0.00739975	0.00353847
152	0.516358	0.00195382	0.00181464	0.00229298	0.00372321	0.0114851	0.00602972	0.00161782	0.00367476	0.00651274	0.00942174	0.0070876	0.0185037	0.0478559	0.0105598	0.0134154	0.0298748	0.0873761	0.0180679	0.0397204	0.0107903	0.00666927	0.00551504	0.0217338	0.00930146	0.0194449	0.00806449	0.00960063	0.00564657	0.00646952	0.00765445	0.00836143	0.00470815	0.000183626	0.00265521	0.00685398	0.121238	0.0155019	0.0072107	5.18162e-05	0.0336341	0.00882983	0.000492209	0.0766276	0.00538317	0.52327	0.033679	0.00815116	0.0023686
154	0.827529	0.00160034	0.00268947	0.00280775	0.0042521	0.0104896	0.0061303	0.00138189	0.00392558	0.00872736	0.0104031	0.00788789	0.0206677	0.0459128	0.00799178	0.0141794	0.0273301	0.0780393	0.0175303	0.0436105	0.0103687	0.00772748	0.0067492	0.0236019	0.00923165	0.0208261	0.00813986	0.0108354	0.00504568	0.00757911	0.00788685	0.00905833	0.00599234	0.000544473	0.00222579	0.00780654	0.115127	0.0116238	0.00619456	0.0033224	0.0335427	0.00976149	0.0011116	0.0779767	0.00694201	0.46751	0.029244	0.00745176	0.00159444
156	1	0.0011163	0.00349796	0.00422135	0.0041049	0.0101155	0.00573528	0.00143327	0.0046091	0.0113668	0.0106209	0.00502396	0.0223829	0.0344661	0.00547616	0.0150515	0.0271919	0.069302	0.0163868	0.0331976	0.0106081	0.00948757	0.00811918	0.02203	0.00811265	0.0216582	0.00946991	0.0117602	0.00515953	0.0100882	0.0111369	0.00973921	0.0077161	0.000714041	0.00272916	0.0100581	0.107369	0.013456	0.00545632	0.0246746	0.0327715	0.0100766	0.00137734	0.0744791	0.00848648	0.380049	0.0223151	0.00458044	1.58305e-05
158	0.986844	0.00138093	0.00431765	0.00490574	0.00381378	0.0105985	0.00595369	0.00198452	0.00455834	0.0138211	0.0108468	0.00248329	0.0235831	0.0242433	0.004634	0.0158628	0.0253809	0.0623943	0.013099	0.0350012	0.0107714	0.011346	0.0112724	0.0234705	0.00661664	0.0213934	0.00932563	0.0121576	0.00693293	0.0134398	0.0127708	0.0100316	0.00891526	0.000750372	0.00279026	0.0125514	0.0982551	0.0241981	0.00393315	0.0757963	0.031807	0.00922354	0.00144865	0.0688541	0.0122827	0.27458	0.0189742	0.00328706	0.000284722
160	0.878307	0.00208168	0.00500878	0.00542837	0.00348384	0.0115245	0.00757142	0.00274671	0.00324696	0.0147157	0.00958946	0.00353058	0.0240511	0.0153404	0.00297501	0.0164787	0.0252715	0.0506261	0.00904615	0.0405501	0.00991626	0.0134534	0.0158992	0.027231	0.00588334	0.0212206	0.00869806	0.0121521	0.0082812	0.0164487	0.0155972	0.0102981	0.00989745	0.00128719	0.0022202	0.0150214	0.0905657	0.0506343	0.00209523	0.118391	0.034516	0.00943112	0.000548746	0.0659912	0.018944	0.164142	0.0209232	0.00331154	0.000863562
162	0.7628	0.00256427	0.00515178	0.00655454	0.00321696	0.0120664	0.00940523	0.0028901	0.00214302	0.0141337	0.0101716	0.00596398	0.0243862	0.00680311	0.00201287	0.0166261	0.0275688	0.0427635	0.00820425	0.0487024	0.00816725	0.0161005	0.0196028	0.0340674	0.00600442	0.0219129	0.0105713	0.0111585	0.00722159	0.0172973	0.0222291	0.013429	0.0091988	0.00180043	0.00255729	0.0160801	0.0898627	0.079495	0.00112754	0.0882384	0.0367472	0.0102405	6.28325e-05	0.0635149	0.0297332	0.0842517	0.0237245	0.00348024	0.00134002
164	0.652726	0.00296259	0.00489509	0.00754391	0.00309242	0.0126812	0.0116428	0.00258105	0.00171198	0.0127566	0.0113239	0.0081426	0.0252368	0.00262619	0.0014352	0.0161035	0.0312068	0.0463528	0.0112768	0.053283	0.00703027	0.0173078	0.021115	0.0475039	0.00653512	0.0224957	0.0143865	0.0110903	0.00609834	0.0171599	0.0302282	0.0196033	0.00753786	0.00199805	0.00322695	0.0156239	0.0891013	0.0951441	0.000720782	0.0414598	0.0396115	0.00977662	0	0.0630934	0.0400191	0.0726168	0.0255562	0.0032407	0.00244286
166	0.558168	0.00313301	0.00455386	0.00777358	0.00314255	0.0134041	0.0119081	0.00246283	0.00163328	0.0124423	0.0117228	0.0096589	0.0270006	0.000602973	0.000851298	0.0143272	0.0282888	0.0458107	0.0143623	0.0517791	0.00622939	0.0160617	0.0214493	0.0640242	0.0064726	0.0235881	0.0155938	0.0110901	0.00478616	0.0185788	0.0369552	0.027356	0.00691741	0.00190817	0.00323552	0.0146615	0.0835441	0.126857	0.00183695	0.0197698	0.0419605	0.00862263	2.19729e-05	0.055453	0.0538204	0.0712633	0.0266517	0.00373027	0.00352697
168	0.515415	0.0031137	0.00403705	0.00722967	0.00261046	0.0125463	0.00983849	0.00254057	0.00223441	0.0155638	0.0107648	0.00962886	0.0266167	0.00124893	0.000532446	0.0130078	0.0176863	0.047515	0.0125228	0.0487699	0.0053908	0.0143977	0.0207091	0.073586	0.00580443	0.0253437	0.0153835	0.0101503	0.00390137	0.0189724	0.0406133	0.0339297	0.00713228	0.00131653	0.00252184	0.0138069	0.0730284	0.175193	0.00360199	0.0112793	0.0427046	0.00787086	0.000540269	0.0417539	0.0684525	0.0651478	0.027041	0.00416865	0.00498372
170	0.51268	0.00338892	0.00339576	0.00736137	0.00185676	0.0101296	0.00721311	0.00268097	0.0030516	0.0198347	0.00983712	0.0104695	0.0255976	0.00384067	0.00170171	0.01281	0.00830533	0.0596353	0.00887731	0.0570809	0.00575081	0.0123924	0.0192144	0.0725993	0.00512939	0.0270287	0.0165502	0.00967229	0.00394536	0.0185111	0.0406322	0.037433	0.00719277	0.000532352	0.000958131	0.0143766	0.0625706	0.210023	0.00485903	0.00578155	0.0458465	0.00758447	0.000621618	0.0292848	0.0879771	0.0632161	0.0273172	0.00354097	0.00564615
172	0.476021	0.00355146	0.00305465	0.00718533	0.0016012	0.00806635	0.00554359	0.00264096	0.00344587	0.0222628	0.0104362	0.0126585	0.0243086	0.00935766	0.00340681	0.0137324	0.00508862	0.0622731	0.00727998	0.0772682	0.00804713	0.010709	0.0171016	0.0563275	0.00469936	0.0278051	0.017427	0.00814299	0.00350308	0.0199566	0.0391986	0.0404226	0.00670014	0.00014089	0	0.0151027	0.0485624	0.225054	0.00616669	0.00234639	0.0487145	0.00864578	0.00111823	0.0239471	0.112942	0.0699457	0.0273712	0.00343477	0.00676989
174	0.398891	0.00354938	0.00314834	0.00633966	0.00169824	0.00714968	0.00502045	0.00206513	0.00338436	0.0204732	0.0111016	0.0162501	0.0209223	0.0162391	0.00493772	0.0153507	0.00685913	0.061758	0.0074437	0.0868393	0.0117019	0.0107908	0.0139915	0.0282582	0.00411126	0.0272734	0.0174719	0.0079638	0.00340151	0.0201754	0.0373943	0.0442046	0.00585267	0.000153011	0.000961729	0.0161505	0.0374073	0.222239	0.0063569	0.00125448	0.051271	0.0146806	0.00191259	0.0228396	0.0997733	0.0688053	0.027978	0.00399034	0.00797438
176	0.368745	0.0044004	0.0031636	0.00544962	0.00207347	0.0059639	0.00456018	0.00115285	0.00298155	0.0169185	0.0109304	0.0190802	0.0166304	0.0196838	0.00581515	0.0177417	0.00881937	0.064762	0.00741665	0.0898062	0.0154382	0.0122695	0.0118244	0.0127624	0.00345149	0.0243916	0.0181206	0.00738075	0.00365009	0.016932	0.0359758	0.0477231	0.00477562	0.000251197	0.00119041	0.0158957	0.0382109	0.188547	0.00537623	0.00196093	0.0510973	0.0198233	0.00361754	0.0225057	0.0637628	0.0661862	0.0285681	0.00392523	0.00805872
178	0.383541	0.00573609	0.00272821	0.00465019	0.00204599	0.00384922	0.00397786	0.00038069	0.00257388	0.0126934	0.0105282	0.0195748	0.0117282	0.0202212	0.0060082	0.0203374	0.00954441	0.0627312	0.00791262	0.0914888	0.0186831	0.0132737	0.0111168	0.00651157	0.00320752	0.0185222	0.0185483	0.0064298	0.0046247	0.0133366	0.0341068	0.0504465	0.00494614	0.00102453	0.00129101	0.014599	0.0395842	0.1456	0.00540442	0.00230034	0.0481136	0.0247335	0.00341431	0.0249941	0.0386313	0.0647987	0.0303761	0.00359693	0.00824903
180	0.372836	0.00677495	0.00205097	0.0047745	0.00139741	0.00202065	0.00355982	8.52486e-05	0.00214411	0.0104731	0.0105081	0.0204235	0.00793153	0.0182431	0.00577203	0.021383	0.014497	0.0546268	0.00705945	0.0991046	0.0221977	0.013193	0.0108598	0.00736247	0.00296874	0.0113421	0.0180657	0.00679987	0.0054614	0.0111082	0.0306234	0.0505643	0.00563097	0.00146444	0.00131137	0.0132985	0.0381264	0.100958	0.00669182	0.00298876	0.0418277	0.0407938	0.00444835	0.0219195	0.0221472	0.060067	0.0313166	0.00310825	0.00931725
182	0.320821	0.00749666	0.00162657	0.00469039	0.000737514	0.00118631	0.00316034	2.96937e-05	0.00155613	0.00987311	0.0105705	0.0191728	0.00853734	0.015655	0.00598821	0.0213109	0.0210624	0.0562862	0.00512243	0.103176	0.0244816	0.0129195	0.0102975	0.00885309	0.00296748	0.00654237	0.0178788	0.00730684	0.00608451	0.00922809	0.0265675	0.0470002	0.00579969	0.00147719	0.000494875	0.0123746	0.0340839	0.0612248	0.00822933	0.00307702	0.0356086	0.0569388	0.00421151	0.0189522	0.0103354	0.0563254	0.030636	0.00397241	0.00975765
184	0.242222	0.00815341	0.00157988	0.00429067	0.000899265	0.00102495	0.00313326	0.000115659	0.00137987	0.00893176	0.0091816	0.0171997	0.00999884	0.0149643	0.00675569	0.0208277	0.0238988	0.0611644	0.00571333	0.106573	0.0250629	0.0144629	0.00765083	0.0112019	0.00370767	0.00492342	0.0174636	0.00713762	0.00582702	0.00721978	0.0234889	0.0409453	0.00583654	0.00149122	0	0.0137622	0.0290051	0.0349773	0.00889693	0.00200217	0.0289098	0.0299476	0.00476498	0.0223063	0.004623	0.050507	0.0305874	0.00298673	0.0108288
186	0.167668	0.00816213	0.00173072	0.00362661	0.00115482	0.00225125	0.00346843	0.000272696	0.00177963	0.00857459	0.0078271	0.0158688	0.0109971	0.0107005	0.00597543	0.0203115	0.0266529	0.0550794	0.00694079	0.11869	0.025287	0.0146266	0.00744672	0.0156222	0.00459924	0.00461878	0.017081	0.00725312	0.00518599	0.00522641	0.0242112	0.0366632	0.00583774	0.00166781	0.000368324	0.0161517	0.0273486	0.0229397	0.00928055	0.00222609	0.0263595	0.0111612	0.00516292	0.0254685	0.00213174	0.0417526	0.0296963	0.00172527	0.011138
188	0.118777	0.00678285	0.0019442	0.00384149	0.00133919	0.00427116	0.00363263	0.00081251	0.00252172	0.00829916	0.00729333	0.0154551	0.00969365	0.00508747	0.00431321	0.0193437	0.0266214	0.0506261	0.00668385	0.134461	0.0259186	0.0126437	0.0089635	0.0203139	0.00533862	0.00595226	0.0167046	0.00788703	0.00517876	0.00366245	0.0250973	0.0350681	0.00576494	0.00185844	0.00187814	0.0157912	0.0273533	0.0146439	0.0104774	0.00256278	0.023686	0.00339054	0.00552667	0.0247267	0.00222122	0.0376028	0.0290397	0.00184024	0.0110213
190	0.0943635	0.00491849	0.00236172	0.00616128	0.00179853	0.0066516	0.00367903	0.00130459	0.00314921	0.00982556	0.00703372	0.0139802	0.00670696	0.00124192	0.00411612	0.0178195	0.0222624	0.049865	0.00679005	0.143864	0.0264232	0.0113209	0.00888082	0.0230138	0.00520121	0.0120749	0.0163591	0.00776128	0.00531743	0.00322659	0.0238513	0.0346174	0.00524063	0.00152564	0.00328444	0.0137624	0.0267529	0.0111945	0.012812	0.00156081	0.0234188	0.0033491	0.00376958	0.0222549	0.00430258	0.0325363	0.0283587	0.00211735	0.00988669
192	0.0811311	0.00346718	0.00304205	0.00851619	0.0022611	0.00778004	0.00429359	0.00191504	0.00336981	0.0118378	0.00784312	0.0166038	0.00355526	0.00272435	0.00477073	0.0172276	0.0137713	0.0430516	0.00708962	0.130088	0.0262575	0.0106672	0.00777651	0.0270122	0.00450972	0.0210093	0.0165115	0.00780483	0.00491414	0.00456609	0.0224282	0.0349981	0.00439204	0.00121771	0.00417199	0.0118083	0.0277153	0.0120888	0.0161354	0.00188116	0.0235587	0.00361599	0.00444835	0.0201337	0.00600676	0.0287875	0.0270344	0.00214533	0.00823314
194	0.070793	0.00284842	0.00375424	0.0098295	0.00277541	0.00878595	0.00603	0.00260756	0.00326381	0.0123906	0.0078899	0.0189489	0.00237265	0.00287068	0.00560075	0.0170624	0.00989573	0.0384505	0.00683761	0.0985542	0.0266694	0.0107679	0.00765318	0.0310608	0.00388926	0.0313022	0.017427	0.00908634	0.00413385	0.00518325	0.0216596	0.0351606	0.00375103	0.00120878	0.00490435	0.0100672	0.0270668	0.0115559	0.0183449	0.00302016	0.0217863	0.00657157	0.003888	0.0189039	0.00749999	0.0277975	0.0250555	0.00155918	0.00836001
196	0.0595932	0.00254331	0.00423185	0.00976897	0.00275925	0.0104858	0.00777087	0.00264663	0.00300567	0.0119971	0.00642894	0.0212635	0.00220881	0.0048183	0.00597891	0.016925	0.00998233	0.0283461	0.00548897	0.0747634	0.0279443	0.00949736	0.00803597	0.0278803	0.00421258	0.0429957	0.0185531	0.0122727	0.00368367	0.00408725	0.0214344	0.0344904	0.00293163	0.00109338	0.00423668	0.00991178	0.024807	0.0124059	0.0186928	0.00364307	0.0188527	0.00641393	0.00184975	0.0172389	0.0085106	0.0267502	0.021272	0.00139086	0.00891505
198	0.0486314	0.00206176	0.00403877	0.00780639	0.00229991	0.0104839	0.00830239	0.00249935	0.00307182	0.0114123	0.00582562	0.0208553	0.00168903	0.0131733	0.0061404	0.0156535	0.0122745	0.0220793	0.00490662	0.0721242	0.0277003	0.00847051	0.00978026	0.0184915	0.00550036	0.0508771	0.0182387	0.0176615	0.00330992	0.00314999	0.0201495	0.0335977	0.0025184	0.000861304	0.00392616	0.0106457	0.0208921	0.0126363	0.0177549	0.00538664	0.0169363	0.00640471	0.000763907	0.0128498	0.01064	0.0212684	0.0200184	0.000924892	0.00851285
200	0.0382981	0.00182512	0.00317718	0.00439786	0.00214465	0.00910841	0.00800418	0.00269998	0.00327223	0.0100611	0.0056874	0.0205863	0.00151175	0.0253462	0.0072095	0.0139189	0.0143624	0.0183028	0.0051175	0.0681997	0.0247017	0.00776838	0.0116026	0.0107183	0.00697726	0.0468047	0.0175785	0.0187247	0.00304158	0.00330011	0.0177097	0.0345843	0.00253071	0.000715322	0.00352598	0.0104103	0.0187118	0.0151344	0.0176992	0.00579525	0.0141668	0.00573509	0.000681611	0.00744243	0.0142006	0.0209783	0.0182555	0.00121078	0.00848472
202	0.0259273	0.00203352	0.00239669	0.00237755	0.00181792	0.00808371	0.00777386	0.0026948	0.00286041	0.00806125	0.00524127	0.0189057	0.00159447	0.0330788	0.00971404	0.0112228	0.0165459	0.018926	0.00594864	0.065009	0.0205078	0.00627517	0.00973105	0.00481587	0.00823272	0.0310323	0.0158669	0.0132527	0.00272506	0.00382364	0.0147614	0.0373955	0.00306567	0.00081988	0.00412697	0.0110344	0.0177801	0.0164187	0.0179847	0.00539241	0.00972137	0.00587358	0.000244993	0.00311537	0.0169567	0.0225806	0.0191937	0.00160986	0.00953568
204	0.0151995	0.00248394	0.00222656	0.00199353	0.00132949	0.00836425	0.0078263	0.00234914	0.00213461	0.00617611	0.00552616	0.0168505	0.00256469	0.0304355	0.0131899	0.0089221	0.022786	0.0205543	0.00715961	0.0562238	0.0178107	0.00427156	0.00870495	0.000427638	0.0090873	0.0170504	0.0125683	0.00920229	0.00337063	0.00413803	0.0125024	0.0390771	0.00353196	0.00113609	0.00399912	0.0105158	0.016922	0.0170658	0.0180091	0.00509561	0.0075669	0.00644072	0	0.00288274	0.0197577	0.0222351	0.0217339	0.00139264	0.0102882
206	0.0094276	0.00294245	0.00238606	0.00156516	0.000934841	0.00923263	0.008298	0.00187064	0.00149363	0.00534633	0.00610662	0.0167285	0.00369595	0.0245131	0.0141155	0.00795408	0.0303677	0.0202126	0.00833055	0.0323037	0.0152854	0.00271503	0.0112023	4.45698e-05	0.00951381	0.0104962	0.00835648	0.00829849	0.00397885	0.00436046	0.0106749	0.036445	0.00397941	0.00134458	0.00315628	0.00976617	0.0155758	0.0181838	0.0174121	0.00537879	0.00683831	0.00551968	0	0.00321664	0.0214639	0.0178955	0.0245477	0.000449761	0.0120448
208	0.0064244	0.00282809	0.00241627	0.000927912	0.00027171	0.00986293	0.00868716	0.00152675	0.000991015	0.00584774	0.00638205	0.0152038	0.00365804	0.0210102	0.0131056	0.00789695	0.0378236	0.0206828	0.0078204	0.0173433	0.0126573	0.00214137	0.0142917	0.00203914	0.00959568	0.00894835	0.00576129	0.00781925	0.00497865	0.00480548	0.0104472	0.0286708	0.00433177	0.00153455	0.00418347	0.0100425	0.0146773	0.0174368	0.0147895	0.00520669	0.00850261	0.00478375	0.000757323	0.0119418	0.0205698	0.0138387	0.0245733	0.00149534	0.014497
210	0.00841956	0.00231956	0.00213107	0.00121304	0.000121313	0.010834	0.00934158	0.000871524	0.000648993	0.00622412	0.00583075	0.0125627	0.00338775	0.0214077	0.0117355	0.00832745	0.0442345	0.0222607	0.00741705	0.0290767	0.0110688	0.00198373	0.0157471	0.00125961	0.00963278	0.00818008	0.00558166	0.00669904	0.00576154	0.00644266	0.011187	0.0187943	0.00397903	0.00164676	0.00463823	0.0114217	0.0152879	0.016048	0.0118199	0.00570146	0.011128	0.0040748	0.00248898	0.0164986	0.0174983	0.0117137	0.0396526	0.00220784	0.0153476
212	0.0096819	0.0020491	0.00187472	0.00163771	0.000355816	0.011737	0.0104125	0.000435154	0.00115051	0.00443246	0.00552199	0.0099023	0.00230381	0.024599	0.010211	0.00879038	0.0490533	0.023379	0.00895595	0.0542546	0.0113981	0.00179692	0.0146166	0.000486773	0.00973506	0.00686531	0.00579931	0.00530182	0.00545591	0.00904003	0.0131067	0.0108384	0.0035165	0.00184313	0.00393075	0.0135845	0.0277743	0.0150383	0.0106924	0.00853013	0.0126887	0.00380844	0.00364894	0.023814	0.0168726	0.0139497	0.130791	0.0030383	0.0153354
214	0.0111623	0.00209765	0.00202983	0.00246026	0.000624295	0.0126443	0.0100817	0.000191467	0.00298934	0.00236103	0.00472497	0.00857099	0.00093488	0.0228078	0.00886428	0.00833893	0.0520127	0.0171717	0.00721572	0.0724122	0.012191	0.00245332	0.012282	5.44743e-05	0.00889817	0.00547371	0.00563443	0.00474925	0.00557969	0.0122913	0.0151668	0.00616041	0.00338253	0.002218	0.00301572	0.0145926	0.0631933	0.0131555	0.0101593	0.00954467	0.0138967	0.0037743	0.00325791	0.0345291	0.0153986	0.0126894	0.382065	0.00414728	0.0177328
216	0.0117396	0.00188761	0.00251155	0.00281561	0.000815158	0.0133636	0.00857472	0.00065672	0.00525662	0.00179521	0.00420775	0.00798736	0.000881983	0.0189449	0.00816258	0.00861972	0.0496987	0.0156522	0.00654377	0.0755661	0.0126201	0.00258427	0.0104061	1.98088e-05	0.00731743	0.00419794	0.00590206	0.00410287	0.00532991	0.0155464	0.0174735	0.00428633	0.00291527	0.00209495	0.00374548	0.0138563	0.127099	0.0118732	0.0110615	0.00885657	0.0148495	0.00389992	0.00389928	0.0422344	0.0142845	0.0134377	0.728353	0.00520157	0.0211307
218	0.0125543	0.00160678	0.00296658	0.00330267	0.000844271	0.013783	0.00756423	0.00102392	0.00610631	0.00213558	0.00515391	0.00769599	0.000819168	0.0163748	0.00631241	0.00892285	0.042312	0.0149644	0.00684133	0.0719003	0.0129188	0.00312792	0.00996287	0.00391341	0.00617727	0.00335073	0.00671135	0.00352162	0.00460851	0.0169688	0.0195928	0.00446953	0.00275053	0.00164804	0.00525759	0.0122276	0.205257	0.0119514	0.0123761	0.00963565	0.0153822	0.00371327	0.00248047	0.0503915	0.0169055	0.018096	0.986341	0.00467265	0.0223626
220	0.017911	0.00140418	0.00314817	0.00377264	0.000734283	0.0142567	0.00695259	0.000995876	0.00561557	0.00330573	0.0049357	0.00834706	0.000941492	0.0110535	0.00495714	0.00853507	0.0345608	0.0121155	0.00720124	0.0638517	0.0136872	0.00498944	0.0106132	0.00750696	0.00545548	0.00303301	0.00693539	0.00434098	0.00341794	0.0176154	0.018865	0.00550287	0.00309891	0.00117688	0.005898	0.0123429	0.292836	0.0100789	0.0121071	0.0117217	0.0150691	0.00393819	0.00147128	0.0622653	0.0183698	0.0227328	1	0.00400738	0.0229897
222	0.0231968	0.000966637	0.00313339	0.00421303	0.000397884	0.0152609	0.00573864	0.00133684	0.00480679	0.00452305	0.00415952	0.00900284	0.00124477	0.00636658	0.00414832	0.00848398	0.0307871	0.0157469	0.00880581	0.0683597	0.0148144	0.00685275	0.0122877	0.00710146	0.0044658	0.00281861	0.00645973	0.00547047	0.00282182	0.0181808	0.0165607	0.00641129	0.00313734	0.000643908	0.00585069	0.0117942	0.404411	0.00811814	0.0116534	0.0122301	0.0136507	0.002736	0.00136824	0.0753675	0.0190878	0.0268486	0.823869	0.00406201	0.024946
224	0.0286511	0.000767163	0.00304316	0.00497505	0.000213484	0.0175595	0.00529149	0.00136136	0.00355916	0.00557722	0.00436017	0.00812232	0.00121516	0.00472014	0.00445196	0.00963297	0.0260755	0.0162378	0.0091976	0.0694621	0.0150823	0.00889483	0.0143471	0.0060848	0.00440086	0.00503019	0.00488752	0.005792	0.00278438	0.0175707	0.0159024	0.00708184	0.00287166	0.000214209	0.00654561	0.00856368	0.538206	0.00688124	0.0114398	0.0135357	0.0121447	0.00187272	0.00101676	0.0748145	0.018387	0.0262131	0.635631	0.00276729	0.0261966
226	0.0340719	0.000827141	0.00289203	0.00624769	0.000105126	0.0202542	0.00483583	0.00148045	0.0026328	0.00557171	0.00494691	0.00587148	0.000590021	0.00921896	0.00647163	0.0107455	0.0236358	0.0135154	0.0102166	0.0624888	0.0145088	0.0122266	0.016104	0.0115299	0.00553735	0.0132514	0.00338179	0.00524687	0.00205546	0.0161484	0.0154984	0.0074283	0.0029224	0.000246729	0.00699019	0.00806241	0.678599	0.00687395	0.0106278	0.0144832	0.00975893	0.00322857	0.000606846	0.0747285	0.0209855	0.0222602	0.507447	0.00205485	0.026704
228	0.0328022	0.000760308	0.0027426	0.00728789	0	0.0205799	0.00519936	0.00192672	0.00210308	0.00507201	0.00617148	0.00287098	0.000826882	0.0119238	0.00843264	0.0108442	0.0225497	0.0125076	0.0118917	0.051794	0.014426	0.0147858	0.0170531	0.018548	0.00642118	0.0155058	0.00323218	0.00425387	0.00150318	0.0143038	0.0144184	0.00737107	0.00391119	0.000660496	0.00825585	0.0101351	0.814595	0.00593518	0.0113375	0.0153252	0.00750803	0.00331222	0.00104881	0.074742	0.0257032	0.016628	0.3867	0.00219035	0.02539
230	0.0205322	0.00118085	0.00282163	0.0073147	0.000338029	0.0187522	0.00476676	0.00269851	0.00220843	0.00489982	0.00731016	0.00105573	0.00183508	0.012357	0.009279	0.0109285	0.0195657	0.0144064	0.0118531	0.0382793	0.0149828	0.0168263	0.0166203	0.0191706	0.0066087	0.00797302	0.00286922	0.00346933	0.00184133	0.0130022	0.0137101	0.00706842	0.00452765	0.000980545	0.0111717	0.011032	0.926713	0.00525465	0.0132798	0.015225	0.00597737	0.00513399	0.000868504	0.0665139	0.0347228	0.0136902	0.26943	0.00210114	0.0228152
232	0.00742548	0.00125412	0.00315102	0.00728003	0.00142653	0.0168518	0.00362431	0.00309363	0.00247963	0.00544	0.00780266	0.00149257	0.00254184	0.0133367	0.00885926	0.0106991	0.0215137	0.0193886	0.0120852	0.0266022	0.0148685	0.018514	0.0147669	0.0163274	0.00576352	0.00418491	0.00248464	0.00312471	0.00288778	0.0137027	0.0154634	0.00694761	0.00422685	0.00131396	0.0155033	0.0114776	1	0.00523354	0.0155448	0.0157659	0.00383585	0.00790077	0.000477437	0.0640361	0.0430506	0.0118086	0.189567	0.00219163	0.0213729
234	0.0026125	0.0015856	0.00383171	0.00687894	0.00229991	0.0155295	0.00280002	0.0027794	0.00221946	0.00653773	0.00724053	0.00174957	0.0037822	0.0105411	0.00761338	0.00999838	0.026008	0.020753	0.0124439	0.0200989	0.0146391	0.0203386	0.0113547	0.0133453	0.00459672	0.00612767	0.00204241	0.00312728	0.00365462	0.0145735	0.0182558	0.00673995	0.0041208	0.00182464	0.0178402	0.011602	0.998278	0.00498321	0.0182636	0.0151286	0.00200417	0.0120292	6.15569e-05	0.0583205	0.0486524	0.0107147	0.132345	0.00293516	0.0205346
236	0.00201879	0.00266951	0.00449447	0.00794686	0.0027819	0.0144814	0.00235767	0.00247483	0.0018526	0.00606814	0.0064656	0.00397557	0.00466051	0.00862696	0.00603716	0.00980857	0.0295477	0.0278731	0.011702	0.0166044	0.0144946	0.0201364	0.00816627	0.00843273	0.00397726	0.00888166	0.00267041	0.00318142	0.00510258	0.0154512	0.0211773	0.00661932	0.00402024	0.00304044	0.0192671	0.0123804	0.885764	0.00465583	0.0167973	0.0112156	0.000698925	0.0160145	0.000410531	0.0530461	0.0463305	0.0116904	0.0932579	0.00330365	0.0195954
238	0.000800405	0.00313196	0.00465763	0.00926433	0.00267351	0.0139491	0.00192255	0.00240584	0.00188834	0.00422131	0.00668486	0.00624514	0.00481039	0.00315661	0.00422389	0.00982118	0.032799	0.0360151	0.0109501	0.0220956	0.0131957	0.019925	0.00546666	0.0029454	0.00434748	0.00981604	0.0053215	0.0030289	0.00572203	0.0179102	0.0238836	0.00706308	0.00420621	0.00553832	0.0178168	0.0128049	0.674955	0.00513228	0.0147373	0.00721294	0.000992048	0.0183629	0.000736585	0.05123	0.0421587	0.0131979	0.0784063	0.00393833	0.0178575
240	0.00133218	0.00317762	0.00471361	0.0102075	0.00247459	0.0133487	0.00121517	0.00218587	0.00222379	0.00294988	0.00715163	0.0076223	0.00411156	0.000683451	0.00411296	0.0106751	0.033146	0.0421368	0.0106729	0.0255808	0.0110879	0.0200956	0.00267553	0.000279363	0.00588827	0.00871631	0.00905419	0.00310869	0.0066444	0.020016	0.0249672	0.00765681	0.00423721	0.00808593	0.0176151	0.0144208	0.43654	0.00594573	0.0127936	0.00456495	0.00206428	0.0205853	0.000726216	0.0481811	0.0351393	0.0119662	0.0716374	0.00437632	0.0156669
242	0.00302101	0.00351118	0.00458428	0.0100374	0.00244061	0.0126188	0.000804783	0.00178682	0.0021334	0.00169662	0.00697862	0.00804349	0.00372534	0.00236952	0.00401685	0.0108177	0.0303546	0.0437209	0.0092698	0.0274798	0.00862387	0.0223561	0.00124263	0.00300278	0.00777178	0.00753636	0.0134428	0.00310289	0.00903773	0.0207758	0.0225147	0.00798285	0.00358802	0.0097072	0.0182965	0.0136184	0.248451	0.00514159	0.0130193	0.00241934	0.00503083	0.0212743	0.000209195	0.0414941	0.024274	0.0106861	0.0618846	0.00413939	0.0145381
244	0.00434197	0.0041121	0.00399225	0.0102981	0.0023161	0.0115734	0.000199786	0.00123015	0.00182696	0.000955393	0.00718291	0.00849128	0.00341251	0.00581939	0.00538044	0.0105685	0.024469	0.0358994	0.00605283	0.0329621	0.0072556	0.02219	0.00104185	0.00602625	0.00860294	0.00783888	0.0154927	0.00247592	0.010939	0.0209443	0.0186148	0.00790383	0.00298484	0.0107234	0.0173953	0.0142569	0.122662	0.00409799	0.0148616	0.0011764	0.00680281	0.0219472	0.000252523	0.0349007	0.0156347	0.0116511	0.0597149	0.00331109	0.0147248
246	0.00535058	0.00448053	0.00298796	0.0107107	0.00249401	0.0103653	9.50323e-06	0.00112356	0.00176187	0.00102204	0.00736701	0.00685904	0.0028305	0.00730182	0.00760197	0.0104409	0.0181167	0.0260147	0.00385685	0.0390424	0.00680569	0.0207261	0.00103617	0.00678976	0.00781164	0.00910535	0.014759	0.0011317	0.0121465	0.0199625	0.0165645	0.00667827	0.00260778	0.00933105	0.0168971	0.015317	0.0505317	0.00441427	0.0175634	0.00131134	0.00507798	0.0207106	0.000137598	0.0280747	0.0119033	0.0127986	0.0660526	0.00222355	0.014523
248	0.00857245	0.0034103	0.00186317	0.010512	0.0021317	0.010163	0	0.00156451	0.00150824	0.00127255	0.00683603	0.00607029	0.00237845	0.00920738	0.0100998	0.00948473	0.0140871	0.0162029	0.00264156	0.0547688	0.00713951	0.0218506	0.00201238	0.00777176	0.00624602	0.0104876	0.0143787	0.000199497	0.012111	0.018719	0.0149716	0.00513064	0.00231464	0.00668334	0.0153459	0.0150889	0.0194734	0.0048901	0.0165922	0.00105442	0.00531847	0.0175685	0.000334819	0.0252313	0.0126979	0.0124674	0.0656121	0.00161858	0.0139809
250	0.0106928	0.00232474	0.000998293	0.00877497	0.00167562	0.0105487	8.09176e-05	0.00190448	0.00132917	0.00134509	0.00640879	0.00525898	0.00310894	0.010313	0.0144456	0.00767022	0.0121106	0.00828716	0.00177039	0.0568529	0.00719701	0.0216576	0.00289198	0.0138033	0.00517698	0.011859	0.0132074	0.000398382	0.0107523	0.0173655	0.0140478	0.00477355	0.00172616	0.00577802	0.0138416	0.0161181	0.0101563	0.00546548	0.0146578	0.000136308	0.00623787	0.0128556	0.000494101	0.0224362	0.0137273	0.0112983	0.0545979	0.00191979	0.0148445
252	0.00931866	0.00203623	0.000516431	0.00768578	0.00145564	0.0112727	0.00131705	0.00189616	0.00155252	0.000918266	0.00671327	0.00596413	0.00330378	0.0117116	0.01859	0.00640422	0.0114824	0.0041783	0.00130007	0.0648019	0.00547384	0.0202141	0.00254099	0.0228967	0.00568823	0.0128758	0.0121582	0.000867117	0.00954278	0.0162706	0.013529	0.00484538	0.00120396	0.0056097	0.0118511	0.0154781	0.00627567	0.0062101	0.012975	0	0.00647713	0.00797213	0.000528007	0.0177042	0.0163823	0.0124388	0.0377941	0.00180698	0.0166033
254	0.00733258	0.00219377	0.000385699	0.00702034	0.00177265	0.0115996	0.00212648	0.00210264	0.00181206	0.000697801	0.00751251	0.00443475	0.00325265	0.0123987	0.023116	0.00552987	0.0110351	0.00647785	0.00197242	0.0903106	0.00322448	0.0189534	0.00125755	0.0307724	0.00699943	0.0134823	0.0122792	0.00116299	0.00938257	0.015354	0.0125065	0.00453317	0.00124156	0.00494349	0.0105013	0.0132153	0.00464266	0.00688652	0.0116901	0.00103056	0.00573434	0.00422563	0.000741276	0.0146825	0.017801	0.0146533	0.0244121	0.00105474	0.0181083
256	0.00780184	0.00224774	0.000522155	0.00695519	0.00222227	0.0118375	0.00276519	0.00220263	0.00167067	0.00169203	0.00726371	0.00348561	0.00395551	0.00830962	0.0267294	0.00583828	0.00993192	0.0113658	0.00324755	0.115846	0.00151329	0.0185866	0.00250927	0.0344155	0.00748369	0.0143674	0.0116528	0.0016399	0.0088155	0.0139292	0.011556	0.00392128	0.00209706	0.00401077	0.0097453	0.00803724	0.00572053	0.00780713	0.0103999	0.00189486	0.00485545	0.00223041	0.00113201	0.0158125	0.0180948	0.0159155	0.019271	0.00159498	0.0187873
258	0.00745487	0.00248021	0.00121032	0.00729345	0.00282394	0.0126232	0.0041597	0.00186706	0.00153525	0.00345378	0.00629975	0.00348223	0.00429993	0.00614465	0.0268657	0.00651625	0.00991196	0.0160516	0.00370873	0.134507	0.000767381	0.0184933	0.00437901	0.0302446	0.00677888	0.0148253	0.0103719	0.00204449	0.00746372	0.011896	0.0109554	0.00344196	0.00271646	0.00388644	0.00939864	0.00425617	0.00820817	0.00916376	0.008486	0.00164266	0.00482124	0.00203085	0.00220469	0.0192271	0.0162292	0.015672	0.0172606	0.0022568	0.0192652
260	0.00663629	0.00296924	0.00213239	0.00789743	0.0033965	0.0122463	0.00525968	0.00186756	0.00201524	0.00455427	0.00543581	0.00333985	0.00487592	0.00568069	0.0262189	0.00710662	0.0137632	0.0206065	0.00310877	0.13961	0.00149282	0.0186541	0.00528398	0.0237779	0.00497926	0.0146341	0.00814674	0.00277764	0.00580009	0.00982017	0.0112347	0.00357654	0.00230773	0.00387626	0.00909601	0.0040557	0.0113206	0.0104976	0.00442912	0.00121836	0.0044225	0.00180137	0.00202187	0.0249532	0.0140714	0.0146945	0.0165699	0.00315505	0.0188926
262	0.00602286	0.00284884	0.0025169	0.00759104	0.00315227	0.0103873	0.00515788	0.00196648	0.00288219	0.00424433	0.0056592	0.00315266	0.00517141	0.0063492	0.0251008	0.00850334	0.0159349	0.0187706	0.00148238	0.122236	0.00325743	0.0183809	0.00594894	0.014907	0.00362665	0.0137231	0.00586179	0.00463285	0.00483709	0.00745407	0.0132157	0.00365105	0.00216078	0.0043525	0.00709201	0.00726336	0.0162593	0.0107538	0.00324904	0.00170569	0.00351435	0.00121698	0.00238657	0.0293258	0.0113919	0.0138011	0.017921	0.00312052	0.0169024
264	0.0060093	0.00298542	0.00271016	0.00670147	0.00267838	0.0089221	0.00530311	0.00193479	0.00301	0.00458693	0.00642364	0.00324177	0.00531092	0.00785176	0.028129	0.00994637	0.0162885	0.0157224	0.000762662	0.0919778	0.00455866	0.015394	0.0054728	0.00569241	0.00346848	0.0110671	0.00503829	0.00640283	0.00397981	0.00590413	0.0157645	0.00337725	0.00311137	0.00480897	0.0052494	0.0267916	0.0205247	0.0109866	0.00331488	0.00281089	0.00226221	0.000300644	0.00299123	0.0324078	0.00822112	0.0115902	0.0175718	0.00326563	0.0155105
266	0.00615289	0.00301697	0.00269733	0.00578375	0.00296787	0.00724102	0.00582404	0.00210056	0.00237986	0.00464046	0.00883274	0.00474383	0.00583306	0.0103054	0.0355259	0.0106424	0.0192462	0.0142696	0.00141853	0.0664277	0.00517034	0.0120893	0.00196271	0.0028245	0.00385488	0.00735834	0.00443953	0.00673221	0.00270073	0.00451697	0.017728	0.00297355	0.00438648	0.00386029	0.00375068	0.0771721	0.0204035	0.0109655	0.00334715	0.00335308	0.00195866	0.000275242	0.00322429	0.0361065	0.00533135	0.0101275	0.0169405	0.00359343	0.0141741
268	0.0055468	0.00244637	0.00247623	0.00574538	0.00335767	0.0047207	0.00635071	0.00241669	0.00188588	0.0037199	0.0105693	0.00647444	0.00664547	0.0139144	0.0418912	0.00930385	0.0243501	0.012681	0.00313633	0.0519415	0.00602409	0.00988699	0.000811009	0.00438678	0.00395264	0.00490015	0.00433468	0.00638004	0.0014163	0.00343253	0.0201915	0.0026246	0.00503987	0.00300792	0.00271599	0.157591	0.0176925	0.0100054	0.00336837	0.00421089	0.00337865	0.00171474	0.00262214	0.0403277	0.00355156	0.00955288	0.0160598	0.0036752	0.0136681
270	0.00486621	0.00173256	0.00269515	0.00576433	0.00446881	0.00243601	0.00665226	0.00276229	0.00198459	0.00306788	0.0106633	0.00785505	0.00797605	0.0128411	0.044485	0.00796757	0.0259105	0.0123673	0.00355989	0.0486852	0.00708832	0.00848666	0.000244847	0.0103306	0.00338384	0.0040656	0.00660396	0.0061289	0.00138759	0.00283074	0.0229753	0.00271929	0.00514817	0.00234805	0.00222648	0.199387	0.0144038	0.0090774	0.00321965	0.00534876	0.00501411	0.00445112	0.00348089	0.0407931	0.00359643	0.00923241	0.013518	0.00356812	0.0155761
272	0.00478181	0.00152644	0.00266721	0.00581886	0.00565434	0.00104885	0.00652021	0.0029684	0.00208984	0.00401927	0.0105104	0.00855799	0.00823634	0.0107249	0.0413003	0.00649567	0.0234668	0.0116826	0.00351122	0.045112	0.00755637	0.00633962	0.00105586	0.020064	0.00260234	0.00331348	0.00787886	0.00594962	0.00221586	0.00311826	0.0246436	0.00302176	0.00441072	0.00148228	0.00180617	0.199897	0.0105808	0.00880565	0.00343581	0.00578636	0.00500828	0.00617489	0.00502409	0.0401343	0.00550638	0.0105948	0.0106591	0.0026445	0.0167287
274	0.00525844	0.00185336	0.00195885	0.00606609	0.00654068	0.000699599	0.00768241	0.00316174	0.00217396	0.00580818	0.0105209	0.00902289	0.00680321	0.0117531	0.0385816	0.00462802	0.0173456	0.013627	0.00351434	0.0393565	0.00887838	0.00410885	0.00279704	0.0321162	0.00229243	0.00266701	0.00472966	0.00566335	0.00297451	0.00390135	0.0254779	0.00294452	0.00331116	0.0012502	0.00240486	0.259696	0.00762582	0.0101515	0.0053655	0.00735125	0.00473311	0.0071767	0.00484349	0.0411754	0.00761121	0.0120145	0.0089945	0.00165705	0.0175021
276	0.00563504	0.00169271	0.0014834	0.0057588	0.00514327	0.00203839	0.0093627	0.00360235	0.00236624	0.00732225	0.0101668	0.00906697	0.00546153	0.0168485	0.0357506	0.00370454	0.0116586	0.0220924	0.00417936	0.0368164	0.0112001	0.00249069	0.00478133	0.0348615	0.00261138	0.00247817	0.00289368	0.00531187	0.00278611	0.00391973	0.0260417	0.00272665	0.00273402	0.00199677	0.00457874	0.31146	0.00559958	0.0112144	0.00540226	0.00980159	0.00538241	0.00849928	0.00415625	0.0431682	0.00863466	0.0126536	0.00849607	0.00224237	0.0173507
278	0.00519691	0.00132468	0.00137016	0.00504944	0.0043928	0.00380234	0.0101339	0.00366974	0.00238693	0.00768729	0.0109622	0.00796679	0.00509735	0.017189	0.0316273	0.00271917	0.00858037	0.0405576	0.00451191	0.0366661	0.0120426	0.00226422	0.00536211	0.0330886	0.00286118	0.00279074	0.00300418	0.0053953	0.00258051	0.00326618	0.0246278	0.00322859	0.0023794	0.00249788	0.00714591	0.256554	0.00448118	0.011863	0.00437915	0.012864	0.00702075	0.00935266	0.00351043	0.0424868	0.00862078	0.0101222	0.00595893	0.00389725	0.0164231
280	0.00418174	0.00148036	0.00161692	0.00448014	0.00436692	0.00505134	0.00980097	0.00321708	0.00210137	0.00760661	0.0122069	0.00620011	0.00561589	0.0148682	0.0274076	0.00252944	0.00885729	0.0628245	0.00521183	0.0369155	0.0117004	0.00230905	0.00502527	0.0328034	0.00294079	0.00280287	0.00310474	0.00535607	0.0028064	0.00365335	0.0215137	0.00462489	0.00244447	0.00349882	0.0103088	0.202188	0.00401232	0.0122369	0.0038581	0.0159696	0.00937315	0.00889524	0.00230991	0.0387505	0.00789816	0.00839994	0.00463999	0.00605041	0.0159495
282	0.0034123	0.00123418	0.00229983	0.00434197	0.00462407	0.00610223	0.00919283	0.0032292	0.00206843	0.00534764	0.0118005	0.00482332	0.00702295	0.0134193	0.0246166	0.00270483	0.00927784	0.0937879	0.0059403	0.0391346	0.0104319	0.00228346	0.00539194	0.0323589	0.00321285	0.00298558	0.00372474	0.00458611	0.00273682	0.0036303	0.0181338	0.00626905	0.00310154	0.00531965	0.0130945	0.185157	0.00398884	0.0101114	0.00334779	0.0182918	0.0122453	0.0083714	0.00145901	0.0391659	0.00810801	0.0106718	0.00440422	0.00688615	0.0159444
284	0.00339295	0.000892738	0.00285222	0.004244	0.0053341	0.00681957	0.00870782	0.00344927	0.00234839	0.00321685	0.00983955	0.00403817	0.00783528	0.00766702	0.0238545	0.00306517	0.00921019	0.129621	0.00440421	0.0458305	0.00852309	0.00372454	0.00627283	0.0283088	0.00298226	0.00306976	0.00367348	0.00367953	0.00204327	0.00363792	0.0149432	0.00750898	0.00485697	0.00669799	0.0148133	0.161233	0.00379558	0.00708796	0.00483468	0.0200858	0.0152958	0.00773861	0.000946726	0.0403429	0.00874135	0.0109421	0.00352935	0.00601588	0.0169803
286	0.00347809	0.000840433	0.00509637	0.00453143	0.00527265	0.00682809	0.00810937	0.0038714	0.00224033	0.00252102	0.00955992	0.00482266	0.00774595	0.00513563	0.0247051	0.00399636	0.00951454	0.14997	0.00270301	0.0495823	0.00709145	0.00716808	0.00616214	0.0322257	0.00262702	0.00277428	0.00373513	0.00287255	0.0018728	0.00465167	0.0124318	0.00844134	0.00826667	0.00732725	0.0156416	0.100567	0.00380828	0.00593106	0.00479128	0.0208567	0.0156549	0.00766519	0.000123443	0.0374421	0.00810737	0.0081744	0.00486262	0.00451838	0.0190021
288	0.00315278	0.000612531	0.0121425	0.00563126	0.00398845	0.00678962	0.00680369	0.00479355	0.00185297	0.00232941	0.0105346	0.00655701	0.00752231	0.00527159	0.0258734	0.00477956	0.0115078	0.142407	0.00159934	0.0518	0.00712485	0.0107236	0.00575398	0.0347362	0.00288385	0.00233739	0.00403718	0.0022931	0.00186325	0.00570912	0.0119848	0.00943715	0.0119857	0.00775823	0.0153593	0.0500575	0.00371068	0.00595683	0.0051648	0.0218246	0.0135517	0.00735519	0.00016492	0.0376656	0.0071736	0.00644499	0.0064647	0.003937	0.0201684
290	0.00259198	0.000622699	0.023909	0.00749401		0.00629432	0.00567704	0.00561052	0.00210866	0.00225752	0.0107818	0.00886545	0.0061691	0.0078292	0.0262825	0.0050557	0.0147969	0.119186	0.00129091	0.0518098	0.00796255	0.0104193	0.00544986	0.0341731	0.00334499	0.00264108	0.00454921	0.00197753	0.00155001	0.0068476	0.0142989	0.010411	0.0150262	0.00858767	0.0124804	0.0350033	0.00328676	0.00590468	0.0066706	0.0218246	0.0124545	0.00753593	0.000355886	0.0372955	0.00600054	0.00766947	0.00721795	0.003791	0.0190641
292	0.00320176	0.000362827	0.0348944	0.00978466		0.00709962	0.00527223	0.00545775	0.00242186	0.0020324	0.00969935	0.0109729	0.00435437	0.00826207	0.023655	0.00492159	0.0184683	0.0987429	0.00269416	0.0484093	0.00897926	0.00618392	0.00538687	0.0329295	0.00348386	0.00416832	0.00518068	0.00147304	0.00131748	0.00771165	0.0171761	0.00986584	0.0175374	0.00919269	0.00936871	0.0254041	0.00317718	0.00683383	0.00825463	0.0216504	0.0139175	0.00739139	0.000126899	0.0346589	0.00613867	0.00771607	0.0077226	0.00283813	0.0187708
294	0.00553113	0.000370919	0.0394749	0.0107232		0.0105545	0.00518758	0.0048402	0.00239974	0.00245896	0.00834509	0.0114274	0.00335153	0.00679488	0.0187615	0.00481845	0.0208938	0.0728588	0.00503413	0.0450622	0.0101993	0.00307956	0.00590276	0.0317987	0.00366877	0.0081951	0.00638065	0.00108439	0.00135424	0.00769536	0.0201878	0.00679457	0.0191355	0.00893449	0.00802189	0.0229235	0.0028937	0.00748417	0.00814099	0.021286	0.0156637	0.00719754	6.21742e-05	0.0314741	0.00754163	0.00436108	0.00631669	0.00161291	0.0189791
296	0.00703766	0.000551714	0.0412626	0.00936969		0.0154719	0.00540463	0.00447119	0.0021567	0.00275165	0.00708722	0.0128255	0.00340502	0.0127316	0.0135041	0.00492671	0.0233501	0.0462001	0.00795667	0.0494865	0.00993619	0.00445822	0.00629645	0.0247304	0.00391092	0.0143933	0.00776582	0.000882152	0.00151445	0.00630421	0.0227183	0.00287964	0.0202123	0.00836837	0.0074784	0.0217823	0.00271817	0.00718581	0.0081353	0.0210226	0.0145179	0.00657714	0.000609356	0.0355384	0.0104169	0.00270331	0.00539015	0.000748751	0.020944
298	0.0072546	0.000845003	0.0419163	0.00699307		0.0150181	0.00569714	0.00490432	0.00225784	0.00270245	0.00620523	0.014528	0.00419282	0.0165068	0.00821452	0.00561742	0.0265223	0.0320465	0.0103356	0.0576286	0.00849108	0.00631428	0.00549763	0.0172421	0.00413031	0.0215669	0.00946747	0.00102674	0.00154144	0.00319652	0.0224059	0.000443647	0.0207615	0.00860935	0.00767424	0.0195136	0.0029308	0.00702006	0.00900168	0.0215345	0.0112153	0.00600529	0.00200118	0.0442015	0.0142292	0.00267643	0.00459416	0.000195404	0.0229861
300	0.00682226	0.00129232	0.0353217	0.00493532		0.00917318	0.00574867	0.00576456	0.00266072	0.00263227	0.00555274	0.0155115	0.00557093	0.0156492	0.00415042	0.00696971	0.0258731	0.0315052	0.0119222	0.0646702	0.00821546	0.00784039	0.00514338	0.0125023	0.00469991	0.0267481	0.0114721	0.000814005	0.00177884	0.00342097	0.0195585	5.20645e-05	0.0201586	0.0103639	0.00822362	0.0154671	0.0037202	0.00622097	0.00923057	0.0235813	0.0110566	0.00543862	0.00259794	0.0544632	0.0169636	0.00386698	0.00390931	0.000312535	0.0242432
302	0.00608962	0.00166925	0.0228047	0.00369086		0.00753441	0.00568648	0.00593132	0.00271565	0.00344925	0.00442021	0.016	0.00679314	0.0186717	0.00201595	0.00754324	0.0236864	0.0327382	0.0134084	0.0709623	0.0084312	0.00682929	0.00552352	0.0087386	0.00563847	0.0292279	0.0120566	0.00052961	0.00206707	0.00418064	0.0162278	0.000241503	0.0185897	0.0109989	0.0087201	0.0121618	0.004404	0.004303	0.00830309	0.0269651	0.0133309	0.00634872	0.0028461	0.0603873	0.0177797	0.00662935	0.0040662	0.00101976	0.0247125
304	0.00603136	0.00180292	0.0118049	0.00283503		0.00172987	0.00596229	0.00532206	0.00242124	0.00387214	0.00356226	0.0148446	0.00676486	0.0218067	0.0015051	0.0066965	0.020108	0.0318645	0.0134781	0.0680903	0.00853467	0.00465194	0.00637996	0.00618297	0.00633951	0.0311901	0.0121546	0.00102621	0.00253893	0.00599019	0.0123446	0.000773369	0.0153457	0.00853475	0.0102782	0.00930119	0.00448193	0.00598608	0.00856801	0.0310781	0.0142616	0.00674069	0.00432363	0.0625918	0.0183142	0.00971761	0.00424104	0.00195254	0.0251356
306	0.006508	0.00167837	0.00582353	0.00343531		3.7312e-06	0.00654062	0.00425685	0.00177227	0.00228304	0.00334963	0.0133579	0.00558378	0.0226953	0.00291498	0.00473849	0.0157084	0.0260403	0.013534	0.0593317	0.0081025	0.00299055	0.00782572	0.00742976	0.00632574	0.0324069	0.0122628	0.00170629	0.00343693	0.00978543	0.00819876	0.00131349	0.0113568	0.00562501	0.0112975	0.00636175	0.00467368	0.00920241	0.00826192	0.0343181	0.0142695	0.00567195	0.00741757	0.0673766	0.0176059	0.0135828	0.00406078	0.00284207	0.0246872
308	0.00696488	0.00161674	0.00232031	0.00548613		0.0002112	0.00689934	0.00389701	0.00135261	0.00105123	0.00320777	0.0125494	0.00449991	0.0210339	0.00484072	0.00262617	0.0126847	0.0166766	0.013776	0.0500476	0.00724203	0.00252538	0.00882737	0.0107134	0.00634177	0.0310078	0.0119308	0.00153032	0.00424328	0.013576	0.0046573	0.00158497	0.00813166	0.00366842	0.00886434	0.0041393	0.00521247	0.0102414	0.00708593	0.0345951	0.0150649	0.00498139	0.00992569	0.0738415	0.0169245	0.0178274	0.00424764	0.00378139	0.0216785
310	0.00695387	0.00167464	0.000495069	0.00761462			0.0066579	0.0041855	0.00147309	0.00118071	0.00342946	0.01201	0.00342831	0.0152981	0.00459306	0.00183065	0.0113168	0.00773128	0.0131647	0.0486824	0.00644662	0.0022104	0.00895744	0.0142332	0.00528987	0.0286587	0.0115785	0.00135853	0.0052692	0.0157159	0.00328267	0.00181662	0.00615978	0.00257185	0.00700366	0.00310908	0.00585569	0.0111535	0.00638893	0.0331713	0.0151309	0.00448224	0.012365	0.0766472	0.0171004	0.0205988	0.00545891	0.00429677	0.018832
312	0.0062696	0.00189965	4.4486e-05	0.0110171			0.00670772	0.00412066	0.00185783		0.00359309	0.0110661	0.00286856	0.00863794	0.0051175	0.00194581	0.0107056	0.00180067	0.0115977	0.0395161	0.00629514	0.00188712	0.00909909	0.0184979	0.00411754	0.0288505	0.0117976	0.00229285	0.00695909	0.0180994	0.00304952	0.00205515	0.00525399	0.00161936	0.00852656	0.00445245	0.00553087	0.0132908	0.0065057	0.0308389	0.015695	0.00377051	0.0140546	0.0793199	0.0170876	0.0204735	0.00885463	0.0040393	0.0160612
314	0.00669531	0.00186042	0	0.0195079			0.00727327	0.00362419	0.00216203		0.00396004	0.0100511	0.0029695	0.00292768	0.00529282	0.00354877	0.0102601	0.0037803	0.00989942	0.0286635	0.00712857	0.00216065	0.0108713	0.0235233	0.00397038	0.0274715	0.0117681	0.00291929	0.00904558	0.0186933	0.00330197	0.00220547	0.00525182	0.00129485	0.0106564	0.00721349	0.0042758	0.0162946	0.006708	0.0266925	0.015505	0.00246393	0.0142195	0.0834793	0.0175647	0.0196518	0.0116016	0.00370273	0.0133243
316	0.00662876	0.0017255	6.91818e-07	0.0364002			0.00810351	0.0029064	0.00235225		0.00383522	0.00941088	0.00368096	0.00132605	0.00522405	0.00543435	0.0128092	0.00867341	0.00812832	0.0288259	0.00810329	0.00323347	0.0140358	0.0306911	0.00382754	0.0297945	0.0113027	0.00451931	0.010636	0.0178185	0.0044331	0.00204352	0.00654201	0.00167737	0.0113543	0.0114462	0.00342175	0.0207424	0.00682829	0.0198312	0.0146958	0.00152997	0.0131264	0.0834052	0.019036	0.0203518	0.0136349	0.00274675	0.0125847
318	0.00677291	0.00142971	0.000162305	0.0568836			0.00860394	0.00218138	0.00258388		0.00340223	0.00928679	0.00429787	0.00343951	0.00539541	0.00719895	0.0175342	0.0166966	0.00662744	0.032998	0.00913367	0.00446031	0.0163828	0.039516	0.00354266	0.0327214	0.011056	0.00543125	0.0115962	0.0154646	0.00589433	0.00181127	0.00838165	0.00162445	0.0110274	0.0134866	0.00397568	0.0225653	0.00672505	0.0119326	0.0127576	0.00075682	0.0110153	0.075789	0.0196888	0.0196464	0.0109734	0.00188348	0.0134497
320	0.00774245	0.00112272	0.0010589	0.0888116			0.00791762	0.00140931	0.00271618		0.00311556	0.00971408	0.00421978	0.00610533	0.00559889	0.00712641	0.0182417	0.0213355	0.00822919	0.0419344	0.010102	0.00463485	0.0158775	0.0479723	0.00310535	0.035666	0.0121661	0.00372337	0.0115126	0.0123441	0.00696924	0.00171569	0.0104628	0.00132418	0.0102628	0.0152153	0.00502206	0.0211079	0.00548835	0.00881124	0.0100854	0.00084066	0.00885149	0.0618031	0.0198952	0.0182357	0.00605409	0.0018988	0.0159286
322	0.00861966	0.00115594	0.00233317	0.142821			0.00738167	0.000943156	0.00254958			0.010431	0.00497165	0.00582152	0.00829162	0.0055727	0.0154932	0.0243443	0.0119916	0.0495665	0.00977924	0.00483995	0.0139421	0.0522198	0.0027787	0.0363865	0.0121492	0.00342961	0.00979363	0.00894604	0.00776448	0.00118864	0.0121686	0.00155751	0.00949197	0.0160671	0.00658833	0.0186195	0.00208955	0.00950647	0.00869212	0.00157261	0.00674164	0.0443979	0.0191822	0.0171579	0.00434243	0.00164267	0.0183375
324	0.00894748	0.00118708	0.00366491	0.211454			0.00743931	0.000738074	0.00262345			0.010281	0.00687036	0.00535085	0.0146353	0.00496002	0.0117274	0.0320082	0.0111672	0.0501272	0.00873897	0.0039696	0.0116909	0.0548704	0.00280539	0.0350338	0.0116125	0.00408816	0.00739067	0.0065034	0.00905519	0.000511977	0.0137414	0.00163273	0.00916897	0.0161106	0.00872138	0.0158942	0.000539385	0.010427	0.00756066	0.00232054	0.00492077	0.0274129	0.0174447	0.0175947	0.00407397	0.000752693	0.0181156
326	0.00928381	0.000985945	0.00437325	0.275651			0.00704494	0.000414278	0.003148			0.0100551	0.0085491	0.00668818	0.0219486	0.00403072	0.0081808	0.0449694	0.00728662	0.045562	0.00868788	0.00354722	0.0125613	0.0556983	0.00274432	0.0358547	0.0113573	0.00548681	0.00524549	0.00481968	0.00849207	0.000121642	0.0156422	0.00131462	0.00784351	0.0144353	0.00936791	0.0143212	0.000670167	0.0115223	0.00739488	0.00302968	0.00455011	0.0169336	0.0160776	0.0167892	0.00360434	0.000182691	0.0198347
328	0.0102034	0.000777121	0.00443461	0.310895			0.00588723	0.000400257	0.00367354			0.0107605	0.00840899	0.00480641	0.0270713	0.00250044	0.00565365	0.0674263	0.00536468	0.0333698	0.00900043	0.00394171	0.0176523	0.0606881	0.00201339	0.0371693	0.0124929	0.00654472	0.00363785	0.00313585	0.00840284	0.000760961	0.0169367	0.00102644	0.00564199	0.0130076	0.00849571	0.0131927	4.74915e-05	0.0116759	0.00877854	0.00351092	0.00496002	0.0157491	0.0144328	0.0137743	0.0039357	0.000493949	0.0220815
330	0.0106735	0.000628925	0.00444667	0.305058			0.00444782	0.000909101	0.00387105			0.0109918	0.0080767	0.0072183	0.0287099	0.00115762	0.00465974	0.0834769	0.00657675	0.0199309	0.00944433	0.0027615	0.0271147	0.0620325	0.00157476	0.0385752	0.0155831	0.00644005	0.00333757	0.00256965	0.00970174	0.00242869	0.0173392	0.00134202	0.00417888	0.0136669	0.00898943	0.0114566	0	0.0101182	0.0111831	0.00403562	0.00486329	0.0257767	0.0128343	0.0128953	0.00391239	0.00461058	0.0244767
332	0.00972234	0.000607332	0.00454946	0.273162			0.00313522	0.00117622	0.00356536			0.010489	0.00832686	0.0121793	0.0233682	0.000947237	0.00400207	0.0741992	0.00836786	0.0119898	0.0102137	0.00162109	0.040768	0.0555506	0.00132994	0.038663	0.0187966	0.00621596	0.00365635	0.00245918	0.0105321	0.004463	0.0176196	0.00197574	0.00350562	0.0147183	0.0103385	0.0108209	0	0.0092212	0.0126796	0.00466788	0.005015	0.0368527	0.0116594	0.0115078	0.00286467	0.0106706	0.0252632
334	0.010049	0.000989886	0.00443726	0.225208			0.00232231	0.0011436	0.00332398			0.00999686	0.007802	0.0162772	0.0153052	0.00272017	0.00284428	0.0651966	0.00993221	0.014684	0.0103694	0.00199839	0.056355	0.0532248	0.00113307	0.0355405	0.0213344	0.00580589	0.00386229	0.00254635	0.0120747	0.00639188	0.0176919	0.00225433	0.00322365	0.0158478	0.0122483	0.0114867	0.00115637	0.00928087	0.0132657	0.00514893	0.00624001	0.0343054	0.0105877	0.00995746	0.00332269	0.0157297	0.0251413
336	0.0102231	0.00165286	0.00422657	0.161217			0.00156289	0.00165378	0.0035362			0.00888044	0.00689842	0.0119772	0.0103493	0.00449198	0.00201195	0.0634616	0.0104054	0.0209048	0.0094825	0.00293643	0.0611834	0.0545724	0.0012247	0.033732	0.0219779	0.00457716	0.00385733	0.00354104	0.0152379	0.0066785	0.0164367	0.0025527	0.00478836	0.0183192	0.0123037	0.0138425	0.00259538	0.00854271	0.014778	0.00508372	0.00847107	0.0250016	0.00957667	0.0101186	0.00375001	0.0181989	0.0232132
338	0.00775019	0.00186	0.00446101	0.0910343			0.000987993	0.00213823	0.0032898			0.00703808	0.00564013	0.0159117	0.00852067	0.00600202	0.00219895	0.0623201	0.0103626	0.0308389	0.0082994	0.0029087	0.045449	0.0555439	0.000869708	0.0349828	0.0196462	0.00305779	0.00359559	0.00554529	0.016601	0.00630034	0.0127354	0.00337577	0.00762103	0.0200783	0.0104657	0.0155066	0.00456495	0.0078168	0.016034	0.00459796	0.0108253	0.0186968	0.00884023	0.0114738	0.00372047	0.0188554	0.0193589
340	0.00488921	0.00169623	0.00510337	0.0504502			0.000783284	0.00227439	0.00272014			0.00490075	0.00451108	0.0301849	0.00785594	0.00696761	0.00309261	0.0525062	0.010557	0.0396283	0.00676394	0.00287655	0.0243167	0.0523681	0.000384342	0.0341138	0.0163427	0.00168729	0.00333372	0.00640227	0.016691	0.00718223	0.00800842	0.00393427	0.0102769	0.0197319	0.0083253	0.0153276	0.00421705	0.00775649	0.0157814	0.00428546	0.0117884	0.017381	0.00825484	0.0162806	0.00490264	0.0184166	0.0139305
342	0.00353015	0.001882	0.00550777	0.0363744			0.000850056	0.00208118	0.00200182			0.00320173	0.0037321	0.0394475	0.00648886	0.00752413	0.00560152	0.0423237	0.0106757	0.0470491	0.00461547	0.00438407	0.0119058	0.0607239	0.0002025	0.0291655	0.0127532	0.00183862	0.00319249	0.00519309	0.016403	0.00673573	0.0038206	0.00407706	0.0123605	0.0187345	0.00637993	0.0114504	0.00524265	0.00773127	0.0139576	0.00537284	0.010786	0.0187512	0.0079955	0.0214134	0.00516135	0.0179288	0.00890349
344	0.00232492	0.00260931	0.00608433	0.0288896			0.000909132	0.00204625	0.00151357			0.00258519	0.00232585	0.0402269	0.0046997	0.00726412	0.00522909	0.034249	0.0109893	0.0653957	0.00288579	0.00688575	0.0102915	0.0624933	0.000251303	0.0251395	0.00954533	0.00158013	0.00276626	0.00380489	0.0128332	0.00401383	0.00186576	0.00460561	0.0131168	0.0184655	0.00543676	0.00684873	0.00511227	0.00719965	0.0104065	0.00526605	0.00908076	0.0186711	0.00826235	0.0232878	0.0044477	0.0185809	0.00708275
346	0.00137262	0.00311536	0.00703845	0.0225809			0.000961384	0.00227211	0.00192433			0.00217377	0.00115286	0.0363012	0.0033399	0.00551155	0.0055725	0.0263115	0.0122661	0.0915721	0.00247444	0.0088915	0.0118967	0.056505		0.0194105	0.00798415	0.00197626	0.00232851	0.00453142	0.00905491	0.00275877	0.00072634	0.0057793	0.0128247	0.0192701	0.00577956	0.00439053	0.00449183	0.00676278	0.00568925	0.00372211	0.00781617	0.0189401	0.00889634	0.0265657	0.0035946	0.018692	0.00647076
348		0.00288433	0.00821313	0.019238			0.000861522	0.0029431	0.00232022			0.0016473	0.00132624	0.0328827	0.00235697	0.00314262	0.00855639	0.0222303	0.0132877	0.0942374	0.00229603	0.0092936	0.0121994	0.048115		0.0138907	0.00684245	0.0023954	0.0021274	0.00842982	0.00757914	0.00186251	0.000753508	0.00681595	0.012757	0.0162237	0.00801507	0.00527397	0.00616765	0.00677327	0.00171605	0.00262642	0.00751748	0.0186741	0.0085405	0.0299369	0.00234645	0.0182789	0.00657457
350		0.00262323	0.00877357	0.0141909			0.00144237	0.00348697	0.00233714			0.00166038	0.00243598	0.0286549	0.00212687	0.00134533	0.00972782	0.0201463	0.0144486	0.0811369	0.0017509	0.00881039	0.0132138	0.0416399		0.0103169	0.00553553	0.00281388	0.00197764	0.0158243	0.00683475	0.0014204	0.00161059	0.00703782	0.0146917	0.0104464	0.00768103	0.00849472	0.00931955	0.00720782	0	0.00300778	0.00715435	0.0172283	0.00805439	0.0324647	0.00217241	0.0178321	0.00584796
352		0.00285922	0.00800106	0.00868854			0.00204908	0.00307506	0.00212277			0.002653	0.00351838	0.0301054	0.0024327	0.000324211	0.00919065	0.0176833	0.0146362	0.0762604	0.00115512	0.0106752	0.0150772	0.0391076		0.0071741	0.00528523	0.00299745	0.00195856	0.0191944	0.00695794	0.00239936	0.0021869	0.00618732	0.0159091	0.00593118	0.00250097	0.0144436	0.0116196	0.00697469	5.84596e-05	0.00531546	0.00572426	0.0177645	0.00892434	0.0335675	0.0028627	0.0194254	0.00391835
354		0.00308588	0.00678929	0.00543856			0.00234683	0.0020809	0.00199773			0.00431279	0.00458389	0.0330809	0.00324937	0	0.00976919	0.0229586	0.0134405	0.08569	0.000824881	0.0123923	0.0153494	0.0444195		0.00606165	0.00573454	0.00306433	0.00197263	0.0144634	0.00772721	0.00358058	0.00303445	0.00488548	0.0138289	0.00383377	0.00171475	0.0211674	0.0119488	0.00551983	0.00130519	0.00848309	0.0044895	0.017677	0.0097908	0.0356514	0.00253522	0.0213159	0.00327322
356		0.0026888	0.00599632	0.00502589			0.00250602	0.00149677	0.00199527			0.00557982	0.00561001	0.0325416	0.005312	5.16324e-05	0.0140095	0.0258662	0.0139189	0.0877728	0.000508903	0.0114057	0.0152897	0.0437516		0.00568212	0.00571272	0.00207799	0.00202086	0.00847482	0.00820172	0.00411577	0.00395307	0.00394573	0.0108135	0.00244957	0.00411368	0.0244373	0.00995071	0.00381966	0.00352188	0.00978324	0.00389113	0.0140449	0.00978439	0.040392	0.00197778	0.0232558	0.00481647
358		0.00246277	0.00538836	0.00721488			0.0026929	0.0015446	0.00252586			0.00597632	0.00588603	0.0304474	0.0086752	0.000391602	0.0183247	0.0245049	0.013382	0.0877653	0.000541008	0.0088336	0.0164571	0.0361741		0.00627642	0.00485076	0.00230903	0.00218223	0.00513235	0.0109703	0.0043299	0.00447347	0.00352306	0.00903782	0.00185153	0.00530537	0.0252663	0.00779694	0.00469822	0.00528509	0.00913326	0.00319569	0.0117817	0.00954469	0.0416362	0.00282464	0.0251432	0.00832328
360		0.00273364	0.00494266	0.00830963			0.00249265	0.00170052	0.00309117			0.00584761	0.00576459	0.0301453	0.0108923	0.00157898	0.0194029	0.0309897	0.0112831	0.0798959	0.000677776	0.00900078	0.0183604	0.0368185		0.00638022	0.00539608	0.00253398	0.00231006	0.00448187	0.0162984	0.00448847	0.00477419	0.00392724	0.0086117	0.000831571	0.0035663	0.0241137	0.00613249	0.00606442	0.00629804	0.0104221	0.00248898	0.012673	0.00880287	0.0377352	0.00402352	0.0238459	0.0118206
362		0.00331047	0.00487212	0.00944087				0.00151615	0.00330463			0.00575511	0.00636019	0.028415	0.00997755	0.00259906	0.0176209	0.0277898	0.00913113	0.0705118	0.000397581	0.0122723	0.0204071	0.0351286		0.00568668	0.00763842	0.0028042	0.00244035	0.00509983	0.0211177	0.00467031	0.00537497	0.00476243	0.00815495	0.00120815	0.000442827	0.0219243	0.00527588	0.00656272	0.00683536	0.0122414	0.00180075	0.0143608	0.0076522	0.0303503	0.00436888	0.0193327	0.0146686
364		0.00370173	0.00476593	0.0115125				0.00124632	0.00374648			0.00577208	0.00700164	0.0263244	0.00789146	0.00280793	0.0122244	0.0274271	0.00747065	0.0599449		0.0156293	0.0227243	0.0229223		0.00478706	0.0094767	0.00353711	0.00252448	0.00548166	0.0230048	0.00493045	0.00545678	0.00544907	0.00736081	0.00257501	0	0.0193873	0.00487545	0.00632518	0.00616234	0.0129793	0.0013805	0.0145949	0.0072703	0.025164	0.00412491	0.0149228	0.0167323
366		0.00333081	0.00457161	0.0120167				0.0013135	0.00414098			0.00527522	0.00775594	0.0248694	0.00624889		0.00745749	0.0366014	0.00747487	0.0529522		0.0151037	0.0246283	0.01618		0.00389119	0.00960654	0.00336355	0.00226828	0.00514907	0.0206168	0.00509116	0.00447069	0.00601263	0.0079059	0.00369308	0.000599785	0.016756	0.00385426	0.00700712	0.00655231	0.0131785	0.00117884	0.0136566	0.00770154	0.0197323	0.00299208	0.0109359	0.0174336
368		0.00300224	0.00446652	0.0105809				0.00157707	0.0037468			0.0043795	0.00783411	0.0256654	0.00533983		0.00279458	0.0456549	0.00757604	0.0615717		0.0117272	0.0249304	0.013738		0.00275534	0.00985791	0.00363034	0.00179676	0.00575419	0.014027	0.00449987	0.00393948	0.00626958	0.0086672	0.00473754	0.00163862	0.0146911	0.0036112	0.00859925	0.00775058	0.0116365	0.00157933	0.0147036	0.00795173	0.0153175	0.00323062	0.00819441	0.0162256
370		0.00308071	0.00397791	0.00872044				0.00211336	0.00360372			0.00343845	0.00563793	0.0288772			0.00105754	0.0461831	0.0074977	0.0691559		0.00853149	0.0240333	0.0148359		0.00209909	0.0109548	0.00396633	0.00137386	0.00744614	0.00660097	0.00383057	0.00422152	0.00569452	0.00774819	0.00438282	0.00176271	0.012335	0.00216835	0.00979102	0.00956101	0.00831277	0.00276414	0.0170318	0.00774039	0.00916261	0.00467384	0.00619946	0.0168779
372		0.00334016	0.0034202	0.00636737				0.00262853	0.00309491			0.00255815	0.0033378	0.0288168			0.0026116	0.0391504	0.00821058	0.068785		0.00785644	0.0215869	0.0165849		0.00196169	0.0122923	0.00346982	0.00130384	0.00966734	0.00398359	0.00444478	0.00535876	0.00447362	0.00689717	0.00385084	0.00228259	0.00983964	0.000509032	0.0095695	0.00987791	0.00538537	0.0037165	0.0165982	0.00751646	0.00699275	0.00639828	0.00443006	0.016387
374		0.00367682	0.00310201	0.00395241				0.00326575	0.00232826			0.00228111	0.00285834	0.0277459			0.00455159	0.034409	0.00957702	0.0541578		0.00771828	0.0171335	0.0169633		0.00217858	0.0137726	0.00275354	0.00147326	0.012125	0.00344576	0.00555279	0.00637968	0.00312204	0.00684166	0.00391528	0.00183549	0.00934798	0.000828739	0.00926077	0.00971678	0.00355529	0.00389113	0.0141432	0.00759758	0.00667952	0.00685785	0.00356462	0.0144776
376		0.0031741	0.00271998	0.00205592				0.0037204	0.00152594			0.00256477	0.00303922	0.0340174			0.00634824	0.0301854	0.0121021	0.0385915		0.00756984	0.0128468	0.0163528		0.0028154	0.0148078	0.00226679	0.00146092	0.0140866	0.00342254	0.0064484	0.00754836	0.0022977	0.00555624	0.00412553	0.00141069	0.00931368	0.00173853	0.00961042	0.00867375	0.00260063	0.00409119	0.011416	0.00782897	0.00681371	0.00708665	0.00462763	0.0137496
378		0.00250262	0.00238103	0.00116451				0.00356598	0.000775214			0.00241915	0.00311871	0.0406421			0.00806188	0.0292816	0.0144455	0.0279055		0.00859381	0.0101967	0.0225349		0.00314286	0.0145617	0.0018347	0.00141732	0.0151137	0.00405711	0.00743388	0.00870549	0.00221354	0.00414106	0.00425644	0.00133364	0.00864053	0.003131	0.00974337	0.009199	0.00280284	0.00438083	0.010375	0.00815795	0.00570379	0.00718458	0.0062467	0.0142974
380		0.00237331	0.00232371					0.00498801	0.000566922			0.00247491	0.00365738	0.0432007			0.0070378	0.0314665	0.0141775	0.0216777		0.00843885	0.00834245	0.0307206		0.003441	0.0147394	0.00123755	0.00162672	0.0159025	0.00521429	0.00800968	0.00926327	0.00274208	0.00339913	0.00451183	0.0017462	0.00859575	0.00440189	0.008922	0.0097723	0.00298934	0.00416221	0.0117967	0.00874841	0.00438612	0.00689862	0.00713923	0.0164707
382		0.00256157	0.002384					0.00829523	0.000611478			0.00274513	0.00461313	0.038675			0.00836982	0.03404	0.0135514	0.0165546		0.00704399	0.006973	0.0303218		0.0033882	0.017044	0.00117292	0.00215597	0.0166053	0.00486593	0.0071662	0.0095342	0.00329099	0.00204542	0.00523456	0.00247795	0.00982148	0.00540194	0.00682644	0.0108524	0.00304812	0.00342341	0.0134799	0.00945864	0.00388128	0.00714301	0.00735345	0.0176622
384		0.00278947	0.00222191					0.0100665	0.00034598			0.00220404	0.00478982	0.0306916			0.00811286	0.0340621	0.0132334	0.0122676		0.00649995	0.00775493	0.0270536		0.00329932	0.0189897	0.00175017	0.00265847	0.0176815	0.00417431	0.0058409	0.00905936	0.00387879	0.00100675	0.00603098	0.00304898	0.0140213	0.00637403	0.00569233	0.0101823	0.0034594	0.00302201	0.0204327	0.0104968	0.00455443	0.00741806	0.00799773	0.0170055
386		0.00318511	0.00205124					0.00724672	0.000154108				0.00560979	0.0331653			0.00778582	0.0373193	0.0130116	0.0132494		0.00549785	0.00802211	0.0265712		0.00339654	0.0186958	0.00233755	0.00301272	0.019064	0.0041114	0.00525466	0.00938868	0.00415804	0.00126597	0.00489172	0.00311014	0.0174189	0.00648704	0.00510922	0.0107251	0.00427816	0.00264444	0.0306627	0.0112514	0.00644673	0.00604707	0.00612124	0.0161484
388		0.00311536	0.00198053					0.00448559	0.000311581				0.00921619	0.0407126			0.00574673	0.0438362	0.0121966	0.0147059		0.00510941	0.00827044	0.0317681		0.00353213	0.0175167	0.00254922	0.00306447	0.0195418	0.00436626	0.00531165	0.0107835	0.0046464	0.00226981	0.0030972	0.00263688	0.0189156	0.00610783	0.00535116	0.0113597	0.00507882	0.00209224	0.0385872	0.0112745	0.00671703	0.00373798	0.00483829	0.015695
390		0.00303565	0.00212466					0.00352573					0.0159057	0.0427678			0.00413622	0.0501072	0.0108987	0.018226		0.0059237	0.00861379	0.0349066		0.00349114	0.0160045	0.00311907	0.00300491	0.0192246	0.00513643	0.00575161	0.0125777	0.00523611	0.00273475	0.00293256	0.00337694	0.0186672	0.00596311	0.00503186	0.0109439	0.00601537	0.00168422	0.0425834	0.00972977	0.00628925	0.00256748	0.00317253	0.0152712
392		0.00289534	0.0020647					0.00375695					0.0189004	0.0358235			0.00545157	0.050511	0.0104151	0.0131308		0.00736265	0.00924378	0.0337609		0.00340659	0.0138582	0.00363896	0.00275566	0.018685	0.00493345	0.00615186	0.0131105	0.0060917	0.00245707	0.00352392	0.00342146	0.0170037	0.00551366	0.00453772	0.00768759	0.00698636	0.00131862	0.0426424	0.00759072	0.0055785	0.00220658	0.0021772	0.015184
394		0.00258025	0.00184485					0.00316492					0.0162406	0.0295798			0.00959885	0.0520781	0.0102539	0.00595885		0.0087264	0.0107369	0.0351848		0.00340218	0.0123364	0.00409437	0.00227026	0.017515	0.00524109	0.00631524	0.012633	0.0071768	0.00222809	0.00345955	0.0033901	0.0149338	0.00490492	0.00499606	0.00609676	0.00831469	0.00103059	0.0425986	0.00637115	0.00483913	0.00234485	0.000632064	0.0152517
396		0.00254205						0.00181138					0.0120413	0.0263485			0.0143453	0.0605415	0.00921067	0.00837571		0.00930309	0.0114757	0.0312117		0.00354097	0.0112277	0.00398214	0.00236576	0.0161753	0.00588255	0.00592876	0.0137018	0.00788381	0.0023907	0.00278459	0.00363426	0.014508	0.00451618	0.0057335	0.00311897	0.0107008	0.000733128	0.0432951	0.00651545	0.0071861	0.00244858	0.000934995	0.017154
398		0.00212319						0.000653386					0.00775351	0.0235668			0.0174614	0.0575071	0.00959884			0.00801732	0.00956645	0.0271247		0.00375858	0.0100061	0.00329843	0.00301156	0.0153557	0.00505947	0.00522177	0.0155948	0.00769956	0.00248042	0.00258331	0.00348531	0.0148942	0.00387837	0.00606986	0.0029586	0.0133051	0.000979685	0.0463576	0.00950858	0.0111211	0.00309113	0.00029899	0.0205973
400		0.00205843						0.000819708					0.00477395	0.0239195			0.0187695	0.0523217	0.0103778			0.00746637	0.00802257	0.0180455		0.00436483	0.00899479	0.0026818	0.00404192	0.0149061	0.0042295	0.0052283	0.0171506	0.00644171	0.00325818	0.00293094	0.00497532	0.0133248	0.00335604	0.00683974	0.004526	0.0162017	0.00143638	0.0453195	0.0205907	0.0116833	0.00358258	0.000633341	0.0238042
402		0.00144445						0.00198695					0.00382577	0.0266869			0.0229257	0.0475903	0.00868634			0.0101746	0.00922568	0.0107096		0.00529546	0.00897458	0.00257296	0.00500901	0.0141665	0.00558304	0.00583354	0.0187549	0.00515898	0.00395441	0.00378789	0.00725456	0.0120006	0.00302905	0.008114	0.00387553	0.0168519	0.00167545	0.0394878	0.0428423	0.0104892	0.00336346	0.0016667	0.023363
404		0.0011111						0.00282476					0.00441359	0.0304196			0.0303681	0.0407279	0.00848291			0.014121	0.0118793	0.00427113		0.00577848	0.00939123	0.002491	0.00608644	0.0128661	0.00695401	0.00645701	0.0182769	0.0049881	0.00458134	0.00464253	0.00809087	0.011032	0.00417084	0.00926213	0.00347679	0.0165584	0.00216733	0.0319757	0.0800469	0.00706796	0.00340812	0.00195387	0.0182042
406								0.00294354					0.00528073	0.0318115			0.0346658	0.0349749	0.0114899			0.01637	0.0134605	0		0.00596868	0.0100047	0.00157196	0.0075702	0.0113131	0.00844535	0.00593595	0.0168903	0.00506973	0.00526777	0.00487917	0.00754604	0.0103146	0.00648479	0.0098289	0.00288265	0.0163169	0.003033	0.0286926	0.133901	0.00684957	0.00348896	0.00217897	0.0125898
408								0.00279224					0.00488062	0.0308873			0.0343488	0.0323609	0.0162547			0.013118	0.0133146	0.000268876		0.00636751	0.0103951	0.00122538	0.00859256	0.00942266	0.00824547	0.00512114	0.0155723	0.00488801	0.00570316	0.00536763	0.00709957	0.00938724	0.00921407	0.00926109	0.00290102	0.0157772	0.00305781	0.02589	0.21022	0.00511301	0.00437117	0.00194732	0.00936411
410								0.00247632					0.00499641	0.0316061			0.0286648	0.0264676	0.0243382			0.00809912	0.0116805	0.00251222		0.00683637	0.0104836	0.00177873	0.00823287	0.00762503	0.0069485	0.00416213	0.0135329	0.00497089	0.00649799	0.005916	0.00566226	0.00823997	0.0123261	0.00820634	0.0045711	0.0148038	0.00212145	0.024083	0.313549	0.00504321	0.00540612	0.00208283	0.00709283
412								0.00206722					0.00533642	0.0313793			0.019477	0.0252066	0.0252774			0.00664869	0.00968759	0.00743996		0.00741204	0.00983453	0.00261945	0.00748318	0.00542676	0.00487916	0.00267179	0.0118132	0.00559952	0.00724023	0.00604576	0.00571764	0.00718519	0.0146977	0.00591418	0.00606838	0.0142497	0.00118732	0.0256846	0.445144	0.00513447	0.00606261	0.00315632	0.0056584
414								0.00202285					0.00655283	0.0272298			0.0157729	0.0334095	0.0200738			0.00632635	0.00933705	0.00482374		0.00807592	0.00920736	0.00326844	0.00714296	0.00355087	0.00411953	0.00257283	0.00778605	0.00660175	0.00700986	0.00655965	0.00539513	0.0060321	0.0149471	0.0059881	0.00726	0.0136373	0.000901793	0.028759	0.577232	0.00364143	0.00600359	0.00239492	0.00520933
416								0.00233686					0.00729463	0.0223359			0.0129812	0.045791	0.0189876			0.00559669	0.0104264	0.00699135		0.0077859	0.00949886	0.00392903	0.00595427	0.00250547	0.00379763	0.00273686	0.00401851	0.00696322	0.00668097	0.00672382	0.00551213	0.00454277	0.0129418	0.00464848	0.00740907	0.0126574	0.00070235	0.0304438	0.686661	0.00229515	0.00535832	0.00154996	0.00523889
418													0.006487	0.0203871			0.0110594	0.0541908	0.0178335			0.005817	0.0106465			0.00659445	0.00924411	0.0046181	0.00433887	0.00257949	0.0039725	0.00369973	0.00224792	0.00684401	0.00710449	0.00662403	0.00589489	0.00296452	0.00941541	0.00467843	0.00671138	0.0122696	0.000299637	0.0304482	0.767481	0.0027355	0.00487001	0.000471633	0.00472639
420													0.00549158	0.0157239				0.0539566	0.0152005			0.00688361	0.0100801			0.00543114	0.00722884	0.00481813	0.00334938	0.00285926	0.0047973	0.00454629	0.00212401	0.00598905	0.00808957	0.00572923	0.0058546	0.00108341	0.00649024	0.00508808	0.00717858	0.0121309	0.000228658	0.0318548	0.825934	0.00357695	0.00486496	0.000648662	0.0045498
422													0.00418767	0.00850868				0.051866	0.011164			0.00734312	0.00904958			0.00488455	0.00427684	0.00483631	0.00272829	0.00264127	0.00556292	0.00447298	0.00239637	0.00441879	0.00907595	0.0048347	0.00472529	0.000754012	0.00464408	0.00355994	0.00664915	0.0117651	0.000718027	0.0296882	0.88072	0.00563215	0.00554982	0.000605418	0.00592655
424														0.00464393				0.0651648	0.00955992			0.00886173	0.00776568			0.00489113	0.00187367	0.00562968	0.00189968	0.00214565	0.00678528	0.00253264	0.00263855	0.00296328	0.00940125	0.00382803	0.00382874	0.00161402	0.0037077	0.00298059	0.00583454	0.0119921	0.00114773	0.0281322	0.936574	0.00827108	0.00646316	0.000845343	0.0080176
426														0.00637603				0.0839955	0.00928298			0.00944677	0.00633135			0.00487147	0.000466782	0.00651457	0.00181541	0.00186415	0.00813427	0.00105257	0.00341135	0.00180742	0.00827951	0.00285085	0.00364436	0.00211708	0.00397487	0.00448999	0.00518825	0.0126216	0.00152341	0.0296475	0.976099	0.00909812	0.00653192	0.00360525	0.00987228
428														0.0110952				0.0872088	0.00735923			0.0105321	0.00489074			0.00487098	6.27224e-05	0.00685751	0.00210008	0.00191739	0.00848435	0.000549497	0.00435278	0.00193685	0.00574488	0.00323027	0.00458527	0.00261984	0.00550133	0.00373549	0.0055277	0.0129385	0.00193143	0.0353781	1	0.0101937	0.00602764	0.00760476	0.0113644
430														0.0155237				0.0744787	0.00526543			0.0114358	0.00401			0.00519649	1.43505e-05	0.0064691	0.00200843	0.00215388	0.00813647	0.000577874	0.00489563	0.00327187	0.00428009	0.0043619	0.00562126	0.00249925	0.00726388	0.00491429	0.00627049	0.0125022	0.00180955	0.0364569	0.994071	0.012471	0.00623319	0.0112327	0.0129653
432														0.0163077				0.0568545	0.00519946			0.00919405	0.00420866			0.00600709	0.000162785	0.00573619	0.00190864	0.00306693	0.00827193	0.000392769	0.00554294	0.00466234	0.00313102	0.00487728	0.0058227	0.00351795	0.00865699	0.00651771	0.00538111	0.0114346	0.00168706	0.0376111	0.929681	0.0134377	0.00728597	0.0124396	0.0136249
434														0.0134129				0.0435675	0.00509558				0.00465868			0.00728047	0.000505391	0.00507058	0.00250535	0.00447726	0.00901357	0.000712933	0.0057894	0.00613634	0.00189751	0.0039167	0.00586688	0.00376183	0.0100656	0.00752817	0.00481288	0.0112278	0.00187708	0.0437316	0.810159	0.0109457	0.00742269	0.0118631	0.013005
436																		0.0453723	0.00516064				0.00510908			0.00882904	0.000866887	0.00444304	0.00296984	0.00556318	0.0104213	0.0014768	0.00527876	0.00783474	0.00251556	0.00326542	0.00656791	0.00322921	0.0110232	0.0102532	0.00467177	0.0114169	0.00183626	0.0481358	0.670218	0.00927001	0.00627784	0.0121463	0.0118747
438																		0.0601832	0.00413229				0.00606114			0.010036	0.00268872	0.00397328	0.00338354	0.00648754	0.0101879	0.0020301	0.00387756	0.00985318	0.00348097	0.00289646	0.00622708	0.00324938	0.0114894	0.0141205	0.00424501	0.0106565	0.00187584	0.0502843	0.524224	0.00914114	0.0045732	0.0126389	0.00956957
440																		0.0723595	0.00169537				0.00709073			0.0107407	0.0110108	0.00405809	0.003858	0.00678994	0.00906421	0.00292143	0.00319851	0.0113712	0.0033535	0.00264485	0.00543856	0.00349335	0.0120862	0.0194032	0.00504878	0.00932673	0.00217955	0.0500878	0.353647	0.00841067	0.00349359	0.0124859	0.00657457
442																		0.0649596	0.000711878				0.00574482			0.0113316	0.0197277	0.00436349	0.00438209	0.00650856	0.00815425	0.00460649	0.00328436	0.0118583	0.00500295	0.00314666	0.00537287	0.00213198	0.0137018	0.0217458	0.00461914	0.0085955	0.00196912	0.0495877	0.195727	0.00788254	0.00254608	0.0123154	0.0049282
444																		0.0377239	0.00106002				0.00527338			0.0118808	0.0166797	0.00449995	0.00381281	0.00611647	0.00698467	0.00491502	0.00416779	0.0114439	0.0103962	0.0036223	0.00514573	0.00137215	0.0141222	0.0238107	0.00543121	0.00911622	0.00160727	0.0484168	0.102441	0.00760509	0.0016114	0.012037	0.00510268
446																		0.0275238	0.00179352				0.00705711			0.0118598	0.00936434	0.00461961	0.0036221	0.00576359	0.00655611	0.00506747	0.00466019	0.0110906	0.0134733	0.00395401	0.00482578	0.00212321	0.0116034	0.0232781	0.00666334	0.0092888	0.00170463	0.0516184	0.0531094	0.00748685	0.00103607	0.0105233	0.00528934
448																		0.0286753	0.00117869				0.0095395			0.0115869	0.0068365	0.00470843	0.00375788	0.00508127	0.00711083	0.0041448	0.00401641	0.0102956	0.0115883	0.00287676	0.00469683	0.00432876	0.00912165	0.0209944	0.00728591	0.00769689	0.00212647	0.0512934	0.0255745	0.0063984	0.0014471	0.00971423	0.00530158
450																			0.00201124							0.0112007	0.00764018	0.00457304	0.00343577	0.00426984	0.00912154	0.00261142	0.00441147	0.00891281	0.0109837	0.00185605	0.00506822	0.00564558	0.0075256	0.0187829	0.00737274	0.00631237	0.00281783	0.0461507	0.00847623	0.00702504	0.00106949	0.00900961	0.00537293
452																										0.0105168	0.0115081	0.00445627	0.00334046	0.00312699	0.0114683	0.00220434	0.00717746	0.00717043	0.0139649	0.00199148	0.00555527	0.0062482	0.00577514	0.0148212	0.0074959	0.00565259	0.00295667	0.0387927	0.00385343	0.00902649	0.000113043	0.00748152	0.00485326
454																										0.00977703	0.0156101	0.00459861	0.00442368	0.00210034	0.014282	0.00201081	0.010204	0.00539615	0.0161033	0.00182184	0.00549168	0.00681505	0.00598914	0.0163868	0.00867669	0.00408157	0.00224049	0.0304497	0.00283944	0.00985538	2.79947e-05	0.00621084	0.00405962
456																										0.00974813	0.0130732	0.00473327	0.00449841	0.00213852	0.0171379	0.00177488	0.0121338	0.00434547	0.01479	0.00245956	0.00486556	0.00844343	0.00670199	0.0215004	0.0109727	0.0025095	0.00258757	0.0223092	0.00226669	0.00827108	0.000481339	0.00602726	0.00306993
458																										0.0103173	0.0097252	0.00458685	0.00404346	0.00206376	0.0198719	0.00161964	0.0117862	0.00341148	0.0103621	0.00295989	0.00467184	0.00973418	0.00825624	0.0273634	0.0134545	0.00160929	0.00255116	0.0156147	0.00233095	0.00620862	0.000793644	0.00562513	0.00213075
460																										0.0100503	0.00666381	0.00420276	0.00451166	0.00172134	0.0221765	0.00176437	0.0101428	0.00288297	0.0063931	0.00293142	0.00498726	0.0105195	0.0113432	0.0346333	0.0144611	0.000800324	0.00222481	0.0119871	0.00320642	0.00343378	0.000573785	0.00459615	0.00116269
462																										0.0091683	0.0040219	0.00359823	0.00468083		0.022428	0.00224447	0.00775843	0.00275801	0.00393864	0.00307419	0.00521972	0.0101233	0.0142067	0.0462633	0.0120274	0.000657661	0.00163336	0.0152928	0.0049586	0.00131052	0.000272336	0.00363145	0.00121314
464																										0.00851511	0.00210562	0.00289339	0.00409863		0.0223492	0.00316454	0.00715015	0.00225818	0.00263683	0.00367696	0.00442337	0.00951458	0.0160417	0.0558199	0.00853016	0.00102438	0.00130697	0.0261438	0.00699021	0.000802011	6.17906e-05	0.00469058	0.00209322
466																										0.0076508	0.00108898	0.0030182	0.0042466		0.0220789	0.00358218	0.00875068	0.00134392	0.00329202	0.00420941	0.00342385	0.00942969	0.0189052	0.0602093	0.00582247	0.00167753	0.00119987	0.0293393	0.00825678	0.00150561	2.71964e-05	0.00711741	0.00389602
468																										0.00582168	0.000708397	0.0037701	0.00386369		0.020026	0.00402262	0.0121163	0.0012891		0.00567936	0.00389242	0.00882854	0.022008	0.0733762	0.0061402	0.00172867	0.00129944	0.0239863		0.00277137	0.000318533	0.00847458	0.00580326
470																										0.0040721	0.000842433	0.00400037	0.00318011		0.0177094	0.00477759	0.0235531	0.0015894		0.00669913	0.00485165	0.00768507	0.0227082	0.0960242	0.00816357	0.00137895	0.00114238	0.0231931		0.00418561	4.54515e-05	0.00803575	0.00726656
472																										0.00308162	0.000917358	0.00409662			0.0150359	0.00534157	0.056237	0.00194132		0.00748981	0.00428062	0.00639432	0.0203006		0.0100333	0.00116358	0.00156423	0.0385993		0.00505211	0.000346155	0.00773676	0.00771198
474																										0.00296993	0.00127578	0.00447106			0.0146969	0.00624056	0.13676	0.00238057		0.00776302	0.00370599	0.00606399	0.01935		0.0125121	0.00167176	0.00204924	0.056571		0.00529563	0.00076533	0.00809038	0.007175
476																										0.00306832	0.00321822	0.0047535			0.0157665	0.00622696	0.22673	0.00284279		0.00814128	0.00253669	0.00682855	0.0185609		0.013609	0.00164689	0.0018284	0.0392791		0.00565362	0.00131926	0.00775075
478																										0.00347441	0.00573005	0.00468723			0.0159639	0.00471952	0.218042	0.00297031		0.00843447	0.00145987	0.00861329	0.0166926		0.0143618	0.00193606	0.00198735	0.0215449		0.00553374	0.0014529	0.00647225
480																										0.00575796	0.00715031	0.00451682			0.0163687	0.00442524	0.153566	0.00271655		0.0078367	0.00134152	0.0099998	0.0148205		0.0157188	0.00223598	0.0026344	0.0261076		0.00505926	0.00155589	0.00483874
482																										0.00731632	0.00784328	0.00440516			0.0169301	0.00560557	0.1084	0.00288169		0.00792556	0.00134789	0.0126053	0.0132938		0.0165058	0.00209524	0.00248738	0.0228517		0.00465652	0.00140745	0.00384956
484																										0.00880626	0.00851024	0.00471456			0.0192512	0.00680329	0.038465	0.00333307		0.00807523	0.000999012	0.0164465	0.0119329		0.0165881	0.00256308	0.00222983	0.0200309		0.00410683	0.000925741	0.00568586
486																										0.00959094	0.00938537	0.00504128			0.0215448	0.00727276	0.0279401	0.00403308		0.00708279	0.00120699	0.0176139	0.0127424		0.0151739	0.00248025	0.0018435	0.0198799		0.00406032	0.000820841	0.0120833
488																										0.00988408	0.00811379	0.00477258			0.0219464	0.00810277	0.0299537	0.00480579		0.00483261	0.00123361	0.0141118	0.0136258		0.0130762	0.00227843	0.0011644	0.0197741		0.00535644	0.000669371	0.0296187
490																										0.00901427	0.00704717	0.00449484			0.0190363	0.00824477	0.0200379	0.00527947		0.00269498	0.000989957	0.0109354	0.0130763		0.0110211	0.00224573	0.00172224	0.0243882		0.00995389	0.000543874	0.0737869
492																										0.00767123	0.0058777	0.00441513			0.0150123	0.00846146	0.0129161			0.00209269	0.000978303	0.00939508	0.0148284		0.00920907	0.00282891	0.00101581	0.0264973		0.0165958	0.00118605	0.164697
494																										0.00683966	0.00501526	0.0042607			0.0114329	0.00937808	0.0140701			0.00182731	0.000966355	0.0109643	0.0171114		0.00792013	0.00356883	0.000705477	0.0220223		0.0216532	0.00172215	0.300857
496																										0.00595465	0.0048677	0.00419721			0.00830507	0.0115342	0.0133778			0.00208797	0.000942711	0.0131499	0.0186087		0.00679533	0.00494384	0.000822625	0.020463		0.0244801	0.00242686	0.454055
498																										0.00490281	0.00525482	0.00458501			0.00582095	0.0143005	0.0137439			0.00205376	0.00120305	0.0130223	0.0201819		0.00548885	0.00516252	0.00123316	0.0178085		0.027042	0.00228854	0.600291
500																										0.00392293	0.00498587	0.00544314			0.00558214	0.0165373	0.0108823			0.00306778	0.00121454	0.0119119	0.0190436		0.0045227	0.00403701	0.00132899	0.0165197		0.0308856	0.00205043	0.757307
502																											0.00537543	0.00649876			0.00579966	0.0171523				0.00287291	0.00178074	0.0115222	0.0172646		0.00397737	0.00416959	0.00148885	0.0173204		0.0342156	0.00210131	0.915261
504																											0.0055145	0.00715094			0.0065444	0.0158105				0.00268	0.00278776	0.0111172	0.0164796		0.00364128	0.00438846	0.00189497	0.020179		0.0353506	0.00295674	1
506																											0.00536308	0.00730615			0.00752946	0.0124533				0.0034192	0.0038702	0.0106865	0.0135347		0.00406215	0.0060063	0.00230678			0.0334028	0.00359886	0.992146
508																											0.00582855	0.0075007			0.00725986	0.00751545				0.00410792	0.00448449	0.0106987			0.00466547	0.0083921	0.00253733			0.0276775	0.00484979	0.896636
510																											0.00551152	0.00707866			0.00623332	0.00472356				0.00415428	0.00421631	0.0104903			0.00430888	0.00978219	0.0028998			0.0209246	0.00543757
512																											0.00442449	0.00629763			0.00571422	0.00374526				0.00461399	0.00327373	0.0095509			0.00390055	0.012482	0.00344163			0.015783	0.00558675
514																											0.00380728	0.0053993			0.00501262	0.00356312				0.00459901	0.00234632	0.00834504			0.00405461	0.0151685	0.00604023			0.0114845	0.00509456
516																												0.00315212			0.00448767	0.00322307				0.00352966	0.00174968	0.00948533			0.00498408	0.0161196	0.0120764			0.00734725	0.00530084
518																												0.00114395			0.0048764	0.00287411				0.00257049	0.00182824	0.0112727			0.00575524	0.016185	0.0154558			0.00481226	0.00571534
520																															0.00431404	0.00392615				0.00353917	0.00239289	0.0116571			0.0052951	0.0152309	0.00843495			0.00602958	0.0044543
522																															0.00338602	0.00503464				0.0045285	0.00256121	0.0118232			0.00420368	0.0128617	0.00402807			0.00712171	0.00369445
524																															0.00342116	0.00522426				0.00510629	0.00227953	0.0107069			0.00380035	0.0112743	0.00345641			0.00641986	0.00422667
526																															0.0053742					0.00595332	0.00217863	0.00741596			0.00398532	0.0120358				0.0071861	0.00530159
528																																				0.00577059	0.00205131	0.00496094			0.00379911	0.0134535				0.00772322	0.00577479
530																																				0.00580264	0.00136588	0.00442304			0.00305927	0.013878				0.00879737	0.00558595
532																																				0.00636222	0.000553922				0.00202295	0.0133714				0.00943832	0.00545817
534																																				0.00674757	0.000339907				0.00111356	0.0118793				0.0103012	0.00582918
536																																				0.0058932	0.000355796				0.00143629	0.010324				0.00994673	0.00633883
538																																				0.00335645	0.00033538				0.00202795	0.00872179				0.00717537	0.00651718
540																																				0.00284633	3.87364e-05				0.00215694	0.0063468				0.00580046	0.00707111
542																																				0.00224667	0				0.0020956	0.00484516					0.00712204
544																																				0.00357999	6.79144e-06				0.00210266	0.0044177					0.00598379
546																																				0.00563328	0.000574212				0.00162086	0.00371149					0.00440693
548																																				0.00673711	0.0011994				0.00151983	0.00231987					0.0034062
550																																				0.00631067	0.00162772				0.00220163	0.00100402
552																																				0.00650048	0.00188425				0.00264422	0.000816315
554																																				0.00649501	0.00251535				0.00271228
556																																				0.00626242					0.00294023
558																																				0.0068502					0.00288472
560																																				0.00740425					0.00299245
562																																				0.0076452					0.00311602
564																																				0.00719851					0.00341456
566																																				0.00680722
568																																				0.00519563
570
572
574
576
578
580
582
584
586
588
590
592
594
596
598
600
602
604
606
608
610
612
614
616
618
620
622
624
626
628
630
632
634
636
638
640
642
644
646
648
650
652
654
656
658
660
662
664
666
668
670
672
674
676
678
680
682
684
686
688
690
692
694
696
698
700
702
704
706
708
710
712
714
716
718
720
722
724
726
728
730
732
734
736
738
740
742
744
746
748
750
752
754
756
758
760
762
764
766
768
770
772
774
776
778
780
782
784
786
788
790
792
794
796
798
800
802
804
806
808
810
812
814
816
818
820
822
824
826
828
830
832
834
836
838
840
842
844
846
848
850
852
854
856
858
860
862
864
866
868
870
872
874
876
878
880
882
884
886
888
890
892
894
896
898
900
902
904
906
908
910
912
914
916
918
920
922
924
926
928
930
932
934
936
938
940
942
944
946
948
950
[truncated: 77 more columns]
