# Supplementary material for: A disrupted compartment boundary underlies abnormal cardiac patterning and congenital heart defects
Source: Nat Cardiovasc Res. 2025 Dec 29;5(1):67–83. doi: 10.1038/s44161-025-00755-6 (PMC12811143; doi:10.1038/s44161-025-00755-6)
Supplement: Supplementary file 10 — Statistical source data. [file 44161_2025_755_MOESM10_ESM.xlsx]

## Sheet: panel ED4j
tdTomato
Genotype	Region	Value	Average	Value-Orig
WT	LV	0.031439	9.66957	2060.35
WT	LV	0.218802	9.66957	14339.2
WT	LV	0.226424	9.66957	14838.7
WT	LV	0.238333	9.66957	15619.1
WT	LV	0.588845	9.66957	38590
WT	LV	0.309706	9.66957	20296.6
WT	LV	0.227456	9.66957	14906.3
WT	LV	0.339398	9.66957	22242.4
WT	LV	1.07559	9.66957	70489
WT	LV	0.54526	9.66957	35733.6
WT	LV	0.670142	9.66957	43917.8
WT	LV	0.528826	9.66957	34656.6
WT	LV	0.481747	9.66957	31571.3
WT	LV	0.621475	9.66957	40728.4
WT	LV	0.69515	9.66957	45556.7
WT	LV	0.653152	9.66957	42804.3
WT	LV	0.716427	9.66957	46951.1
WT	LV	0.999378	9.66957	65494.2
WT	LV	1.41142	9.66957	92497.3
WT	LV	1.2131	9.66957	79500.5
WT	LV	0.815111	9.66957	53418.3
WT	LV	0.886801	9.66957	58116.5
WT	LV	2.26138	9.66957	148200
WT	LV	3.34317	9.66957	219095
WT	LV	13.2611	9.66957	869063
WT	LV	10.7544	9.66957	704791
WT	LV	9.10198	9.66957	596498
WT	LV	9.86223	9.66957	646321
WT	LV	22.7836	9.66957	1.49313e+06
WT	LV	0.318914	9.66957	20900
WT	LV	0.689174	9.66957	45165
WT	LV	0.182956	9.66957	11990
WT	LV	0.184314	9.66957	12079
WT	LV	0.307881	9.66957	20177
WT	LV	0.285267	9.66957	18695
WT	LV	0.0987411	9.66957	6471
WT	LV	0.135653	9.66957	8890
WT	LV	2.42155	9.66957	158696
WT	LV	1.23589	9.66957	80994
WT	LV	2.06958	9.66957	135630
WT	LV	4.35837	9.66957	285626
WT	LV	6.10361e-05	9.66957	4
WT	LV	0.242115	9.66957	15867
WT	LV	0.180453	9.66957	11826
WT	LV	0.931853	9.66957	61069
WT	LV	0.853315	9.66957	55922
WT	LV	3.70018	9.66957	242491
WT	LV	3.45486	9.66957	226414
WT	LV	6.55659	9.66957	429686
WT	LV	3.96933	9.66957	260130
WT	LV	2.58929	9.66957	169689
WT	LV	1.73639	9.66957	113794
WT	LV	0.628717	9.66957	41203
WT	LV	0.00292973	9.66957	192
WT	LV	0.0614176	9.66957	4025
WT	LV	0.0478981	9.66957	3139
WT	LV	0.135393	9.66957	8873
WT	LV	0.00921645	9.66957	604
WT	LV	0.0450599	9.66957	2953
WT	LV	0.214206	9.66957	14038
WT	LV	0.131243	9.66957	8601
WT	LV	0.0690471	9.66957	4525
WT	LV	0.530022	9.66957	34735
WT	LV	0.405112	9.66957	26549
WT	LV	0.357397	9.66957	23422
WT	LV	0.0893111	9.66957	5853
WT	LV	0.208072	9.66957	13636
WT	LV	0.00947585	9.66957	621
WT	LV	0.00222782	9.66957	146
WT	LV	0.000946059	9.66957	62
WT	LV	0.00585946	9.66957	384
WT	LV	60.0229	9.66957	3.9336e+06
WT	LV	68.7059	9.66957	4.50264e+06
WT	LV	74.0307	9.66957	4.8516e+06
WT	LV	68.4431	9.66957	4.48542e+06
WT	LV	71.3432	9.66957	4.67548e+06
WT	LV	57.9839	9.66957	3.79997e+06
WT	LV	54.7829	9.66957	3.5902e+06
WT	LV	42.7399	9.66957	2.80096e+06
WT	LV	39.9264	9.66957	2.61657e+06
WT	LV	34.9538	9.66957	2.2907e+06
WT	LV	22.4129	9.66957	1.46883e+06
WT	LV	7.51018	9.66957	492180
WT	LV	9.63612	9.66957	631503
WT	LV	6.30002	9.66957	412872
WT	LV	5.90767	9.66957	387159
WT	LV	11.7063	9.66957	767174
WT	LV	31.8365	9.66957	2.0864e+06
WT	LV	43.4429	9.66957	2.84703e+06
WT	LV	42.3984	9.66957	2.77858e+06
WT	LV	33.9373	9.66957	2.22408e+06
WT	LV	34.9589	9.66957	2.29103e+06
WT	LV	62.2441	9.66957	4.07917e+06
WT	LV	58.3514	9.66957	3.82406e+06
WT	LV	41.6558	9.66957	2.72991e+06
WT	LV	51.3703	9.66957	3.36655e+06
WT	LV	36.9742	9.66957	2.4231e+06
WT	LV	46.3315	9.66957	3.03634e+06
WT	LV	37.5231	9.66957	2.45908e+06
WT	LV	50.3997	9.66957	3.30294e+06
WT	LV	41.0377	9.66957	2.68941e+06
WT	LV	24.1366	9.66957	1.58179e+06
WT	LV	17.0742	9.66957	1.11896e+06
WT	LV	0.517393	9.66957	33907.4
WT	LV	0.255402	9.66957	16737.8
WT	LV	7.8739	9.66957	516016
WT	LV	8.76231	9.66957	574238
WT	LV	5.2791	9.66957	345966
WT	LV	6.21913	9.66957	407571
WT	LV	2.76905	9.66957	181470
WT	LV	4.4883	9.66957	294141
WT	LV	1.02336	9.66957	67066
WT	LV	0.041825	9.66957	2741
WT	LV	0.000701915	9.66957	46
WT	LV	0	9.66957	0
WT	LV	1.10292	9.66957	72280
WT	LV	0.862821	9.66957	56545
WT	LV	0.853132	9.66957	55910
WT	LV	1.25307	9.66957	82120
WT	LV	2.34888	9.66957	153934
WT	LV	2.89686	9.66957	189846
WT	LV	0.791379	9.66957	51863
WT	LV	9.55961	9.66957	626489
WT	LV	9.86462	9.66957	646478
WT	LV	4.69343	9.66957	307584
WT	LV	0.130739	9.66957	8568
WT	LV	1.53664	9.66957	100704
WT	LV	0.0266117	9.66957	1744
WT	LV	0.0375525	9.66957	2461
WT	LV	0.288334	9.66957	18896
WT	LV	0.743938	9.66957	48754
WT	LV	0	9.66957	0
WT	LV	0	9.66957	0
WT	LV	7.01138	9.66957	459491
WT	LV	8.45821	9.66957	554309
WT	LV	1.93759	9.66957	126980
WT	LV	0.702983	9.66957	46070
WT	LV	0.0789197	9.66957	5172
WT	LV	0.0178378	9.66957	1169
WT	LV	0.119127	9.66957	7807
WT	LV	0.201038	9.66957	13175
WT	LV	0.234119	9.66957	15343
WT	LV	0.0281376	9.66957	1844
WT	LV	0.0356298	9.66957	2335
WT	LV	0.0211337	9.66957	1385
WT	LV	0.188418	9.66957	12348
WT	LV	0.358511	9.66957	23495
WT	LV	0.268742	9.66957	17612
WT	LV	0.109148	9.66957	7153
WT	LV	0.0555276	9.66957	3639
WT	LV	0.000717174	9.66957	47
WT	LV	0.00321965	9.66957	211
WT	LV	0	9.66957	0
WT	LV	0	9.66957	0
WT	LV	0	9.66957	0
WT	LV	0.00462348	9.66957	303
WT	RV	0.0055574	0.967862	364.204
WT	RV	0.233093	0.967862	15275.7
WT	RV	0.259133	0.967862	16982.3
WT	RV	0.169659	0.967862	11118.6
WT	RV	0.333126	0.967862	21831.4
WT	RV	0.26215	0.967862	17180
WT	RV	0.541846	0.967862	35509.9
WT	RV	0.404181	0.967862	26488
WT	RV	0.687688	0.967862	45067.6
WT	RV	0.655614	0.967862	42965.6
WT	RV	0.56471	0.967862	37008.3
WT	RV	0.630447	0.967862	41316.3
WT	RV	0.325584	0.967862	21337.1
WT	RV	1.37617	0.967862	90187.2
WT	RV	0.0767714	0.967862	5031.21
WT	RV	0.561297	0.967862	36784.6
WT	RV	0.224122	0.967862	14687.8
WT	RV	0.511201	0.967862	33501.5
WT	RV	0.493735	0.967862	32356.9
WT	RV	0	0.967862	0
WT	RV	0.0107729	0.967862	706
WT	RV	0.0576791	0.967862	3780
WT	RV	0.146029	0.967862	9570
WT	RV	0.065919	0.967862	4320
WT	RV	0.085771	0.967862	5621
WT	RV	0.0615396	0.967862	4033
WT	RV	0.528145	0.967862	34612
WT	RV	1.10558	0.967862	72454
WT	RV	0.542061	0.967862	35524
WT	RV	0.54696	0.967862	35845
WT	RV	0.142947	0.967862	9368
WT	RV	0.864363	0.967862	56646
WT	RV	0.0884718	0.967862	5798
WT	RV	0.206394	0.967862	13526
WT	RV	0.259297	0.967862	16993
WT	RV	0.450065	0.967862	29495
WT	RV	0.123278	0.967862	8079
WT	RV	0.108415	0.967862	7105
WT	RV	0.263096	0.967862	17242
WT	RV	0.432136	0.967862	28320
WT	RV	0.64007	0.967862	41947
WT	RV	0.923293	0.967862	60508
WT	RV	0.849638	0.967862	55681
WT	RV	0.816953	0.967862	53539
WT	RV	0.707866	0.967862	46390
WT	RV	0.55845	0.967862	36598
WT	RV	0.764981	0.967862	50133
WT	RV	0.915953	0.967862	60027
WT	RV	0.618921	0.967862	40561
WT	RV	0.35494	0.967862	23261
WT	RV	0.161425	0.967862	10579
WT	RV	0.181048	0.967862	11865
WT	RV	0.100099	0.967862	6560
WT	RV	0.0406958	0.967862	2667
WT	RV	0.00534066	0.967862	350
WT	RV	2.31831	0.967862	151930
WT	RV	6.5482	0.967862	429136
WT	RV	6.59829	0.967862	432419
WT	RV	9.30339	0.967862	609698
WT	RV	5.18902	0.967862	340062
WT	RV	9.62151	0.967862	630546
WT	RV	8.37293	0.967862	548720
WT	RV	2.16016	0.967862	141566
WT	RV	2.12721	0.967862	139407
WT	RV	1.75629	0.967862	115099
WT	RV	3.83182	0.967862	251118
WT	RV	4.34842	0.967862	284974
WT	RV	3.30808	0.967862	216795
WT	RV	1.29781	0.967862	85052
WT	RV	3.26243	0.967862	213803
WT	RV	4.0962	0.967862	268444
WT	RV	2.5568	0.967862	167560
WT	RV	2.59205	0.967862	169870
WT	RV	2.50726	0.967862	164313
WT	RV	0.109878	0.967862	7200.83
WT	RV	0.130361	0.967862	8543.18
WT	RV	0.0651803	0.967862	4271.59
WT	RV	0.119166	0.967862	7809.57
WT	RV	0.0586702	0.967862	3844.95
WT	RV	0.0787562	0.967862	5161.29
WT	RV	0.106702	0.967862	6992.71
WT	RV	0.0538273	0.967862	3527.57
WT	RV	0.13306	0.967862	8720.08
WT	RV	0.124009	0.967862	8126.95
WT	RV	0.381158	0.967862	24979.2
WT	RV	0	0.967862	0
WT	RV	0	0.967862	0
WT	RV	0.184771	0.967862	12109
WT	RV	0.399908	0.967862	26208
WT	RV	0.12932	0.967862	8475
WT	RV	0.539193	0.967862	35336
WT	RV	0.633799	0.967862	41536
WT	RV	0.137346	0.967862	9001
WT	RV	0	0.967862	0
WT	RV	0.140139	0.967862	9184
WT	RV	0.174517	0.967862	11437
WT	RV	0.188602	0.967862	12360
WT	RV	0.120348	0.967862	7887
WT	RV	2.03868	0.967862	133605
WT	RV	3.46983	0.967862	227395
WT	RV	1.757	0.967862	115145
WT	RV	2.29468	0.967862	150382
WT	RV	0.940185	0.967862	61615
WT	RV	0.0354925	0.967862	2326
WT	RV	0	0.967862	0
WT	RV	0.0255131	0.967862	1672
WT	RV	0	0.967862	0
WT	RV	0.0143282	0.967862	939
WT	RV	0.0172885	0.967862	1133
WT	RV	0.00326543	0.967862	214
WT	RV	0.0999161	0.967862	6548
WT	RV	0.211704	0.967862	13874
WT	RV	0.294347	0.967862	19290
WT	RV	0.387427	0.967862	25390
WT	RV	1.04489	0.967862	68477
WT	RV	0.573297	0.967862	37571
WT	RV	0.728878	0.967862	47767
WT	RV	0.546105	0.967862	35789
WT	RV	0.294438	0.967862	19296
WT	RV	0.434073	0.967862	28447
WT	RV	0.365347	0.967862	23943
WT	RV	0.452308	0.967862	29642
WT	RV	0.577768	0.967862	37864
WT	RV	0.399481	0.967862	26180
WT	RV	0.175601	0.967862	11508
WT	RV	0.576333	0.967862	37770
WT	RV	0.819791	0.967862	53725
WT	RV	0.967132	0.967862	63381
WT	RV	0.927016	0.967862	60752
WT	RV	0.806882	0.967862	52879
WT	RV	0.394598	0.967862	25860
WT	RV	0.150698	0.967862	9876
WT	RV	0.0196689	0.967862	1289
WT	RV	0	0.967862	0
WT	IVS	0.640529	31.4838	41977.1
WT	IVS	5.14908	31.4838	337445
WT	IVS	9.82618	31.4838	643959
WT	IVS	6.85068	31.4838	448959
WT	IVS	9.97258	31.4838	653553
WT	IVS	13.5973	31.4838	891097
WT	IVS	11.3553	31.4838	744172
WT	IVS	13.0357	31.4838	854297
WT	IVS	19.2662	31.4838	1.26261e+06
WT	IVS	24.9673	31.4838	1.63623e+06
WT	IVS	32.8933	31.4838	2.15566e+06
WT	IVS	34.2852	31.4838	2.24688e+06
WT	IVS	36.0343	31.4838	2.36151e+06
WT	IVS	40.2058	31.4838	2.63489e+06
WT	IVS	44.5421	31.4838	2.91907e+06
WT	IVS	45.114	31.4838	2.95655e+06
WT	IVS	42.511	31.4838	2.78596e+06
WT	IVS	41.3462	31.4838	2.70962e+06
WT	IVS	61.0224	31.4838	3.9991e+06
WT	IVS	57.2685	31.4838	3.75309e+06
WT	IVS	58.3401	31.4838	3.82332e+06
WT	IVS	71.2757	31.4838	4.67105e+06
WT	IVS	88.14	31.4838	5.77626e+06
WT	IVS	112.8	31.4838	7.39237e+06
WT	IVS	99.4025	31.4838	6.51434e+06
WT	IVS	2.41807	31.4838	158468
WT	IVS	0.811368	31.4838	53173
WT	IVS	3.16983	31.4838	207735
WT	IVS	3.14273	31.4838	205959
WT	IVS	4.51986	31.4838	296209
WT	IVS	5.68573	31.4838	372614
WT	IVS	6.74495	31.4838	442030
WT	IVS	7.90488	31.4838	518046
WT	IVS	14.1586	31.4838	927884
WT	IVS	18.8927	31.4838	1238133
WT	IVS	19.5625	31.4838	1282027
WT	IVS	0.000259403	31.4838	17
WT	IVS	2.23139	31.4838	146234
WT	IVS	8.79982	31.4838	576696
WT	IVS	12.155	31.4838	796575
WT	IVS	11.7483	31.4838	769927
WT	IVS	14.493	31.4838	949799
WT	IVS	13.8583	31.4838	908202
WT	IVS	10.1569	31.4838	665634
WT	IVS	0.518425	31.4838	33975
WT	IVS	0.0275425	31.4838	1805
WT	IVS	0.0275425	31.4838	1805
WT	IVS	0.0374151	31.4838	2452
WT	IVS	0.441199	31.4838	28914
WT	IVS	1.28801	31.4838	84410
WT	IVS	0.883482	31.4838	57899
WT	IVS	0.635416	31.4838	41642
WT	IVS	0.40499	31.4838	26541
WT	IVS	0.329702	31.4838	21607
WT	IVS	0.477165	31.4838	31271
WT	IVS	1.33822	31.4838	87700
WT	IVS	1.30837	31.4838	85744
WT	IVS	1.6446	31.4838	107779
WT	IVS	2.31395	31.4838	151645
WT	IVS	2.74244	31.4838	179726
WT	IVS	3.22928	31.4838	211631
WT	IVS	1.74897	31.4838	114619
WT	IVS	2.31038	31.4838	151411
WT	IVS	90.9539	31.4838	5.96066e+06
WT	IVS	94.2055	31.4838	6.17376e+06
WT	IVS	109.128	31.4838	7.15172e+06
WT	IVS	112.137	31.4838	7.34889e+06
WT	IVS	126.083	31.4838	8.26286e+06
WT	IVS	134.051	31.4838	8.78505e+06
WT	IVS	143.795	31.4838	9.42358e+06
WT	IVS	135.855	31.4838	8.90325e+06
WT	IVS	138.459	31.4838	9.07389e+06
WT	IVS	143.292	31.4838	9.39067e+06
WT	IVS	152.534	31.4838	9.99632e+06
WT	IVS	138.878	31.4838	9.10138e+06
WT	IVS	128.099	31.4838	8.39497e+06
WT	IVS	142.171	31.4838	9.31717e+06
WT	IVS	144.92	31.4838	9.49733e+06
WT	IVS	161.211	31.4838	1.0565e+07
WT	IVS	178.779	31.4838	1.17163e+07
WT	IVS	117.838	31.4838	7.72249e+06
WT	IVS	88.8898	31.4838	5.82539e+06
WT	IVS	57.8278	31.4838	3.78975e+06
WT	IVS	44.8755	31.4838	2.94091e+06
WT	IVS	60.0106	31.4838	3.93279e+06
WT	IVS	56.879	31.4838	3.72756e+06
WT	IVS	45.7385	31.4838	2.99747e+06
WT	IVS	22.4467	31.4838	1.47104e+06
WT	IVS	41.1916	31.4838	2.69949e+06
WT	IVS	22.5096	31.4838	1.47517e+06
WT	IVS	12.4534	31.4838	816134
WT	IVS	53.3728	31.4838	3.49779e+06
WT	IVS	35.2617	31.4838	2.31088e+06
WT	IVS	18.0884	31.4838	1.18543e+06
WT	IVS	16.0939	31.4838	1054716
WT	IVS	14.4852	31.4838	949287
WT	IVS	13.1165	31.4838	859591
WT	IVS	8.8376	31.4838	579172
WT	IVS	7.34987	31.4838	481674
WT	IVS	1.53747	31.4838	100758
WT	IVS	3.5098	31.4838	230015
WT	IVS	0.600427	31.4838	39349
WT	IVS	8.63513	31.4838	565903
WT	IVS	8.09992	31.4838	530828
WT	IVS	7.52715	31.4838	493292
WT	IVS	16.4766	31.4838	1079792
WT	IVS	21.8045	31.4838	1428959
WT	IVS	28.8315	31.4838	1889474
WT	IVS	29.4407	31.4838	1929395
WT	IVS	23.9193	31.4838	1567550
WT	IVS	28.2096	31.4838	1848715
WT	IVS	35.4146	31.4838	2320895
WT	IVS	14.6332	31.4838	958984
WT	IVS	21.1826	31.4838	1388200
WT	IVS	23.9885	31.4838	1572087
WT	IVS	7.08565	31.4838	464358
WT	IVS	0.381552	31.4838	25005
WT	IVS	0.0950484	31.4838	6229
WT	IVS	2.31926	31.4838	151993
WT	IVS	0.619272	31.4838	40584
WT	IVS	0.896757	31.4838	58769
WT	IVS	1.62628	31.4838	106578
WT	IVS	2.15714	31.4838	141368
WT	IVS	1.65583	31.4838	108515
WT	IVS	0.668971	31.4838	43841
WT	IVS	0.289677	31.4838	18984
WT	IVS	0.780072	31.4838	51122
WT	IVS	0.739727	31.4838	48478
WT	IVS	0.992294	31.4838	65030
WT	IVS	1.27907	31.4838	83824
WT	IVS	0.944213	31.4838	61879
WT	IVS	0.342382	31.4838	22438
WT	IVS	0.634623	31.4838	41590
WT	IVS	1.97021	31.4838	129118
WT	IVS	3.05432	31.4838	200165
WT	IVS	3.74517	31.4838	245440
WT	IVS	4.11821	31.4838	269887
WT	IVS	3.89467	31.4838	255237
WT	IVS	3.03366	31.4838	198811
WT	IVS	4.73754	31.4838	310475
WT	IVS	3.39893	31.4838	222749
WT	IVS	1.38035	31.4838	90461
WT	IVS	1.7071	31.4838	111875
WT	AVCplx	50.753	13.8037	3.3261e+06
WT	AVCplx	34.2098	13.8037	2.24194e+06
WT	AVCplx	32.1285	13.8037	2.10554e+06
WT	AVCplx	42.6701	13.8037	2.79638e+06
WT	AVCplx	38.4637	13.8037	2.52072e+06
WT	AVCplx	29.1592	13.8037	1.91095e+06
WT	AVCplx	41.5956	13.8037	2.72597e+06
WT	AVCplx	42.115	13.8037	2.76e+06
WT	AVCplx	56.0249	13.8037	3.67159e+06
WT	AVCplx	53.9505	13.8037	3.53565e+06
WT	AVCplx	56.9275	13.8037	3.73075e+06
WT	AVCplx	38.5928	13.8037	2.52918e+06
WT	AVCplx	12.3851	13.8037	811659
WT	AVCplx	1.63348	13.8037	107050
WT	AVCplx	7.20429	13.8037	472133
WT	AVCplx	30.6358	13.8037	2.00771e+06
WT	AVCplx	26.3498	13.8037	1.72684e+06
WT	AVCplx	31.6536	13.8037	2.07442e+06
WT	AVCplx	24.3138	13.8037	1.59341e+06
WT	AVCplx	21.2445	13.8037	1.39226e+06
WT	AVCplx	29.1803	13.8037	1.91233e+06
WT	AVCplx	55.2491	13.8037	3.62075e+06
WT	AVCplx	32.403	13.8037	2.12353e+06
WT	AVCplx	15.6258	13.8037	1.02404e+06
WT	AVCplx	8.36658	13.8037	548304
WT	AVCplx	9.10229	13.8037	596519
WT	AVCplx	6.69698	13.8037	438886
WT	AVCplx	0.00976513	13.8037	639.958
WT	AVCplx	0.00913001	13.8037	598.335
WT	AVCplx	5.87796	13.8037	385212
WT	AVCplx	8.08264	13.8037	529696
WT	AVCplx	4.8096	13.8037	315197
WT	AVCplx	4.8188	13.8037	315800
WT	AVCplx	2.98445	13.8037	195586
WT	AVCplx	3.29999	13.8037	216265
WT	AVCplx	1.97179	13.8037	129221
WT	AVCplx	1.82533	13.8037	119623
WT	AVCplx	1.61282	13.8037	105696
WT	AVCplx	1.65243	13.8037	108292
WT	AVCplx	1.16127	13.8037	76104
WT	AVCplx	0.749233	13.8037	49101
WT	AVCplx	0.758495	13.8037	49708
WT	AVCplx	10.3964	13.8037	681327
WT	AVCplx	14.4966	13.8037	950033
WT	AVCplx	9.62165	13.8037	630555
WT	AVCplx	8.65568	13.8037	567250
WT	AVCplx	15.9491	13.8037	1045222
WT	AVCplx	12.8568	13.8037	842569
WT	AVCplx	10.0118	13.8037	656126
WT	AVCplx	5.48235	13.8037	359286
WT	AVCplx	3.72284	13.8037	243976
WT	AVCplx	3.52407	13.8037	230950
WT	AVCplx	1.76971	13.8037	115978
WT	AVCplx	7.91547	13.8037	518740
WT	AVCplx	0.377417	13.8037	24734
WT	AVCplx	13.9854	13.8037	916535
WT	AVCplx	1.89845	13.8037	124415
WT	AVCplx	1.24924	13.8037	81869
WT	AVCplx	1.53838	13.8037	100818
WT	AVCplx	2.48492	13.8037	162849
WT	AVCplx	1.94173	13.8037	127251
WT	AVCplx	2.24817	13.8037	147334
WT	AVCplx	4.11592	13.8037	269737
WT	AVCplx	6.19426	13.8037	405941
WT	AVCplx	7.07591	13.8037	463720
WT	AVCplx	7.68885	13.8037	503889
WT	AVCplx	6.41894	13.8037	420665
WT	AVCplx	3.52796	13.8037	231205
WT	AVCplx	3.26242	13.8037	213803
WT	AVCplx	3.1982	13.8037	209594
WT	AVCplx	2.62718	13.8037	172172
WT	AVCplx	2.38064	13.8037	156015
WT	AVCplx	2.871	13.8037	188151
WT	AVCplx	1.07517	13.8037	70461
WT	AVCplx	0.181643	13.8037	11904
WT	AVCplx	0.0800031	13.8037	5243
WT	RA	0.013179	2.52435	863.683
WT	RA	0.0693086	2.52435	4542.14
WT	RA	0.420377	2.52435	27549.4
WT	RA	0.560582	2.52435	36737.8
WT	RA	1.08838	2.52435	71326.7
WT	RA	1.03876	2.52435	68074.9
WT	RA	1.10767	2.52435	72591
WT	RA	1.08758	2.52435	71274.7
WT	RA	1.33981	2.52435	87804.3
WT	RA	1.95072	2.52435	127841
WT	RA	1.94723	2.52435	127612
WT	RA	1.39665	2.52435	91529.6
WT	RA	1.4088	2.52435	92325.6
WT	RA	0.654581	2.52435	42898
WT	RA	0.46428	2.52435	30426.6
WT	RA	0.264691	2.52435	17346.5
WT	RA	0.25429	2.52435	16664.9
WT	RA	0.588131	2.52435	38543.2
WT	RA	0.363295	2.52435	23808.5
WT	RA	0.488654	2.52435	32023.9
WT	RA	1.09735	2.52435	71914.6
WT	RA	0.801852	2.52435	52549.4
WT	RA	0.492147	2.52435	32252.8
WT	RA	0.57646	2.52435	37778.3
WT	RA	5.38551	2.52435	352939
WT	RA	17.86	2.52435	1.17046e+06
WT	RA	13.927	2.52435	912705
WT	RA	7.23207	2.52435	473954
WT	RA	3.43629	2.52435	225198
WT	RA	7.91349	2.52435	518611
WT	RA	10.2394	2.52435	671040
WT	RA	22.9305	2.52435	1.50275e+06
WT	RA	43.2085	2.52435	2.83167e+06
WT	RA	27.5034	2.52435	1.80243e+06
WT	RA	15.8047	2.52435	1.03576e+06
WT	RA	2.99734	2.52435	196431
WT	RA	0.077089	2.52435	5052.03
WT	RA	0.00269931	2.52435	176.899
WT	RA	0.0244525	2.52435	1602.5
WT	RA	0.00166722	2.52435	109.261
WT	RA	0	2.52435	0
WT	RA	0.00015259	2.52435	10
WT	RA	2.18434	2.52435	143151
WT	RA	1.62219	2.52435	106310
WT	RA	0.724224	2.52435	47462
WT	RA	0	2.52435	0
WT	RA	0.162905	2.52435	10676
WT	RA	0.13611	2.52435	8920
WT	RA	0.0725719	2.52435	4756
WT	RA	0.438132	2.52435	28713
WT	RA	1.58325	2.52435	103758
WT	RA	0.412406	2.52435	27027
WT	RA	0.409094	2.52435	26810
WT	RA	0.00552377	2.52435	362
WT	RA	0.0878309	2.52435	5756
WT	RA	0.0133364	2.52435	874
WT	RA	0.00889601	2.52435	583
WT	RA	0.0121157	2.52435	794
WT	RA	0.0546578	2.52435	3582
WT	RA	0.166049	2.52435	10882
WT	RA	0.0247807	2.52435	1624
WT	RA	0.0340124	2.52435	2229
WT	RA	0.377783	2.52435	24758
WT	RA	0.00169375	2.52435	111
WT	RA	2.43014	2.52435	159259
WT	RA	0.00328069	2.52435	215
WT	RA	0.00663767	2.52435	435
WT	RA	0.00047303	2.52435	31
WT	RA	0	2.52435	0
WT	RA	0.0623026	2.52435	4083
WT	RA	0	2.52435	0
WT	RA	0.288914	2.52435	18934
WT	RA	1.28602	2.52435	84279
WT	RA	1.93924	2.52435	127088
WT	RA	2.76081	2.52435	180930
WT	RA	1.77157	2.52435	116100
WT	RA	1.88359	2.52435	123441
WT	RA	3.03076	2.52435	198621
WT	RA	1.60221	2.52435	105001
WT	RA	0.80882	2.52435	53006
WT	RA	0.882444	2.52435	57831
WT	RA	0.689662	2.52435	45197
WT	RA	0.547341	2.52435	35870
WT	RA	0.311879	2.52435	20439
WT	RA	0.10518	2.52435	6893
WT	RA	0.0912337	2.52435	5979
WT	RA	0.0250553	2.52435	1642
WT	RA	0.0975814	2.52435	6395
WT	RA	0.00872816	2.52435	572
WT	RA	0.0065156	2.52435	427
WT	LA	0.323361	2.524	21191.5
WT	LA	0.677843	2.524	44422.4
WT	LA	1.77964	2.524	116628
WT	LA	3.92685	2.524	257346
WT	LA	4.654	2.524	305000
WT	LA	5.95991	2.524	390582
WT	LA	6.30828	2.524	413413
WT	LA	9.05553	2.524	593454
WT	LA	7.15419	2.524	468850
WT	LA	5.64107	2.524	369688
WT	LA	6.87187	2.524	450348
WT	LA	6.90847	2.524	452747
WT	LA	4.9926	2.524	327190
WT	LA	4.43313	2.524	290525
WT	LA	7.25208	2.524	475265
WT	LA	5.07922	2.524	332867
WT	LA	5.45998	2.524	357820
WT	LA	5.75508	2.524	377159
WT	LA	4.38843	2.524	287596
WT	LA	4.87756	2.524	319651
WT	LA	4.85907	2.524	318439
WT	LA	5.44108	2.524	356581
WT	LA	13.5018	2.524	884838
WT	LA	25.7869	2.524	1.68994e+06
WT	LA	25.0507	2.524	1.6417e+06
WT	LA	12.8635	2.524	843007
WT	LA	9.00234	2.524	589968
WT	LA	2.51178	2.524	164610
WT	LA	0.968177	2.524	63449.5
WT	LA	0.800662	2.524	52471.4
WT	LA	0.421806	2.524	27643.1
WT	LA	0.171962	2.524	11269.5
WT	LA	0.283348	2.524	18569.2
WT	LA	0.0246907	2.524	1618.11
WT	LA	0.0184982	2.524	1212.28
WT	LA	0.0009308	2.524	61
WT	LA	0.014374	2.524	942
WT	LA	0.0209964	2.524	1376
WT	LA	0.0979934	2.524	6422
WT	LA	0.0195468	2.524	1281
WT	LA	0.0149081	2.524	977
WT	LA	0	2.524	0
WT	LA	0.00619516	2.524	406
WT	LA	0.00144961	2.524	95
WT	LA	0.00144961	2.524	95
WT	LA	0	2.524	0
WT	LA	0.0464637	2.524	3045
WT	LA	0.0135195	2.524	886
WT	LA	0.00323491	2.524	212
WT	LA	0.00900282	2.524	590
WT	LA	0.00440986	2.524	289
WT	LA	0.00697337	2.524	457
WT	LA	0.0291142	2.524	1908
WT	LA	0.0307622	2.524	2016
WT	LA	0.000259403	2.524	17
WT	LA	0	2.524	0
WT	LA	0.000808728	2.524	53
WT	LA	0.00688182	2.524	451
WT	LA	0.0213779	2.524	1401
WT	LA	0.00228885	2.524	150
WT	LA	0.00894179	2.524	586
WT	LA	0.00195315	2.524	128
WT	LA	0.00320439	2.524	210
WT	LA	0.0404211	2.524	2649
WT	LA	0.459236	2.524	30096
WT	LA	0.217746	2.524	14270
WT	LA	0.372564	2.524	24416
WT	LA	0.521767	2.524	34194
WT	LA	0.549584	2.524	36017
WT	LA	0.477638	2.524	31302
WT	LA	0.318395	2.524	20866
WT	LA	0.194766	2.524	12764
WT	LA	0.107469	2.524	7043
WT	LA	0.0684215	2.524	4484
WT	LA	0.0307164	2.524	2013
WT	LA	0.0251011	2.524	1645
WT	LA	0.010956	2.524	718
WT	LA	0.000442512	2.524	29
WT	LA	0.000106813	2.524	7
WT	LA	0	2.524	0
WT	LA	0	2.524	0
WT	LA	0	2.524	0
Mut	LV	0	26.1443	0
Mut	LV	0	26.1443	0
Mut	LV	0.000116579	26.1443	7.64
Mut	LV	0.413835	26.1443	27120.7
Mut	LV	0.720888	26.1443	47243.4
Mut	LV	11.1095	26.1443	728064
Mut	LV	14.5851	26.1443	955831
Mut	LV	17.3372	26.1443	1.1362e+06
Mut	LV	26.8677	26.1443	1.76077e+06
Mut	LV	37.7565	26.1443	2.47437e+06
Mut	LV	30.2124	26.1443	1.97997e+06
Mut	LV	15.0508	26.1443	986352
Mut	LV	7.81413	26.1443	512099
Mut	LV	3.98342	26.1443	261054
Mut	LV	21.6325	26.1443	1.41768e+06
Mut	LV	28.4203	26.1443	1.86252e+06
Mut	LV	26.1357	26.1443	1.7128e+06
Mut	LV	24.1751	26.1443	1.58431e+06
Mut	LV	34.0008	26.1443	2.22824e+06
Mut	LV	40.4581	26.1443	2.65142e+06
Mut	LV	44.9487	26.1443	2.94572e+06
Mut	LV	60.2581	26.1443	3.94901e+06
Mut	LV	83.5218	26.1443	5.4736e+06
Mut	LV	81.0577	26.1443	5.31212e+06
Mut	LV	34.2062	26.1443	2.2417e+06
Mut	LV	0.0464027	26.1443	3041
Mut	LV	0.4766	26.1443	31234
Mut	LV	1.57888	26.1443	103472
Mut	LV	2.0351	26.1443	133370
Mut	LV	4.44552	26.1443	291337
Mut	LV	3.87778	26.1443	254130
Mut	LV	2.06452	26.1443	135298
Mut	LV	7.7426	26.1443	507411
Mut	LV	8.28818	26.1443	543166
Mut	LV	13.3722	26.1443	876344
Mut	LV	17.2242	26.1443	1128791
Mut	LV	20.4163	26.1443	1337985
Mut	LV	20.428	26.1443	1338748
Mut	LV	20.6748	26.1443	1354922
Mut	LV	22.4937	26.1443	1474123
Mut	LV	22.2448	26.1443	1457812
Mut	LV	15.1693	26.1443	994118
Mut	LV	0	26.1443	0
Mut	LV	0.0011902	26.1443	78
Mut	LV	0.179232	26.1443	11746
Mut	LV	0	26.1443	0
Mut	LV	0.825269	26.1443	54084
Mut	LV	5.38289	26.1443	352768
Mut	LV	0.340963	26.1443	22345
Mut	LV	0.87982	26.1443	57659
Mut	LV	1.01465	26.1443	66495
Mut	LV	0	26.1443	0
Mut	LV	0	26.1443	0
Mut	LV	0	26.1443	0
Mut	LV	0	26.1443	0
Mut	LV	0	26.1443	0
Mut	LV	0	26.1443	0
Mut	LV	0	26.1443	0
Mut	LV	0.0174716	26.1443	1145
Mut	LV	0	26.1443	0
Mut	LV	0	26.1443	0
Mut	LV	39.2287	26.1443	2.57086e+06
Mut	LV	38.6695	26.1443	2.53421e+06
Mut	LV	33.7247	26.1443	2.21015e+06
Mut	LV	33.04	26.1443	2.16528e+06
Mut	LV	21.7214	26.1443	1.42351e+06
Mut	LV	16.2595	26.1443	1.06557e+06
Mut	LV	20.4283	26.1443	1.33877e+06
Mut	LV	26.8715	26.1443	1.76102e+06
Mut	LV	17.9883	26.1443	1.17886e+06
Mut	LV	35.6914	26.1443	2.33904e+06
Mut	LV	53.4774	26.1443	3.50464e+06
Mut	LV	89.0478	26.1443	5.83575e+06
Mut	LV	143.683	26.1443	9.41629e+06
Mut	LV	169.354	26.1443	1.10986e+07
Mut	LV	197.637	26.1443	1.29521e+07
Mut	LV	188.852	26.1443	1.23764e+07
Mut	LV	208.96	26.1443	1.36942e+07
Mut	LV	204.022	26.1443	1.33706e+07
Mut	LV	155.5	26.1443	1.01907e+07
Mut	LV	106.919	26.1443	7.00695e+06
Mut	LV	83.3301	26.1443	5.46104e+06
Mut	LV	36.5023	26.1443	2.39218e+06
Mut	LV	32.0971	26.1443	2.10349e+06
Mut	LV	27.1269	26.1443	1.77776e+06
Mut	LV	13.2387	26.1443	867601
Mut	LV	8.18274	26.1443	536256
Mut	LV	18.0562	26.1443	1183316
Mut	LV	33.7384	26.1443	2211049
Mut	LV	56.1184	26.1443	3677719
Mut	LV	45.2504	26.1443	2965488
Mut	LV	48.7949	26.1443	3197773
Mut	LV	24.74	26.1443	1621335
Mut	LV	26.7919	26.1443	1755808
Mut	LV	15.4755	26.1443	1014188
Mut	LV	4.02303	26.1443	263649
Mut	LV	9.79371	26.1443	641831
Mut	LV	10.2671	26.1443	672857
Mut	LV	11.1724	26.1443	732182
Mut	LV	6.30578	26.1443	413249
Mut	LV	3.52332	26.1443	230901
Mut	LV	0.136248	26.1443	8929
Mut	LV	1.93808	26.1443	127012
Mut	LV	6.5393	26.1443	428553
Mut	LV	3.44154	26.1443	225541
Mut	LV	3.78795	26.1443	248243
Mut	LV	5.02754	26.1443	329480
Mut	LV	4.47893	26.1443	293527
Mut	LV	5.18334	26.1443	339690
Mut	LV	3.70356	26.1443	242713
Mut	LV	1.69946	26.1443	111374
Mut	LV	1.95328	26.1443	128008
Mut	LV	0.145983	26.1443	9567
Mut	LV	0	26.1443	0
Mut	LV	0.002121	26.1443	139
Mut	LV	0.00344854	26.1443	226
Mut	LV	0.0135195	26.1443	886
Mut	LV	0.0412757	26.1443	2705
Mut	LV	0.0034638	26.1443	227
Mut	LV	0	26.1443	0
Mut	LV	0.00213626	26.1443	140
Mut	LV	0.00463874	26.1443	304
Mut	RV	0	1.7676	0
Mut	RV	0.0643484	1.7676	4217.07
Mut	RV	0.275346	1.7676	18044.8
Mut	RV	0.252381	1.7676	16539.8
Mut	RV	2.67827	1.7676	175520
Mut	RV	0.290733	1.7676	19053.2
Mut	RV	1.22856	1.7676	80514
Mut	RV	0.583798	1.7676	38259.2
Mut	RV	0.773579	1.7676	50696.5
Mut	RV	0.457083	1.7676	29955
Mut	RV	0.61912	1.7676	40574
Mut	RV	0.831749	1.7676	54508.7
Mut	RV	1.71456	1.7676	112364
Mut	RV	9.32259	1.7676	610956
Mut	RV	9.34101	1.7676	612163
Mut	RV	10.2002	1.7676	668467
Mut	RV	10.5053	1.7676	688467
Mut	RV	10.3118	1.7676	675786
Mut	RV	6.85089	1.7676	448973
Mut	RV	0	1.7676	0
Mut	RV	0.0220188	1.7676	1443
Mut	RV	0.586526	1.7676	38438
Mut	RV	0.0353246	1.7676	2315
Mut	RV	0.110842	1.7676	7264
Mut	RV	0.0349279	1.7676	2289
Mut	RV	0.154253	1.7676	10109
Mut	RV	0.277058	1.7676	18157
Mut	RV	0.368917	1.7676	24177
Mut	RV	32.3634	1.7676	2120935
Mut	RV	2.12656	1.7676	139364
Mut	RV	2.33974	1.7676	153335
Mut	RV	9.66893	1.7676	633653
Mut	RV	1.65902	1.7676	108724
Mut	RV	8.36742	1.7676	548359
Mut	RV	0.000534066	1.7676	35
Mut	RV	0.0428931	1.7676	2811
Mut	RV	0	1.7676	0
Mut	RV	0.082063	1.7676	5378
Mut	RV	0.288579	1.7676	18912
Mut	RV	0.000488289	1.7676	32
Mut	RV	0	1.7676	0
Mut	RV	0.00413519	1.7676	271
Mut	RV	0	1.7676	0
Mut	RV	0	1.7676	0
Mut	RV	0	1.7676	0
Mut	RV	0	1.7676	0
Mut	RV	0	1.7676	0
Mut	RV	0	1.7676	0
Mut	RV	0	1.7676	0
Mut	RV	0.018967	1.7676	1243
Mut	RV	0	1.7676	0
Mut	RV	8.62525	1.7676	565256
Mut	RV	7.1626	1.7676	469401
Mut	RV	1.18905	1.7676	77924.1
Mut	RV	2.07559	1.7676	136023
Mut	RV	3.23024	1.7676	211694
Mut	RV	0.774862	1.7676	50780.6
Mut	RV	1.65138	1.7676	108223
Mut	RV	0.499166	1.7676	32712.9
Mut	RV	2.67594	1.7676	175368
Mut	RV	6.61028	1.7676	433205
Mut	RV	0.0607346	1.7676	3980.24
Mut	RV	0.175093	1.7676	11474.7
Mut	RV	0.451022	1.7676	29557.7
Mut	RV	0.643717	1.7676	42186
Mut	RV	0.3327	1.7676	21803.5
Mut	RV	0.434701	1.7676	28488.2
Mut	RV	0.749915	1.7676	49145.7
Mut	RV	2.09727	1.7676	137444
Mut	RV	2.0539	1.7676	134602
Mut	RV	2.02907	1.7676	132975
Mut	RV	1.21539	1.7676	79650.7
Mut	RV	0.46571	1.7676	30520.3
Mut	RV	0.671228	1.7676	43988.9
Mut	RV	0.57284	1.7676	37541.1
Mut	RV	0.293415	1.7676	19228.9
Mut	RV	1.086	1.7676	71170.7
Mut	RV	3.95727	1.7676	259340
Mut	RV	4.27977	1.7676	280475
Mut	RV	2.49796	1.7676	163704
Mut	RV	2.42092	1.7676	158655
Mut	RV	1.48116	1.7676	97068
Mut	RV	1.32158	1.7676	86610
Mut	RV	2.13263	1.7676	139762
Mut	RV	0.474037	1.7676	31066
Mut	RV	0.791043	1.7676	51841
Mut	RV	0.303426	1.7676	19885
Mut	RV	0.194781	1.7676	12765
Mut	RV	0.362142	1.7676	23733
Mut	RV	0.308263	1.7676	20202
Mut	RV	0.000640879	1.7676	42
Mut	RV	0.00669871	1.7676	439
Mut	RV	0.0784619	1.7676	5142
Mut	RV	0.511315	1.7676	33509
Mut	RV	0.142245	1.7676	9322
Mut	RV	0.210666	1.7676	13806
Mut	RV	0.0455482	1.7676	2985
Mut	RV	0.0392157	1.7676	2570
Mut	RV	0.140276	1.7676	9193
Mut	RV	0.00474556	1.7676	311
Mut	RV	0.00843824	1.7676	553
Mut	RV	0.0101472	1.7676	665
Mut	RV	1.5259e-05	1.7676	1
Mut	RV	0.000366217	1.7676	24
Mut	RV	0.000610361	1.7676	40
Mut	RV	0.00860609	1.7676	564
Mut	RV	0	1.7676	0
Mut	RV	0	1.7676	0
Mut	RV	0.0218051	1.7676	1429
Mut	RV	0.000442512	1.7676	29
Mut	IVS	0.0100253		657.007
Mut	IVS	0.00116573		76.396
Mut	IVS	3.08534		202198
Mut	IVS	2.82282		184993
Mut	IVS	6.08547		398811
Mut	IVS	7.45089		488294
Mut	IVS	11.2986		740455
Mut	IVS	12.0677		790854
Mut	IVS	21.3663		1.40024e+06
Mut	IVS	25.7775		1.68933e+06
Mut	IVS	22.9312		1.5028e+06
Mut	IVS	22.8952		1.50044e+06
Mut	IVS	30.7962		2.01823e+06
Mut	IVS	33.5584		2.19925e+06
Mut	IVS	53.1156		3.48093e+06
Mut	IVS	95.3		6.24548e+06
Mut	IVS	98.0674		6.42685e+06
Mut	IVS	85.4078		5.5972e+06
Mut	IVS	88.5128		5.80069e+06
Mut	IVS	95.7418		6.27444e+06
Mut	IVS	105.795		6.93326e+06
Mut	IVS	125.732		8.23984e+06
Mut	IVS	1.05261		68983
Mut	IVS	5.14406		337116
Mut	IVS	2.30123		150811
Mut	IVS	12.1258		794662
Mut	IVS	14.4157		944735
Mut	IVS	17.76		1163899
Mut	IVS	21.4794		1407652
Mut	IVS	23.0755		1512255
Mut	IVS	37.3629		2448575
Mut	IVS	33.002		2162788
Mut	IVS	33.9408		2224311
Mut	IVS	43.0381		2820502
Mut	IVS	49.1556		3221410
Mut	IVS	0.000167849		11
Mut	IVS	0.20032		13128
Mut	IVS	4.23221		277358
Mut	IVS	8.73199		572251
Mut	IVS	8.58413		562561
Mut	IVS	0.71313		46735
Mut	IVS	3.97859		260737
Mut	IVS	3.40317		223027
Mut	IVS	0		0
Mut	IVS	0		0
Mut	IVS	0		0
Mut	IVS	0		0
Mut	IVS	0		0
Mut	IVS	0		0
Mut	IVS	0		0
Mut	IVS	0.0293278		1922
Mut	IVS	0		0
Mut	IVS	0		0
Mut	IVS	147.357		9.65706e+06
Mut	IVS	177.395		1.16256e+07
Mut	IVS	118.982		7.79749e+06
Mut	IVS	91.2167		5.97789e+06
Mut	IVS	98.4399		6.45126e+06
Mut	IVS	99.5102		6.5214e+06
Mut	IVS	97.9505		6.41918e+06
Mut	IVS	96.9593		6.35422e+06
Mut	IVS	117.067		7.67201e+06
Mut	IVS	102.763		6.7346e+06
Mut	IVS	89.0235		5.83416e+06
Mut	IVS	75.04		4.91775e+06
Mut	IVS	81.185		5.32046e+06
Mut	IVS	83.0986		5.44587e+06
Mut	IVS	80.8237		5.29678e+06
Mut	IVS	86.9058		5.69537e+06
Mut	IVS	80.8844		5.30076e+06
Mut	IVS	61.7921		4.04954e+06
Mut	IVS	53.953		3.53581e+06
Mut	IVS	49.7955		3.26335e+06
Mut	IVS	20.5486		1.34665e+06
Mut	IVS	22.1785		1.45347e+06
Mut	IVS	30.7357		2.01426e+06
Mut	IVS	35.2394		2.30941e+06
Mut	IVS	24.6122		1.61296e+06
Mut	IVS	56.9843		3734467
Mut	IVS	59.1229		3874618
Mut	IVS	50.5232		3311037
Mut	IVS	55.6897		3649626
Mut	IVS	48.8746		3202996
Mut	IVS	49.0365		3213610
Mut	IVS	45.1431		2958455
Mut	IVS	25.7749		1689161
Mut	IVS	24.2718		1590653
Mut	IVS	12.9349		847691
Mut	IVS	10.1296		663846
Mut	IVS	4.69908		307954
Mut	IVS	13.4582		881982
Mut	IVS	13.8779		909489
Mut	IVS	13.7345		900090
Mut	IVS	9.27382		607760
Mut	IVS	6.58343		431445
Mut	IVS	8.18186		536198
Mut	IVS	6.15563		403409
Mut	IVS	3.18386		208654
Mut	IVS	1.30219		85339
Mut	IVS	2.63569		172730
Mut	IVS	1.42721		93532
Mut	IVS	0.719921		47180
Mut	IVS	1.15207		75501
Mut	IVS	0		0
Mut	IVS	0.0071107		466
Mut	AVCplx	9.7489		638894
Mut	AVCplx	20.7871		1.36228e+06
Mut	AVCplx	14.6499		960079
Mut	AVCplx	11.8582		777125
Mut	AVCplx	25.9395		1.69995e+06
Mut	AVCplx	11.3729		745322
Mut	AVCplx	18.8228		1.23355e+06
Mut	AVCplx	32.0772		2.10218e+06
Mut	AVCplx	22.3555		1.46507e+06
Mut	AVCplx	19.8116		1.29835e+06
Mut	AVCplx	10.9656		718629
Mut	AVCplx	6.54582		428980
Mut	AVCplx	4.10186		268815
Mut	AVCplx	11.3578		744336
Mut	AVCplx	16.9496		1.11079e+06
Mut	AVCplx	13.4236		879718
Mut	AVCplx	19.5878		1.28369e+06
Mut	AVCplx	8.01709		525400
Mut	AVCplx	14.7438		966236
Mut	AVCplx	19.9418		1.30689e+06
Mut	AVCplx	17.5903		1.15278e+06
Mut	AVCplx	19.3031		1.26503e+06
Mut	AVCplx	17.4804		1.14558e+06
Mut	AVCplx	20.1677		1.32169e+06
Mut	AVCplx	8.16129		534850
Mut	AVCplx	1.2696		83203.1
Mut	AVCplx	4.70279		308198
Mut	AVCplx	1.18485		77649.1
Mut	AVCplx	1.14638		75128
Mut	AVCplx	0.531923		34859.6
Mut	AVCplx	0.32046		21001.3
Mut	AVCplx	0.0346222		2268.97
Mut	AVCplx	12.5272		820967
Mut	AVCplx	8.68116		568920
Mut	AVCplx	13.3536		875125
Mut	AVCplx	8.54644		560091
Mut	AVCplx	15.5704		1020409
Mut	AVCplx	15.265		1000390
Mut	AVCplx	13.8454		907357
Mut	AVCplx	16.0126		1049389
Mut	AVCplx	10.6083		695214
Mut	AVCplx	8.36297		548067
Mut	AVCplx	11.3069		740998
Mut	AVCplx	11.6081		760737
Mut	AVCplx	11.7417		769492
Mut	AVCplx	8.58964		562922
Mut	AVCplx	2.70718		177415
Mut	AVCplx	2.09729		137446
Mut	AVCplx	0.853712		55948
Mut	AVCplx	0.667033		43714
Mut	AVCplx	1.57321		103100
Mut	AVCplx	4.30547		282159
Mut	AVCplx	2.00618		131475
Mut	AVCplx	0.123308		8081
Mut	AVCplx	0.377737		24755
Mut	AVCplx	0		0
Mut	AVCplx	0.0034638		227
Mut	AVCplx	2.87668		188523
Mut	AVCplx	0.0845191		5538.96
Mut	AVCplx	0.184515		12092.2
Mut	AVCplx	0.0212711		1394
Mut	AVCplx	0.0130312		854
Mut	AVCplx	1.5456		101291
Mut	AVCplx	0.0286259		1876
Mut	AVCplx	0		0
Mut	AVCplx	0		0
Mut	AVCplx	0		0
Mut	RA	0.0238975		1566.12
Mut	RA	0.0242472		1589.04
Mut	RA	0.00314748		206.27
Mut	RA	0.303906		19916.5
Mut	RA	1.24512		81598.8
Mut	RA	4.24047		277899
Mut	RA	2.45468		160868
Mut	RA	1.14778		75219.7
Mut	RA	1.42686		93509
Mut	RA	1.53364		100507
Mut	RA	1.80572		118338
Mut	RA	3.19923		209662
Mut	RA	2.48872		163098
Mut	RA	4.77507		312934
Mut	RA	5.7136		374441
Mut	RA	5.62372		368551
Mut	RA	5.56194		364502
Mut	RA	9.08303		595256
Mut	RA	8.5447		559977
Mut	RA	4.21564		276272
Mut	RA	11.0699		725466
Mut	RA	10.5977		694518
Mut	RA	7.13544		467621
Mut	RA	4.53913		297472
Mut	RA	4.10734		269174
Mut	RA	6.74446		441998
Mut	RA	8.42031		551825
Mut	RA	7.53296		493672
Mut	RA	2.15159		141005
Mut	RA	0.819276		53691.3
Mut	RA	0.028336		1857
Mut	RA	2.44967		160539
Mut	RA	1.68351		110329
Mut	RA	6.02715		394989
Mut	RA	6.44091		422105
Mut	RA	6.87893		450811
Mut	RA	5.63986		369608
Mut	RA	1.78755		117147
Mut	RA	2.15242		141059
Mut	RA	5.72505		375191
Mut	RA	12.6913		831726
Mut	RA	12.6007		825789
Mut	RA	3.89928		255539
Mut	RA	3.03041		198598
Mut	RA	5.38213		352718
Mut	RA	6.35898		416736
Mut	RA	7.69831		504509
Mut	RA	10.968		718785
Mut	RA	7.62687		499827
Mut	RA	4.99765		327521
Mut	RA	0		0
Mut	RA	0.0487284		3193.42
Mut	RA	0.00519931		340.737
Mut	RA	0.0108823		713.17
Mut	RA	0.0298658		1957.26
Mut	RA	0.0458265		3003.24
Mut	RA	0.690783		45270.5
Mut	RA	0.567934		37219.6
Mut	RA	0.913749		59882.5
Mut	RA	0.844949		55373.7
Mut	RA	0.159728		10467.8
Mut	RA	0		0
Mut	RA	0		0
Mut	RA	0.0120089		787
Mut	RA	0.0298924		1959
Mut	RA	0.0207828		1362
Mut	RA	0.0129244		847
Mut	LA	0.434585		28480.5
Mut	LA	4.4257		290038
Mut	LA	6.5851		431555
Mut	LA	5.376		352316
Mut	LA	5.72001		374861
Mut	LA	4.94946		324363
Mut	LA	6.82408		447216
Mut	LA	6.47412		424282
Mut	LA	7.78511		510197
Mut	LA	9.60271		629314
Mut	LA	8.99432		589443
Mut	LA	10.1876		667642
Mut	LA	7.58775		497263
Mut	LA	6.3213		414266
Mut	LA	12.9591		849274
Mut	LA	10.8507		711104
Mut	LA	7.50813		492045
Mut	LA	5.02535		329336
Mut	LA	6.33039		414862
Mut	LA	6.2749		411226
Mut	LA	6.20927		406924
Mut	LA	6.25741		410080
Mut	LA	4.35098		285141
Mut	LA	6.76999		443671
Mut	LA	6.27572		411279
Mut	LA	7.36194		482465
Mut	LA	3.42865		224697
Mut	LA	1.56255		102401
Mut	LA	0		0
Mut	LA	0.0834668		5470
Mut	LA	0.0709239		4648
Mut	LA	0.272068		17830
Mut	LA	0.506401		33187
Mut	LA	0.55462		36347
Mut	LA	0.933898		61203
Mut	LA	1.26593		82963
Mut	LA	2.45301		160758
Mut	LA	4.54485		297847
Mut	LA	3.82927		250951
Mut	LA	3.23977		212318
Mut	LA	1.37833		90329
Mut	LA	0.796994		52231
Mut	LA	0.254719		16693
Mut	LA	0.102022		6686
Mut	LA	0.0200809		1316
Mut	LA	0		0
Mut	LA	0		0
Mut	LA	0		0
Mut	LA	0		0
Mut	LA	0		0
Mut	LA	0		0
Mut	LA	0		0
Mut	LA	0		0
Mut	LA	0		0
Mut	LA	0.00540169		354
Mut	LA	0		0
Mut	LA	0		0
Mut	LA	0		0
Mut	LA	0.013138		861
Mut	LA	0.0751965		4928
Mut	LA	0.00175479		115
Mut	LA	0.0908522		5954

## Sheet: panel ED4k
Basic measurements
Measurement	Genotype	Value
LV width	Ctrl	0.629128
LV width	Ctrl	0.544941
LV width	Ctrl	0.763018
LV width	Mut	0.671891
LV width	Mut	0.605593
LV width	Mut	0.548966
LV width	Mut	0.742208
RV width	Ctrl	0.547407
RV width	Ctrl	0.6234
RV width	Ctrl	0.615536
RV width	Ctrl	0.779728
RV width	Mut	0.690345
RV width	Mut	0.726569
RV width	Mut	0.642663
RV width	Mut	0.714825
total width	Ctrl	0.998386
total width	Ctrl	1.24536
total width	Ctrl	1.18554
total width	Ctrl	1.53505
total width	Mut	1.34483
total width	Mut	1.32069
total width	Mut	1.19165
total width	Mut	1.41015
mIVS length	Ctrl	0.877567
mIVS length	Ctrl	0.853667
mIVS length	Ctrl	0.870446
mIVS length	Ctrl	0.881508
mIVS length	Mut	0.794582
mIVS length	Mut	0.796106
mIVS length	Mut	0.864051
mIVS length	Mut	0.646958
Other measurements
	length	mIVSlength	Lvd	Rvd	Tot-d	length	mIVSlength	Lvd	Rvd	Tot-d	length	mIVSlength	Lvd	Rvd	Tot-d	length	mIVSlength	Lvd	Rvd	Tot-d
Heart -1	1367.72	1189.82	675.755	698.241	1365.57	1287.99	1158.27	641.864	710.597	1315.87	1443.15	1223.17	602.714	763.026	1359.79	1321.67	1180.9	588.083	791.263	1362.96
Heart 3	1154.63	887.89	700.657	611.716	1305.49	1048.1	957.832	683.061	697.157	1391.46	1078.26	986.667	661.995	723.435	1389.92	1040.01	849.437	669.796	652.832	1283.5
Heart 5	1003.6	926.9	537.8	647.4	1252.6	1059.2	902	591	645.4	1256.9	1069.6	931.3	571.4	658.5	1240.6	1094.6	915	603.9	648.1	1256.1
Heart 4	832.196	649.402	600.963	636.427	1223.08	763.236	729.747	600.701	607.706	1184.13	765.689	749.805	584.866	619.598	1194.64	782.985	634.457	609.98	586.243	1220.53
Heart 0	1413.91	1104.12	933.73	1004.94	1896.9	1274	968.537	831.493	930.192	1746.37	1365.02	1122.42	975.254	826.95	1825.19	1444.39	1177.06	953.369	1032.27	1920.78
Heart 2	921.138	711.362	508.653	631.928	1135.29	849.434	675.136	563.896	615.454	1154.02	829.583	678.978	544.456	616.869	1157.19	845.047	675.104	464.794	635.569	1095.86
Heart 1	1114.54	913.589	652.757	700.745	1371.74	1228.9	981.935	610.907	738.878	1345.5	1073.24	984.415	525.697	702.092	1241.64	1062.95	978.157	662.483	729.702	1364.86
Heart 6	766.506	480.854	510.844	510.038	1012.77	578.936	329.754	492.247	547.78	996.902	787.156	524.188	556.437	482.629	1012.75	774.929	561.812	577.49	491.753	1015.75
	mIVSlength	Lvd	Rvd	Width-Length	mIVSlength	Lvd	Rvd	Width-Length	mIVSlength	Lvd	Rvd	Width-Length	mIVSlength	Lvd	Rvd	Width-Length		mIVSlength	Lvd	Rvd	Width-Length
Heart -1	0.869928	0.494074	0.510515	0.998427	0.899283	0.498344	0.551708	1.02164	0.84757	0.417639	0.528724	0.942237	0.893488	0.444953	0.598682	1.03124		0.877567	0.463752	0.547407	0.998386
Heart 3	0.768985	0.606826	0.529796	1.13066	0.913873	0.651712	0.665161	1.3276	0.915052	0.613946	0.670926	1.28904	0.816756	0.644027	0.627715	1.23412		0.853667	0.629128	0.6234	1.24536
Heart 5	0.923575	0.535871	0.645078	1.24811	0.851586	0.557968	0.609328	1.18665	0.870699	0.534218	0.615651	1.15987	0.835922	0.551708	0.592088	1.14754		0.870446	0.544941	0.615536	1.18554
Heart 4	0.780347	0.722141	0.764756	1.4697	0.956122	0.787045	0.796223	1.55145	0.979255	0.763843	0.809203	1.56022	0.810305	0.779044	0.748728	1.55882		0.881508	0.763018	0.779728	1.53505
Heart 0	0.780897	0.660389	0.710751	1.3416	0.760233	0.652663	0.730135	1.37078	0.82228	0.714464	0.605818	1.33712	0.814919	0.660049	0.714676	1.32982		0.794582	0.671891	0.690345	1.34483
Heart 2	0.772264	0.552201	0.68603	1.23248	0.794807	0.663849	0.724546	1.35858	0.818457	0.656301	0.743589	1.3949	0.798895	0.550021	0.752111	1.2968		0.796106	0.605593	0.726569	1.32069
Heart 1	0.819701	0.585674	0.62873	1.23077	0.799034	0.497116	0.60125	1.09488	0.917237	0.489822	0.65418	1.15691	0.920232	0.623252	0.68649	1.28403		0.864051	0.548966	0.642663	1.19165
Heart 6	0.627332	0.666458	0.665406	1.32129	0.569586	0.850262	0.946184	1.72196	0.665926	0.706895	0.61313	1.28659	0.724985	0.745217	0.634578	1.31076		0.646958	0.742208	0.714825	1.41015
																		0.127742	0.605527	0.379675	0.563118
Boxplots
Measurement	Genotype	n	min	q1	median	q3	max	iqr	lower_whisker	upper_whisker	5 percentile	95 percentile
LVwidth	Ctrl	3	0.545	0.587	0.629	0.696	0.763	0.109	0.545	0.763	0.553	0.75
LVwidth	Mut	4	0.549	0.591	0.639	0.689	0.742	0.098	0.549	0.742	0.557	0.732
mIVSlength	Ctrl	4	0.854	0.866	0.874	0.879	0.882	0.0123	0.854	0.882	0.856	0.881
mIVSlength	Mut	4	0.647	0.758	0.795	0.813	0.864	0.0554	0.795	0.864	0.669	0.854
RVwidth	Ctrl	4	0.547	0.599	0.619	0.662	0.78	0.064	0.547	0.623	0.558	0.756
RVwidth	Mut	4	0.643	0.678	0.703	0.718	0.727	0.0393	0.643	0.727	0.65	0.725
totalwidth	Ctrl	4	0.998	1.14	1.22	1.32	1.54	0.179	0.998	1.54	1.03	1.49
totalwidth	Mut	4	1.19	1.29	1.33	1.36	1.41	0.0727	1.19	1.41	1.21	1.4

## Sheet: ED4t left panel
Genotype	Score
MutantZero	0.00549803
MutantZero	0.00893342
MutantZero	0.0059654
MutantZero	0.00586214
MutantZero	0.00922873
MutantZero	0.0110141
MutantZero	0.00791373
MutantZero	0.00937866
MutantZero	0.00740277
MutantZero	0.00928035
MutantZero	0.00757897
MutantZero	0.00701538
MutantZero	0.00892454
MutantZero	0.00599284
MutantZero	0.00574228
MutantZero	0.00559607
MutantZero	0.00590102
MutantZero	0.00728748
MutantZero	0.00448027
MutantZero	0.00826228
MutantZero	0.00841604
MutantZero	0.00948647
MutantZero	0.0047985
MutantZero	0.00460126
MutantZero	0.00707044
MutantZero	0.00717488
MutantZero	0.00408048
MutantZero	0.00765184
MutantZero	0.00536681
MutantZero	0.00812523
MutantZero	0.00514449
MutantZero	0.00642583
MutantZero	0.0064288
MutantZero	0.00810135
MutantZero	0.00646023
MutantZero	0.00646774
MutantZero	0.00818175
MutantZero	0.00901068
MutantZero	0.00755918
MutantZero	0.0106798
MutantZero	0.0073229
MutantZero	0.00654902
MutantZero	0.00759382
MutantZero	0.00672604
MutantZero	0.00656217
MutantZero	0.00690797
MutantZero	0.00563579
MutantZero	0.00672658
MutantZero	0.0080551
MutantZero	0.00632851
MutantZero	0.00502389
MutantZero	0.0094774
MutantZero	0.00529579
MutantZero	0.00751467
MutantZero	0.0066811
MutantZero	0.00530779
MutantZero	0.00643178
MutantZero	0.00734605
MutantZero	0.00768514
MutantZero	0.00750394
MutantZero	0.00566333
MutantZero	0.00713259
MutantZero	0.00620212
MutantZero	0.00521859
MutantZero	0.00611148
MutantZero	0.00540102
MutantZero	0.00718653
MutantZero	0.0072292
MutantZero	0.00441098
MutantZero	0.00867915
MutantZero	0.00555337
MutantZero	0.00652686
MutantZero	0.00875666
MutantZero	0.00599627
MutantZero	0.00444026
MutantZero	0.0087403
MutantZero	0.00531189
MutantZero	0.0056801
MutantZero	0.00430264
MutantZero	0.00518667
MutantZero	0.00791373
MutantZero	0.0100627
MutantZero	0.0080108
MutantZero	0.00928035
MutantZero	0.00495869
MutantZero	0.0073687
MutantZero	0.00739113
MutantZero	0.00637539
MutantZero	0.00568112
MutantZero	0.00559607
MutantZero	0.00612626
MutantZero	0.00664524
MutantZero	0.00448027
MutantZero	0.00826228
MutantZero	0.00762237
MutantZero	0.00824822
MutantZero	0.00454319
MutantZero	0.00453878
MutantZero	0.00759421
MutantZero	0.00717488
MutantZero	0.00495579
MutantZero	0.00765184
MutantZero	0.00532682
MutantZero	0.00780803
MutantZero	0.00511235
MutantZero	0.00655428
MutantZero	0.0061951
MutantZero	0.00779178
MutantZero	0.0069886
MutantZero	0.00533018
MutantZero	0.00818175
MutantZero	0.00901068
MutantZero	0.00855028
MutantZero	0.0109544
MutantZero	0.0069966
MutantZero	0.00630337
MutantZero	0.00759382
MutantZero	0.00651136
MutantZero	0.00725222
MutantZero	0.00679638
MutantZero	0.0045924
MutantZero	0.00730186
MutantZero	0.00662314
MutantZero	0.00578272
MutantZero	0.00502389
MutantZero	0.00898957
MutantZero	0.00529579
MutantZero	0.00743241
MutantZero	0.00600707
MutantZero	0.00517549
MutantZero	0.00574214
MutantZero	0.00746534
MutantZero	0.00811871
MutantZero	0.00681946
MutantZero	0.00566333
MutantZero	0.00713259
MutantZero	0.00608052
MutantZero	0.00509353
MutantZero	0.00611148
MutantZero	0.00519261
MutantZero	0.00718653
MutantZero	0.0072292
MutantZero	0.00441098
MutantZero	0.00754796
MutantZero	0.00549649
MutantZero	0.00635783
MutantZero	0.00838952
MutantZero	0.00743094
MutantZero	0.00408757
MutantZero	0.0087403
MutantZero	0.00489365
MutantZero	0.00561375
MutantZero	0.00363425
MutantZero	0.00514786
MutantZero	0.00791373
MutantZero	0.00932699
MutantZero	0.0080108
MutantZero	0.00933723
MutantZero	0.00420161
MutantZero	0.0073687
MutantZero	0.00734223
MutantZero	0.00663246
MutantZero	0.00568112
MutantZero	0.00559607
MutantZero	0.00615182
MutantZero	0.00560438
MutantZero	0.00448027
MutantZero	0.00767098
MutantZero	0.00762237
MutantZero	0.00732622
MutantZero	0.00454319
MutantZero	0.00453878
MutantZero	0.00784724
MutantZero	0.00717488
MutantZero	0.00495579
MutantZero	0.00770848
MutantZero	0.00536681
MutantZero	0.00812523
MutantZero	0.00476822
MutantZero	0.00679895
MutantZero	0.0064288
MutantZero	0.00801366
MutantZero	0.0069886
MutantZero	0.00457512
MutantZero	0.00669555
MutantZero	0.00886708
MutantZero	0.00755918
MutantZero	0.0109544
MutantZero	0.0069966
MutantZero	0.00654902
MutantZero	0.00697634
MutantZero	0.00578953
MutantZero	0.00725222
MutantZero	0.00679638
MutantZero	0.00399171
MutantZero	0.00672658
MutantZero	0.00650888
MutantZero	0.00535436
MutantZero	0.00565103
MutantZero	0.00634778
MutantZero	0.0052017
MutantZero	0.00663299
MutantZero	0.00584868
MutantZero	0.00497789
MutantZero	0.00496326
MutantZero	0.00791882
MutantZero	0.00811871
MutantZero	0.00615498
MutantZero	0.00566333
MutantZero	0.00579407
MutantZero	0.00620212
MutantZero	0.00503335
MutantZero	0.00573529
MutantZero	0.00496072
MutantZero	0.00547691
MutantZero	0.00659956
MutantZero	0.00483625
MutantZero	0.00717574
MutantZero	0.00555337
MutantZero	0.00695313
MutantZero	0.00838952
MutantZero	0.00743825
MutantZero	0.00371293
MutantZero	0.00743397
MutantZero	0.00489365
MutantZero	0.00275286
MutantZero	0.00309724
MutantZero	0.00407125
MutantZero	0.00567736
MutantZero	0.00911954
MutantZero	0.00801176
MutantZero	0.00933723
MutantZero	0.00420161
MutantZero	0.0073687
MutantZero	0.00734223
MutantZero	0.00683747
MutantZero	0.00545015
MutantZero	0.0055886
MutantZero	0.00783843
MutantZero	0.00560438
MutantZero	0.0047232
MutantZero	0.00764419
MutantZero	0.00927294
MutantZero	0.00732622
MutantZero	0.00462829
MutantZero	0.00444263
MutantZero	0.00776541
MutantZero	0.00674489
MutantZero	0.00501345
MutantZero	0.00771715
MutantZero	0.00536681
MutantZero	0.00888373
MutantZero	0.00511235
MutantZero	0.00679895
MutantZero	0.00643193
MutantZero	0.00801366
MutantZero	0.00742109
MutantZero	0.00457512
MutantZero	0.00630649
MutantZero	0.00886708
MutantZero	0.00555014
MutantZero	0.0114209
MutantZero	0.0069966
MutantZero	0.00744604
MutantZero	0.00757631
MutantZero	0.00651136
MutantZero	0.00864579
MutantZero	0.00690797
MutantZero	0.00399171
MutantZero	0.00662181
MutantZero	0.00569631
MutantZero	0.00535436
MutantZero	0.00638387
MutantZero	0.00634778
MutantZero	0.00490815
MutantZero	0.00643953
MutantZero	0.00584868
MutantZero	0.00497789
MutantZero	0.00496326
MutantZero	0.00967241
MutantZero	0.007722
MutantZero	0.00615498
MutantZero	0.00598654
MutantZero	0.00579407
MutantZero	0.00620212
MutantZero	0.00503335
MutantZero	0.00573529
MutantZero	0.00540102
MutantZero	0.00547691
MutantZero	0.00659956
MutantZero	0.00508083
MutantZero	0.00635105
MutantZero	0.00555337
MutantZero	0.00718992
MutantZero	0.00838952
MutantZero	0.00799943
MutantZero	0.00371293
MutantZero	0.00736096
MutantZero	0.00434996
MutantZero	0.00275286
MutantZero	0.00309724
MutantZero	0.00407125
MutantZero	0.00534253
MutantZero	0.00892535
MutantZero	0.00801176
MutantZero	0.00760661
MutantZero	0.00420161
MutantZero	0.0073687
MutantZero	0.00734223
MutantZero	0.00725208
MutantZero	0.00568112
MutantZero	0.0055886
MutantZero	0.00785874
MutantZero	0.00419028
MutantZero	0.00515692
MutantZero	0.00748483
MutantZero	0.00880378
MutantZero	0.00732622
MutantZero	0.00462829
MutantZero	0.004335
MutantZero	0.00785249
MutantZero	0.00658926
MutantZero	0.00679103
MutantZero	0.00771715
MutantZero	0.00532682
MutantZero	0.00888373
MutantZero	0.00478912
MutantZero	0.00679895
MutantZero	0.00643193
MutantZero	0.00760171
MutantZero	0.00795869
MutantZero	0.00657398
MutantZero	0.00624015
MutantZero	0.00862934
MutantZero	0.00555014
MutantZero	0.0114209
MutantZero	0.00731708
MutantZero	0.00744604
MutantZero	0.00697634
MutantZero	0.00578953
MutantZero	0.00945353
MutantZero	0.00703377
MutantZero	0.00433881
MutantZero	0.00640056
MutantZero	0.00569631
MutantZero	0.00442589
MutantZero	0.00641233
MutantZero	0.00547255
MutantZero	0.00490815
MutantZero	0.00643953
MutantZero	0.0053914
MutantZero	0.00478224
MutantZero	0.00471964
MutantZero	0.00967241
MutantZero	0.007722
MutantZero	0.00558201
MutantZero	0.00689717
MutantZero	0.00493371
MutantZero	0.00620212
MutantZero	0.004146
MutantZero	0.00411756
MutantZero	0.00496072
MutantZero	0.00496954
MutantZero	0.00550611
MutantZero	0.00508083
MutantZero	0.00635105
MutantZero	0.00596266
MutantZero	0.00718992
MutantZero	0.00744047
MutantZero	0.00805191
MutantZero	0.00288112
MutantZero	0.00736096
MutantZero	0.00434996
MutantZero	0.00266229
MutantZero	0.00278049
MutantZero	0.00326768
MutantZero	0.00489501
MutantZero	0.00891647
MutantZero	0.00801176
MutantZero	0.00760661
MutantZero	0.00346238
MutantZero	0.0073687
MutantZero	0.0076102
MutantZero	0.00725208
MutantZero	0.00620634
MutantZero	0.00598902
MutantZero	0.00785874
MutantZero	0.00419028
MutantZero	0.00578551
MutantZero	0.00748483
MutantZero	0.00762237
MutantZero	0.00716084
MutantZero	0.00454319
MutantZero	0.004335
MutantZero	0.00785249
MutantZero	0.00658926
MutantZero	0.00733775
MutantZero	0.00751876
MutantZero	0.00514635
MutantZero	0.00888373
MutantZero	0.00478912
MutantZero	0.00670177
MutantZero	0.00687942
MutantZero	0.00756253
MutantZero	0.00795869
MutantZero	0.00657398
MutantZero	0.00630649
MutantZero	0.00886708
MutantZero	0.00591846
MutantZero	0.0106257
MutantZero	0.00760607
MutantZero	0.00815008
MutantZero	0.00697634
MutantZero	0.00578953
MutantZero	0.00945353
MutantZero	0.00881372
MutantZero	0.00433881
MutantZero	0.00639269
MutantZero	0.00435981
MutantZero	0.00442589
MutantZero	0.00641233
MutantZero	0.00541751
MutantZero	0.00382946
MutantZero	0.00461549
MutantZero	0.0053914
MutantZero	0.00478224
MutantZero	0.00471964
MutantZero	0.00967241
MutantZero	0.00812187
MutantZero	0.00558201
MutantZero	0.00689717
MutantZero	0.00493371
MutantZero	0.00588748
MutantZero	0.004146
MutantZero	0.00411756
MutantZero	0.00496072
MutantZero	0.00496954
MutantZero	0.00495939
MutantZero	0.00538924
MutantZero	0.00591277
MutantZero	0.0060612
MutantZero	0.00577995
MutantZero	0.00744047
MutantZero	0.00843805
MutantZero	0.00288112
MutantZero	0.00736096
MutantZero	0.00681711
MutantZero	0.00266229
MutantZero	0.00262212
MutantZero	0.00326768
MutantZero	0.00489501
MutantZero	0.00891647
MutantZero	0.00801804
MutantZero	0.00819156
MutantZero	0.00309276
MutantZero	0.00752435
MutantZero	0.00762485
MutantZero	0.00725208
MutantZero	0.00633101
MutantZero	0.00531754
MutantZero	0.00785874
MutantZero	0.00520349
MutantZero	0.00591774
MutantZero	0.00712551
MutantZero	0.00756955
MutantZero	0.00763053
MutantZero	0.00462829
MutantZero	0.00438042
MutantZero	0.00785249
MutantZero	0.00614266
MutantZero	0.00733775
MutantZero	0.00751876
MutantZero	0.00513741
MutantZero	0.00888373
MutantZero	0.00524629
MutantZero	0.00631055
MutantZero	0.00690887
MutantZero	0.00760171
MutantZero	0.00553041
MutantZero	0.0066805
MutantZero	0.00630649
MutantZero	0.00886708
MutantZero	0.00591846
MutantZero	0.0106257
MutantZero	0.00760607
MutantZero	0.00815008
MutantZero	0.00757631
MutantZero	0.00621676
MutantZero	0.00945353
MutantZero	0.00907755
MutantZero	0.00472793
MutantZero	0.00639269
MutantZero	0.00434648
MutantZero	0.00498545
MutantZero	0.00635149
MutantZero	0.00547255
MutantZero	0.00382946
MutantZero	0.00461549
MutantZero	0.00546397
MutantZero	0.00622532
MutantZero	0.00626001
MutantZero	0.00793821
MutantZero	0.00859274
MutantZero	0.00650144
MutantZero	0.00689717
MutantZero	0.00534501
MutantZero	0.00632633
MutantZero	0.00545571
MutantZero	0.00454727
MutantZero	0.00552061
MutantZero	0.00515435
MutantZero	0.0050371
MutantZero	0.00538924
MutantZero	0.00614473
MutantZero	0.00613938
MutantZero	0.00577995
MutantZero	0.00744047
MutantZero	0.00843805
MutantZero	0.00335243
MutantZero	0.00779869
MutantZero	0.00729437
MutantZero	0.00276005
MutantZero	0.00278049
MutantZero	0.00356636
MutantZero	0.00489501
MutantZero	0.00864344
MutantZero	0.00828757
MutantZero	0.00804155
MutantZero	0.00346238
MutantZero	0.00779854
MutantZero	0.00805516
MutantZero	0.00704423
MutantZero	0.00633101
MutantZero	0.00531754
MutantZero	0.00733681
MutantZero	0.00707758
MutantZero	0.00591774
MutantZero	0.00697324
MutantZero	0.00880378
MutantZero	0.00772375
MutantZero	0.00495838
MutantZero	0.00438042
MutantZero	0.00785249
MutantZero	0.00516152
MutantZero	0.00782272
MutantZero	0.00751876
MutantZero	0.00513741
MutantZero	0.00822647
MutantZero	0.00524629
MutantZero	0.00631055
MutantZero	0.00690887
MutantZero	0.00756253
MutantZero	0.00553041
MutantZero	0.00675354
MutantZero	0.00666906
MutantZero	0.0084466
MutantZero	0.00654493
MutantZero	0.0106257
MutantZero	0.00760607
MutantZero	0.00740334
MutantZero	0.00835482
MutantZero	0.00679744
MutantZero	0.00757187
MutantZero	0.0101702
MutantZero	0.00540561
MutantZero	0.00640056
MutantZero	0.00435981
MutantZero	0.00531158
MutantZero	0.00657831
MutantZero	0.00673557
MutantZero	0.00417309
MutantZero	0.00491716
MutantZero	0.00547156
MutantZero	0.006417
MutantZero	0.00794276
MutantZero	0.00772135
MutantZero	0.00859274
MutantZero	0.0066907
MutantZero	0.00567654
MutantZero	0.00551518
MutantZero	0.00632633
MutantZero	0.00545571
MutantZero	0.00467982
MutantZero	0.00649106
MutantZero	0.00532587
MutantZero	0.0050371
MutantZero	0.00589536
MutantZero	0.00614473
MutantZero	0.0060612
MutantZero	0.00577995
MutantZero	0.00775967
MutantZero	0.00843805
MutantZero	0.00382371
MutantZero	0.00819343
MutantZero	0.00681711
MutantZero	0.00321476
MutantZero	0.00324557
MutantZero	0.00445442
MutantZero	0.00489501
MutantZero	0.00800164
MutantZero	0.00877446
MutantZero	0.00804155
MutantZero	0.00495573
MutantZero	0.00779854
MutantZero	0.00805516
MutantZero	0.00664221
MutantZero	0.0075454
MutantZero	0.00509646
MutantZero	0.00679024
MutantZero	0.00661013
MutantZero	0.00591774
MutantZero	0.00697324
MutantZero	0.00880378
MutantZero	0.00888742
MutantZero	0.00461608
MutantZero	0.00447853
MutantZero	0.00851917
MutantZero	0.00516152
MutantZero	0.00782272
MutantZero	0.00715745
MutantZero	0.00513741
MutantZero	0.00822647
MutantZero	0.00524629
MutantZero	0.00631055
MutantZero	0.00687942
MutantZero	0.00756253
MutantZero	0.00553041
MutantZero	0.00811736
MutantZero	0.00666914
MutantZero	0.00804194
MutantZero	0.00671613
MutantZero	0.00935287
MutantZero	0.0068549
MutantZero	0.00740334
MutantZero	0.00951798
MutantZero	0.00679744
MutantZero	0.00757187
MutantZero	0.0103611
MutantZero	0.00540561
MutantZero	0.0068465
MutantZero	0.00480723
MutantZero	0.00531158
MutantZero	0.00635149
MutantZero	0.00673557
MutantZero	0.00476379
MutantZero	0.00580921
MutantZero	0.00547156
MutantZero	0.006417
MutantZero	0.00794276
MutantZero	0.00772135
MutantZero	0.00866418
MutantZero	0.0066907
MutantZero	0.00566539
MutantZero	0.00551518
MutantZero	0.00632633
MutantZero	0.00473536
MutantZero	0.00467982
MutantZero	0.00649106
MutantZero	0.00532587
MutantZero	0.0050371
MutantZero	0.00635797
MutantZero	0.00591277
MutantZero	0.0060612
MutantZero	0.00572212
MutantZero	0.00744047
MutantZero	0.00823991
MutantZero	0.00370681
MutantZero	0.00958262
MutantZero	0.00681711
MutantZero	0.00321476
MutantZero	0.00324557
MutantZero	0.00444298
MutantZero	0.00657034
MutantZero	0.00800164
MutantZero	0.00877446
MutantZero	0.00819156
MutantZero	0.00380973
MutantZero	0.00807556
MutantZero	0.00805516
MutantZero	0.00606981
MutantZero	0.00758594
MutantZero	0.00504959
MutantZero	0.00679024
MutantZero	0.00661013
MutantZero	0.0061314
MutantZero	0.00672439
MutantZero	0.00728698
MutantZero	0.00772375
MutantZero	0.00495838
MutantZero	0.00490402
MutantZero	0.00851917
MutantZero	0.00620895
MutantZero	0.00776499
MutantZero	0.00705852
MutantZero	0.00533036
MutantZero	0.00822647
MutantZero	0.00563741
MutantZero	0.00631055
MutantZero	0.00612243
MutantZero	0.00773185
MutantZero	0.00553041
MutantZero	0.00915765
MutantZero	0.00668061
MutantZero	0.00804194
MutantZero	0.00687387
MutantZero	0.00935287
MutantZero	0.00670197
MutantZero	0.00740334
MutantZero	0.00951798
MutantZero	0.00707264
MutantZero	0.00743177
MutantZero	0.0103611
MutantZero	0.00618413
MutantZero	0.00782885
MutantZero	0.00480723
MutantZero	0.00571718
MutantZero	0.00612472
MutantZero	0.00764005
MutantZero	0.00476379
MutantZero	0.00580921
MutantZero	0.00612896
MutantZero	0.006417
MutantZero	0.00794276
MutantZero	0.00740808
MutantZero	0.00866418
MutantZero	0.00676959
MutantZero	0.00566539
MutantZero	0.00551518
MutantZero	0.00695141
MutantZero	0.00515459
MutantZero	0.00500271
MutantZero	0.00649106
MutantZero	0.00543437
MutantZero	0.00646356
MutantZero	0.00604562
MutantZero	0.00551725
MutantZero	0.00627564
MutantZero	0.00572212
MutantZero	0.00747078
MutantZero	0.0086129
MutantZero	0.00382371
MutantZero	0.0102184
MutantZero	0.00729437
MutantZero	0.00370556
MutantZero	0.00347503
MutantZero	0.00444298
MutantZero	0.00700374
MutantZero	0.0084155
MutantZero	0.00877446
MutantZero	0.00819156
MutantZero	0.00380973
MutantZero	0.00815472
MutantZero	0.00793548
MutantZero	0.00508243
MutantZero	0.00781719
MutantZero	0.00475817
MutantZero	0.00679024
MutantZero	0.00661013
MutantZero	0.00590648
MutantZero	0.00647047
MutantZero	0.00734837
MutantZero	0.00935399
MutantZero	0.00567689
MutantZero	0.00511072
MutantZero	0.00851917
MutantZero	0.00616637
MutantZero	0.00674618
MutantZero	0.00705852
MutantZero	0.00533036
MutantZero	0.00827114
MutantZero	0.00524629
MutantZero	0.00631055
MutantZero	0.00612243
MutantZero	0.00773185
MutantZero	0.00609797
MutantZero	0.00960456
MutantZero	0.00668061
MutantZero	0.00804194
MutantZero	0.00705424
MutantZero	0.00908209
MutantZero	0.00670197
MutantZero	0.00740334
MutantZero	0.00835482
MutantZero	0.00726605
MutantZero	0.00616424
MutantZero	0.0103611
MutantZero	0.00667693
MutantZero	0.00846579
MutantZero	0.00580673
MutantZero	0.00571718
MutantZero	0.00612472
MutantZero	0.00764005
MutantZero	0.00476379
MutantZero	0.0065203
MutantZero	0.00719927
MutantZero	0.006417
MutantZero	0.00908897
MutantZero	0.00740808
MutantZero	0.0083759
MutantZero	0.00764402
MutantZero	0.00566539
MutantZero	0.00551518
MutantZero	0.00695141
MutantZero	0.00515459
MutantZero	0.00511274
MutantZero	0.00649106
MutantZero	0.00554515
MutantZero	0.00646356
MutantZero	0.00677031
MutantZero	0.00499175
MutantZero	0.00627564
MutantZero	0.00492754
MutantZero	0.00747078
MutantZero	0.00994074
CtrlZero	0.00782409
CtrlZero	0.0109858
CtrlZero	0.00943854
CtrlZero	0.011351
CtrlZero	0.0121091
CtrlZero	0.0100625
CtrlZero	0.0095816
CtrlZero	0.00710595
CtrlZero	0.00909034
CtrlZero	0.00640987
CtrlZero	0.00728949
CtrlZero	0.00730152
CtrlZero	0.0067719
CtrlZero	0.0075067
CtrlZero	0.00484684
CtrlZero	0.00964806
CtrlZero	0.00787542
CtrlZero	0.00621387
CtrlZero	0.00867851
CtrlZero	0.00833938
CtrlZero	0.00697648
CtrlZero	0.00943298
CtrlZero	0.00719421
CtrlZero	0.00746107
CtrlZero	0.00674888
CtrlZero	0.00734036
CtrlZero	0.0057933
CtrlZero	0.00683397
CtrlZero	0.00662759
CtrlZero	0.00668325
CtrlZero	0.0101093
CtrlZero	0.00826818
CtrlZero	0.00971657
CtrlZero	0.00742791
CtrlZero	0.00990361
CtrlZero	0.0057276
CtrlZero	0.00613363
CtrlZero	0.00566093
CtrlZero	0.00526679
CtrlZero	0.00694905
CtrlZero	0.00724308
CtrlZero	0.00576985
CtrlZero	0.00858648
CtrlZero	0.00889966
CtrlZero	0.00620372
CtrlZero	0.00549598
CtrlZero	0.00393461
CtrlZero	0.00538773
CtrlZero	0.00692583
CtrlZero	0.00480896
CtrlZero	0.00862712
CtrlZero	0.00711111
CtrlZero	0.00610949
CtrlZero	0.00833133
CtrlZero	0.00825897
CtrlZero	0.00923863
CtrlZero	0.00912512
CtrlZero	0.00617366
CtrlZero	0.00573144
CtrlZero	0.00555205
CtrlZero	0.00768855
CtrlZero	0.00447638
CtrlZero	0.00484063
CtrlZero	0.00651985
CtrlZero	0.0166345
CtrlZero	0.00856617
CtrlZero	0.0058156
CtrlZero	0.00733209
CtrlZero	0.00810295
CtrlZero	0.00584988
CtrlZero	0.00782348
CtrlZero	0.00602931
CtrlZero	0.00636826
CtrlZero	0.00742638
CtrlZero	0.00632528
CtrlZero	0.00722781
CtrlZero	0.00719434
CtrlZero	0.0107988
CtrlZero	0.0112123
CtrlZero	0.00724043
CtrlZero	0.00877067
CtrlZero	0.0142927
CtrlZero	0.00732304
CtrlZero	0.00763376
CtrlZero	0.00615065
CtrlZero	0.005831
CtrlZero	0.00599788
CtrlZero	0.00904175
CtrlZero	0.0095752
CtrlZero	0.00573464
CtrlZero	0.00894489
CtrlZero	0.00662316
CtrlZero	0.00764792
CtrlZero	0.00576516
CtrlZero	0.0100213
CtrlZero	0.0070908
CtrlZero	0.0118207
CtrlZero	0.00753936
CtrlZero	0.00774589
CtrlZero	0.00763618
CtrlZero	0.00539134
CtrlZero	0.0110414
CtrlZero	0.0102496
CtrlZero	0.0108512
CtrlZero	0.0112426
CtrlZero	0.0100625
CtrlZero	0.0095816
CtrlZero	0.00706604
CtrlZero	0.0102233
CtrlZero	0.0061691
CtrlZero	0.0076085
CtrlZero	0.00561792
CtrlZero	0.0067719
CtrlZero	0.0075067
CtrlZero	0.00480642
CtrlZero	0.00964806
CtrlZero	0.00805091
CtrlZero	0.00571197
CtrlZero	0.00901579
CtrlZero	0.00951092
CtrlZero	0.00712828
CtrlZero	0.0101525
CtrlZero	0.00771781
CtrlZero	0.00681829
CtrlZero	0.0062419
CtrlZero	0.00779305
CtrlZero	0.00563941
CtrlZero	0.00683397
CtrlZero	0.00662759
CtrlZero	0.00651893
CtrlZero	0.0106362
CtrlZero	0.00885871
CtrlZero	0.00943885
CtrlZero	0.00742791
CtrlZero	0.00982985
CtrlZero	0.0057276
CtrlZero	0.00613363
CtrlZero	0.00566093
CtrlZero	0.00511868
CtrlZero	0.00690774
CtrlZero	0.00736136
CtrlZero	0.00576985
CtrlZero	0.00858648
CtrlZero	0.0104738
CtrlZero	0.00620372
CtrlZero	0.00549598
CtrlZero	0.0038194
CtrlZero	0.00538773
CtrlZero	0.00692583
CtrlZero	0.00480896
CtrlZero	0.00829617
CtrlZero	0.00711111
CtrlZero	0.00853543
CtrlZero	0.00720913
CtrlZero	0.00825897
CtrlZero	0.00923863
CtrlZero	0.00912512
CtrlZero	0.00584104
CtrlZero	0.00573144
CtrlZero	0.00571479
CtrlZero	0.00764329
CtrlZero	0.00447638
CtrlZero	0.00484063
CtrlZero	0.00651985
CtrlZero	0.0166345
CtrlZero	0.00778439
CtrlZero	0.0058156
CtrlZero	0.00733209
CtrlZero	0.0079155
CtrlZero	0.00584988
CtrlZero	0.00732945
CtrlZero	0.00606791
CtrlZero	0.00667357
CtrlZero	0.008545
CtrlZero	0.00630414
CtrlZero	0.00722781
CtrlZero	0.00711939
CtrlZero	0.0117513
CtrlZero	0.012022
CtrlZero	0.00732335
CtrlZero	0.00877067
CtrlZero	0.0148901
CtrlZero	0.00732304
CtrlZero	0.00812003
CtrlZero	0.00657483
CtrlZero	0.005831
CtrlZero	0.00616401
CtrlZero	0.00951295
CtrlZero	0.0095752
CtrlZero	0.00626993
CtrlZero	0.00856271
CtrlZero	0.00662316
CtrlZero	0.00765799
CtrlZero	0.00576516
CtrlZero	0.0104752
CtrlZero	0.00696343
CtrlZero	0.0118207
CtrlZero	0.00784773
CtrlZero	0.00774589
CtrlZero	0.00723237
CtrlZero	0.00472853
CtrlZero	0.0110414
CtrlZero	0.0114642
CtrlZero	0.0108512
CtrlZero	0.0110211
CtrlZero	0.0101645
CtrlZero	0.00951344
CtrlZero	0.00578254
CtrlZero	0.0102233
CtrlZero	0.00597504
CtrlZero	0.0076085
CtrlZero	0.00513412
CtrlZero	0.00662357
CtrlZero	0.00686014
CtrlZero	0.00476286
CtrlZero	0.00972183
CtrlZero	0.00885639
CtrlZero	0.00426721
CtrlZero	0.00901579
CtrlZero	0.0109036
CtrlZero	0.00734518
CtrlZero	0.0101412
CtrlZero	0.00771781
CtrlZero	0.00529949
CtrlZero	0.00533816
CtrlZero	0.00790755
CtrlZero	0.00563941
CtrlZero	0.00784744
CtrlZero	0.00682631
CtrlZero	0.00651893
CtrlZero	0.0106434
CtrlZero	0.00699732
CtrlZero	0.00940147
CtrlZero	0.00759573
CtrlZero	0.00982985
CtrlZero	0.0057276
CtrlZero	0.00613363
CtrlZero	0.00629138
CtrlZero	0.00508973
CtrlZero	0.00690774
CtrlZero	0.00847395
CtrlZero	0.00576985
CtrlZero	0.00858648
CtrlZero	0.0105955
CtrlZero	0.00492985
CtrlZero	0.00583003
CtrlZero	0.0027524
CtrlZero	0.00487924
CtrlZero	0.00614662
CtrlZero	0.00462415
CtrlZero	0.00780107
CtrlZero	0.00708318
CtrlZero	0.00610949
CtrlZero	0.00720913
CtrlZero	0.00825897
CtrlZero	0.00987519
CtrlZero	0.00909934
CtrlZero	0.00617366
CtrlZero	0.00573144
CtrlZero	0.00575036
CtrlZero	0.00726172
CtrlZero	0.0054681
CtrlZero	0.00484063
CtrlZero	0.00651985
CtrlZero	0.0166345
CtrlZero	0.00691527
CtrlZero	0.00593525
CtrlZero	0.00704508
CtrlZero	0.00810295
CtrlZero	0.00584988
CtrlZero	0.00687721
CtrlZero	0.00606791
CtrlZero	0.00685557
CtrlZero	0.00860449
CtrlZero	0.00593109
CtrlZero	0.00722781
CtrlZero	0.00711939
CtrlZero	0.0117513
CtrlZero	0.012022
CtrlZero	0.00733157
CtrlZero	0.00877067
CtrlZero	0.0164758
CtrlZero	0.00732304
CtrlZero	0.00812003
CtrlZero	0.00615065
CtrlZero	0.005831
CtrlZero	0.00665284
CtrlZero	0.00904175
CtrlZero	0.00928708
CtrlZero	0.00660176
CtrlZero	0.00930434
CtrlZero	0.00662316
CtrlZero	0.00765799
CtrlZero	0.00586787
CtrlZero	0.0107928
CtrlZero	0.00672461
CtrlZero	0.0118207
CtrlZero	0.00790196
CtrlZero	0.00850151
CtrlZero	0.00665683
CtrlZero	0.0043119
CtrlZero	0.011251
CtrlZero	0.0114642
CtrlZero	0.0108512
CtrlZero	0.0107506
CtrlZero	0.0101645
CtrlZero	0.00920518
CtrlZero	0.00578254
CtrlZero	0.0102233
CtrlZero	0.00597504
CtrlZero	0.0076085
CtrlZero	0.00513412
CtrlZero	0.00573972
CtrlZero	0.00684605
CtrlZero	0.00410406
CtrlZero	0.00972183
CtrlZero	0.00885639
CtrlZero	0.00426721
CtrlZero	0.0092701
CtrlZero	0.011801
CtrlZero	0.00740995
CtrlZero	0.0101525
CtrlZero	0.00771781
CtrlZero	0.00529949
CtrlZero	0.00533816
CtrlZero	0.00790755
CtrlZero	0.00563941
CtrlZero	0.00787437
CtrlZero	0.00682631
CtrlZero	0.00651893
CtrlZero	0.0109087
CtrlZero	0.00699732
CtrlZero	0.00912717
CtrlZero	0.00742791
CtrlZero	0.00982985
CtrlZero	0.00588558
CtrlZero	0.00706185
CtrlZero	0.00684712
CtrlZero	0.00511868
CtrlZero	0.00743552
CtrlZero	0.00847395
CtrlZero	0.00576985
CtrlZero	0.00858648
CtrlZero	0.0113482
CtrlZero	0.00492985
CtrlZero	0.00630555
CtrlZero	0.0027524
CtrlZero	0.00515951
CtrlZero	0.00725451
CtrlZero	0.00480896
CtrlZero	0.00741593
CtrlZero	0.00725203
CtrlZero	0.00445174
CtrlZero	0.00495125
CtrlZero	0.00986734
CtrlZero	0.00904656
CtrlZero	0.00890511
CtrlZero	0.00649107
CtrlZero	0.00505698
CtrlZero	0.00600394
CtrlZero	0.00726172
CtrlZero	0.00624219
CtrlZero	0.00462957
CtrlZero	0.00671637
CtrlZero	0.0145906
CtrlZero	0.00614616
CtrlZero	0.00617316
CtrlZero	0.00684588
CtrlZero	0.00830036
CtrlZero	0.00643412
CtrlZero	0.00687721
CtrlZero	0.0064631
CtrlZero	0.00692273
CtrlZero	0.008851
CtrlZero	0.00579759
CtrlZero	0.00773624
CtrlZero	0.00719434
CtrlZero	0.0117513
CtrlZero	0.012022
CtrlZero	0.00849146
CtrlZero	0.00877067
CtrlZero	0.0164758
CtrlZero	0.00700608
CtrlZero	0.00812003
CtrlZero	0.00615065
CtrlZero	0.005831
CtrlZero	0.00665284
CtrlZero	0.00945932
CtrlZero	0.0091328
CtrlZero	0.00675569
CtrlZero	0.00856271
CtrlZero	0.00796399
CtrlZero	0.00765799
CtrlZero	0.00595097
CtrlZero	0.0103277
CtrlZero	0.00670676
CtrlZero	0.0113581
CtrlZero	0.00784773
CtrlZero	0.00850151
CtrlZero	0.00638933
CtrlZero	0.0043119
CtrlZero	0.0130387
CtrlZero	0.0129015
CtrlZero	0.0104068
CtrlZero	0.0107506
CtrlZero	0.0101645
CtrlZero	0.00920518
CtrlZero	0.00578254
CtrlZero	0.00951247
CtrlZero	0.00597504
CtrlZero	0.00806702
CtrlZero	0.00307338
CtrlZero	0.00573972
CtrlZero	0.00684605
CtrlZero	0.00410406
CtrlZero	0.00886722
CtrlZero	0.00907857
CtrlZero	0.00406249
CtrlZero	0.00941241
CtrlZero	0.011801
CtrlZero	0.00786044
CtrlZero	0.0101412
CtrlZero	0.00748804
CtrlZero	0.00471335
CtrlZero	0.00466646
CtrlZero	0.00809431
CtrlZero	0.00619544
CtrlZero	0.00784744
CtrlZero	0.00682631
CtrlZero	0.00554287
CtrlZero	0.0127838
CtrlZero	0.00855628
CtrlZero	0.00912717
CtrlZero	0.00720202
CtrlZero	0.00714424
CtrlZero	0.00593151
CtrlZero	0.00707433
CtrlZero	0.00684712
CtrlZero	0.00560081
CtrlZero	0.00788782
CtrlZero	0.00770625
CtrlZero	0.00576985
CtrlZero	0.00786417
CtrlZero	0.0105955
CtrlZero	0.00452898
CtrlZero	0.00644869
CtrlZero	0.0027524
CtrlZero	0.00478896
CtrlZero	0.00725451
CtrlZero	0.00480896
CtrlZero	0.00727307
CtrlZero	0.00725203
CtrlZero	0.00853543
CtrlZero	0.00495125
CtrlZero	0.00986734
CtrlZero	0.00904656
CtrlZero	0.00784623
CtrlZero	0.00756572
CtrlZero	0.00505698
CtrlZero	0.00625465
CtrlZero	0.0066496
CtrlZero	0.0063931
CtrlZero	0.00484063
CtrlZero	0.00856204
CtrlZero	0.0144144
CtrlZero	0.00599026
CtrlZero	0.00617316
CtrlZero	0.00662048
CtrlZero	0.00830036
CtrlZero	0.00643412
CtrlZero	0.00732945
CtrlZero	0.00647338
CtrlZero	0.00692273
CtrlZero	0.0101863
CtrlZero	0.00564176
CtrlZero	0.00773624
CtrlZero	0.00726716
CtrlZero	0.0110072
CtrlZero	0.0111392
CtrlZero	0.00857298
CtrlZero	0.00877067
CtrlZero	0.0164758
CtrlZero	0.00764963
CtrlZero	0.00812003
CtrlZero	0.0057368
CtrlZero	0.005831
CtrlZero	0.00665284
CtrlZero	0.00945932
CtrlZero	0.00871791
CtrlZero	0.00660176
CtrlZero	0.0087618
CtrlZero	0.00796399
CtrlZero	0.00675082
CtrlZero	0.00595097
CtrlZero	0.0103277
CtrlZero	0.00649922
CtrlZero	0.01104
CtrlZero	0.00784773
CtrlZero	0.00850151
CtrlZero	0.00611663
CtrlZero	0.00383678
CtrlZero	0.0115801
CtrlZero	0.0120302
CtrlZero	0.0108512
CtrlZero	0.00801712
CtrlZero	0.0109961
CtrlZero	0.00926027
CtrlZero	0.00578254
CtrlZero	0.00903064
CtrlZero	0.00478022
CtrlZero	0.0076085
CtrlZero	0.00307338
CtrlZero	0.00678625
CtrlZero	0.00686014
CtrlZero	0.00365481
CtrlZero	0.00843737
CtrlZero	0.00907857
CtrlZero	0.00406249
CtrlZero	0.00941241
CtrlZero	0.0123164
CtrlZero	0.00786044
CtrlZero	0.0101525
CtrlZero	0.00643671
CtrlZero	0.00471335
CtrlZero	0.00466646
CtrlZero	0.00790755
CtrlZero	0.00627777
CtrlZero	0.00579187
CtrlZero	0.00708782
CtrlZero	0.00554287
CtrlZero	0.0128113
CtrlZero	0.00870256
CtrlZero	0.00912717
CtrlZero	0.00759573
CtrlZero	0.00714424
CtrlZero	0.00615542
CtrlZero	0.00707433
CtrlZero	0.00684712
CtrlZero	0.00511868
CtrlZero	0.00788782
CtrlZero	0.00770625
CtrlZero	0.00464352
CtrlZero	0.00942468
CtrlZero	0.0113482
CtrlZero	0.00452898
CtrlZero	0.00644869
CtrlZero	0.00292313
CtrlZero	0.00515951
CtrlZero	0.00725451
CtrlZero	0.00546454
CtrlZero	0.00632126
CtrlZero	0.00725203
CtrlZero	0.00853543
CtrlZero	0.00348973
CtrlZero	0.0100877
CtrlZero	0.00945327
CtrlZero	0.00764764
CtrlZero	0.00756572
CtrlZero	0.00543002
CtrlZero	0.00650241
CtrlZero	0.00650869
CtrlZero	0.00676748
CtrlZero	0.00496219
CtrlZero	0.00937693
CtrlZero	0.0141339
CtrlZero	0.00597137
CtrlZero	0.00593525
CtrlZero	0.00634912
CtrlZero	0.00857538
CtrlZero	0.00737399
CtrlZero	0.00824139
CtrlZero	0.00647338
CtrlZero	0.00685557
CtrlZero	0.0103195
CtrlZero	0.00564176
CtrlZero	0.00773624
CtrlZero	0.00726716
CtrlZero	0.00986574
CtrlZero	0.0111392
CtrlZero	0.00869659
CtrlZero	0.00896016
CtrlZero	0.0149007
CtrlZero	0.00902918
CtrlZero	0.00788379
CtrlZero	0.0057368
CtrlZero	0.00590022
CtrlZero	0.00650099
CtrlZero	0.00895953
CtrlZero	0.00833731
CtrlZero	0.00660176
CtrlZero	0.0087618
CtrlZero	0.00735411
CtrlZero	0.00577005
CtrlZero	0.00586787
CtrlZero	0.0103277
CtrlZero	0.00644639
CtrlZero	0.01104
CtrlZero	0.00784773
CtrlZero	0.00771115
CtrlZero	0.00580017
CtrlZero	0.00383678
CtrlZero	0.0123582
CtrlZero	0.0131253
CtrlZero	0.0114223
CtrlZero	0.00801712
CtrlZero	0.0109961
CtrlZero	0.00919644
CtrlZero	0.0068568
CtrlZero	0.00840407
CtrlZero	0.00478022
CtrlZero	0.00663548
CtrlZero	0.00437434
CtrlZero	0.00678625
CtrlZero	0.00707348
CtrlZero	0.00365481
CtrlZero	0.00886722
CtrlZero	0.00904524
CtrlZero	0.00480811
CtrlZero	0.00997498
CtrlZero	0.012585
CtrlZero	0.00804053
CtrlZero	0.0105566
CtrlZero	0.00638143
CtrlZero	0.00616763
CtrlZero	0.00559306
CtrlZero	0.0076032
CtrlZero	0.00628189
CtrlZero	0.00579187
CtrlZero	0.00716729
CtrlZero	0.00710724
CtrlZero	0.0127838
CtrlZero	0.00870256
CtrlZero	0.00965964
CtrlZero	0.00759573
CtrlZero	0.00774667
CtrlZero	0.00615542
CtrlZero	0.00706185
CtrlZero	0.00705621
CtrlZero	0.00464009
CtrlZero	0.00788782
CtrlZero	0.00770625
CtrlZero	0.0053096
CtrlZero	0.0101541
CtrlZero	0.0113482
CtrlZero	0.00486954
CtrlZero	0.00630555
CtrlZero	0.00364913
CtrlZero	0.00506752
CtrlZero	0.0071745
CtrlZero	0.00546454
CtrlZero	0.00632126
CtrlZero	0.00703206
CtrlZero	0.00445174
CtrlZero	0.00348973
CtrlZero	0.0100877
CtrlZero	0.00945327
CtrlZero	0.00732691
CtrlZero	0.00893395
CtrlZero	0.00543002
CtrlZero	0.00654294
CtrlZero	0.00641471
CtrlZero	0.00681307
CtrlZero	0.00496219
CtrlZero	0.0099418
CtrlZero	0.0120066
CtrlZero	0.00576452
CtrlZero	0.00585471
CtrlZero	0.00634912
CtrlZero	0.00857538
CtrlZero	0.00737399
CtrlZero	0.00824139
CtrlZero	0.00752401
CtrlZero	0.00692273
CtrlZero	0.0108072
CtrlZero	0.00564176
CtrlZero	0.00725783
CtrlZero	0.00741671
CtrlZero	0.00985583
CtrlZero	0.0111392
CtrlZero	0.00869659
CtrlZero	0.00896016
CtrlZero	0.0124444
CtrlZero	0.00966369
CtrlZero	0.00788379
CtrlZero	0.0057368
CtrlZero	0.00539334
CtrlZero	0.00619036
CtrlZero	0.00895953
CtrlZero	0.00811971
CtrlZero	0.00639548
CtrlZero	0.00930169
CtrlZero	0.00738944
CtrlZero	0.00577005
CtrlZero	0.00567696
CtrlZero	0.0103277
CtrlZero	0.00532563
CtrlZero	0.0119003
CtrlZero	0.00790196
CtrlZero	0.00771115
CtrlZero	0.00580017
CtrlZero	0.00450653
CtrlZero	0.0115801
CtrlZero	0.0134836
CtrlZero	0.010295
CtrlZero	0.00855918
CtrlZero	0.0109961
CtrlZero	0.00924996
CtrlZero	0.00751269
CtrlZero	0.00811047
CtrlZero	0.00486373
CtrlZero	0.00663548
CtrlZero	0.00556727
CtrlZero	0.00717418
CtrlZero	0.00735343
CtrlZero	0.00432381
CtrlZero	0.00886722
CtrlZero	0.00842669
CtrlZero	0.00523729
CtrlZero	0.00997498
CtrlZero	0.011801
CtrlZero	0.00786044
CtrlZero	0.0105566
CtrlZero	0.00613714
CtrlZero	0.00640925
CtrlZero	0.00577219
CtrlZero	0.0076032
CtrlZero	0.00627777
CtrlZero	0.00579187
CtrlZero	0.00716729
CtrlZero	0.00710724
CtrlZero	0.0127838
CtrlZero	0.00958165
CtrlZero	0.00965964
CtrlZero	0.00720202
CtrlZero	0.00774667
CtrlZero	0.00615542
CtrlZero	0.00683365
CtrlZero	0.00705621
CtrlZero	0.00542441
CtrlZero	0.00726415
CtrlZero	0.0072711
CtrlZero	0.00473889
CtrlZero	0.0101541
CtrlZero	0.0105721
CtrlZero	0.0055833
CtrlZero	0.00607288
CtrlZero	0.00385507
CtrlZero	0.00515951
CtrlZero	0.0071745
CtrlZero	0.00546454
CtrlZero	0.00632126
CtrlZero	0.00725203
CtrlZero	0.00430032
CtrlZero	0.00437663
CtrlZero	0.0102085
CtrlZero	0.00924555
CtrlZero	0.00726729
CtrlZero	0.0091498
CtrlZero	0.00543002
CtrlZero	0.00654294
CtrlZero	0.00548443
CtrlZero	0.00818193
CtrlZero	0.00462957
CtrlZero	0.00995176
CtrlZero	0.0109084
CtrlZero	0.00570909
CtrlZero	0.00585471
CtrlZero	0.00634912
CtrlZero	0.00857538
CtrlZero	0.00706971
CtrlZero	0.00824139
CtrlZero	0.00678206
CtrlZero	0.00545246
CtrlZero	0.0108072
CtrlZero	0.00574018
CtrlZero	0.00707553
CtrlZero	0.00741671
CtrlZero	0.0096219
CtrlZero	0.0110786
CtrlZero	0.00857298
CtrlZero	0.00896016
CtrlZero	0.0119442
CtrlZero	0.00902918
CtrlZero	0.00788379
CtrlZero	0.00596762
CtrlZero	0.00539334
CtrlZero	0.00614147
CtrlZero	0.00904538
CtrlZero	0.00811971
CtrlZero	0.00639548
CtrlZero	0.0087618
CtrlZero	0.00735411
CtrlZero	0.00577005
CtrlZero	0.00567696
CtrlZero	0.0103277
CtrlZero	0.00532563
CtrlZero	0.0119003
CtrlZero	0.00799492
CtrlZero	0.00771115
CtrlZero	0.00607154
CtrlZero	0.00513348
CtrlZero	0.0115801
CtrlZero	0.0134836
CtrlZero	0.010295
CtrlZero	0.00855918
CtrlZero	0.0107183
CtrlZero	0.00926027
CtrlZero	0.00751269
CtrlZero	0.00749565
CtrlZero	0.00521311
CtrlZero	0.00618069
CtrlZero	0.00556727
CtrlZero	0.00742768
CtrlZero	0.00749954
CtrlZero	0.0044404
CtrlZero	0.0109053
CtrlZero	0.0080008
CtrlZero	0.00523729
CtrlZero	0.00997498
CtrlZero	0.0117537
CtrlZero	0.0060188
CtrlZero	0.00997253
CtrlZero	0.00613714
CtrlZero	0.00640925
CtrlZero	0.00577219
CtrlZero	0.00772982
CtrlZero	0.00627777
CtrlZero	0.00577934
CtrlZero	0.00708782
CtrlZero	0.00686026
CtrlZero	0.0127355
CtrlZero	0.00958165
CtrlZero	0.00965964
CtrlZero	0.00707981
CtrlZero	0.00774667
CtrlZero	0.00615542
CtrlZero	0.00611343
CtrlZero	0.00702304
CtrlZero	0.00498424
CtrlZero	0.00716498
CtrlZero	0.00685176
CtrlZero	0.00473889
CtrlZero	0.010132
CtrlZero	0.0105721
CtrlZero	0.0055833
CtrlZero	0.0058547
CtrlZero	0.00385507
CtrlZero	0.00531076
CtrlZero	0.00697103
CtrlZero	0.00587999
CtrlZero	0.00664041
CtrlZero	0.00705452
CtrlZero	0.00874408
CtrlZero	0.00690413
CtrlZero	0.0093306
CtrlZero	0.00924555
CtrlZero	0.00726729
CtrlZero	0.0091498
CtrlZero	0.0056675
CtrlZero	0.00654294
CtrlZero	0.00548443
CtrlZero	0.00818193
CtrlZero	0.00496219
CtrlZero	0.00995176
CtrlZero	0.0108479
CtrlZero	0.00514937
CtrlZero	0.00571328
CtrlZero	0.00637745
CtrlZero	0.00897883
CtrlZero	0.00706971
CtrlZero	0.007782
CtrlZero	0.00678206
CtrlZero	0.00545246
CtrlZero	0.0108072
CtrlZero	0.00579419
CtrlZero	0.00695192
CtrlZero	0.00777959
CtrlZero	0.00883146
CtrlZero	0.0110786
CtrlZero	0.00854152
CtrlZero	0.00854638
CtrlZero	0.011914
CtrlZero	0.00966369
CtrlZero	0.00743423
CtrlZero	0.00623146
CtrlZero	0.00571114
CtrlZero	0.00598819
CtrlZero	0.00904538
CtrlZero	0.00727192
CtrlZero	0.00629817
CtrlZero	0.0087618
CtrlZero	0.00735411
CtrlZero	0.00589647
CtrlZero	0.00567696
CtrlZero	0.00972937
CtrlZero	0.00532563
CtrlZero	0.0119003
CtrlZero	0.00884003
CtrlZero	0.00771115
CtrlZero	0.00611663
CtrlZero	0.00450653
CtrlZero	0.0108839
CtrlZero	0.0134836
CtrlZero	0.0114223
CtrlZero	0.00855918
CtrlZero	0.00998392
CtrlZero	0.00959858
CtrlZero	0.00751269
CtrlZero	0.0067244
CtrlZero	0.00486373
CtrlZero	0.00574541
CtrlZero	0.00556727
CtrlZero	0.00753331
CtrlZero	0.00769049
CtrlZero	0.0044404
CtrlZero	0.010987
CtrlZero	0.0078492
CtrlZero	0.00552038
CtrlZero	0.00939674
CtrlZero	0.0117537
CtrlZero	0.0060188
CtrlZero	0.00991127
CtrlZero	0.00638143
CtrlZero	0.00675365
CtrlZero	0.00582231
CtrlZero	0.00772982
CtrlZero	0.00634464
CtrlZero	0.00577934
CtrlZero	0.00582521
CtrlZero	0.00686026
CtrlZero	0.0125846
CtrlZero	0.00958165
CtrlZero	0.0092132
CtrlZero	0.00730733
CtrlZero	0.00774667
CtrlZero	0.00597243
CtrlZero	0.00611343
CtrlZero	0.00659003
CtrlZero	0.00498424
CtrlZero	0.00716498
CtrlZero	0.00685176
CtrlZero	0.00514684
CtrlZero	0.0102275
CtrlZero	0.00929505
CtrlZero	0.00633101
CtrlZero	0.0058547
CtrlZero	0.00439586
CtrlZero	0.00546111
CtrlZero	0.00680855
CtrlZero	0.00507855
CtrlZero	0.00695906
CtrlZero	0.00703206
CtrlZero	0.00874408
CtrlZero	0.00690413
CtrlZero	0.00941638
CtrlZero	0.00915176
CtrlZero	0.00726729
CtrlZero	0.00893395
CtrlZero	0.0056675
CtrlZero	0.00672303
CtrlZero	0.00431844
CtrlZero	0.00818193
CtrlZero	0.00507369
CtrlZero	0.0102713
CtrlZero	0.0108479
CtrlZero	0.00514937
CtrlZero	0.00571328
CtrlZero	0.00637745
CtrlZero	0.00566511
CtrlZero	0.00706971
CtrlZero	0.0071457
CtrlZero	0.00678206
CtrlZero	0.00604162
CtrlZero	0.00880731
CtrlZero	0.00633397
CtrlZero	0.00695192
CtrlZero	0.00804478
CtrlZero	0.00883146
CtrlZero	0.0105592
CtrlZero	0.00732821
CtrlZero	0.00847626
CtrlZero	0.0115681
CtrlZero	0.00983375
CtrlZero	0.00700732
CtrlZero	0.00629613
CtrlZero	0.00602313
CtrlZero	0.00614147
CtrlZero	0.00954091
CtrlZero	0.00670148
CtrlZero	0.00628638
CtrlZero	0.00832738
CtrlZero	0.00738944
CtrlZero	0.00613519
CtrlZero	0.0060469
CtrlZero	0.0104327
CtrlZero	0.00631781
CtrlZero	0.0119003
CtrlZero	0.0090171
CtrlZero	0.00754544
CtrlZero	0.00607154
CtrlZero	0.0045524
CtrlZero	0.0104888
CtrlZero	0.0134836
CtrlZero	0.0110632
CtrlZero	0.00949502
CtrlZero	0.00962838
CtrlZero	0.00959858
CtrlZero	0.00802947
CtrlZero	0.0067244
CtrlZero	0.00486373
CtrlZero	0.00574541
CtrlZero	0.0060371
CtrlZero	0.00779
CtrlZero	0.00776862
CtrlZero	0.00469585
CtrlZero	0.0118259
CtrlZero	0.00717174
CtrlZero	0.00552038
CtrlZero	0.00851086
CtrlZero	0.0117166
CtrlZero	0.0060188
CtrlZero	0.0095048
CtrlZero	0.00675437
CtrlZero	0.00675365
CtrlZero	0.0061249
CtrlZero	0.00772982
CtrlZero	0.00637901
CtrlZero	0.00577934
CtrlZero	0.00570997
CtrlZero	0.00643549
CtrlZero	0.0124392
CtrlZero	0.00865994
CtrlZero	0.00901073
CtrlZero	0.00707981
CtrlZero	0.00788529
CtrlZero	0.00586378
CtrlZero	0.00629492
CtrlZero	0.00633949
CtrlZero	0.00522973
CtrlZero	0.00726415
CtrlZero	0.00688283
CtrlZero	0.0053096
CtrlZero	0.0102275
CtrlZero	0.00885615
CtrlZero	0.00793859
CtrlZero	0.0058547
CtrlZero	0.00494326
CtrlZero	0.00603231
CtrlZero	0.00669761
CtrlZero	0.00476182
CtrlZero	0.00739708
CtrlZero	0.00703206
CtrlZero	0.00552086
CtrlZero	0.00833087
CtrlZero	0.00792521
CtrlZero	0.00892729
CtrlZero	0.007031
CtrlZero	0.00879495
CtrlZero	0.00584476
CtrlZero	0.00654294
CtrlZero	0.00431844
CtrlZero	0.00745812
CtrlZero	0.00507369
CtrlZero	0.0109198
CtrlZero	0.0108479
CtrlZero	0.00514937
CtrlZero	0.00580146
CtrlZero	0.00689152
CtrlZero	0.0046566
CtrlZero	0.00706971
CtrlZero	0.00689087
CtrlZero	0.00752401
CtrlZero	0.00672438
CtrlZero	0.00741109
CtrlZero	0.00579419
CtrlZero	0.00695192
CtrlZero	0.00908595
CtrlZero	0.00785691
CtrlZero	0.0100881
CtrlZero	0.00650857
CtrlZero	0.0084419
CtrlZero	0.0114584
CtrlZero	0.0104662
CtrlZero	0.00700732
CtrlZero	0.00629613
CtrlZero	0.00604748
CtrlZero	0.00598819
CtrlZero	0.00954091
CtrlZero	0.0066447
CtrlZero	0.00623456
CtrlZero	0.00755298
CtrlZero	0.00801903
CtrlZero	0.00622978
CtrlZero	0.0060469
CtrlZero	0.0104327
CtrlZero	0.00642316
CtrlZero	0.00994925
CtrlZero	0.00914748
CtrlZero	0.00754544
CtrlZero	0.00625396

## Sheet: ED4t right panel
Genotype	Score
MutantNinety	0.00613517
MutantNinety	0.00473071
MutantNinety	0.00373918
MutantNinety	0.00470832
MutantNinety	0.00484261
MutantNinety	0.00441112
MutantNinety	0.00500976
MutantNinety	0.00495646
MutantNinety	0.00320154
MutantNinety	0.00603534
MutantNinety	0.00307842
MutantNinety	0.00362611
MutantNinety	0.00429019
MutantNinety	0.0059246
MutantNinety	0.00331808
MutantNinety	0.00484117
MutantNinety	0.00455063
MutantNinety	0.00431551
MutantNinety	0.00562701
MutantNinety	0.00440939
MutantNinety	0.00443805
MutantNinety	0.00470744
MutantNinety	0.00409736
MutantNinety	0.00581041
MutantNinety	0.00502373
MutantNinety	0.00447486
MutantNinety	0.00304907
MutantNinety	0.00532667
MutantNinety	0.00613571
MutantNinety	0.00276516
MutantNinety	0.00498051
MutantNinety	0.00548278
MutantNinety	0.00406505
MutantNinety	0.00440203
MutantNinety	0.00405127
MutantNinety	0.00345166
MutantNinety	0.00467043
MutantNinety	0.00416753
MutantNinety	0.00451034
MutantNinety	0.00625578
MutantNinety	0.00426291
MutantNinety	0.0036741
MutantNinety	0.00632856
MutantNinety	0.0038711
MutantNinety	0.00444137
MutantNinety	0.00584623
MutantNinety	0.00457938
MutantNinety	0.0038299
MutantNinety	0.00375339
MutantNinety	0.00414139
MutantNinety	0.00302688
MutantNinety	0.003231
MutantNinety	0.0049752
MutantNinety	0.00375972
MutantNinety	0.00431531
MutantNinety	0.00383183
MutantNinety	0.00253364
MutantNinety	0.00547749
MutantNinety	0.0039919
MutantNinety	0.00340356
MutantNinety	0.00387317
MutantNinety	0.0037183
MutantNinety	0.00366199
MutantNinety	0.00440424
MutantNinety	0.00386927
MutantNinety	0.00498391
MutantNinety	0.0040176
MutantNinety	0.00336599
MutantNinety	0.00278499
MutantNinety	0.00518067
MutantNinety	0.00524959
MutantNinety	0.00402669
MutantNinety	0.00383632
MutantNinety	0.00315095
MutantNinety	0.00613517
MutantNinety	0.00418592
MutantNinety	0.00359455
MutantNinety	0.00470832
MutantNinety	0.00484261
MutantNinety	0.00438437
MutantNinety	0.00486142
MutantNinety	0.00513117
MutantNinety	0.00310998
MutantNinety	0.00603534
MutantNinety	0.00418551
MutantNinety	0.00369592
MutantNinety	0.00406054
MutantNinety	0.0059246
MutantNinety	0.00353009
MutantNinety	0.00484117
MutantNinety	0.00420721
MutantNinety	0.00431551
MutantNinety	0.00554944
MutantNinety	0.00418823
MutantNinety	0.00459892
MutantNinety	0.00479337
MutantNinety	0.00409736
MutantNinety	0.00560877
MutantNinety	0.0047622
MutantNinety	0.00432602
MutantNinety	0.00307925
MutantNinety	0.00534164
MutantNinety	0.00613571
MutantNinety	0.00373589
MutantNinety	0.00462987
MutantNinety	0.0051108
MutantNinety	0.00415311
MutantNinety	0.00440203
MutantNinety	0.00383949
MutantNinety	0.00345166
MutantNinety	0.00427355
MutantNinety	0.00402392
MutantNinety	0.00456538
MutantNinety	0.00625578
MutantNinety	0.00475711
MutantNinety	0.00364607
MutantNinety	0.00632856
MutantNinety	0.0038711
MutantNinety	0.00444137
MutantNinety	0.00584623
MutantNinety	0.00454003
MutantNinety	0.00354555
MutantNinety	0.00323032
MutantNinety	0.00411568
MutantNinety	0.00322893
MutantNinety	0.00309752
MutantNinety	0.00482528
MutantNinety	0.00375972
MutantNinety	0.00431531
MutantNinety	0.00383183
MutantNinety	0.0025102
MutantNinety	0.00588792
MutantNinety	0.00334382
MutantNinety	0.00317179
MutantNinety	0.00396407
MutantNinety	0.0037183
MutantNinety	0.0034619
MutantNinety	0.00407045
MutantNinety	0.00364908
MutantNinety	0.00476191
MutantNinety	0.0037729
MutantNinety	0.00328061
MutantNinety	0.00278499
MutantNinety	0.00606213
MutantNinety	0.00543562
MutantNinety	0.00402669
MutantNinety	0.00422808
MutantNinety	0.00315095
MutantNinety	0.00613517
MutantNinety	0.00418592
MutantNinety	0.00359455
MutantNinety	0.00470832
MutantNinety	0.00475432
MutantNinety	0.00424282
MutantNinety	0.00443108
MutantNinety	0.00495646
MutantNinety	0.00308377
MutantNinety	0.00603534
MutantNinety	0.00418551
MutantNinety	0.00378345
MutantNinety	0.00406054
MutantNinety	0.00588565
MutantNinety	0.0038775
MutantNinety	0.00484078
MutantNinety	0.00420721
MutantNinety	0.00431551
MutantNinety	0.00554944
MutantNinety	0.00418823
MutantNinety	0.00473991
MutantNinety	0.00485491
MutantNinety	0.00428164
MutantNinety	0.00560877
MutantNinety	0.00465674
MutantNinety	0.0042026
MutantNinety	0.00307925
MutantNinety	0.00534164
MutantNinety	0.00603775
MutantNinety	0.00360665
MutantNinety	0.00462987
MutantNinety	0.00510661
MutantNinety	0.00415311
MutantNinety	0.00440203
MutantNinety	0.0037967
MutantNinety	0.00410312
MutantNinety	0.00460529
MutantNinety	0.00402392
MutantNinety	0.00426398
MutantNinety	0.00603146
MutantNinety	0.00475711
MutantNinety	0.00364607
MutantNinety	0.00642579
MutantNinety	0.0038711
MutantNinety	0.00436131
MutantNinety	0.00557431
MutantNinety	0.00454003
MutantNinety	0.00351502
MutantNinety	0.00293975
MutantNinety	0.00411568
MutantNinety	0.00322893
MutantNinety	0.003231
MutantNinety	0.00374266
MutantNinety	0.00355942
MutantNinety	0.00431531
MutantNinety	0.00383183
MutantNinety	0.0025102
MutantNinety	0.00542741
MutantNinety	0.00334382
MutantNinety	0.00343558
MutantNinety	0.00408968
MutantNinety	0.0037183
MutantNinety	0.00366199
MutantNinety	0.00407045
MutantNinety	0.00364908
MutantNinety	0.00498391
MutantNinety	0.0037729
MutantNinety	0.00328061
MutantNinety	0.00335622
MutantNinety	0.00606213
MutantNinety	0.00577008
MutantNinety	0.00402669
MutantNinety	0.003837
MutantNinety	0.00297084
MutantNinety	0.00631606
MutantNinety	0.00418592
MutantNinety	0.00344209
MutantNinety	0.00492987
MutantNinety	0.00475432
MutantNinety	0.00424282
MutantNinety	0.00430423
MutantNinety	0.00485146
MutantNinety	0.00308377
MutantNinety	0.00294025
MutantNinety	0.00435759
MutantNinety	0.00378345
MutantNinety	0.00403505
MutantNinety	0.00588565
MutantNinety	0.00512274
MutantNinety	0.00470952
MutantNinety	0.00402309
MutantNinety	0.00420258
MutantNinety	0.00562701
MutantNinety	0.00418823
MutantNinety	0.00481212
MutantNinety	0.00485491
MutantNinety	0.00428164
MutantNinety	0.00559084
MutantNinety	0.00462276
MutantNinety	0.0042026
MutantNinety	0.00352331
MutantNinety	0.00534835
MutantNinety	0.00591166
MutantNinety	0.00368123
MutantNinety	0.00462987
MutantNinety	0.00510661
MutantNinety	0.00415311
MutantNinety	0.00440203
MutantNinety	0.00383949
MutantNinety	0.00496582
MutantNinety	0.0041053
MutantNinety	0.00416753
MutantNinety	0.00394079
MutantNinety	0.00594643
MutantNinety	0.00475711
MutantNinety	0.00359706
MutantNinety	0.00643724
MutantNinety	0.00345498
MutantNinety	0.00419864
MutantNinety	0.00538556
MutantNinety	0.00411651
MutantNinety	0.003077
MutantNinety	0.00293975
MutantNinety	0.0036254
MutantNinety	0.00340219
MutantNinety	0.00308005
MutantNinety	0.00374266
MutantNinety	0.00380921
MutantNinety	0.00431531
MutantNinety	0.00336402
MutantNinety	0.00229931
MutantNinety	0.00528427
MutantNinety	0.00359796
MutantNinety	0.00292648
MutantNinety	0.00411341
MutantNinety	0.0037183
MutantNinety	0.0034619
MutantNinety	0.00370923
MutantNinety	0.00325547
MutantNinety	0.00476191
MutantNinety	0.00365742
MutantNinety	0.00273814
MutantNinety	0.00335622
MutantNinety	0.00603791
MutantNinety	0.00634306
MutantNinety	0.00381065
MutantNinety	0.003837
MutantNinety	0.00315095
MutantNinety	0.00631606
MutantNinety	0.00418592
MutantNinety	0.00344209
MutantNinety	0.00492987
MutantNinety	0.00424057
MutantNinety	0.00424282
MutantNinety	0.00416797
MutantNinety	0.00388469
MutantNinety	0.00283145
MutantNinety	0.00294025
MutantNinety	0.00435759
MutantNinety	0.00369592
MutantNinety	0.00393127
MutantNinety	0.00588565
MutantNinety	0.00512274
MutantNinety	0.00470952
MutantNinety	0.00402309
MutantNinety	0.00420258
MutantNinety	0.00562701
MutantNinety	0.00418823
MutantNinety	0.00481212
MutantNinety	0.00479337
MutantNinety	0.00428164
MutantNinety	0.00519823
MutantNinety	0.00459342
MutantNinety	0.00352431
MutantNinety	0.00353419
MutantNinety	0.00534835
MutantNinety	0.00591166
MutantNinety	0.00373589
MutantNinety	0.00501512
MutantNinety	0.00494637
MutantNinety	0.00410296
MutantNinety	0.00427018
MutantNinety	0.0037967
MutantNinety	0.00496582
MutantNinety	0.0041053
MutantNinety	0.00431506
MutantNinety	0.004268
MutantNinety	0.00508682
MutantNinety	0.00461701
MutantNinety	0.00364607
MutantNinety	0.00715959
MutantNinety	0.00345498
MutantNinety	0.00419864
MutantNinety	0.00526974
MutantNinety	0.00454003
MutantNinety	0.00325817
MutantNinety	0.00264642
MutantNinety	0.00289671
MutantNinety	0.00346949
MutantNinety	0.00273343
MutantNinety	0.00307074
MutantNinety	0.00292111
MutantNinety	0.00318915
MutantNinety	0.00341737
MutantNinety	0.00229931
MutantNinety	0.0052164
MutantNinety	0.00378765
MutantNinety	0.00289278
MutantNinety	0.00411341
MutantNinety	0.00348118
MutantNinety	0.0034619
MutantNinety	0.00331043
MutantNinety	0.00408981
MutantNinety	0.0045846
MutantNinety	0.0033202
MutantNinety	0.00273814
MutantNinety	0.003431
MutantNinety	0.00616955
MutantNinety	0.00671346
MutantNinety	0.00381065
MutantNinety	0.00410899
MutantNinety	0.00337403
MutantNinety	0.00631606
MutantNinety	0.00375686
MutantNinety	0.00337986
MutantNinety	0.00459875
MutantNinety	0.00424057
MutantNinety	0.00424282
MutantNinety	0.00416797
MutantNinety	0.00388469
MutantNinety	0.0026081
MutantNinety	0.00294025
MutantNinety	0.00435759
MutantNinety	0.00369592
MutantNinety	0.00348195
MutantNinety	0.00577704
MutantNinety	0.00512274
MutantNinety	0.00484078
MutantNinety	0.00420721
MutantNinety	0.00486155
MutantNinety	0.00551647
MutantNinety	0.00418823
MutantNinety	0.00486639
MutantNinety	0.00478127
MutantNinety	0.00532177
MutantNinety	0.00519823
MutantNinety	0.00446351
MutantNinety	0.00352431
MutantNinety	0.00374499
MutantNinety	0.00534835
MutantNinety	0.00569162
MutantNinety	0.00368123
MutantNinety	0.00501512
MutantNinety	0.00454434
MutantNinety	0.00410296
MutantNinety	0.00416192
MutantNinety	0.00383949
MutantNinety	0.00520945
MutantNinety	0.0041053
MutantNinety	0.00485054
MutantNinety	0.004268
MutantNinety	0.0046046
MutantNinety	0.0044238
MutantNinety	0.00393984
MutantNinety	0.00742652
MutantNinety	0.00359492
MutantNinety	0.00419864
MutantNinety	0.00538556
MutantNinety	0.00368726
MutantNinety	0.00318102
MutantNinety	0.00264642
MutantNinety	0.00289671
MutantNinety	0.00384608
MutantNinety	0.00273343
MutantNinety	0.00293617
MutantNinety	0.00288427
MutantNinety	0.00318915
MutantNinety	0.00341737
MutantNinety	0.00301048
MutantNinety	0.0045319
MutantNinety	0.00359796
MutantNinety	0.00289278
MutantNinety	0.00411341
MutantNinety	0.00375283
MutantNinety	0.00370139
MutantNinety	0.00330158
MutantNinety	0.00358571
MutantNinety	0.0045846
MutantNinety	0.0033202
MutantNinety	0.0032003
MutantNinety	0.00381748
MutantNinety	0.00603791
MutantNinety	0.00686047
MutantNinety	0.00364884
MutantNinety	0.00443936
MutantNinety	0.00350115
MutantNinety	0.00636788
MutantNinety	0.00375686
MutantNinety	0.00349997
MutantNinety	0.00459875
MutantNinety	0.005056
MutantNinety	0.00424981
MutantNinety	0.00325366
MutantNinety	0.00365593
MutantNinety	0.00241474
MutantNinety	0.00291008
MutantNinety	0.00565862
MutantNinety	0.00315516
MutantNinety	0.00337292
MutantNinety	0.00525803
MutantNinety	0.00463556
MutantNinety	0.00520786
MutantNinety	0.00502006
MutantNinety	0.00486155
MutantNinety	0.00541687
MutantNinety	0.00416224
MutantNinety	0.00537418
MutantNinety	0.0047261
MutantNinety	0.00532177
MutantNinety	0.00519823
MutantNinety	0.00444438
MutantNinety	0.00317936
MutantNinety	0.0038637
MutantNinety	0.00534835
MutantNinety	0.0057514
MutantNinety	0.00360665
MutantNinety	0.00510212
MutantNinety	0.00510661
MutantNinety	0.00410296
MutantNinety	0.00409468
MutantNinety	0.00397519
MutantNinety	0.00549253
MutantNinety	0.00448851
MutantNinety	0.00501398
MutantNinety	0.004268
MutantNinety	0.00350969
MutantNinety	0.0044238
MutantNinety	0.00453712
MutantNinety	0.00742652
MutantNinety	0.00361332
MutantNinety	0.00416719
MutantNinety	0.00538556
MutantNinety	0.00484956
MutantNinety	0.00318102
MutantNinety	0.00340917
MutantNinety	0.00332281
MutantNinety	0.0038936
MutantNinety	0.00317664
MutantNinety	0.00293617
MutantNinety	0.00262947
MutantNinety	0.00342346
MutantNinety	0.00341737
MutantNinety	0.00340278
MutantNinety	0.00448853
MutantNinety	0.00359796
MutantNinety	0.00373812
MutantNinety	0.0043719
MutantNinety	0.00375283
MutantNinety	0.00370139
MutantNinety	0.00331043
MutantNinety	0.00415252
MutantNinety	0.0045846
MutantNinety	0.00444312
MutantNinety	0.0032003
MutantNinety	0.00433335
MutantNinety	0.00579633
MutantNinety	0.00781795
MutantNinety	0.00378827
MutantNinety	0.00443936
MutantNinety	0.00350115
MutantNinety	0.00657724
MutantNinety	0.00375686
MutantNinety	0.00349997
MutantNinety	0.0047415
MutantNinety	0.005056
MutantNinety	0.00529766
MutantNinety	0.00303863
MutantNinety	0.00365593
MutantNinety	0.00236224
MutantNinety	0.00291008
MutantNinety	0.00575527
MutantNinety	0.00315516
MutantNinety	0.00337292
MutantNinety	0.0052167
MutantNinety	0.0043734
MutantNinety	0.00520786
MutantNinety	0.00502006
MutantNinety	0.00485627
MutantNinety	0.00541687
MutantNinety	0.00413597
MutantNinety	0.00537418
MutantNinety	0.00406716
MutantNinety	0.00441802
MutantNinety	0.00542405
MutantNinety	0.00426769
MutantNinety	0.00317936
MutantNinety	0.0038637
MutantNinety	0.00526311
MutantNinety	0.00524492
MutantNinety	0.00322173
MutantNinety	0.00510212
MutantNinety	0.00446138
MutantNinety	0.00410296
MutantNinety	0.00401674
MutantNinety	0.00436624
MutantNinety	0.00582744
MutantNinety	0.00438907
MutantNinety	0.00530755
MutantNinety	0.00432218
MutantNinety	0.00342981
MutantNinety	0.00461701
MutantNinety	0.00419407
MutantNinety	0.00715959
MutantNinety	0.00361332
MutantNinety	0.00419864
MutantNinety	0.00526974
MutantNinety	0.00484956
MutantNinety	0.00325817
MutantNinety	0.0035898
MutantNinety	0.00332281
MutantNinety	0.00406853
MutantNinety	0.00317664
MutantNinety	0.00403228
MutantNinety	0.00288427
MutantNinety	0.00342346
MutantNinety	0.00338466
MutantNinety	0.00340278
MutantNinety	0.00416932
MutantNinety	0.00356084
MutantNinety	0.00334589
MutantNinety	0.00448957
MutantNinety	0.00375283
MutantNinety	0.00367693
MutantNinety	0.00331043
MutantNinety	0.00362168
MutantNinety	0.00457155
MutantNinety	0.00389986
MutantNinety	0.0032003
MutantNinety	0.00494998
MutantNinety	0.00573117
MutantNinety	0.00859411
MutantNinety	0.00378827
MutantNinety	0.00443936
MutantNinety	0.00353611
MutantNinety	0.00657724
MutantNinety	0.00380179
MutantNinety	0.00375496
MutantNinety	0.0047415
MutantNinety	0.0048845
MutantNinety	0.00529766
MutantNinety	0.00300514
MutantNinety	0.00365593
MutantNinety	0.00238697
MutantNinety	0.00281168
MutantNinety	0.00575527
MutantNinety	0.0039449
MutantNinety	0.00347978
MutantNinety	0.00473578
MutantNinety	0.0043734
MutantNinety	0.00543682
MutantNinety	0.00502006
MutantNinety	0.00485627
MutantNinety	0.00541687
MutantNinety	0.00396382
MutantNinety	0.00537418
MutantNinety	0.00406716
MutantNinety	0.00499354
MutantNinety	0.00586325
MutantNinety	0.00426769
MutantNinety	0.00414505
MutantNinety	0.00388076
MutantNinety	0.00526311
MutantNinety	0.00524492
MutantNinety	0.00312882
MutantNinety	0.00510418
MutantNinety	0.00446138
MutantNinety	0.0040559
MutantNinety	0.00401674
MutantNinety	0.00397519
MutantNinety	0.00582744
MutantNinety	0.00448851
MutantNinety	0.00530755
MutantNinety	0.0044236
MutantNinety	0.00342981
MutantNinety	0.00507744
MutantNinety	0.0045337
MutantNinety	0.00549642
MutantNinety	0.0036635
MutantNinety	0.00421424
MutantNinety	0.00512482
MutantNinety	0.00484956
MutantNinety	0.00343441
MutantNinety	0.0035898
MutantNinety	0.00347513
MutantNinety	0.00435653
MutantNinety	0.00317664
MutantNinety	0.00403228
MutantNinety	0.00288427
MutantNinety	0.00372293
MutantNinety	0.00338466
MutantNinety	0.00340278
MutantNinety	0.00416932
MutantNinety	0.00356084
MutantNinety	0.00366415
MutantNinety	0.00445355
MutantNinety	0.00379042
MutantNinety	0.00367693
MutantNinety	0.00384212
MutantNinety	0.00415252
MutantNinety	0.0045846
MutantNinety	0.00444312
MutantNinety	0.00376405
MutantNinety	0.00494998
MutantNinety	0.00579633
MutantNinety	0.00859411
MutantNinety	0.00401065
MutantNinety	0.00443936
MutantNinety	0.00369781
MutantNinety	0.00676424
MutantNinety	0.00380757
MutantNinety	0.0039015
MutantNinety	0.0047415
MutantNinety	0.0048845
MutantNinety	0.00529766
MutantNinety	0.00303863
MutantNinety	0.00329359
MutantNinety	0.00238697
MutantNinety	0.00272777
MutantNinety	0.00592889
MutantNinety	0.00394659
MutantNinety	0.00332064
MutantNinety	0.00432375
MutantNinety	0.0043734
MutantNinety	0.00563214
MutantNinety	0.00491496
MutantNinety	0.00452263
MutantNinety	0.00538013
MutantNinety	0.00396382
MutantNinety	0.00600578
MutantNinety	0.00406716
MutantNinety	0.00441802
MutantNinety	0.00586325
MutantNinety	0.00446351
MutantNinety	0.0042567
MutantNinety	0.00393672
MutantNinety	0.00509366
MutantNinety	0.00524492
MutantNinety	0.00311677
MutantNinety	0.00511849
MutantNinety	0.00501895
MutantNinety	0.0040559
MutantNinety	0.00376163
MutantNinety	0.00420474
MutantNinety	0.00549253
MutantNinety	0.00450337
MutantNinety	0.00530755
MutantNinety	0.00453448
MutantNinety	0.00349857
MutantNinety	0.00508953
MutantNinety	0.0045337
MutantNinety	0.00529597
MutantNinety	0.00374027
MutantNinety	0.00421424
MutantNinety	0.0053967
MutantNinety	0.00484658
MutantNinety	0.00350099
MutantNinety	0.00389795
MutantNinety	0.00374277
MutantNinety	0.00435653
MutantNinety	0.00317664
MutantNinety	0.00447828
MutantNinety	0.00346854
MutantNinety	0.00372293
MutantNinety	0.00338466
MutantNinety	0.00340278
MutantNinety	0.00373404
MutantNinety	0.00342818
MutantNinety	0.00373812
MutantNinety	0.00445355
MutantNinety	0.0040429
MutantNinety	0.00357583
MutantNinety	0.00384212
MutantNinety	0.00437692
MutantNinety	0.00496151
MutantNinety	0.00444312
MutantNinety	0.00404527
MutantNinety	0.00433335
MutantNinety	0.00579633
MutantNinety	0.00859411
MutantNinety	0.00394354
MutantNinety	0.00433271
MutantNinety	0.0038497
CtrlNinety	0.00466447
CtrlNinety	0.00494167
CtrlNinety	0.00284232
CtrlNinety	0.00346454
CtrlNinety	0.00190001
CtrlNinety	0.00173048
CtrlNinety	0.00225833
CtrlNinety	0.00366547
CtrlNinety	0.00526778
CtrlNinety	0.00496331
CtrlNinety	0.00488189
CtrlNinety	0.00541646
CtrlNinety	0.00355563
CtrlNinety	0.00361194
CtrlNinety	0.00600113
CtrlNinety	0.00357798
CtrlNinety	0.00414856
CtrlNinety	0.00425291
CtrlNinety	0.00533446
CtrlNinety	0.00281992
CtrlNinety	0.00393881
CtrlNinety	0.00321123
CtrlNinety	0.00397578
CtrlNinety	0.00364802
CtrlNinety	0.00370399
CtrlNinety	0.00420571
CtrlNinety	0.0042738
CtrlNinety	0.00476961
CtrlNinety	0.00683675
CtrlNinety	0.00342844
CtrlNinety	0.00310098
CtrlNinety	0.00447263
CtrlNinety	0.00324618
CtrlNinety	0.00447457
CtrlNinety	0.00310827
CtrlNinety	0.00460615
CtrlNinety	0.00491054
CtrlNinety	0.0065701
CtrlNinety	0.00405071
CtrlNinety	0.00405897
CtrlNinety	0.00370894
CtrlNinety	0.00440488
CtrlNinety	0.00379109
CtrlNinety	0.00353058
CtrlNinety	0.00420411
CtrlNinety	0.00541981
CtrlNinety	0.00447638
CtrlNinety	0.00361298
CtrlNinety	0.00452184
CtrlNinety	0.00508311
CtrlNinety	0.00469362
CtrlNinety	0.00599584
CtrlNinety	0.00751182
CtrlNinety	0.00500976
CtrlNinety	0.00445691
CtrlNinety	0.0056621
CtrlNinety	0.00343788
CtrlNinety	0.00294668
CtrlNinety	0.00521532
CtrlNinety	0.00524017
CtrlNinety	0.00429659
CtrlNinety	0.00568766
CtrlNinety	0.00411916
CtrlNinety	0.00211741
CtrlNinety	0.00207048
CtrlNinety	0.00333363
CtrlNinety	0.0039271
CtrlNinety	0.00378196
CtrlNinety	0.0038885
CtrlNinety	0.00391204
CtrlNinety	0.00512242
CtrlNinety	0.00361718
CtrlNinety	0.00472061
CtrlNinety	0.00463578
CtrlNinety	0.00445495
CtrlNinety	0.00500436
CtrlNinety	0.00325436
CtrlNinety	0.00292554
CtrlNinety	0.00271453
CtrlNinety	0.00528425
CtrlNinety	0.00422413
CtrlNinety	0.00268849
CtrlNinety	0.0035864
CtrlNinety	0.00332592
CtrlNinety	0.00455834
CtrlNinety	0.00495393
CtrlNinety	0.00521779
CtrlNinety	0.00233689
CtrlNinety	0.00336415
CtrlNinety	0.00475789
CtrlNinety	0.00299984
CtrlNinety	0.00426273
CtrlNinety	0.00432968
CtrlNinety	0.00463142
CtrlNinety	0.00375151
CtrlNinety	0.00535392
CtrlNinety	0.00278075
CtrlNinety	0.00463146
CtrlNinety	0.00397808
CtrlNinety	0.00397073
CtrlNinety	0.00445613
CtrlNinety	0.00499386
CtrlNinety	0.00289623
CtrlNinety	0.0037659
CtrlNinety	0.00190001
CtrlNinety	0.00138955
CtrlNinety	0.00225833
CtrlNinety	0.00341791
CtrlNinety	0.00526778
CtrlNinety	0.00375657
CtrlNinety	0.00483217
CtrlNinety	0.0049841
CtrlNinety	0.00321308
CtrlNinety	0.00348153
CtrlNinety	0.00483779
CtrlNinety	0.00389531
CtrlNinety	0.0048096
CtrlNinety	0.00425291
CtrlNinety	0.00468731
CtrlNinety	0.00285848
CtrlNinety	0.00393881
CtrlNinety	0.00307606
CtrlNinety	0.00404478
CtrlNinety	0.00388708
CtrlNinety	0.00370399
CtrlNinety	0.00409695
CtrlNinety	0.00418491
CtrlNinety	0.00427229
CtrlNinety	0.00673153
CtrlNinety	0.00306386
CtrlNinety	0.00331351
CtrlNinety	0.0043238
CtrlNinety	0.00332624
CtrlNinety	0.00447457
CtrlNinety	0.00318104
CtrlNinety	0.00456915
CtrlNinety	0.00475426
CtrlNinety	0.0066631
CtrlNinety	0.00393954
CtrlNinety	0.00405897
CtrlNinety	0.00398322
CtrlNinety	0.00375889
CtrlNinety	0.00344903
CtrlNinety	0.00353058
CtrlNinety	0.00389436
CtrlNinety	0.00496838
CtrlNinety	0.00447638
CtrlNinety	0.00301914
CtrlNinety	0.00452184
CtrlNinety	0.00508311
CtrlNinety	0.00469362
CtrlNinety	0.00660118
CtrlNinety	0.00751182
CtrlNinety	0.00491909
CtrlNinety	0.00432412
CtrlNinety	0.00577015
CtrlNinety	0.00312867
CtrlNinety	0.00281193
CtrlNinety	0.0055695
CtrlNinety	0.00524017
CtrlNinety	0.00418526
CtrlNinety	0.00601682
CtrlNinety	0.00435076
CtrlNinety	0.00230316
CtrlNinety	0.00207048
CtrlNinety	0.00333363
CtrlNinety	0.00382395
CtrlNinety	0.0036853
CtrlNinety	0.00424789
CtrlNinety	0.00391204
CtrlNinety	0.0050309
CtrlNinety	0.00361718
CtrlNinety	0.00469621
CtrlNinety	0.00463578
CtrlNinety	0.00398223
CtrlNinety	0.00489856
CtrlNinety	0.00325436
CtrlNinety	0.00292554
CtrlNinety	0.00289994
CtrlNinety	0.00528425
CtrlNinety	0.00464676
CtrlNinety	0.00271361
CtrlNinety	0.0035864
CtrlNinety	0.00332592
CtrlNinety	0.00468354
CtrlNinety	0.0047703
CtrlNinety	0.00517053
CtrlNinety	0.00259472
CtrlNinety	0.00369908
CtrlNinety	0.00497675
CtrlNinety	0.00299984
CtrlNinety	0.00436588
CtrlNinety	0.00453842
CtrlNinety	0.00447379
CtrlNinety	0.00375151
CtrlNinety	0.00535392
CtrlNinety	0.00265709
CtrlNinety	0.00463146
CtrlNinety	0.00397808
CtrlNinety	0.00397073
CtrlNinety	0.00391112
CtrlNinety	0.00499386
CtrlNinety	0.00289623
CtrlNinety	0.00381365
CtrlNinety	0.00136311
CtrlNinety	0.00138853
CtrlNinety	0.00256226
CtrlNinety	0.00341791
CtrlNinety	0.0047678
CtrlNinety	0.00342015
CtrlNinety	0.00432008
CtrlNinety	0.0049841
CtrlNinety	0.00321308
CtrlNinety	0.00340866
CtrlNinety	0.00437933
CtrlNinety	0.00389531
CtrlNinety	0.0048096
CtrlNinety	0.00430491
CtrlNinety	0.00479587
CtrlNinety	0.00286801
CtrlNinety	0.00409869
CtrlNinety	0.00321123
CtrlNinety	0.00412167
CtrlNinety	0.00434399
CtrlNinety	0.00378105
CtrlNinety	0.00401299
CtrlNinety	0.00418491
CtrlNinety	0.00427229
CtrlNinety	0.00664875
CtrlNinety	0.00306386
CtrlNinety	0.00331351
CtrlNinety	0.0043238
CtrlNinety	0.00340286
CtrlNinety	0.00420432
CtrlNinety	0.00331532
CtrlNinety	0.00460615
CtrlNinety	0.00491054
CtrlNinety	0.00774024
CtrlNinety	0.00391062
CtrlNinety	0.00409503
CtrlNinety	0.00402858
CtrlNinety	0.00375889
CtrlNinety	0.0033689
CtrlNinety	0.00353058
CtrlNinety	0.0042645
CtrlNinety	0.00482178
CtrlNinety	0.00531226
CtrlNinety	0.00301914
CtrlNinety	0.00468782
CtrlNinety	0.00507113
CtrlNinety	0.00508859
CtrlNinety	0.00708645
CtrlNinety	0.00751182
CtrlNinety	0.00480364
CtrlNinety	0.00242193
CtrlNinety	0.00577015
CtrlNinety	0.00293956
CtrlNinety	0.00279796
CtrlNinety	0.00580022
CtrlNinety	0.00485043
CtrlNinety	0.00418526
CtrlNinety	0.00601682
CtrlNinety	0.00435356
CtrlNinety	0.00211741
CtrlNinety	0.00222897
CtrlNinety	0.00333363
CtrlNinety	0.00373566
CtrlNinety	0.0036853
CtrlNinety	0.00424789
CtrlNinety	0.00475039
CtrlNinety	0.00456516
CtrlNinety	0.00403985
CtrlNinety	0.00468628
CtrlNinety	0.00463578
CtrlNinety	0.0039482
CtrlNinety	0.0048215
CtrlNinety	0.00325436
CtrlNinety	0.00296353
CtrlNinety	0.00271453
CtrlNinety	0.00527705
CtrlNinety	0.00464676
CtrlNinety	0.00282281
CtrlNinety	0.0035864
CtrlNinety	0.00353366
CtrlNinety	0.00468354
CtrlNinety	0.0047703
CtrlNinety	0.00496359
CtrlNinety	0.00252022
CtrlNinety	0.00369908
CtrlNinety	0.00503923
CtrlNinety	0.00349314
CtrlNinety	0.00445602
CtrlNinety	0.00453842
CtrlNinety	0.00454606
CtrlNinety	0.00375151
CtrlNinety	0.00535392
CtrlNinety	0.00256066
CtrlNinety	0.00463146
CtrlNinety	0.00397808
CtrlNinety	0.00397073
CtrlNinety	0.00391112
CtrlNinety	0.00499386
CtrlNinety	0.00297734
CtrlNinety	0.00385811
CtrlNinety	0.001326
CtrlNinety	0.00138853
CtrlNinety	0.00256226
CtrlNinety	0.00309888
CtrlNinety	0.0047678
CtrlNinety	0.00342015
CtrlNinety	0.00432008
CtrlNinety	0.00396123
CtrlNinety	0.00362401
CtrlNinety	0.00372286
CtrlNinety	0.00437933
CtrlNinety	0.00419636
CtrlNinety	0.0048096
CtrlNinety	0.00364276
CtrlNinety	0.00479587
CtrlNinety	0.00295929
CtrlNinety	0.00400802
CtrlNinety	0.00336204
CtrlNinety	0.00435662
CtrlNinety	0.00434399
CtrlNinety	0.00378105
CtrlNinety	0.00387555
CtrlNinety	0.00418491
CtrlNinety	0.00386969
CtrlNinety	0.00664875
CtrlNinety	0.00306386
CtrlNinety	0.00319855
CtrlNinety	0.00398575
CtrlNinety	0.00340286
CtrlNinety	0.00401547
CtrlNinety	0.00331532
CtrlNinety	0.00460615
CtrlNinety	0.00506145
CtrlNinety	0.00774024
CtrlNinety	0.00391062
CtrlNinety	0.00411415
CtrlNinety	0.00427847
CtrlNinety	0.00338688
CtrlNinety	0.0033689
CtrlNinety	0.00365753
CtrlNinety	0.00330889
CtrlNinety	0.00471708
CtrlNinety	0.00447638
CtrlNinety	0.00305426
CtrlNinety	0.004788
CtrlNinety	0.00436914
CtrlNinety	0.00508859
CtrlNinety	0.00723058
CtrlNinety	0.00910506
CtrlNinety	0.00386077
CtrlNinety	0.00432412
CtrlNinety	0.00540386
CtrlNinety	0.00312867
CtrlNinety	0.00281193
CtrlNinety	0.00590393
CtrlNinety	0.00485043
CtrlNinety	0.00407622
CtrlNinety	0.00601682
CtrlNinety	0.00465181
CtrlNinety	0.00240594
CtrlNinety	0.00230633
CtrlNinety	0.00311522
CtrlNinety	0.00348734
CtrlNinety	0.0036853
CtrlNinety	0.00430841
CtrlNinety	0.00498312
CtrlNinety	0.00463308
CtrlNinety	0.00450229
CtrlNinety	0.00468628
CtrlNinety	0.00463578
CtrlNinety	0.00398223
CtrlNinety	0.00461952
CtrlNinety	0.00337942
CtrlNinety	0.00292554
CtrlNinety	0.00268705
CtrlNinety	0.00528425
CtrlNinety	0.00475503
CtrlNinety	0.00282704
CtrlNinety	0.00355562
CtrlNinety	0.00371778
CtrlNinety	0.00473562
CtrlNinety	0.00468578
CtrlNinety	0.00461473
CtrlNinety	0.00252022
CtrlNinety	0.00366082
CtrlNinety	0.00519475
CtrlNinety	0.00349314
CtrlNinety	0.00445602
CtrlNinety	0.00453842
CtrlNinety	0.00454606
CtrlNinety	0.00335453
CtrlNinety	0.00535392
CtrlNinety	0.00247125
CtrlNinety	0.00429071
CtrlNinety	0.00386702
CtrlNinety	0.00397073
CtrlNinety	0.00373255
CtrlNinety	0.00499386
CtrlNinety	0.00319086
CtrlNinety	0.00407456
CtrlNinety	0.001326
CtrlNinety	0.00138853
CtrlNinety	0.00256226
CtrlNinety	0.00229488
CtrlNinety	0.00453104
CtrlNinety	0.00309616
CtrlNinety	0.00429817
CtrlNinety	0.00396123
CtrlNinety	0.0040018
CtrlNinety	0.00372286
CtrlNinety	0.00420636
CtrlNinety	0.00389531
CtrlNinety	0.00487846
CtrlNinety	0.00314085
CtrlNinety	0.00487103
CtrlNinety	0.00328738
CtrlNinety	0.00400802
CtrlNinety	0.00345251
CtrlNinety	0.00476204
CtrlNinety	0.00472734
CtrlNinety	0.00346903
CtrlNinety	0.00377371
CtrlNinety	0.00418491
CtrlNinety	0.00427229
CtrlNinety	0.00651569
CtrlNinety	0.00321577
CtrlNinety	0.00306195
CtrlNinety	0.00398575
CtrlNinety	0.00340286
CtrlNinety	0.00384425
CtrlNinety	0.00329825
CtrlNinety	0.00478507
CtrlNinety	0.00511011
CtrlNinety	0.00774024
CtrlNinety	0.00391062
CtrlNinety	0.00411415
CtrlNinety	0.00435142
CtrlNinety	0.00268369
CtrlNinety	0.00334808
CtrlNinety	0.00365753
CtrlNinety	0.00299422
CtrlNinety	0.00473304
CtrlNinety	0.0030721
CtrlNinety	0.00433997
CtrlNinety	0.004788
CtrlNinety	0.00436914
CtrlNinety	0.00516489
CtrlNinety	0.00723058
CtrlNinety	0.00654975
CtrlNinety	0.00480364
CtrlNinety	0.0035215
CtrlNinety	0.00540386
CtrlNinety	0.00312867
CtrlNinety	0.00296927
CtrlNinety	0.006226
CtrlNinety	0.00479332
CtrlNinety	0.00407622
CtrlNinety	0.00565219
CtrlNinety	0.00480394
CtrlNinety	0.00215677
CtrlNinety	0.00230633
CtrlNinety	0.00311522
CtrlNinety	0.00348734
CtrlNinety	0.00344042
CtrlNinety	0.00441175
CtrlNinety	0.0059689
CtrlNinety	0.00456516
CtrlNinety	0.0047276
CtrlNinety	0.00432195
CtrlNinety	0.00463578
CtrlNinety	0.00391854
CtrlNinety	0.00460114
CtrlNinety	0.00355937
CtrlNinety	0.00291732
CtrlNinety	0.00268705
CtrlNinety	0.00527705
CtrlNinety	0.00475503
CtrlNinety	0.00282704
CtrlNinety	0.00323877
CtrlNinety	0.00376046
CtrlNinety	0.00505483
CtrlNinety	0.0046137
CtrlNinety	0.00461473
CtrlNinety	0.00252022
CtrlNinety	0.00366082
CtrlNinety	0.00519475
CtrlNinety	0.00388187
CtrlNinety	0.00445602
CtrlNinety	0.00445722
CtrlNinety	0.00463142
CtrlNinety	0.00332589
CtrlNinety	0.00505987
CtrlNinety	0.00242428
CtrlNinety	0.00429071
CtrlNinety	0.00379332
CtrlNinety	0.00391535
CtrlNinety	0.00391112
CtrlNinety	0.0050499
CtrlNinety	0.00330655
CtrlNinety	0.00416534
CtrlNinety	0.000809451
CtrlNinety	0.00154133
CtrlNinety	0.00238136
CtrlNinety	0.00229488
CtrlNinety	0.0047678
CtrlNinety	0.00342015
CtrlNinety	0.00429817
CtrlNinety	0.00412824
CtrlNinety	0.00419292
CtrlNinety	0.00332498
CtrlNinety	0.00419463
CtrlNinety	0.00421737
CtrlNinety	0.00487846
CtrlNinety	0.00314085
CtrlNinety	0.00487103
CtrlNinety	0.00333752
CtrlNinety	0.00399822
CtrlNinety	0.00345251
CtrlNinety	0.00488937
CtrlNinety	0.0048079
CtrlNinety	0.00340359
CtrlNinety	0.00325394
CtrlNinety	0.0040779
CtrlNinety	0.0048263
CtrlNinety	0.0063661
CtrlNinety	0.00344463
CtrlNinety	0.00306195
CtrlNinety	0.00398575
CtrlNinety	0.00340286
CtrlNinety	0.00380733
CtrlNinety	0.00329825
CtrlNinety	0.00485836
CtrlNinety	0.00515044
CtrlNinety	0.00774024
CtrlNinety	0.00373182
CtrlNinety	0.00411415
CtrlNinety	0.00435142
CtrlNinety	0.00268369
CtrlNinety	0.00334808
CtrlNinety	0.00365753
CtrlNinety	0.00299422
CtrlNinety	0.00473304
CtrlNinety	0.0030721
CtrlNinety	0.00433997
CtrlNinety	0.004788
CtrlNinety	0.00500326
CtrlNinety	0.00508859
CtrlNinety	0.00708645
CtrlNinety	0.00654975
CtrlNinety	0.00346405
CtrlNinety	0.0035215
CtrlNinety	0.00540386
CtrlNinety	0.00309594
CtrlNinety	0.00296927
CtrlNinety	0.00643441
CtrlNinety	0.00479332
CtrlNinety	0.00406467
CtrlNinety	0.00549592
CtrlNinety	0.00496312
CtrlNinety	0.0025021
CtrlNinety	0.00230633
CtrlNinety	0.00311522
CtrlNinety	0.00348734
CtrlNinety	0.00344042
CtrlNinety	0.00430841
CtrlNinety	0.0059689
CtrlNinety	0.0044713
CtrlNinety	0.00499394
CtrlNinety	0.00432195
CtrlNinety	0.00465294
CtrlNinety	0.00391854
CtrlNinety	0.00455297
CtrlNinety	0.00360049
CtrlNinety	0.00277513
CtrlNinety	0.00271796
CtrlNinety	0.00527563
CtrlNinety	0.00499893
CtrlNinety	0.00282281
CtrlNinety	0.00323877
CtrlNinety	0.00376046
CtrlNinety	0.00505483
CtrlNinety	0.00458055
CtrlNinety	0.00496359
CtrlNinety	0.00241688
CtrlNinety	0.00334565
CtrlNinety	0.00519475
CtrlNinety	0.00401694
CtrlNinety	0.00445602
CtrlNinety	0.00444723
CtrlNinety	0.00491353
CtrlNinety	0.00292937
CtrlNinety	0.00454906
CtrlNinety	0.00233826
CtrlNinety	0.00429071
CtrlNinety	0.00365853
CtrlNinety	0.00391535
CtrlNinety	0.00421243
CtrlNinety	0.0050499
CtrlNinety	0.00347992
CtrlNinety	0.00416534
CtrlNinety	0.000809451
CtrlNinety	0.00182143
CtrlNinety	0.00238136
CtrlNinety	0.00277385
CtrlNinety	0.00487416
CtrlNinety	0.00411941
CtrlNinety	0.00395611
CtrlNinety	0.00597134
CtrlNinety	0.00419292
CtrlNinety	0.0032409
CtrlNinety	0.00420636
CtrlNinety	0.00421737
CtrlNinety	0.00486237
CtrlNinety	0.00329125
CtrlNinety	0.00487103
CtrlNinety	0.00341477
CtrlNinety	0.00400802
CtrlNinety	0.00345251
CtrlNinety	0.00491654
CtrlNinety	0.0048079
CtrlNinety	0.00346903
CtrlNinety	0.00308827
CtrlNinety	0.0040779
CtrlNinety	0.00484962
CtrlNinety	0.00636584
CtrlNinety	0.00359273
CtrlNinety	0.00306195
CtrlNinety	0.00398575
CtrlNinety	0.00310936
CtrlNinety	0.00380733
CtrlNinety	0.00329825
CtrlNinety	0.00485836
CtrlNinety	0.00515044
CtrlNinety	0.00699245
CtrlNinety	0.00373182
CtrlNinety	0.00380282
CtrlNinety	0.00435142
CtrlNinety	0.00308652
CtrlNinety	0.00338714
CtrlNinety	0.00358569
CtrlNinety	0.00354259
CtrlNinety	0.00473304
CtrlNinety	0.00586947
CtrlNinety	0.00439959
CtrlNinety	0.00429438
CtrlNinety	0.00507113
CtrlNinety	0.00508859
CtrlNinety	0.00708645
CtrlNinety	0.00603857
CtrlNinety	0.00346405
CtrlNinety	0.0035215
CtrlNinety	0.00534984
CtrlNinety	0.00300667
CtrlNinety	0.0031643
CtrlNinety	0.00666802
CtrlNinety	0.00485043
CtrlNinety	0.00384948
CtrlNinety	0.00510478
CtrlNinety	0.00480394
CtrlNinety	0.00218956
CtrlNinety	0.00239024
CtrlNinety	0.00343883
CtrlNinety	0.00359007
CtrlNinety	0.00344042
CtrlNinety	0.00398705
CtrlNinety	0.00541109
CtrlNinety	0.00442291
CtrlNinety	0.00499394
CtrlNinety	0.0037247
CtrlNinety	0.00493531
CtrlNinety	0.00418443
CtrlNinety	0.00441772
CtrlNinety	0.00360049
CtrlNinety	0.00272139
CtrlNinety	0.00271796
CtrlNinety	0.00527563
CtrlNinety	0.00475503
CtrlNinety	0.00268403
CtrlNinety	0.00323877
CtrlNinety	0.00382592
CtrlNinety	0.0051464
CtrlNinety	0.00458055
CtrlNinety	0.00496683
CtrlNinety	0.00241688
CtrlNinety	0.00305061
CtrlNinety	0.00513146
CtrlNinety	0.00388187
CtrlNinety	0.00470832
CtrlNinety	0.00444723
CtrlNinety	0.00513758
CtrlNinety	0.0029073
CtrlNinety	0.00390524
CtrlNinety	0.00233102
CtrlNinety	0.00462532
CtrlNinety	0.00364954
CtrlNinety	0.00397925
CtrlNinety	0.00439233
CtrlNinety	0.0050499
CtrlNinety	0.00366068
CtrlNinety	0.00413452
CtrlNinety	0.00124658
CtrlNinety	0.00201856
CtrlNinety	0.00238136
CtrlNinety	0.00277385
CtrlNinety	0.00487416
CtrlNinety	0.00420917
CtrlNinety	0.00395611
CtrlNinety	0.00597134
CtrlNinety	0.00419292
CtrlNinety	0.00299952
CtrlNinety	0.00622572
CtrlNinety	0.00449595
CtrlNinety	0.00486237
CtrlNinety	0.00327742
CtrlNinety	0.00487103
CtrlNinety	0.00341477
CtrlNinety	0.00399822
CtrlNinety	0.00298552
CtrlNinety	0.0051853
CtrlNinety	0.00477206
CtrlNinety	0.00346903
CtrlNinety	0.00308827
CtrlNinety	0.0040779
CtrlNinety	0.0048263
CtrlNinety	0.00622499
CtrlNinety	0.00359273
CtrlNinety	0.00306195
CtrlNinety	0.00398575
CtrlNinety	0.00310936
CtrlNinety	0.00364591
CtrlNinety	0.0032294
CtrlNinety	0.0049317
CtrlNinety	0.00506145
CtrlNinety	0.0068475
CtrlNinety	0.00406106
CtrlNinety	0.00380282
CtrlNinety	0.00442718
CtrlNinety	0.00308652
CtrlNinety	0.00338714
CtrlNinety	0.00358569
CtrlNinety	0.00354259
CtrlNinety	0.00486993
CtrlNinety	0.00498136
CtrlNinety	0.004936
CtrlNinety	0.00429438
CtrlNinety	0.00604375
CtrlNinety	0.00492938
CtrlNinety	0.00723058
CtrlNinety	0.00603857
CtrlNinety	0.00603957
CtrlNinety	0.00397435
CtrlNinety	0.00534156
CtrlNinety	0.00309594
CtrlNinety	0.0034601
CtrlNinety	0.00711834
CtrlNinety	0.00479332
CtrlNinety	0.00322224
CtrlNinety	0.00500105
CtrlNinety	0.00480394
CtrlNinety	0.00218956
CtrlNinety	0.00240261
CtrlNinety	0.00370334
CtrlNinety	0.00359725
CtrlNinety	0.0037229
CtrlNinety	0.00341959
CtrlNinety	0.00541109
CtrlNinety	0.0039914
CtrlNinety	0.00567642
CtrlNinety	0.00313318
CtrlNinety	0.00496723
CtrlNinety	0.00437255
CtrlNinety	0.00407274
CtrlNinety	0.00355937
CtrlNinety	0.00272139
CtrlNinety	0.00271796
CtrlNinety	0.00527563
CtrlNinety	0.00380818
CtrlNinety	0.00264551
CtrlNinety	0.0031647
CtrlNinety	0.00382592
CtrlNinety	0.0051464
CtrlNinety	0.00446046
CtrlNinety	0.00498869
CtrlNinety	0.00241688
CtrlNinety	0.00334565
CtrlNinety	0.00472022
CtrlNinety	0.00378904
CtrlNinety	0.00516835
CtrlNinety	0.00444723
CtrlNinety	0.00513758
CtrlNinety	0.00292937
CtrlNinety	0.00378268
CtrlNinety	0.00233102
CtrlNinety	0.00488955
CtrlNinety	0.00364954
CtrlNinety	0.00397925
CtrlNinety	0.00421243
CtrlNinety	0.00528735
CtrlNinety	0.00384777
CtrlNinety	0.00413452
CtrlNinety	0.00140405
CtrlNinety	0.00201856
CtrlNinety	0.00239256
CtrlNinety	0.00282363
CtrlNinety	0.00430431
CtrlNinety	0.00420917
CtrlNinety	0.00383314
CtrlNinety	0.00597134
CtrlNinety	0.00419292
CtrlNinety	0.00299952
CtrlNinety	0.00493961
CtrlNinety	0.00469464
CtrlNinety	0.00486237
CtrlNinety	0.00329125
CtrlNinety	0.00463349
CtrlNinety	0.00363642
CtrlNinety	0.00355299
CtrlNinety	0.00287317
CtrlNinety	0.00530198
CtrlNinety	0.00477206
CtrlNinety	0.00358757
CtrlNinety	0.00313387
CtrlNinety	0.00416091
CtrlNinety	0.00484962
CtrlNinety	0.00622091
CtrlNinety	0.00369643
CtrlNinety	0.00306195
CtrlNinety	0.00392097
CtrlNinety	0.00310936
CtrlNinety	0.00364591
CtrlNinety	0.00326721
CtrlNinety	0.00511517
CtrlNinety	0.00480547
CtrlNinety	0.00644563
CtrlNinety	0.00406106
CtrlNinety	0.00380282
CtrlNinety	0.00434646
CtrlNinety	0.0037687
CtrlNinety	0.00334743
CtrlNinety	0.00358569
CtrlNinety	0.00361887
CtrlNinety	0.00486993
CtrlNinety	0.00534353
CtrlNinety	0.00445273
CtrlNinety	0.00429438
CtrlNinety	0.00604375
CtrlNinety	0.00492938
CtrlNinety	0.00613657
CtrlNinety	0.00603857
CtrlNinety	0.00680467
CtrlNinety	0.00376183
CtrlNinety	0.00491073
CtrlNinety	0.00309594
CtrlNinety	0.00358587
CtrlNinety	0.00666802
CtrlNinety	0.00479332
CtrlNinety	0.00322224
CtrlNinety	0.00490093
CtrlNinety	0.00467427
CtrlNinety	0.00215677
CtrlNinety	0.00264719
CtrlNinety	0.00396938
CtrlNinety	0.00368052
CtrlNinety	0.00451526
CtrlNinety	0.00341959
CtrlNinety	0.00541109
CtrlNinety	0.00347055
CtrlNinety	0.00577905
CtrlNinety	0.00313318
CtrlNinety	0.00496723
CtrlNinety	0.00445938
CtrlNinety	0.00407274
CtrlNinety	0.00362565
CtrlNinety	0.00267071
CtrlNinety	0.00271796
CtrlNinety	0.0048647
CtrlNinety	0.00380818
CtrlNinety	0.00264551
CtrlNinety	0.00323877
CtrlNinety	0.00382592
CtrlNinety	0.00516134
CtrlNinety	0.00446046
CtrlNinety	0.0050556
CtrlNinety	0.00254691
CtrlNinety	0.00334565
CtrlNinety	0.00449033
CtrlNinety	0.00387995
CtrlNinety	0.00516835
CtrlNinety	0.00466067
CtrlNinety	0.00513758
CtrlNinety	0.00292937
CtrlNinety	0.00378268
CtrlNinety	0.00233102
CtrlNinety	0.00488955
CtrlNinety	0.00364954
CtrlNinety	0.00397925
CtrlNinety	0.00439233
CtrlNinety	0.00528735
CtrlNinety	0.00395973
CtrlNinety	0.00428836
CtrlNinety	0.00140405
CtrlNinety	0.0020908
CtrlNinety	0.00288177
CtrlNinety	0.0029145
CtrlNinety	0.00406226
CtrlNinety	0.00420917
CtrlNinety	0.00395611
CtrlNinety	0.00597134
CtrlNinety	0.0033663
CtrlNinety	0.00299952
CtrlNinety	0.00586242
CtrlNinety	0.00495103
CtrlNinety	0.00409339
CtrlNinety	0.00365538
CtrlNinety	0.00433558
CtrlNinety	0.00370594
CtrlNinety	0.00355299
CtrlNinety	0.00287317
CtrlNinety	0.00526407
CtrlNinety	0.00463876
CtrlNinety	0.00364091
CtrlNinety	0.00313387
CtrlNinety	0.00416091
CtrlNinety	0.00484962
CtrlNinety	0.006187
CtrlNinety	0.00415794
CtrlNinety	0.00323239
CtrlNinety	0.00391653
CtrlNinety	0.0035684
CtrlNinety	0.00381497
CtrlNinety	0.00326721
CtrlNinety	0.00510826
CtrlNinety	0.00480055
CtrlNinety	0.00644563
CtrlNinety	0.00417397
CtrlNinety	0.00396466
CtrlNinety	0.00434646
CtrlNinety	0.0039866
CtrlNinety	0.00323119
CtrlNinety	0.00403172
CtrlNinety	0.00386191
CtrlNinety	0.00511041
CtrlNinety	0.00548327
CtrlNinety	0.00466754
CtrlNinety	0.0043243
CtrlNinety	0.00604375
CtrlNinety	0.00413813
CtrlNinety	0.00613657
CtrlNinety	0.00513417
CtrlNinety	0.00649821
CtrlNinety	0.00397435
CtrlNinety	0.00466578
CtrlNinety	0.00319786
CtrlNinety	0.0036237
CtrlNinety	0.00643441
CtrlNinety	0.00460612
CtrlNinety	0.00245578
CtrlNinety	0.00500105
CtrlNinety	0.00467427
CtrlNinety	0.00218956
CtrlNinety	0.00309817
CtrlNinety	0.00406552
CtrlNinety	0.00368052
CtrlNinety	0.00454639
CtrlNinety	0.00286539
CtrlNinety	0.00537011
CtrlNinety	0.00347055
CtrlNinety	0.00577905
CtrlNinety	0.00366586
CtrlNinety	0.00515604
CtrlNinety	0.00469952
CtrlNinety	0.00407274
CtrlNinety	0.00354675
CtrlNinety	0.00266985
CtrlNinety	0.00271428
CtrlNinety	0.0048647
CtrlNinety	0.00354249
CtrlNinety	0.00263011
CtrlNinety	0.00320022
CtrlNinety	0.00382592
CtrlNinety	0.00579728
CtrlNinety	0.00446046
CtrlNinety	0.0050556
CtrlNinety	0.00254691
CtrlNinety	0.00350439
CtrlNinety	0.00449033
CtrlNinety	0.00378904
CtrlNinety	0.00516835
CtrlNinety	0.00466067
CtrlNinety	0.00513758
CtrlNinety	0.00294941
CtrlNinety	0.00380714
CtrlNinety	0.00252986
CtrlNinety	0.00488955
CtrlNinety	0.00372256
CtrlNinety	0.00429179

## Sheet:  ED4t middle panel
Genotype	Score
MutantFortyfive	0.00676424
MutantFortyfive	0.00418599
MutantFortyfive	0.0039791
MutantFortyfive	0.00482801
MutantFortyfive	0.00438953
MutantFortyfive	0.00513556
MutantFortyfive	0.00303863
MutantFortyfive	0.00329359
MutantFortyfive	0.00229215
MutantFortyfive	0.00248512
MutantFortyfive	0.00619254
MutantFortyfive	0.00411964
MutantFortyfive	0.00332064
MutantFortyfive	0.00418232
MutantFortyfive	0.0043734
MutantFortyfive	0.00520786
MutantFortyfive	0.00482642
MutantFortyfive	0.00449544
MutantFortyfive	0.00544404
MutantFortyfive	0.00396382
MutantFortyfive	0.00600578
MutantFortyfive	0.00389733
MutantFortyfive	0.00436503
MutantFortyfive	0.00586325
MutantFortyfive	0.00435452
MutantFortyfive	0.0042567
MutantFortyfive	0.00424911
MutantFortyfive	0.00552021
MutantFortyfive	0.0050008
MutantFortyfive	0.00311677
MutantFortyfive	0.00525338
MutantFortyfive	0.00531366
MutantFortyfive	0.00411042
MutantFortyfive	0.00373745
MutantFortyfive	0.00420474
MutantFortyfive	0.00502898
MutantFortyfive	0.0045547
MutantFortyfive	0.00496898
MutantFortyfive	0.00474358
MutantFortyfive	0.00349857
MutantFortyfive	0.00508953
MutantFortyfive	0.0045337
MutantFortyfive	0.00529597
MutantFortyfive	0.00408017
MutantFortyfive	0.00546249
MutantFortyfive	0.0048429
MutantFortyfive	0.00484658
MutantFortyfive	0.00358887
MutantFortyfive	0.00389795
MutantFortyfive	0.00444317
MutantFortyfive	0.00435653
MutantFortyfive	0.0030787
MutantFortyfive	0.00508191
MutantFortyfive	0.00411702
MutantFortyfive	0.00372293
MutantFortyfive	0.00338466
MutantFortyfive	0.00313119
MutantFortyfive	0.00416932
MutantFortyfive	0.00342818
MutantFortyfive	0.00366415
MutantFortyfive	0.00445355
MutantFortyfive	0.0042994
MutantFortyfive	0.00353202
MutantFortyfive	0.00402071
MutantFortyfive	0.00437692
MutantFortyfive	0.00457155
MutantFortyfive	0.00444312
MutantFortyfive	0.00404527
MutantFortyfive	0.00405215
MutantFortyfive	0.00606991
MutantFortyfive	0.00855958
MutantFortyfive	0.00397276
MutantFortyfive	0.00433271
MutantFortyfive	0.0038497
MutantFortyfive	0.00676424
MutantFortyfive	0.00418599
MutantFortyfive	0.00410751
MutantFortyfive	0.00492135
MutantFortyfive	0.00438953
MutantFortyfive	0.00513556
MutantFortyfive	0.00353379
MutantFortyfive	0.00329359
MutantFortyfive	0.00228296
MutantFortyfive	0.00244611
MutantFortyfive	0.00693774
MutantFortyfive	0.00411964
MutantFortyfive	0.00332064
MutantFortyfive	0.00415397
MutantFortyfive	0.0043734
MutantFortyfive	0.00537069
MutantFortyfive	0.004727
MutantFortyfive	0.00449544
MutantFortyfive	0.00556786
MutantFortyfive	0.00419899
MutantFortyfive	0.00600578
MutantFortyfive	0.00406716
MutantFortyfive	0.00436503
MutantFortyfive	0.00572282
MutantFortyfive	0.00458255
MutantFortyfive	0.00431497
MutantFortyfive	0.00429108
MutantFortyfive	0.00552021
MutantFortyfive	0.0050008
MutantFortyfive	0.00311677
MutantFortyfive	0.00526764
MutantFortyfive	0.00531366
MutantFortyfive	0.0040559
MutantFortyfive	0.00365085
MutantFortyfive	0.00383012
MutantFortyfive	0.00443657
MutantFortyfive	0.00459221
MutantFortyfive	0.0047868
MutantFortyfive	0.00474358
MutantFortyfive	0.00350299
MutantFortyfive	0.00508953
MutantFortyfive	0.0045337
MutantFortyfive	0.00525679
MutantFortyfive	0.00408017
MutantFortyfive	0.00546249
MutantFortyfive	0.0048429
MutantFortyfive	0.00438894
MutantFortyfive	0.00358887
MutantFortyfive	0.00402324
MutantFortyfive	0.00480626
MutantFortyfive	0.0038227
MutantFortyfive	0.0030787
MutantFortyfive	0.00508191
MutantFortyfive	0.00411702
MutantFortyfive	0.00372293
MutantFortyfive	0.00342038
MutantFortyfive	0.00306965
MutantFortyfive	0.00439753
MutantFortyfive	0.00321851
MutantFortyfive	0.00347098
MutantFortyfive	0.00384278
MutantFortyfive	0.00420383
MutantFortyfive	0.0035249
MutantFortyfive	0.00411205
MutantFortyfive	0.00435276
MutantFortyfive	0.00496151
MutantFortyfive	0.00442801
MutantFortyfive	0.00404527
MutantFortyfive	0.00377286
MutantFortyfive	0.00634382
MutantFortyfive	0.00823344
MutantFortyfive	0.00397276
MutantFortyfive	0.00427463
MutantFortyfive	0.00398414
MutantFortyfive	0.00654391
MutantFortyfive	0.00418599
MutantFortyfive	0.00472
MutantFortyfive	0.00492135
MutantFortyfive	0.00438953
MutantFortyfive	0.00513556
MutantFortyfive	0.00353733
MutantFortyfive	0.00339733
MutantFortyfive	0.00238697
MutantFortyfive	0.00241388
MutantFortyfive	0.00693774
MutantFortyfive	0.00394659
MutantFortyfive	0.00332064
MutantFortyfive	0.00354923
MutantFortyfive	0.00404751
MutantFortyfive	0.00565892
MutantFortyfive	0.00445377
MutantFortyfive	0.00449544
MutantFortyfive	0.00583808
MutantFortyfive	0.00419899
MutantFortyfive	0.00411804
MutantFortyfive	0.00482307
MutantFortyfive	0.0043635
MutantFortyfive	0.00565322
MutantFortyfive	0.00496806
MutantFortyfive	0.00431497
MutantFortyfive	0.0044356
MutantFortyfive	0.00556798
MutantFortyfive	0.00489742
MutantFortyfive	0.00311677
MutantFortyfive	0.00526764
MutantFortyfive	0.00556091
MutantFortyfive	0.00411042
MutantFortyfive	0.00365085
MutantFortyfive	0.00345339
MutantFortyfive	0.00435632
MutantFortyfive	0.00459221
MutantFortyfive	0.00439136
MutantFortyfive	0.00474358
MutantFortyfive	0.00350299
MutantFortyfive	0.00508953
MutantFortyfive	0.00463313
MutantFortyfive	0.0051586
MutantFortyfive	0.00404589
MutantFortyfive	0.00529158
MutantFortyfive	0.00504071
MutantFortyfive	0.00412115
MutantFortyfive	0.00358887
MutantFortyfive	0.00402324
MutantFortyfive	0.00480626
MutantFortyfive	0.00363619
MutantFortyfive	0.0030787
MutantFortyfive	0.00508191
MutantFortyfive	0.00411702
MutantFortyfive	0.00372293
MutantFortyfive	0.00409402
MutantFortyfive	0.00306965
MutantFortyfive	0.00439753
MutantFortyfive	0.00315256
MutantFortyfive	0.00347098
MutantFortyfive	0.00384278
MutantFortyfive	0.00420383
MutantFortyfive	0.0035249
MutantFortyfive	0.00411205
MutantFortyfive	0.00437692
MutantFortyfive	0.00512951
MutantFortyfive	0.00442801
MutantFortyfive	0.00404527
MutantFortyfive	0.00377286
MutantFortyfive	0.00646624
MutantFortyfive	0.00781183
MutantFortyfive	0.00397276
MutantFortyfive	0.00427463
MutantFortyfive	0.00398414
MutantFortyfive	0.00651163
MutantFortyfive	0.00405784
MutantFortyfive	0.00472
MutantFortyfive	0.00522189
MutantFortyfive	0.00446365
MutantFortyfive	0.00513556
MutantFortyfive	0.00472484
MutantFortyfive	0.00352516
MutantFortyfive	0.00239899
MutantFortyfive	0.00244611
MutantFortyfive	0.00693774
MutantFortyfive	0.00420366
MutantFortyfive	0.00332064
MutantFortyfive	0.00354923
MutantFortyfive	0.00404751
MutantFortyfive	0.00565892
MutantFortyfive	0.00432775
MutantFortyfive	0.00449544
MutantFortyfive	0.00673002
MutantFortyfive	0.00423727
MutantFortyfive	0.00411804
MutantFortyfive	0.00517854
MutantFortyfive	0.0043635
MutantFortyfive	0.00565322
MutantFortyfive	0.00496806
MutantFortyfive	0.00463211
MutantFortyfive	0.00453217
MutantFortyfive	0.00556798
MutantFortyfive	0.00515513
MutantFortyfive	0.00272807
MutantFortyfive	0.00526764
MutantFortyfive	0.00616247
MutantFortyfive	0.00414929
MutantFortyfive	0.00373745
MutantFortyfive	0.00367591
MutantFortyfive	0.00435632
MutantFortyfive	0.00459221
MutantFortyfive	0.00439136
MutantFortyfive	0.00457045
MutantFortyfive	0.00350299
MutantFortyfive	0.00487398
MutantFortyfive	0.00497991
MutantFortyfive	0.00525679
MutantFortyfive	0.00404589
MutantFortyfive	0.00529158
MutantFortyfive	0.0060249
MutantFortyfive	0.00412115
MutantFortyfive	0.00358887
MutantFortyfive	0.00394004
MutantFortyfive	0.00444317
MutantFortyfive	0.00341591
MutantFortyfive	0.00322158
MutantFortyfive	0.00410138
MutantFortyfive	0.00437597
MutantFortyfive	0.00500455
MutantFortyfive	0.00411037
MutantFortyfive	0.00313119
MutantFortyfive	0.00397624
MutantFortyfive	0.00305853
MutantFortyfive	0.00347098
MutantFortyfive	0.00384278
MutantFortyfive	0.00447584
MutantFortyfive	0.00353202
MutantFortyfive	0.00438423
MutantFortyfive	0.00456506
MutantFortyfive	0.00523443
MutantFortyfive	0.00428676
MutantFortyfive	0.00404527
MutantFortyfive	0.00377283
MutantFortyfive	0.00634382
MutantFortyfive	0.00736208
MutantFortyfive	0.00397276
MutantFortyfive	0.00427463
MutantFortyfive	0.00421544
MutantFortyfive	0.00651163
MutantFortyfive	0.00405784
MutantFortyfive	0.00466385
MutantFortyfive	0.00543319
MutantFortyfive	0.00509577
MutantFortyfive	0.00542639
MutantFortyfive	0.00513641
MutantFortyfive	0.00358609
MutantFortyfive	0.00284028
MutantFortyfive	0.00248512
MutantFortyfive	0.00720223
MutantFortyfive	0.0037017
MutantFortyfive	0.0033891
MutantFortyfive	0.00323303
MutantFortyfive	0.0028836
MutantFortyfive	0.00572498
MutantFortyfive	0.00424644
MutantFortyfive	0.00449544
MutantFortyfive	0.00673002
MutantFortyfive	0.00427866
MutantFortyfive	0.00309342
MutantFortyfive	0.00517854
MutantFortyfive	0.0044911
MutantFortyfive	0.00554229
MutantFortyfive	0.00496806
MutantFortyfive	0.00469581
MutantFortyfive	0.00501146
MutantFortyfive	0.00556798
MutantFortyfive	0.00515513
MutantFortyfive	0.00268005
MutantFortyfive	0.00526764
MutantFortyfive	0.0063624
MutantFortyfive	0.00415192
MutantFortyfive	0.00420901
MutantFortyfive	0.00353039
MutantFortyfive	0.00435632
MutantFortyfive	0.00400284
MutantFortyfive	0.00428918
MutantFortyfive	0.00429903
MutantFortyfive	0.00314657
MutantFortyfive	0.00487398
MutantFortyfive	0.00497991
MutantFortyfive	0.00525679
MutantFortyfive	0.00404589
MutantFortyfive	0.00521793
MutantFortyfive	0.00588646
MutantFortyfive	0.00412115
MutantFortyfive	0.00363052
MutantFortyfive	0.00394004
MutantFortyfive	0.00409409
MutantFortyfive	0.00314532
MutantFortyfive	0.00327798
MutantFortyfive	0.00410138
MutantFortyfive	0.00437597
MutantFortyfive	0.00500455
MutantFortyfive	0.00409402
MutantFortyfive	0.00299628
MutantFortyfive	0.00397624
MutantFortyfive	0.00302822
MutantFortyfive	0.00336213
MutantFortyfive	0.00390478
MutantFortyfive	0.00447584
MutantFortyfive	0.00392302
MutantFortyfive	0.00438423
MutantFortyfive	0.00456506
MutantFortyfive	0.00523443
MutantFortyfive	0.00442801
MutantFortyfive	0.00408479
MutantFortyfive	0.00377286
MutantFortyfive	0.00634382
MutantFortyfive	0.00582984
MutantFortyfive	0.00423442
MutantFortyfive	0.00426319
MutantFortyfive	0.00441141
MutantFortyfive	0.00654391
MutantFortyfive	0.00401526
MutantFortyfive	0.00472
MutantFortyfive	0.00614836
MutantFortyfive	0.00527669
MutantFortyfive	0.00565565
MutantFortyfive	0.0052239
MutantFortyfive	0.00352516
MutantFortyfive	0.00349359
MutantFortyfive	0.002867
MutantFortyfive	0.00693774
MutantFortyfive	0.0037017
MutantFortyfive	0.00365447
MutantFortyfive	0.00322884
MutantFortyfive	0.0028836
MutantFortyfive	0.00572498
MutantFortyfive	0.00424644
MutantFortyfive	0.00443518
MutantFortyfive	0.00673002
MutantFortyfive	0.0046985
MutantFortyfive	0.00309342
MutantFortyfive	0.00517854
MutantFortyfive	0.00504413
MutantFortyfive	0.00554229
MutantFortyfive	0.00496806
MutantFortyfive	0.00481857
MutantFortyfive	0.00539948
MutantFortyfive	0.00556798
MutantFortyfive	0.00544445
MutantFortyfive	0.00267678
MutantFortyfive	0.00513016
MutantFortyfive	0.00641037
MutantFortyfive	0.00422574
MutantFortyfive	0.00444987
MutantFortyfive	0.00367591
MutantFortyfive	0.0045883
MutantFortyfive	0.00400284
MutantFortyfive	0.00390077
MutantFortyfive	0.00428162
MutantFortyfive	0.00300254
MutantFortyfive	0.00521151
MutantFortyfive	0.00463313
MutantFortyfive	0.00455085
MutantFortyfive	0.00396783
MutantFortyfive	0.00521793
MutantFortyfive	0.0060249
MutantFortyfive	0.00478498
MutantFortyfive	0.00362402
MutantFortyfive	0.00394004
MutantFortyfive	0.00389276
MutantFortyfive	0.00314532
MutantFortyfive	0.00327798
MutantFortyfive	0.00410138
MutantFortyfive	0.00422371
MutantFortyfive	0.00500455
MutantFortyfive	0.00409402
MutantFortyfive	0.00299628
MutantFortyfive	0.0039184
MutantFortyfive	0.00302822
MutantFortyfive	0.00324534
MutantFortyfive	0.00394495
MutantFortyfive	0.00431735
MutantFortyfive	0.00402545
MutantFortyfive	0.00394158
MutantFortyfive	0.00456506
MutantFortyfive	0.00523443
MutantFortyfive	0.00428676
MutantFortyfive	0.00446702
MutantFortyfive	0.00377286
MutantFortyfive	0.00597866
MutantFortyfive	0.00549761
MutantFortyfive	0.00424568
MutantFortyfive	0.00410569
MutantFortyfive	0.0049008
MutantFortyfive	0.00677048
MutantFortyfive	0.00401526
MutantFortyfive	0.00479757
MutantFortyfive	0.00629726
MutantFortyfive	0.00572838
MutantFortyfive	0.00565565
MutantFortyfive	0.0052239
MutantFortyfive	0.00357328
MutantFortyfive	0.00368958
MutantFortyfive	0.00326355
MutantFortyfive	0.00680547
MutantFortyfive	0.0037017
MutantFortyfive	0.00395583
MutantFortyfive	0.00322884
MutantFortyfive	0.00379627
MutantFortyfive	0.00572498
MutantFortyfive	0.00410573
MutantFortyfive	0.00443518
MutantFortyfive	0.0065956
MutantFortyfive	0.00537567
MutantFortyfive	0.00309342
MutantFortyfive	0.00482307
MutantFortyfive	0.00606434
MutantFortyfive	0.00593093
MutantFortyfive	0.00496806
MutantFortyfive	0.00490447
MutantFortyfive	0.00539948
MutantFortyfive	0.00562304
MutantFortyfive	0.00601523
MutantFortyfive	0.00268005
MutantFortyfive	0.00513016
MutantFortyfive	0.00656789
MutantFortyfive	0.00442069
MutantFortyfive	0.00447275
MutantFortyfive	0.00367591
MutantFortyfive	0.0045883
MutantFortyfive	0.00400284
MutantFortyfive	0.00355123
MutantFortyfive	0.00421409
MutantFortyfive	0.00285315
MutantFortyfive	0.00535382
MutantFortyfive	0.00427493
MutantFortyfive	0.00455085
MutantFortyfive	0.00387027
MutantFortyfive	0.00521793
MutantFortyfive	0.00605155
MutantFortyfive	0.00498821
MutantFortyfive	0.00363052
MutantFortyfive	0.00375024
MutantFortyfive	0.00389276
MutantFortyfive	0.00295404
MutantFortyfive	0.00322158
MutantFortyfive	0.00448034
MutantFortyfive	0.00422371
MutantFortyfive	0.00474363
MutantFortyfive	0.00411037
MutantFortyfive	0.00301304
MutantFortyfive	0.0039184
MutantFortyfive	0.00302822
MutantFortyfive	0.00324534
MutantFortyfive	0.0040483
MutantFortyfive	0.00431735
MutantFortyfive	0.00406851
MutantFortyfive	0.00394158
MutantFortyfive	0.00472472
MutantFortyfive	0.00507012
MutantFortyfive	0.00408559
MutantFortyfive	0.00446702
MutantFortyfive	0.00386886
MutantFortyfive	0.00446847
MutantFortyfive	0.00543304
MutantFortyfive	0.00441965
MutantFortyfive	0.00410569
MutantFortyfive	0.00496587
MutantFortyfive	0.00731578
MutantFortyfive	0.00370308
MutantFortyfive	0.0049378
MutantFortyfive	0.00766891
MutantFortyfive	0.00602945
MutantFortyfive	0.00565565
MutantFortyfive	0.0052239
MutantFortyfive	0.00357328
MutantFortyfive	0.00373649
MutantFortyfive	0.00330667
MutantFortyfive	0.00731072
MutantFortyfive	0.00378775
MutantFortyfive	0.00399692
MutantFortyfive	0.00321235
MutantFortyfive	0.0047937
MutantFortyfive	0.00562761
MutantFortyfive	0.00410573
MutantFortyfive	0.00469428
MutantFortyfive	0.0065956
MutantFortyfive	0.00537567
MutantFortyfive	0.00348582
MutantFortyfive	0.00449063
MutantFortyfive	0.00606434
MutantFortyfive	0.00593093
MutantFortyfive	0.00518811
MutantFortyfive	0.00481857
MutantFortyfive	0.00539948
MutantFortyfive	0.00562304
MutantFortyfive	0.00601523
MutantFortyfive	0.00268005
MutantFortyfive	0.00513016
MutantFortyfive	0.00656789
MutantFortyfive	0.00466052
MutantFortyfive	0.00478747
MutantFortyfive	0.00390374
MutantFortyfive	0.0045883
MutantFortyfive	0.00419151
MutantFortyfive	0.00355123
MutantFortyfive	0.00428162
MutantFortyfive	0.00285315
MutantFortyfive	0.00535382
MutantFortyfive	0.00406055
MutantFortyfive	0.00533738
MutantFortyfive	0.00370059
MutantFortyfive	0.00519725
MutantFortyfive	0.00605155
MutantFortyfive	0.00571116
MutantFortyfive	0.00367591
MutantFortyfive	0.0037099
MutantFortyfive	0.00364281
MutantFortyfive	0.00341591
MutantFortyfive	0.00299478
MutantFortyfive	0.00481537
MutantFortyfive	0.00437597
MutantFortyfive	0.00435657
MutantFortyfive	0.00411037
MutantFortyfive	0.00284088
MutantFortyfive	0.0039184
MutantFortyfive	0.00308702
MutantFortyfive	0.00342989
MutantFortyfive	0.0040483
MutantFortyfive	0.00401612
MutantFortyfive	0.00414629
MutantFortyfive	0.00439134
MutantFortyfive	0.00472472
MutantFortyfive	0.00507012
MutantFortyfive	0.00428676
MutantFortyfive	0.00446702
MutantFortyfive	0.00386886
MutantFortyfive	0.00446847
MutantFortyfive	0.00502556
MutantFortyfive	0.00441965
MutantFortyfive	0.00410569
MutantFortyfive	0.00496587
MutantFortyfive	0.00743483
MutantFortyfive	0.00357774
MutantFortyfive	0.00479757
MutantFortyfive	0.0080347
MutantFortyfive	0.00616197
MutantFortyfive	0.00570608
MutantFortyfive	0.00505373
MutantFortyfive	0.0035549
MutantFortyfive	0.00380388
MutantFortyfive	0.00344204
MutantFortyfive	0.00731072
MutantFortyfive	0.00378775
MutantFortyfive	0.00399767
MutantFortyfive	0.00303099
MutantFortyfive	0.0047937
MutantFortyfive	0.00504787
MutantFortyfive	0.00397843
MutantFortyfive	0.0047194
MutantFortyfive	0.00559458
MutantFortyfive	0.00537567
MutantFortyfive	0.0031356
MutantFortyfive	0.00448473
MutantFortyfive	0.00606434
MutantFortyfive	0.00567054
MutantFortyfive	0.00518811
MutantFortyfive	0.00472735
MutantFortyfive	0.00504287
MutantFortyfive	0.00562304
MutantFortyfive	0.00601523
MutantFortyfive	0.00268005
MutantFortyfive	0.00513016
MutantFortyfive	0.00656789
MutantFortyfive	0.00483061
MutantFortyfive	0.00486823
MutantFortyfive	0.00412958
MutantFortyfive	0.00454684
MutantFortyfive	0.00432676
MutantFortyfive	0.00342871
MutantFortyfive	0.00429903
MutantFortyfive	0.00295138
MutantFortyfive	0.00550091
MutantFortyfive	0.00406055
MutantFortyfive	0.00562119
MutantFortyfive	0.00387027
MutantFortyfive	0.00518738
MutantFortyfive	0.00588646
MutantFortyfive	0.00582016
MutantFortyfive	0.00400694
MutantFortyfive	0.00364846
MutantFortyfive	0.00368084
MutantFortyfive	0.0033002
MutantFortyfive	0.00299478
MutantFortyfive	0.00481537
MutantFortyfive	0.00467792
MutantFortyfive	0.00411645
MutantFortyfive	0.00438747
MutantFortyfive	0.00269833
MutantFortyfive	0.00390685
MutantFortyfive	0.00308702
MutantFortyfive	0.00342989
MutantFortyfive	0.00449819
MutantFortyfive	0.00390681
MutantFortyfive	0.00406851
MutantFortyfive	0.00439134
MutantFortyfive	0.00425453
MutantFortyfive	0.00503133
MutantFortyfive	0.00461623
MutantFortyfive	0.00428144
MutantFortyfive	0.00437105
MutantFortyfive	0.00438768
MutantFortyfive	0.00471549
MutantFortyfive	0.00438193
MutantFortyfive	0.00410569
MutantFortyfive	0.00496587
MutantFortyfive	0.00923523
MutantFortyfive	0.00356741
MutantFortyfive	0.00479757
MutantFortyfive	0.0080347
MutantFortyfive	0.00631976
MutantFortyfive	0.00588541
MutantFortyfive	0.00489597
MutantFortyfive	0.00346811
MutantFortyfive	0.00406902
MutantFortyfive	0.00354678
MutantFortyfive	0.00783594
MutantFortyfive	0.00378775
MutantFortyfive	0.00401511
MutantFortyfive	0.00303099
MutantFortyfive	0.0047937
MutantFortyfive	0.00504787
MutantFortyfive	0.00410573
MutantFortyfive	0.00527456
MutantFortyfive	0.00566894
MutantFortyfive	0.0049245
MutantFortyfive	0.00315203
MutantFortyfive	0.00424982
MutantFortyfive	0.00562943
MutantFortyfive	0.00567054
MutantFortyfive	0.00599976
MutantFortyfive	0.00472735
MutantFortyfive	0.00478611
MutantFortyfive	0.00562304
MutantFortyfive	0.00554155
MutantFortyfive	0.00288289
MutantFortyfive	0.0052343
MutantFortyfive	0.00548738
MutantFortyfive	0.00483061
MutantFortyfive	0.00486823
MutantFortyfive	0.00429442
MutantFortyfive	0.0044031
MutantFortyfive	0.00435627
MutantFortyfive	0.00342871
MutantFortyfive	0.00431904
MutantFortyfive	0.00283278
MutantFortyfive	0.00550091
MutantFortyfive	0.00406055
MutantFortyfive	0.00579497
MutantFortyfive	0.00396783
MutantFortyfive	0.00519725
MutantFortyfive	0.00520777
MutantFortyfive	0.00595782
MutantFortyfive	0.0045664
MutantFortyfive	0.00364846
MutantFortyfive	0.00368084
MutantFortyfive	0.00356226
MutantFortyfive	0.00299478
MutantFortyfive	0.00485841
MutantFortyfive	0.00467792
MutantFortyfive	0.0038069
MutantFortyfive	0.00438747
MutantFortyfive	0.00257532
MutantFortyfive	0.0039184
MutantFortyfive	0.00308702
MutantFortyfive	0.00360117
MutantFortyfive	0.00482023
MutantFortyfive	0.00401612
MutantFortyfive	0.00406851
MutantFortyfive	0.00448636
MutantFortyfive	0.00425453
MutantFortyfive	0.00503133
MutantFortyfive	0.00408559
MutantFortyfive	0.00428144
MutantFortyfive	0.00476761
MutantFortyfive	0.00446847
MutantFortyfive	0.00471549
MutantFortyfive	0.00454223
MutantFortyfive	0.00412549
MutantFortyfive	0.00472653
MutantFortyfive	0.0102971
MutantFortyfive	0.00343139
MutantFortyfive	0.00418154
MutantFortyfive	0.00766891
MutantFortyfive	0.00720379
MutantFortyfive	0.00632607
MutantFortyfive	0.0047273
MutantFortyfive	0.00309377
MutantFortyfive	0.00406902
MutantFortyfive	0.00357055
MutantFortyfive	0.00783594
MutantFortyfive	0.00447755
MutantFortyfive	0.00401511
MutantFortyfive	0.00321235
MutantFortyfive	0.00482864
MutantFortyfive	0.00562761
MutantFortyfive	0.00579955
MutantFortyfive	0.00527456
MutantFortyfive	0.00566894
MutantFortyfive	0.0049245
MutantFortyfive	0.00315203
MutantFortyfive	0.00424982
MutantFortyfive	0.00562943
MutantFortyfive	0.00516415
MutantFortyfive	0.00599976
MutantFortyfive	0.0047186
MutantFortyfive	0.00477216
MutantFortyfive	0.00533586
MutantFortyfive	0.00554155
MutantFortyfive	0.00292215
MutantFortyfive	0.0052343
MutantFortyfive	0.00513936
MutantFortyfive	0.00465569
MutantFortyfive	0.00509989
MutantFortyfive	0.00451855
MutantFortyfive	0.00431874
MutantFortyfive	0.00435627
MutantFortyfive	0.00317876
MutantFortyfive	0.00431904
MutantFortyfive	0.00283278
MutantFortyfive	0.00550091
MutantFortyfive	0.00439339
MutantFortyfive	0.00579497
MutantFortyfive	0.00417255
MutantFortyfive	0.00519725
MutantFortyfive	0.00485562
MutantFortyfive	0.00652134
MutantFortyfive	0.0048006
MutantFortyfive	0.00364846
MutantFortyfive	0.00368084
MutantFortyfive	0.00350284
MutantFortyfive	0.00334149
MutantFortyfive	0.00448034
MutantFortyfive	0.00494301
MutantFortyfive	0.0038069
MutantFortyfive	0.00494649
MutantFortyfive	0.00257532
MutantFortyfive	0.00400215
MutantFortyfive	0.00271953
MutantFortyfive	0.00363549
MutantFortyfive	0.00507506
MutantFortyfive	0.00401612
MutantFortyfive	0.00424318
MutantFortyfive	0.00530392
MutantFortyfive	0.00432603
MutantFortyfive	0.00486739
MutantFortyfive	0.00457262
MutantFortyfive	0.00355879
MutantFortyfive	0.00476761
MutantFortyfive	0.00446847
MutantFortyfive	0.00471549
MutantFortyfive	0.00470084
MutantFortyfive	0.00449357
MutantFortyfive	0.00466146
MutantFortyfive	0.0102971
MutantFortyfive	0.00330033
MutantFortyfive	0.00418154
MutantFortyfive	0.00650222
MutantFortyfive	0.00720379
MutantFortyfive	0.00632607
MutantFortyfive	0.0045274
MutantFortyfive	0.00309377
MutantFortyfive	0.00380388
MutantFortyfive	0.00374166
MutantFortyfive	0.00794089
MutantFortyfive	0.00447755
MutantFortyfive	0.00403159
MutantFortyfive	0.00321917
MutantFortyfive	0.00482864
MutantFortyfive	0.00567503
MutantFortyfive	0.0059214
MutantFortyfive	0.00527456
MutantFortyfive	0.00576464
MutantFortyfive	0.00468366
MutantFortyfive	0.00315203
MutantFortyfive	0.0042344
MutantFortyfive	0.00562943
MutantFortyfive	0.00510125
MutantFortyfive	0.00599976
MutantFortyfive	0.00460421
MutantFortyfive	0.00459082
MutantFortyfive	0.00531918
MutantFortyfive	0.00508562
MutantFortyfive	0.00292215
MutantFortyfive	0.0052343
MutantFortyfive	0.00509867
MutantFortyfive	0.00465569
MutantFortyfive	0.00509989
MutantFortyfive	0.00451855
MutantFortyfive	0.0044031
MutantFortyfive	0.00419458
MutantFortyfive	0.00317876
MutantFortyfive	0.00431904
MutantFortyfive	0.00275641
MutantFortyfive	0.0052956
MutantFortyfive	0.00439339
MutantFortyfive	0.0057663
MutantFortyfive	0.00417255
MutantFortyfive	0.00525331
MutantFortyfive	0.00477113
MutantFortyfive	0.00655797
MutantFortyfive	0.00499369
MutantFortyfive	0.00385046
MutantFortyfive	0.00368084
MutantFortyfive	0.00393956
MutantFortyfive	0.0033559
MutantFortyfive	0.00553492
MutantFortyfive	0.00514098
MutantFortyfive	0.0038069
MutantFortyfive	0.00447907
MutantFortyfive	0.00257532
MutantFortyfive	0.00390685
MutantFortyfive	0.00271953
MutantFortyfive	0.00371592
MutantFortyfive	0.00531875
MutantFortyfive	0.00428208
MutantFortyfive	0.00424318
MutantFortyfive	0.00531622
MutantFortyfive	0.00432603
MutantFortyfive	0.00483957
MutantFortyfive	0.00457262
MutantFortyfive	0.00387183
MutantFortyfive	0.00441824
MutantFortyfive	0.00438768
MutantFortyfive	0.00473411
MutantFortyfive	0.00438193
MutantFortyfive	0.00449357
MutantFortyfive	0.00444197
MutantFortyfive	0.0102971
MutantFortyfive	0.00302877
MutantFortyfive	0.00418154
MutantFortyfive	0.00635437
MutantFortyfive	0.00720379
MutantFortyfive	0.00600364
MutantFortyfive	0.00440387
MutantFortyfive	0.00309377
MutantFortyfive	0.00371071
MutantFortyfive	0.00390063
MutantFortyfive	0.00783594
MutantFortyfive	0.00453638
MutantFortyfive	0.00434092
MutantFortyfive	0.0032315
MutantFortyfive	0.00555511
MutantFortyfive	0.00567503
MutantFortyfive	0.0059214
MutantFortyfive	0.0051844
MutantFortyfive	0.00566894
MutantFortyfive	0.00468366
MutantFortyfive	0.00315203
MutantFortyfive	0.00401199
MutantFortyfive	0.00586267
MutantFortyfive	0.00476838
MutantFortyfive	0.00551844
MutantFortyfive	0.00460421
MutantFortyfive	0.00439673
MutantFortyfive	0.00531918
MutantFortyfive	0.00554155
MutantFortyfive	0.00292215
MutantFortyfive	0.00517081
MutantFortyfive	0.00503835
MutantFortyfive	0.00465569
MutantFortyfive	0.00509989
MutantFortyfive	0.00451855
MutantFortyfive	0.0044031
MutantFortyfive	0.00439174
MutantFortyfive	0.00315178
MutantFortyfive	0.00400247
MutantFortyfive	0.00227553
MutantFortyfive	0.00562298
MutantFortyfive	0.00439339
MutantFortyfive	0.0057663
MutantFortyfive	0.00417255
MutantFortyfive	0.00525331
MutantFortyfive	0.00458616
MutantFortyfive	0.00667541
MutantFortyfive	0.00576386
MutantFortyfive	0.00412907
MutantFortyfive	0.00428969
MutantFortyfive	0.00393956
MutantFortyfive	0.0033559
MutantFortyfive	0.00472063
MutantFortyfive	0.00494301
MutantFortyfive	0.0038069
MutantFortyfive	0.00447907
MutantFortyfive	0.00259847
MutantFortyfive	0.00390685
MutantFortyfive	0.00271953
MutantFortyfive	0.00371592
MutantFortyfive	0.00486826
MutantFortyfive	0.00428208
MutantFortyfive	0.00426557
MutantFortyfive	0.00531622
MutantFortyfive	0.00448668
MutantFortyfive	0.00441025
MutantFortyfive	0.00457262
MutantFortyfive	0.00428144
MutantFortyfive	0.00441824
MutantFortyfive	0.00438768
MutantFortyfive	0.00480351
MutantFortyfive	0.00449763
MutantFortyfive	0.00483716
MutantFortyfive	0.00427446
MutantFortyfive	0.00997419
MutantFortyfive	0.00302877
MutantFortyfive	0.00448505
MutantFortyfive	0.00605689
MutantFortyfive	0.00701684
MutantFortyfive	0.00600364
MutantFortyfive	0.00440387
MutantFortyfive	0.00309377
MutantFortyfive	0.0030522
MutantFortyfive	0.00390063
MutantFortyfive	0.00780337
MutantFortyfive	0.0042389
MutantFortyfive	0.00434092
MutantFortyfive	0.003361
MutantFortyfive	0.00495769
MutantFortyfive	0.00579243
MutantFortyfive	0.00613675
MutantFortyfive	0.00495612
MutantFortyfive	0.00566894
MutantFortyfive	0.00468366
MutantFortyfive	0.00315203
MutantFortyfive	0.00395214
MutantFortyfive	0.00597458
MutantFortyfive	0.00476838
MutantFortyfive	0.00535024
MutantFortyfive	0.00460421
MutantFortyfive	0.00433416
MutantFortyfive	0.00531918
MutantFortyfive	0.00554155
MutantFortyfive	0.00311134
MutantFortyfive	0.00525118
MutantFortyfive	0.00507256
MutantFortyfive	0.00461628
MutantFortyfive	0.00491105
MutantFortyfive	0.00419332
MutantFortyfive	0.0044031
MutantFortyfive	0.00439174
MutantFortyfive	0.00306807
MutantFortyfive	0.00400247
MutantFortyfive	0.00227553
MutantFortyfive	0.0051726
MutantFortyfive	0.00428899
MutantFortyfive	0.00480781
MutantFortyfive	0.00404018
MutantFortyfive	0.00525331
MutantFortyfive	0.00458616
MutantFortyfive	0.00667541
MutantFortyfive	0.00585532
MutantFortyfive	0.00412907
MutantFortyfive	0.00452188
MutantFortyfive	0.00393956
MutantFortyfive	0.00334149
MutantFortyfive	0.00526632
MutantFortyfive	0.00494301
MutantFortyfive	0.00380467
MutantFortyfive	0.00435885
MutantFortyfive	0.00273849
MutantFortyfive	0.00357983
MutantFortyfive	0.00289304
MutantFortyfive	0.00373659
MutantFortyfive	0.00500022
MutantFortyfive	0.00442066
MutantFortyfive	0.004547
MutantFortyfive	0.00530392
MutantFortyfive	0.00448668
MutantFortyfive	0.00436817
MutantFortyfive	0.00441891
MutantFortyfive	0.00434521
MutantFortyfive	0.00420457
MutantFortyfive	0.00424511
MutantFortyfive	0.00493138
MutantFortyfive	0.00470084
MutantFortyfive	0.00483716
MutantFortyfive	0.00423994
MutantFortyfive	0.00911987
MutantFortyfive	0.00275708
MutantFortyfive	0.00515401
MutantFortyfive	0.00605689
MutantFortyfive	0.00689592
MutantFortyfive	0.00600364
MutantFortyfive	0.00426847
MutantFortyfive	0.00338239
MutantFortyfive	0.0023236
MutantFortyfive	0.00374166
MutantFortyfive	0.00780337
MutantFortyfive	0.0042389
MutantFortyfive	0.00433683
MutantFortyfive	0.003361
MutantFortyfive	0.00521152
MutantFortyfive	0.00579243
MutantFortyfive	0.00631675
MutantFortyfive	0.00495612
MutantFortyfive	0.00527176
MutantFortyfive	0.00468366
MutantFortyfive	0.00353586
MutantFortyfive	0.00391095
MutantFortyfive	0.00603052
MutantFortyfive	0.00476838
MutantFortyfive	0.00535024
MutantFortyfive	0.00467177
MutantFortyfive	0.00433416
MutantFortyfive	0.00557125
MutantFortyfive	0.00500654
MutantFortyfive	0.00311134
MutantFortyfive	0.00525118
MutantFortyfive	0.00507256
MutantFortyfive	0.00456131
MutantFortyfive	0.00472493
MutantFortyfive	0.00402531
MutantFortyfive	0.00454181
MutantFortyfive	0.00439181
MutantFortyfive	0.00306807
MutantFortyfive	0.00400247
MutantFortyfive	0.00227553
MutantFortyfive	0.00411286
MutantFortyfive	0.00428899
MutantFortyfive	0.00452547
MutantFortyfive	0.00369821
MutantFortyfive	0.00510438
MutantFortyfive	0.00458616
MutantFortyfive	0.0069426
MutantFortyfive	0.00585532
MutantFortyfive	0.00414311
MutantFortyfive	0.00452188
MutantFortyfive	0.00393956
MutantFortyfive	0.0033559
MutantFortyfive	0.00526632
MutantFortyfive	0.00446066
MutantFortyfive	0.00399068
MutantFortyfive	0.00435261
MutantFortyfive	0.003091
MutantFortyfive	0.00357983
MutantFortyfive	0.00317694
MutantFortyfive	0.00378009
MutantFortyfive	0.00500022
MutantFortyfive	0.00428208
MutantFortyfive	0.00461025
MutantFortyfive	0.00531622
MutantFortyfive	0.00470391
MutantFortyfive	0.00436817
MutantFortyfive	0.00457262
MutantFortyfive	0.00434521
MutantFortyfive	0.00420457
MutantFortyfive	0.00424511
MutantFortyfive	0.00494314
MutantFortyfive	0.00450825
MutantFortyfive	0.00507128
MutantFortyfive	0.00423994
MutantFortyfive	0.00819255
MutantFortyfive	0.00275708
MutantFortyfive	0.00515401
MutantFortyfive	0.00605689
MutantFortyfive	0.00689592
MutantFortyfive	0.00593738
MutantFortyfive	0.0043004
MutantFortyfive	0.00341479
MutantFortyfive	0.0023236
MutantFortyfive	0.0036926
MutantFortyfive	0.00800039
MutantFortyfive	0.0042389
MutantFortyfive	0.00433683
MutantFortyfive	0.00343992
MutantFortyfive	0.00521152
MutantFortyfive	0.00579243
MutantFortyfive	0.00631675
MutantFortyfive	0.00495612
MutantFortyfive	0.00527176
MutantFortyfive	0.00462649
MutantFortyfive	0.00342925
MutantFortyfive	0.00395214
MutantFortyfive	0.00603052
MutantFortyfive	0.00495643
MutantFortyfive	0.00542762
MutantFortyfive	0.00510148
MutantFortyfive	0.00433416
MutantFortyfive	0.00603957
MutantFortyfive	0.00456997
MutantFortyfive	0.00312837
MutantFortyfive	0.00525118
MutantFortyfive	0.00503835
MutantFortyfive	0.00454683
MutantFortyfive	0.00400651
MutantFortyfive	0.00402531
MutantFortyfive	0.00454181
MutantFortyfive	0.00454665
MutantFortyfive	0.00356896
MutantFortyfive	0.00400461
MutantFortyfive	0.00246445
MutantFortyfive	0.00411286
MutantFortyfive	0.00428899
MutantFortyfive	0.00399436
MutantFortyfive	0.00328219
MutantFortyfive	0.00510438
MutantFortyfive	0.00446784
MutantFortyfive	0.00717975
MutantFortyfive	0.00585532
MutantFortyfive	0.00416437
MutantFortyfive	0.00428969
MutantFortyfive	0.00451031
MutantFortyfive	0.00341448
MutantFortyfive	0.00529765
MutantFortyfive	0.00446066
MutantFortyfive	0.00384899
MutantFortyfive	0.00434326
MutantFortyfive	0.00322001
MutantFortyfive	0.00351795
MutantFortyfive	0.00397531
MutantFortyfive	0.00378215
MutantFortyfive	0.00493065
MutantFortyfive	0.00425266
MutantFortyfive	0.00518
MutantFortyfive	0.0051835
MutantFortyfive	0.00448668
MutantFortyfive	0.00431149
MutantFortyfive	0.00441891
MutantFortyfive	0.00451133
MutantFortyfive	0.00441824
MutantFortyfive	0.00533049
MutantFortyfive	0.00494314
MutantFortyfive	0.00450825
MutantFortyfive	0.00507128
MutantFortyfive	0.0040353
MutantFortyfive	0.00819255
MutantFortyfive	0.0029447
MutantFortyfive	0.00537457
MutantFortyfive	0.00616303
MutantFortyfive	0.00689592
MutantFortyfive	0.00593738
MutantFortyfive	0.0043004
MutantFortyfive	0.00349035
MutantFortyfive	0.00225056
MutantFortyfive	0.0036166
MutantFortyfive	0.00803045
MutantFortyfive	0.00479039
MutantFortyfive	0.00416846
MutantFortyfive	0.003361
MutantFortyfive	0.00495769
MutantFortyfive	0.00536075
MutantFortyfive	0.00631675
MutantFortyfive	0.00536577
MutantFortyfive	0.00527176
MutantFortyfive	0.00437792
MutantFortyfive	0.00353586
MutantFortyfive	0.00376321
MutantFortyfive	0.00603052
MutantFortyfive	0.00518905
MutantFortyfive	0.00535024
MutantFortyfive	0.00515674
MutantFortyfive	0.00451985
MutantFortyfive	0.0060605
MutantFortyfive	0.00417562
MutantFortyfive	0.00312837
MutantFortyfive	0.00517081
MutantFortyfive	0.00507256
MutantFortyfive	0.00435923
MutantFortyfive	0.00400651
MutantFortyfive	0.00402531
MutantFortyfive	0.00433021
MutantFortyfive	0.00502182
MutantFortyfive	0.00356896
MutantFortyfive	0.00400461
MutantFortyfive	0.00256279
MutantFortyfive	0.00477437
MutantFortyfive	0.00411361
MutantFortyfive	0.00452228
MutantFortyfive	0.00328219
MutantFortyfive	0.00510438
MutantFortyfive	0.00464304
MutantFortyfive	0.00717975
MutantFortyfive	0.00577084
MutantFortyfive	0.00416437
MutantFortyfive	0.00412148
MutantFortyfive	0.0045775
MutantFortyfive	0.00356202
MutantFortyfive	0.00529765
MutantFortyfive	0.00438908
MutantFortyfive	0.00363363
MutantFortyfive	0.00418668
MutantFortyfive	0.00329808
MutantFortyfive	0.00351795
MutantFortyfive	0.00428804
MutantFortyfive	0.00419485
MutantFortyfive	0.00493065
MutantFortyfive	0.00425266
MutantFortyfive	0.00518
MutantFortyfive	0.0051835
MutantFortyfive	0.00431278
MutantFortyfive	0.00436817
MutantFortyfive	0.00449403
MutantFortyfive	0.00481346
MutantFortyfive	0.00391787
MutantFortyfive	0.00535349
MutantFortyfive	0.00494314
MutantFortyfive	0.00450825
MutantFortyfive	0.00474691
MutantFortyfive	0.0039191
MutantFortyfive	0.00794985
MutantFortyfive	0.00311635
MutantFortyfive	0.00547722
MutantFortyfive	0.00717196
MutantFortyfive	0.00696309
MutantFortyfive	0.00593738
MutantFortyfive	0.00465063
MutantFortyfive	0.00349035
MutantFortyfive	0.00225056
MutantFortyfive	0.00361336
MutantFortyfive	0.00921634
MutantFortyfive	0.00479039
MutantFortyfive	0.00416846
MutantFortyfive	0.00398228
MutantFortyfive	0.00495769
MutantFortyfive	0.00498039
MutantFortyfive	0.00601929
MutantFortyfive	0.00625121
MutantFortyfive	0.00544608
MutantFortyfive	0.00437792
MutantFortyfive	0.00369774
MutantFortyfive	0.00395214
MutantFortyfive	0.00601838
MutantFortyfive	0.00524241
MutantFortyfive	0.00527307
MutantFortyfive	0.00533229
MutantFortyfive	0.00451985
MutantFortyfive	0.0060605
MutantFortyfive	0.00417562
MutantFortyfive	0.00387985
MutantFortyfive	0.00525118
MutantFortyfive	0.00510692
MutantFortyfive	0.00435923
MutantFortyfive	0.00459294
MutantFortyfive	0.00464299
MutantFortyfive	0.00433021
MutantFortyfive	0.00502182
MutantFortyfive	0.0037705
MutantFortyfive	0.00400461
MutantFortyfive	0.00256279
MutantFortyfive	0.00477437
MutantFortyfive	0.00411361
MutantFortyfive	0.00452547
MutantFortyfive	0.00353977
MutantFortyfive	0.00510438
MutantFortyfive	0.00477071
MutantFortyfive	0.00729815
MutantFortyfive	0.00551887
MutantFortyfive	0.00542986
MutantFortyfive	0.00384214
MutantFortyfive	0.00451031
MutantFortyfive	0.00374342
MutantFortyfive	0.00585343
MutantFortyfive	0.00429298
MutantFortyfive	0.00363682
MutantFortyfive	0.00396451
MutantFortyfive	0.00403639
MutantFortyfive	0.00334796
MutantFortyfive	0.00429987
MutantFortyfive	0.00419485
MutantFortyfive	0.00493065
MutantFortyfive	0.00425266
MutantFortyfive	0.00518
MutantFortyfive	0.00528696
MutantFortyfive	0.00414429
MutantFortyfive	0.00439507
MutantFortyfive	0.00419419
MutantFortyfive	0.00481346
MutantFortyfive	0.00414891
MutantFortyfive	0.00535349
MutantFortyfive	0.00458435
MutantFortyfive	0.00450825
MutantFortyfive	0.00474691
MutantFortyfive	0.0039191
MutantFortyfive	0.00819255
MutantFortyfive	0.00311635
MutantFortyfive	0.00561327
MutantFortyfive	0.00721518
MutantFortyfive	0.00707399
MutantFortyfive	0.00578578
MutantFortyfive	0.00503456
MutantFortyfive	0.00381222
MutantFortyfive	0.00296699
MutantFortyfive	0.00359953
MutantFortyfive	0.00921634
MutantFortyfive	0.00480098
MutantFortyfive	0.00362401
MutantFortyfive	0.00398228
MutantFortyfive	0.00487938
MutantFortyfive	0.00498039
MutantFortyfive	0.00543921
MutantFortyfive	0.00636401
MutantFortyfive	0.0055658
MutantFortyfive	0.00462649
MutantFortyfive	0.00369774
MutantFortyfive	0.00428614
MutantFortyfive	0.00558163
MutantFortyfive	0.00524241
MutantFortyfive	0.00542762
MutantFortyfive	0.00533229
MutantFortyfive	0.00474091
MutantFortyfive	0.0060605
MutantFortyfive	0.00417562
MutantFortyfive	0.00389567
MutantFortyfive	0.00515136
MutantFortyfive	0.00510692
MutantFortyfive	0.00456131
MutantFortyfive	0.00459294
MutantFortyfive	0.00469241
MutantFortyfive	0.00426273
MutantFortyfive	0.00502182
MutantFortyfive	0.00384062
MutantFortyfive	0.00399365
MutantFortyfive	0.00256279
MutantFortyfive	0.0050052
MutantFortyfive	0.00420345
MutantFortyfive	0.00452547
MutantFortyfive	0.00369821
MutantFortyfive	0.00517185
MutantFortyfive	0.00480391
MutantFortyfive	0.00717975
MutantFortyfive	0.00551887
MutantFortyfive	0.00542986
MutantFortyfive	0.00384214
MutantFortyfive	0.00451031
MutantFortyfive	0.00384115
MutantFortyfive	0.00585343
MutantFortyfive	0.00399027
MutantFortyfive	0.00363682
MutantFortyfive	0.0036395
MutantFortyfive	0.00408551
MutantFortyfive	0.00352898
MutantFortyfive	0.00429987
MutantFortyfive	0.00419485
MutantFortyfive	0.0047325
MutantFortyfive	0.00425266
MutantFortyfive	0.00510225
MutantFortyfive	0.00528696
MutantFortyfive	0.00426512
MutantFortyfive	0.00439507
MutantFortyfive	0.00449126
MutantFortyfive	0.00481346
MutantFortyfive	0.00472412
MutantFortyfive	0.00539625
MutantFortyfive	0.00446183
MutantFortyfive	0.00437481
MutantFortyfive	0.00474691
MutantFortyfive	0.0040353
MutantFortyfive	0.00819255
MutantFortyfive	0.00344865
MutantFortyfive	0.00561327
MutantFortyfive	0.0078279
MutantFortyfive	0.00713033
MutantFortyfive	0.00565326
MutantFortyfive	0.00506672
MutantFortyfive	0.00381222
MutantFortyfive	0.00356368
MutantFortyfive	0.0033909
MutantFortyfive	0.00921634
MutantFortyfive	0.00480098
MutantFortyfive	0.00362401
MutantFortyfive	0.00369334
MutantFortyfive	0.00487938
MutantFortyfive	0.00498039
MutantFortyfive	0.00532832
MutantFortyfive	0.00636401
MutantFortyfive	0.0055658
MutantFortyfive	0.00462649
MutantFortyfive	0.00359628
MutantFortyfive	0.00449523
MutantFortyfive	0.00520885
MutantFortyfive	0.00524241
MutantFortyfive	0.00543808
MutantFortyfive	0.00533229
MutantFortyfive	0.00474091
MutantFortyfive	0.00588136
MutantFortyfive	0.00418445
MutantFortyfive	0.00433199
MutantFortyfive	0.00492228
MutantFortyfive	0.00517811
MutantFortyfive	0.00466439
MutantFortyfive	0.00471384
MutantFortyfive	0.00469241
MutantFortyfive	0.00423084
MutantFortyfive	0.00482771
MutantFortyfive	0.00384062
MutantFortyfive	0.00376178
MutantFortyfive	0.00256279
MutantFortyfive	0.0050052
MutantFortyfive	0.00412085
MutantFortyfive	0.00452228
MutantFortyfive	0.00371844
MutantFortyfive	0.00526963
MutantFortyfive	0.00501026
MutantFortyfive	0.00696339
MutantFortyfive	0.00549303
MutantFortyfive	0.00542986
MutantFortyfive	0.00384214
MutantFortyfive	0.00406424
MutantFortyfive	0.0039392
MutantFortyfive	0.00529765
MutantFortyfive	0.00399027
MutantFortyfive	0.00363682
MutantFortyfive	0.0036395
MutantFortyfive	0.00403639
MutantFortyfive	0.00352898
MutantFortyfive	0.00429987
MutantFortyfive	0.00385591
MutantFortyfive	0.0047325
MutantFortyfive	0.00425266
MutantFortyfive	0.00475262
MutantFortyfive	0.00528696
MutantFortyfive	0.00426512
MutantFortyfive	0.00439507
MutantFortyfive	0.00449126
MutantFortyfive	0.00442073
MutantFortyfive	0.00438898
MutantFortyfive	0.00539625
MutantFortyfive	0.00446183
MutantFortyfive	0.00422429
MutantFortyfive	0.00446403
MutantFortyfive	0.00443082
MutantFortyfive	0.00823174
MutantFortyfive	0.00344865
MutantFortyfive	0.00577957
MutantFortyfive	0.00860335
MutantFortyfive	0.00748131
MutantFortyfive	0.00565326
MutantFortyfive	0.00536021
MutantFortyfive	0.00321763
MutantFortyfive	0.00339894
MutantFortyfive	0.0033909
MutantFortyfive	0.00840553
MutantFortyfive	0.00480098
MutantFortyfive	0.00380219
MutantFortyfive	0.00356019
MutantFortyfive	0.00502276
MutantFortyfive	0.00496867
MutantFortyfive	0.00494427
MutantFortyfive	0.00636401
MutantFortyfive	0.0055658
MutantFortyfive	0.00437792
MutantFortyfive	0.00369774
MutantFortyfive	0.00456666
MutantFortyfive	0.00503835
MutantFortyfive	0.00535051
MutantFortyfive	0.00509891
MutantFortyfive	0.00529299
MutantFortyfive	0.00493187
MutantFortyfive	0.00573187
MutantFortyfive	0.0043895
MutantFortyfive	0.00439765
MutantFortyfive	0.00483088
MutantFortyfive	0.00517811
MutantFortyfive	0.00468468
MutantFortyfive	0.00471384
MutantFortyfive	0.00469241
MutantFortyfive	0.00423084
MutantFortyfive	0.00438403
MutantFortyfive	0.00384062
MutantFortyfive	0.00376178
MutantFortyfive	0.00274691
MutantFortyfive	0.0052304
MutantFortyfive	0.00407143
MutantFortyfive	0.00458018
MutantFortyfive	0.00374683
MutantFortyfive	0.00526963
MutantFortyfive	0.00501026
MutantFortyfive	0.00650874
MutantFortyfive	0.00541206
MutantFortyfive	0.00512211
MutantFortyfive	0.00384214
MutantFortyfive	0.00406424
MutantFortyfive	0.0039392
MutantFortyfive	0.00549587
MutantFortyfive	0.00399027
MutantFortyfive	0.00350029
MutantFortyfive	0.00362119
MutantFortyfive	0.00403639
MutantFortyfive	0.00380983
MutantFortyfive	0.00416333
MutantFortyfive	0.0035884
MutantFortyfive	0.0047325
MutantFortyfive	0.00415927
MutantFortyfive	0.00449504
MutantFortyfive	0.00528696
MutantFortyfive	0.00426512
MutantFortyfive	0.00445907
MutantFortyfive	0.00449126
MutantFortyfive	0.00440184
MutantFortyfive	0.00438898
MutantFortyfive	0.00539625
MutantFortyfive	0.00446183
MutantFortyfive	0.00422429
MutantFortyfive	0.00446403
MutantFortyfive	0.00453187
MutantFortyfive	0.00823174
MutantFortyfive	0.00335818
MutantFortyfive	0.00617239
MutantFortyfive	0.00860335
MutantFortyfive	0.00812926
MutantFortyfive	0.00565326
MutantFortyfive	0.00536021
MutantFortyfive	0.00318396
MutantFortyfive	0.00356368
MutantFortyfive	0.0033909
MutantFortyfive	0.00814528
MutantFortyfive	0.00466982
MutantFortyfive	0.00452746
MutantFortyfive	0.00356019
MutantFortyfive	0.00577948
MutantFortyfive	0.00512892
MutantFortyfive	0.00494427
MutantFortyfive	0.00588831
MutantFortyfive	0.00557218
MutantFortyfive	0.00404978
MutantFortyfive	0.00409827
MutantFortyfive	0.00456666
MutantFortyfive	0.00490775
MutantFortyfive	0.00552525
MutantFortyfive	0.0052378
MutantFortyfive	0.00481187
MutantFortyfive	0.00500619
MutantFortyfive	0.00566611
MutantFortyfive	0.0043895
MutantFortyfive	0.00582017
MutantFortyfive	0.00515136
MutantFortyfive	0.00490747
MutantFortyfive	0.00473976
MutantFortyfive	0.00471384
MutantFortyfive	0.00448967
MutantFortyfive	0.00403193
MutantFortyfive	0.00438403
MutantFortyfive	0.00394187
MutantFortyfive	0.00399363
MutantFortyfive	0.003109
MutantFortyfive	0.00565338
MutantFortyfive	0.00411677
MutantFortyfive	0.00463866
MutantFortyfive	0.00375212
MutantFortyfive	0.00538771
MutantFortyfive	0.00513416
MutantFortyfive	0.00650874
MutantFortyfive	0.00549303
MutantFortyfive	0.00482022
MutantFortyfive	0.00384214
MutantFortyfive	0.00379377
MutantFortyfive	0.00394848
MutantFortyfive	0.00459813
MutantFortyfive	0.00339897
MutantFortyfive	0.00348932
MutantFortyfive	0.00349897
MutantFortyfive	0.00389563
MutantFortyfive	0.00412284
MutantFortyfive	0.00416333
MutantFortyfive	0.0035884
MutantFortyfive	0.00472103
MutantFortyfive	0.00415927
MutantFortyfive	0.00449504
MutantFortyfive	0.00543712
MutantFortyfive	0.00517796
MutantFortyfive	0.00448169
MutantFortyfive	0.00449126
MutantFortyfive	0.00440184
MutantFortyfive	0.00438898
MutantFortyfive	0.00539625
MutantFortyfive	0.00464437
MutantFortyfive	0.00422429
MutantFortyfive	0.00451764
MutantFortyfive	0.00453187
MutantFortyfive	0.00823174
MutantFortyfive	0.00349519
MutantFortyfive	0.00617239
MutantFortyfive	0.00872541
MutantFortyfive	0.00812926
MutantFortyfive	0.00597229
MutantFortyfive	0.00549083
MutantFortyfive	0.00318396
MutantFortyfive	0.00358293
MutantFortyfive	0.0033909
MutantFortyfive	0.008123
MutantFortyfive	0.00461837
MutantFortyfive	0.00452746
MutantFortyfive	0.00356019
MutantFortyfive	0.00502276
MutantFortyfive	0.0052687
MutantFortyfive	0.00483585
MutantFortyfive	0.00578774
MutantFortyfive	0.0055658
MutantFortyfive	0.00518503
MutantFortyfive	0.00461115
MutantFortyfive	0.00456666
MutantFortyfive	0.00501266
MutantFortyfive	0.00555759
MutantFortyfive	0.00529061
MutantFortyfive	0.00481187
MutantFortyfive	0.00524719
MutantFortyfive	0.00516585
MutantFortyfive	0.0043895
MutantFortyfive	0.00666586
MutantFortyfive	0.00515136
MutantFortyfive	0.00457124
MutantFortyfive	0.00484666
MutantFortyfive	0.00471307
MutantFortyfive	0.00441639
MutantFortyfive	0.00403193
MutantFortyfive	0.00438403
MutantFortyfive	0.00356639
MutantFortyfive	0.00399363
MutantFortyfive	0.0033405
MutantFortyfive	0.00565338
MutantFortyfive	0.00412085
MutantFortyfive	0.00463866
MutantFortyfive	0.00375212
MutantFortyfive	0.00538771
MutantFortyfive	0.00513416
MutantFortyfive	0.00650874
MutantFortyfive	0.00498487
MutantFortyfive	0.00482022
MutantFortyfive	0.00432556
MutantFortyfive	0.00379377
MutantFortyfive	0.00406268
MutantFortyfive	0.00459813
MutantFortyfive	0.00339897
MutantFortyfive	0.00348932
MutantFortyfive	0.00362119
MutantFortyfive	0.00330697
MutantFortyfive	0.00412484
MutantFortyfive	0.00326683
MutantFortyfive	0.0035884
MutantFortyfive	0.00472103
MutantFortyfive	0.00431046
MutantFortyfive	0.00475262
MutantFortyfive	0.00504839
MutantFortyfive	0.00517796
MutantFortyfive	0.00448169
MutantFortyfive	0.00449126
MutantFortyfive	0.00442073
MutantFortyfive	0.00444456
MutantFortyfive	0.0053165
MutantFortyfive	0.00484171
MutantFortyfive	0.00422429
MutantFortyfive	0.00451764
MutantFortyfive	0.00443082
MutantFortyfive	0.00788293
MutantFortyfive	0.00349519
MutantFortyfive	0.00617239
MutantFortyfive	0.00925644
MutantFortyfive	0.00758031
MutantFortyfive	0.00598125
MutantFortyfive	0.00549083
MutantFortyfive	0.00318396
MutantFortyfive	0.00358293
MutantFortyfive	0.00363489
MutantFortyfive	0.00752996
MutantFortyfive	0.00461837
MutantFortyfive	0.00460933
MutantFortyfive	0.00369334
MutantFortyfive	0.00502276
MutantFortyfive	0.00552931
MutantFortyfive	0.0047108
MutantFortyfive	0.00557569
MutantFortyfive	0.00547624
MutantFortyfive	0.00404978
MutantFortyfive	0.0063088
MutantFortyfive	0.00543407
MutantFortyfive	0.00501266
MutantFortyfive	0.00562517
MutantFortyfive	0.0052378
MutantFortyfive	0.00519
MutantFortyfive	0.00571596
MutantFortyfive	0.00516546
MutantFortyfive	0.00439668
MutantFortyfive	0.00820129
MutantFortyfive	0.0053554
MutantFortyfive	0.00457124
MutantFortyfive	0.0051784
MutantFortyfive	0.00459968
MutantFortyfive	0.00441639
MutantFortyfive	0.00403193
MutantFortyfive	0.00439563
MutantFortyfive	0.00332236
MutantFortyfive	0.00399363
MutantFortyfive	0.0033405
MutantFortyfive	0.00565338
MutantFortyfive	0.00412085
MutantFortyfive	0.00463866
MutantFortyfive	0.00407489
MutantFortyfive	0.00538771
MutantFortyfive	0.00501026
MutantFortyfive	0.0067337
MutantFortyfive	0.00462502
MutantFortyfive	0.00502491
MutantFortyfive	0.00405945
MutantFortyfive	0.00464427
MutantFortyfive	0.00437369
MutantFortyfive	0.00544488
MutantFortyfive	0.00397265
MutantFortyfive	0.00387238
MutantFortyfive	0.00418074
MutantFortyfive	0.00330697
MutantFortyfive	0.00412284
MutantFortyfive	0.00326683
MutantFortyfive	0.00371107
MutantFortyfive	0.00481432
MutantFortyfive	0.00434692
MutantFortyfive	0.00507978
MutantFortyfive	0.00485858
MutantFortyfive	0.00517796
MutantFortyfive	0.00457366
MutantFortyfive	0.00448931
MutantFortyfive	0.00481956
MutantFortyfive	0.00444456
MutantFortyfive	0.0053165
MutantFortyfive	0.00516158
MutantFortyfive	0.00491975
MutantFortyfive	0.00452718
MutantFortyfive	0.00426595
MutantFortyfive	0.00788293
MutantFortyfive	0.00349519
MutantFortyfive	0.005954
MutantFortyfive	0.00931319
MutantFortyfive	0.00758031
MutantFortyfive	0.00625661
MutantFortyfive	0.00536021
MutantFortyfive	0.00321763
MutantFortyfive	0.00362367
MutantFortyfive	0.0037839
MutantFortyfive	0.00740458
MutantFortyfive	0.00458346
MutantFortyfive	0.00473716
MutantFortyfive	0.00383933
MutantFortyfive	0.00451216
MutantFortyfive	0.0052687
MutantFortyfive	0.00434909
MutantFortyfive	0.0055672
MutantFortyfive	0.00547624
MutantFortyfive	0.00404978
MutantFortyfive	0.0063088
MutantFortyfive	0.00543407
MutantFortyfive	0.00501266
MutantFortyfive	0.00562517
MutantFortyfive	0.0052378
MutantFortyfive	0.00519
MutantFortyfive	0.00589045
MutantFortyfive	0.00499672
MutantFortyfive	0.00439668
MutantFortyfive	0.00820129
MutantFortyfive	0.00550891
MutantFortyfive	0.00457124
MutantFortyfive	0.00523605
MutantFortyfive	0.00459968
MutantFortyfive	0.00448967
MutantFortyfive	0.00464264
MutantFortyfive	0.00458523
MutantFortyfive	0.00332236
MutantFortyfive	0.0041176
MutantFortyfive	0.0033405
MutantFortyfive	0.00565338
MutantFortyfive	0.00438338
MutantFortyfive	0.0048483
MutantFortyfive	0.00407489
MutantFortyfive	0.00548131
MutantFortyfive	0.00467291
MutantFortyfive	0.0067337
MutantFortyfive	0.00462502
MutantFortyfive	0.00502491
MutantFortyfive	0.00405945
MutantFortyfive	0.00468061
MutantFortyfive	0.00394848
MutantFortyfive	0.00544488
MutantFortyfive	0.00407833
MutantFortyfive	0.00352524
MutantFortyfive	0.00437591
MutantFortyfive	0.00328974
MutantFortyfive	0.00412284
MutantFortyfive	0.00351645
MutantFortyfive	0.00394465
MutantFortyfive	0.00511623
MutantFortyfive	0.00438496
MutantFortyfive	0.00508238
MutantFortyfive	0.00485858
MutantFortyfive	0.00489113
MutantFortyfive	0.00513891
MutantFortyfive	0.00438514
MutantFortyfive	0.00490326
MutantFortyfive	0.00444456
MutantFortyfive	0.00500512
MutantFortyfive	0.00552748
MutantFortyfive	0.00491975
MutantFortyfive	0.00489699
MutantFortyfive	0.00425621
MutantFortyfive	0.00768523
MutantFortyfive	0.00357948
MutantFortyfive	0.00556838
MutantFortyfive	0.00931319
MutantFortyfive	0.00756862
MutantFortyfive	0.00603069
MutantFortyfive	0.00530709
MutantFortyfive	0.00321774
MutantFortyfive	0.00370156
MutantFortyfive	0.00399616
MutantFortyfive	0.00731602
MutantFortyfive	0.00457208
MutantFortyfive	0.00487168
MutantFortyfive	0.00385137
MutantFortyfive	0.00428712
MutantFortyfive	0.00552931
MutantFortyfive	0.00434909
MutantFortyfive	0.00548048
MutantFortyfive	0.00544133
MutantFortyfive	0.00478205
MutantFortyfive	0.0064229
MutantFortyfive	0.00532882
MutantFortyfive	0.00611829
MutantFortyfive	0.00555759
MutantFortyfive	0.0052378
MutantFortyfive	0.00528197
MutantFortyfive	0.00592922
MutantFortyfive	0.0048561
MutantFortyfive	0.00433504
MutantFortyfive	0.00820129
MutantFortyfive	0.00557382
MutantFortyfive	0.00505251
MutantFortyfive	0.00523605
MutantFortyfive	0.00453985
MutantFortyfive	0.00480642
MutantFortyfive	0.00464264
MutantFortyfive	0.00494693
MutantFortyfive	0.00348215
MutantFortyfive	0.00419365
MutantFortyfive	0.00302183
MutantFortyfive	0.00537678
MutantFortyfive	0.00450066
MutantFortyfive	0.0048483
MutantFortyfive	0.00375212
MutantFortyfive	0.00548131
MutantFortyfive	0.0048555
MutantFortyfive	0.00696491
MutantFortyfive	0.00493455
MutantFortyfive	0.00482022
MutantFortyfive	0.00405945
MutantFortyfive	0.0052591
MutantFortyfive	0.00394848
MutantFortyfive	0.00503784
MutantFortyfive	0.00487695
MutantFortyfive	0.00353564
MutantFortyfive	0.00516816
MutantFortyfive	0.00309858
MutantFortyfive	0.00419544
MutantFortyfive	0.00402274
MutantFortyfive	0.00394938
MutantFortyfive	0.00481432
MutantFortyfive	0.00438496
MutantFortyfive	0.00614047
MutantFortyfive	0.00485858
MutantFortyfive	0.00463973
MutantFortyfive	0.00513891
MutantFortyfive	0.00424878
MutantFortyfive	0.00490326
MutantFortyfive	0.00444456
MutantFortyfive	0.00475144
MutantFortyfive	0.00558683
MutantFortyfive	0.00454286
MutantFortyfive	0.00489699
MutantFortyfive	0.00425621
MutantFortyfive	0.00720425
MutantFortyfive	0.00363599
MutantFortyfive	0.00519097
MutantFortyfive	0.00931319
MutantFortyfive	0.00743139
MutantFortyfive	0.00603069
MutantFortyfive	0.00530709
MutantFortyfive	0.00331831
MutantFortyfive	0.00395866
MutantFortyfive	0.00520093
MutantFortyfive	0.00702311
MutantFortyfive	0.00458346
MutantFortyfive	0.00487168
MutantFortyfive	0.00385744
MutantFortyfive	0.00428712
MutantFortyfive	0.00552931
MutantFortyfive	0.00434909
MutantFortyfive	0.00503412
MutantFortyfive	0.00538952
MutantFortyfive	0.00592794
MutantFortyfive	0.0063088
MutantFortyfive	0.00574509
MutantFortyfive	0.00637808
MutantFortyfive	0.00555759
MutantFortyfive	0.00484403
MutantFortyfive	0.00547077
MutantFortyfive	0.00649378
MutantFortyfive	0.00483988
MutantFortyfive	0.0042233
MutantFortyfive	0.00728365
MutantFortyfive	0.00557382
MutantFortyfive	0.00505251
MutantFortyfive	0.00515377
MutantFortyfive	0.00425495
MutantFortyfive	0.00499597
MutantFortyfive	0.00558609
MutantFortyfive	0.00541621
MutantFortyfive	0.00348215
MutantFortyfive	0.00462652
MutantFortyfive	0.00280202
MutantFortyfive	0.00484775
MutantFortyfive	0.00483882
MutantFortyfive	0.00435121
MutantFortyfive	0.00398494
MutantFortyfive	0.00661538
MutantFortyfive	0.0048555
MutantFortyfive	0.0070504
MutantFortyfive	0.0047442
MutantFortyfive	0.00430972
MutantFortyfive	0.00405945
MutantFortyfive	0.00538208
MutantFortyfive	0.00411349
MutantFortyfive	0.00503784
MutantFortyfive	0.00487695
MutantFortyfive	0.00387238
MutantFortyfive	0.00517044
MutantFortyfive	0.00309858
MutantFortyfive	0.00419544
MutantFortyfive	0.00372228
MutantFortyfive	0.00420321
MutantFortyfive	0.00511623
MutantFortyfive	0.00434692
MutantFortyfive	0.00614047
MutantFortyfive	0.00443559
MutantFortyfive	0.00463973
MutantFortyfive	0.00513891
MutantFortyfive	0.0042067
MutantFortyfive	0.00495125
MutantFortyfive	0.00484665
MutantFortyfive	0.0053165
MutantFortyfive	0.00552748
MutantFortyfive	0.0042137
MutantFortyfive	0.00536108
MutantFortyfive	0.00426595
MutantFortyfive	0.00720425
[truncated: 12,269 more rows]

## Sheet: panel ED4u
Genotype	Score
Mutant	0.095
Mutant	0.142
Mutant	0.093
Mutant	0.068
Mutant	0.135
Mutant	0.103
Mutant	0.147
Mutant	0.051
Mutant	0.136
Mutant	0.15
Mutant	0.124
Mutant	0.101
Mutant	0.142
Mutant	0.155
Mutant	0.172
Mutant	0.052
Mutant	0.046
Mutant	0.044
Mutant	0.011
Mutant	0.084
Mutant	0.074
Mutant	0.154
Mutant	0.01
Mutant	0.061
Mutant	0.072
Mutant	0.089
Mutant	0.021
Mutant	0.065
Mutant	0.056
Mutant	0.203
Mutant	0.055
Mutant	0.083
Mutant	0.092
Mutant	0.086
Mutant	0.128
Mutant	0.091
Mutant	0.088
Mutant	0.053
Mutant	0.068
Mutant	0.147
Mutant	0.133
Mutant	0.082
Mutant	0.042
Mutant	0.12
Mutant	0.125
Mutant	0.175
Mutant	0.1
Mutant	0.061
Mutant	0.098
Mutant	0.098
Mutant	0.074
Mutant	0.107
Mutant	0.126
Mutant	0.069
Mutant	0.081
Mutant	0.105
Mutant	0.089
Mutant	0.093
Mutant	0.123
Mutant	0.134
Mutant	0.085
Mutant	0.144
Mutant	0.144
Mutant	0.157
Mutant	0.08
Mutant	0.144
Mutant	0.127
Mutant	0.14
Mutant	0.158
Mutant	0.104
Mutant	0.205
Mutant	0.178
Mutant	0.225
Mutant	0.138
Control	0.192
Control	0.206
Control	0.271
Control	0.315
Control	0.375
Control	0.306
Control	0.36
Control	0.32
Control	0.21
Control	0.241
Control	0.253
Control	0.074
Control	0.122
Control	0.209
Control	0.146
Control	0.225
Control	0.139
Control	0.105
Control	0.298
Control	0.061
Control	0.125
Control	0.229
Control	0.046
Control	0.087
Control	0.094
Control	0.136
Control	0.084
Control	0.005
Control	0.02
Control	0.165
Control	0.235
Control	0.152
Control	0.174
Control	0.192
Control	0.133
Control	0.027
Control	0.03
Control	0.093
Control	0.105
Control	0.185
Control	0.053
Control	0.101
Control	0.156
Control	0.166
Control	0.142
Control	0.05
Control	0.035
Control	0.083
Control	0.031
Control	0.136
Control	0.15
Control	0.246
Control	0.108
Control	0.227
Control	0.141
Control	0.114
Control	0.056
Control	0.068
Control	0.035
Control	0.027
Control	0.216
Control	0.234
Control	0.1
Control	0.237
Control	0.118
Control	0.105
Control	0.112
Control	0.064
Control	0.147
Control	0.11
Control	0.183
Control	0.1
Control	0.068
Control	0.141
Control	0.068
Control	0.078
Control	0.13
Control	0.019
Control	0.088
Control	0.044
Control	0.183
Control	0.107
Control	0.06
Control	0.068
Control	0.239
Control	0.1
Control	0.202
Control	0.161
Control	0.107
Control	0.056
Control	0.072
Control	0.068
Control	0.196
Control	0.093
Control	0.098
Control	0.087
Control	0.134
Control	0.035
Control	0.084
