# Supplementary material for: A disrupted compartment boundary underlies abnormal cardiac patterning and congenital heart defects
Source: Nat Cardiovasc Res. 2025 Dec 29;5(1):67–83. doi: 10.1038/s44161-025-00755-6 (PMC12811143; doi:10.1038/s44161-025-00755-6)
Supplement: Supplementary file 11 — Statistical source data. [file 44161_2025_755_MOESM11_ESM.xlsx]

## Sheet: panel ED5j
	p_val	avg_log2FC	pct.1	pct.2	p_val_adj			Differentially expressed genes between control tdTomato+ and mutant tdTomato+ cells
Tagln	1.2097e-49	0.914176	0.835	0.662	2.46017e-45			Key:
Hbb-b1	6.55783e-39	0.88555	0.205	0.047	1.33367e-34			avg_log2FC	+ means up in WT; down in mutant
Myl7	2.42221e-33	0.794319	0.995	0.998	4.92606e-29				- means down in WT; up in mutant
Rpl3-ps1	9.82784e-126	0.707652	0.828	0.429	1.99869e-121
Gm10020	1.29478e-73	0.663042	0.21	0.005	2.63319e-69
Id2	1.15329e-49	0.640775	0.751	0.552	2.34545e-45
Slc2a1	5.95525e-62	0.64071	0.934	0.833	1.21112e-57
Igfbp5	3.63132e-10	0.576774	0.587	0.519	7.38502e-06
Pdlim3	3.85424e-34	0.570741	0.665	0.505	7.83836e-30
Ubc	5.36395e-90	0.566346	0.93	0.771	1.09087e-85
Cnn1	1.45686e-52	0.560007	0.933	0.841	2.96281e-48
Tuba1a	2.5576e-50	0.517089	0.987	0.943	5.20139e-46
Casq1	9.86909e-33	0.514314	0.573	0.389	2.00708e-28
Rspo3	1.44208e-26	0.499873	0.232	0.089	2.93277e-22
Bambi	8.84373e-31	0.486095	0.893	0.796	1.79855e-26
Id3	2.3684e-11	0.485896	0.358	0.263	4.81662e-07
BC002163	1.92898e-63	0.456101	0.213	0.019	3.92296e-59
Bnip3	1.87519e-25	0.434052	0.947	0.928	3.81357e-21
Fos	3.86592e-15	0.431234	0.47	0.356	7.86213e-11
Acta1	1.59043e-09	0.405007	0.547	0.452	3.23446e-05
Cxcl12	2.1858e-19	0.404995	0.645	0.543	4.44526e-15
Tmsb4x	1.43448e-55	0.403989	1	0.999	2.9173e-51
H2afz	3.07529e-30	0.403554	0.999	0.995	6.25421e-26
H3f3b	5.32188e-47	0.397459	0.999	0.995	1.08231e-42
Htra1	3.4456e-28	0.380244	0.408	0.235	7.00732e-24
Atp1b1	1.36923e-42	0.378278	0.997	0.995	2.78461e-38
Ube2c	5.87408e-08	0.378158	0.686	0.642	0.00119461
Eef1a2	8.17039e-35	0.352982	0.805	0.686	1.66161e-30
Ier3	1.0937e-18	0.341659	0.592	0.461	2.22426e-14
Ndufa4l2	3.83651e-12	0.337704	0.196	0.107	7.8023e-08
Gpx3	5.02686e-20	0.335796	0.966	0.929	1.02231e-15
Actb	6.07526e-07	0.329782	0.955	0.941	0.0123553
Fhl1	3.62581e-26	0.322445	0.841	0.752	7.37381e-22
Ntm	1.38895e-14	0.319595	0.534	0.421	2.8247e-10
D0H4S114	2.82551e-19	0.316499	0.86	0.789	5.74624e-15
Hmgb2	1.56454e-12	0.311533	0.909	0.864	3.1818e-08
Myh6	1.07455e-16	0.310893	0.992	0.997	2.18531e-12
Hmgb1	1.09263e-31	0.309624	1	0.997	2.22209e-27
Clu	5.78144e-23	0.308338	0.793	0.68	1.17577e-18
Tcap	5.95926e-15	0.307721	0.912	0.862	1.21194e-10
Ptma	3.23693e-31	0.307037	0.999	0.999	6.58295e-27
Gadd45g	2.65503e-14	0.305803	0.803	0.722	5.39953e-10
Cks2	3.76424e-10	0.303604	0.626	0.533	7.65534e-06
Pitx2	1.82678e-18	0.301961	0.353	0.214	3.71513e-14
Ankrd1	2.45239e-07	0.299266	0.885	0.847	0.00498743
Arl6ip1	4.21357e-15	0.298709	0.871	0.8	8.56913e-11
Cacna2d2	1.61986e-10	0.292711	0.202	0.121	3.29432e-06
Cox4i2	5.94342e-22	0.292272	0.291	0.151	1.20871e-17
Birc5	6.5537e-11	0.290425	0.611	0.514	1.33283e-06
2810417H13Rik	2.30519e-10	0.290242	0.557	0.451	4.68806e-06
Tagln2	9.56192e-08	0.288448	0.44	0.353	0.00194461
Prnp	4.71335e-27	0.287772	0.726	0.575	9.58554e-23
Pdlim7	2.58709e-25	0.284417	0.992	0.974	5.26136e-21
Myl9	7.75425e-12	0.283353	0.996	0.998	1.57698e-07
Cks1b	6.68636e-19	0.281895	0.888	0.814	1.35981e-14
P4hb	4.11857e-28	0.281228	0.946	0.909	8.37594e-24
Unc5b	5.52086e-24	0.281099	0.542	0.379	1.12278e-19
Ran	6.7741e-31	0.279705	1	0.997	1.37765e-26
Mfap2	4.07017e-10	0.278756	0.58	0.492	8.2775e-06
Bmp2	1.05676e-10	0.277375	0.149	0.075	2.14912e-06
Cst3	4.33094e-07	0.277289	0.999	0.994	0.00880784
Kcne1	3.71814e-10	0.27703	0.827	0.798	7.56157e-06
Top2a	1.99813e-08	0.271835	0.482	0.387	0.00040636
Vim	3.64292e-15	0.269748	0.998	0.999	7.40861e-11
Csrp3	2.00999e-15	0.269207	0.995	1	4.08771e-11
Sema3c	2.46264e-28	0.266341	0.359	0.188	5.00827e-24
Anxa2	7.00444e-21	0.262826	0.938	0.916	1.42449e-16
Tgfb2	1.20619e-22	0.261321	0.576	0.417	2.45303e-18
Ube2s	4.86099e-15	0.261146	0.912	0.863	9.88579e-11
Slc16a3	2.84633e-15	0.260952	0.876	0.82	5.78858e-11
Ccna2	2.71152e-09	0.260756	0.519	0.425	5.51442e-05
Atp6v0c	2.2104e-40	0.260248	1	0.992	4.49528e-36
Actr3	4.14104e-27	0.258836	0.973	0.935	8.42164e-23
Fabp5	4.39853e-11	0.258715	0.547	0.457	8.9453e-07
Fbn2	5.26054e-19	0.258028	0.863	0.768	1.06984e-14
Cenpf	4.44224e-09	0.25802	0.437	0.338	9.03419e-05
Junb	2.25923e-11	0.257509	0.309	0.212	4.59459e-07
Tubb5	2.48185e-14	0.255303	1	0.999	5.04735e-10
Kpna2	5.40954e-08	0.253386	0.519	0.432	0.00110014
Marcks	4.30022e-24	0.251835	0.672	0.517	8.74535e-20
H1f0	7.25427e-12	0.250418	0.82	0.744	1.4753e-07
Col2a1	2.23723e-22	0.250193	0.499	0.324	4.54986e-18
Fitm1	8.55814e-20	-0.251249	0.82	0.872	1.74047e-15
Pebp1	1.00902e-51	-0.254553	1	1	2.05205e-47
Pln	3.42927e-23	-0.259423	0.97	0.997	6.97411e-19
Cnn2	2.3963e-16	-0.259662	0.913	0.947	4.87336e-12
Vcan	6.86693e-11	-0.261901	0.834	0.893	1.39653e-06
Aldh1b1	5.17918e-32	-0.262994	0.741	0.86	1.05329e-27
Gja5	1.10172e-26	-0.263538	0.235	0.405	2.24056e-22
Ntn1	1.04561e-27	-0.277885	0.399	0.567	2.12646e-23
Mdk	4.6084e-17	-0.280022	0.929	0.957	9.3721e-13
Idh2	6.27685e-52	-0.280486	1	1	1.27652e-47
Macrod1	1.28333e-39	-0.285561	0.643	0.807	2.6099e-35
Ldhb	3.68962e-51	-0.292292	0.998	1	7.50358e-47
H19	1.97185e-10	-0.297238	0.96	0.979	4.01015e-06
Plagl1	3.83525e-32	-0.309912	0.845	0.918	7.79975e-28
Igf2r	1.93042e-24	-0.310268	0.989	0.989	3.9259e-20
Cox8b	9.05169e-37	-0.323847	0.414	0.627	1.84084e-32
Gm15487	2.70842e-66	-0.3318	0.031	0.239	5.50811e-62
Isyna1	3.52605e-41	-0.332623	0.811	0.901	7.17092e-37
RP23-463F7.8	3.85825e-56	-0.337407	0.417	0.647	7.84652e-52
mt-Rnr1	1.63423e-29	-0.338076	0.996	0.995	3.32353e-25
Eci1	9.87721e-56	-0.338316	0.975	0.988	2.00873e-51
mt-Atp8	7.32644e-43	-0.34365	0.997	0.995	1.48998e-38
Mgst3	1.11243e-20	-0.347355	0.94	0.95	2.26236e-16
Pcbd1	6.33953e-39	-0.347507	0.752	0.877	1.28927e-34
mt-Rnr2	7.32977e-35	-0.355402	0.999	0.995	1.49066e-30
Mb	1.13491e-28	-0.361902	0.722	0.853	2.30807e-24
Kcnk3	4.48551e-25	-0.377558	0.294	0.445	9.12219e-21
Acaa2	2.64037e-58	-0.382323	0.942	0.983	5.36973e-54
Igf2	1.06424e-31	-0.394704	0.996	0.999	2.16434e-27
Fbxl22	4.44658e-29	-0.426295	0.915	0.955	9.04302e-25
Slit2	2.58307e-31	-0.481184	0.097	0.248	5.25319e-27
ZsGreen-full	8.76858e-57	-0.48764	0.464	0.708	1.78327e-52
Gtsf1	5.08378e-25	-0.491264	0.152	0.294	1.03389e-20
Gm13394	4.7034e-111	-0.500581	0.423	0.896	9.5653e-107
Gja1	4.75795e-52	-0.51988	0.632	0.827	9.67623e-48
Nppb	4.02022e-10	-0.569754	0.463	0.561	8.17592e-06
Lars2	4.69153e-29	-0.661876	0.968	0.981	9.54116e-25
Gm8730	7.77942e-172	-0.685054	0.907	0.986	1.5821e-167
Mest	7.79897e-57	-1.0488	0.748	0.897	1.58608e-52
Nppa	4.12972e-11	-1.06999	0.389	0.497	8.3986e-07
Gm12033	6.3239e-214	-1.12373	0.481	0.995	1.28609e-209
Cited1	7.13597e-52	-1.18464	0.68	0.838	1.45124e-47

## Sheet: panel ED5k
	p_val	avg_log2FC	pct.1	pct.2	p_val_adj			Differentially expressed genes between control ZsGreen+ and mutant ZsGreen+ cells
Hbb-b1	4.04559e-50	0.800955	0.198	0.048	8.22751e-46			Key:
Tagln	2.43271e-41	0.745451	0.799	0.655	4.94741e-37			avg_log2FC	+ means up in WT; down in mutant
Myl7	3.66606e-24	0.611714	0.997	0.998	7.45566e-20				- means down in WT; up in mutant
Id2	2.32191e-54	0.577039	0.771	0.579	4.72207e-50
Ubc	5.97759e-105	0.547069	0.919	0.777	1.21566e-100
Slc2a1	3.42727e-48	0.484642	0.927	0.849	6.97005e-44
Rpl3-ps1	2.39492e-73	0.45848	0.765	0.487	4.87056e-69
Igfbp5	7.65496e-09	0.438417	0.601	0.543	0.000155679
Casq1	2.07525e-31	0.434139	0.533	0.375	4.22044e-27
Cnn1	1.88356e-34	0.414191	0.908	0.831	3.83059e-30
Bnip3	2.18742e-33	0.411927	0.952	0.928	4.44856e-29
Tuba1a	6.95458e-42	0.411544	0.987	0.947	1.41435e-37
Pdlim3	7.79607e-27	0.408749	0.636	0.51	1.58549e-22
Bambi	4.08635e-24	0.400786	0.878	0.805	8.31041e-20
Myh6	1.14569e-41	0.378186	0.995	0.997	2.32999e-37
Rspo3	1.03756e-26	0.372763	0.189	0.074	2.11009e-22
Tmsb4x	1.67225e-60	0.363027	1	1	3.40086e-56
Fos	7.14056e-18	0.361719	0.472	0.356	1.45218e-13
Ube2c	2.1436e-10	0.355477	0.695	0.638	4.35945e-06
Ube2s	9.35492e-23	0.354236	0.907	0.87	1.90251e-18
H3f3b	6.78768e-48	0.349909	1	0.997	1.38041e-43
H2afz	3.62149e-31	0.347739	0.999	0.997	7.36503e-27
Cxcl12	6.4657e-14	0.338336	0.629	0.544	1.31493e-09
Id3	3.76295e-07	0.331896	0.331	0.266	0.00765271
Rrm2	1.54138e-12	0.324452	0.635	0.567	3.13471e-08
Hmgb2	1.32793e-15	0.315736	0.913	0.886	2.70061e-11
Ier3	3.5852e-14	0.315516	0.552	0.455	7.29121e-10
2810417H13Rik	5.98204e-15	0.314378	0.576	0.461	1.21657e-10
Eef1a2	1.36431e-33	0.314367	0.783	0.678	2.7746e-29
Gadd45g	7.01221e-19	0.313323	0.811	0.721	1.42607e-14
Gpx3	1.21918e-18	0.30369	0.961	0.931	2.47944e-14
Htra1	1.74805e-25	0.299487	0.378	0.234	3.55501e-21
Ptma	1.84715e-36	0.296068	1	1	3.75654e-32
Atp6v0c	6.14813e-64	0.295011	0.999	0.992	1.25034e-59
Top2a	2.77696e-12	0.284023	0.508	0.405	5.6475e-08
Ankrd1	1.9297e-08	0.28238	0.869	0.826	0.000392444
Atp1b1	1.0103e-42	0.279936	0.998	0.996	2.05464e-38
Bmp2	2.94452e-14	0.27633	0.146	0.073	5.98828e-10
Cks2	5.20637e-15	0.274434	0.65	0.536	1.05882e-10
Cacna2d2	2.91819e-10	0.273365	0.189	0.12	5.93473e-06
Hnrnpl	7.156e-45	0.272093	0.975	0.954	1.45532e-40
Arl6ip1	3.39375e-16	0.266132	0.872	0.812	6.90188e-12
Ran	5.89086e-38	0.265517	1	0.999	1.19802e-33
Ntm	2.53987e-11	0.263876	0.501	0.417	5.16533e-07
P4hb	4.75623e-30	0.258845	0.942	0.914	9.67275e-26
Smc4	2.86068e-15	0.257949	0.697	0.6	5.81776e-11
Cst3	8.88356e-07	0.255721	0.999	0.992	0.0180665
Tubb5	1.04348e-19	0.254405	1	0.999	2.12212e-15
Slc16a3	4.33084e-21	0.252261	0.881	0.819	8.80763e-17
Cox8b	1.825e-30	-0.25968	0.42	0.589	3.71151e-26
Hbb-y	9.80413e-57	-0.268456	0.28	0.506	1.99387e-52
Mdk	1.21239e-18	-0.272451	0.934	0.961	2.46565e-14
Plagl1	8.5057e-31	-0.274953	0.852	0.918	1.7298e-26
Cnn2	2.27309e-22	-0.278058	0.916	0.947	4.62279e-18
Mgst3	1.73376e-17	-0.278937	0.934	0.95	3.52595e-13
Pcbd1	2.99496e-33	-0.281497	0.789	0.867	6.09085e-29
Isyna1	2.99458e-39	-0.288314	0.821	0.898	6.09007e-35
Gm13394	1.02605e-56	-0.292769	0.548	0.87	2.08668e-52
Eci1	9.79301e-53	-0.293766	0.979	0.991	1.9916e-48
Igf2	1.40225e-21	-0.294616	0.998	0.998	2.85175e-17
mt-Rnr1	5.36278e-30	-0.319494	0.994	0.99	1.09063e-25
RP23-463F7.8	1.22941e-73	-0.32715	0.381	0.625	2.50025e-69
Kcnk3	9.41786e-28	-0.332761	0.268	0.409	1.91531e-23
mt-Rnr2	5.66799e-35	-0.354359	0.999	0.995	1.1527e-30
H19	5.77212e-21	-0.354828	0.965	0.984	1.17388e-16
Acaa2	4.06144e-67	-0.368966	0.952	0.979	8.25976e-63
Nppb	1.1749e-06	-0.377146	0.469	0.535	0.0238939
Mb	3.02552e-39	-0.378376	0.726	0.861	6.153e-35
mt-Atp8	6.09236e-64	-0.40097	0.996	0.991	1.239e-59
Fbxl22	1.63526e-31	-0.404264	0.912	0.945	3.32564e-27
Slit2	5.03155e-26	-0.405486	0.09	0.209	1.02327e-21
Gm15487	2.55996e-95	-0.407193	0.038	0.288	5.20618e-91
Gtsf1	3.41474e-21	-0.4187	0.149	0.263	6.94456e-17
Gja1	3.2313e-47	-0.428557	0.659	0.824	6.57149e-43
Nppa	1.01937e-07	-0.59154	0.392	0.474	0.0020731
Lars2	6.43551e-27	-0.615473	0.968	0.98	1.30879e-22
Gm8730	8.85876e-207	-0.660705	0.91	0.983	1.80161e-202
Mest	5.4539e-46	-0.839783	0.778	0.893	1.10916e-41
Gm12033	8.81446e-210	-0.888637	0.624	0.996	1.7926e-205
Cited1	5.76832e-51	-1.01807	0.705	0.832	1.1731e-46
