# Supplementary material for: A disrupted compartment boundary underlies abnormal cardiac patterning and congenital heart defects
Source: Nat Cardiovasc Res. 2025 Dec 29;5(1):67–83. doi: 10.1038/s44161-025-00755-6 (PMC12811143; doi:10.1038/s44161-025-00755-6)
Supplement: Supplementary file 12 — Statistical source data. [file 44161_2025_755_MOESM12_ESM.xlsx]

## Sheet: panels ED9e and j
Slit2_associations_with_Muscular VSD
	Estimate	Std. Error	z value	Pr(>|z|)
(Intercept)	-4.47352	1.97737	-2.26236	0.023675
Th_genotype	4.02154	2.10617	1.90941	0.0562096
Sh_genotype	1.7352	1.23257	1.40779	0.159195
Th_genotype:Sh_genotype	-0.831225	1.60349	-0.518385	0.60419
Slit2_associations_with_Membranous VSD
	Estimate	Std. Error	z value	Pr(>|z|)
(Intercept)	-4.16576	1.55431	-2.68014	0.00735911
Th_genotype	4.61774	1.71518	2.69228	0.00709652
Sh_genotype	2.50253	1.07498	2.32797	0.0199138
Th_genotype:Sh_genotype	-2.50253	1.48578	-1.68432	0.0921196
Ntn1_associations_with_Muscular_VSD
	Estimate	Std. Error	z value	Pr(>|z|)
(Intercept)	-3.00343	1.1621	-2.58449	0.00975241
Th_genotype	2.55145	1.36984	1.86259	0.0625196
Nh_genotype	0.335727	0.91564	0.366658	0.713874
Th_genotype:Nh_genotype	0.116258	1.36542	0.0851445	0.932146
Ntn_associations_with_Membranouss VSD
	Estimate	Std. Error	z value	Pr(>|z|)
(Intercept)	-4.89146	1.7365	-2.81684	0.0048498
Th_genotype	5.34345	1.88187	2.83944	0.00451927
Nh_genotype	3.16703	1.13461	2.79128	0.00524997
Th_genotype:Nh_genotype	-5.22845	1.64722	-3.17411	0.00150296

## Sheet: panel ED9k
Angle of spine-sternum to IVS axis
WT	Tbx5+/-	Ntn1+/-	Tbx5+/-;Ntn1+/-
14.513	14.63	18.135	28.805
24.462	49.751	10.008	21.182
14.88	33.28	3.743	31.715
18.734	18.573	21.259
15.387		4.466
12.168		4.576
11.179		9.505
11.021
25.876
11.555
36.637
13.174

## Sheet: panel ED9l
IVS fill
WT	Tbx5+/-	Ntn1+/-	Tbx5+/-;Ntn1+/-
78.524	82.507	77.041	94.199
80.093	77.031	77.318	95.533
81.326	79.998	87.902	94.585
77.622	88.849	83.348	96.194
82.046	87.54	87.885	93.505
81.556	95.998	88.501	80.196
87.876	93.94	91.489	84.09
84.455	94.518	92.591	87.342
90.634		90.703
86.001		94.413
82.68		93.708
91.475
88.476
89.274
91.739
93.133

## Sheet: panel ED9m
Percent trabeculation in IVS
WT	Tbx5+/-	Ntn1+/-	Tbx5+/-;Ntn1+/-
18.389	15.465	18.089	18.169
15.848	24.008	13.733	9.715
13.409	16.565	15.31	18.034
16.981	20.4846	22.303	7.868
16.063	28.999	18.389	17.147
23.282	12.17	22.418	14.039
18.509	12.821	18.7493	14.333
19.055	14.771	14.946	15.5695
15.434		27.392
21.0715		10.959
15.9813		13.224
15.2655
27.209
22.386
22.141
14.812

## Sheet: panel ED9n
R/L compact myocardium thickness
WT	Tbx5+/-	Ntn1+/-	Tbx5+/-;Ntn1+/-
0.747919	0.70911	0.830902	0.963
0.749831	0.808809	0.866515	1.666
1.19711	1.06585	1.07083	1.328
0.727128	1.51498	0.788116	1.414
0.566736	0.977	0.85412	1.001
0.90313	1.651	0.788758	0.635529
0.856547	1.22	1.18385	0.863552
0.683734	1.619	2.024	1.33577
0.818473		1.533
1.46895		1.02
1.50302		1.103
1.09901
2.053
1.38
1.182
1.061

## Sheet: panel ED9o
Area of muscular VSD
Tbx5+/-	Ntn1+/-	Tbx5+/-;Ntn1+/-
1556.9	354.3	701.5
174.46		52
		2224
		54.6

## Sheet: panel ED9p
Area of membranous VSD
Tbx5+/-	Ntn1+/-	Tbx5+/-;Ntn1+/-
1338.9	1551.9	519.9
1956
1776.8
194
582.8

## Sheet: panel ED9q
Angle of spine-sternum to IVS axis
WT	Tbx5+/-	Slit2+/-	Tbx5+/-;Slit2+/-
14.513	14.63	22.554	32.742
24.462	49.751	18.354	30.36
14.88	33.28	27.797	39.747
18.734	18.573	24.018	79.643
15.387		24.802	41.686
12.168
11.179
11.021
25.876
11.555
36.637
13.174

## Sheet: panel ED9r
IVS fill
WT	Tbx5+/-	Slit2+/-	Tbx5+/-;Slit2+/-
78.524	82.507	83.66	85.796
80.093	77.031	80.443	92.653
81.326	79.998	82.454	92.671
77.622	88.849	87.832	80.258
82.046	87.54	83.475	81.733
81.556	95.998	88.735	69.104
87.876	93.94	92.982	74.902
84.455	94.518	89.701	58.272
90.634
86.001
82.68
91.475
88.476
89.274
91.739
93.133

## Sheet: panel ED9s
Percent trabeculation in IVS
WT	Tbx5+/-	Slit2+/-	Tbx5+/-;Slit2+/-
18.389	15.465	16.577	28.927
15.848	24.008	15.704	19.862
13.409	16.565	18.315	21.498
16.981	20.4846	15.653	14.243
16.063	28.999	18.5729	13.498
23.282	12.17	26.186	27.0179
18.509	12.821	20.379	12.8487
19.055	14.771	21.916	21.1267
15.434
21.0715
15.9813
15.2655
27.209
22.386
22.141
14.812

[truncated: 3 more sheets: panel ED9t, panel ED9u, panel ED9v]
