# Supplementary material for: A disrupted compartment boundary underlies abnormal cardiac patterning and congenital heart defects
Source: Nat Cardiovasc Res. 2025 Dec 29;5(1):67–83. doi: 10.1038/s44161-025-00755-6 (PMC12811143; doi:10.1038/s44161-025-00755-6)
Supplement: Supplementary file 13 — Statistical source data. [file 44161_2025_755_MOESM13_ESM.xlsx]

## Sheet: panel ED10e
IVS fill
WT	Slit2+/-	Slit2-/-
78.524	83.66	66.315
80.093	80.443	67.659
81.326	82.454	79.302
77.622	87.832	90.568
82.046	83.475
81.556	88.735
87.876	92.982
84.455	89.701
90.634
86.001
82.68
91.475
88.476
89.274
91.739
93.133

## Sheet: panel ED10f
Percent trabeculation in IVS
WT	Slit2+/-	Slit2-/-
18.389	16.577	23.726
15.848	15.704	21.005
13.409	18.315	18.248
16.981	15.653	23.4
16.063	18.5729
23.282	26.186
18.509	20.379
19.055	21.916
15.434
21.0715
15.9813
15.2655
27.209
22.386
22.141
14.812

## Sheet: panel ED10g
Left compact myocardium thickness
WT	Slit2+/-	Slit2-/-
0.084	0.141	0.075
0.086	0.11	0.063
0.094	0.124	0.107
0.119	0.149	0.073
0.124	0.078
0.109	0.066
0.167	0.076
0.091	0.103
0.077
0.154
0.061
0.083
0.089
0.113

## Sheet: panel ED10h
Right compact myocardium thickness
WT	Slit2+/-	Slit2-/-
0.063	0.143	0.046
0.064	0.087	0.045
0.113	0.067	0.057
0.086	0.069	0.11
0.07	0.108
0.099	0.122
0.136	0.106
0.134	0.137
0.115
0.169
0.124
0.114
0.105
0.119

## Sheet: panel ED10i
R/L compact myocardium thickness
WT	Slit2+/-	Slit2-/-
0.747919	1.01157	0.618432
0.749831	0.792233	0.725026
1.19711	0.540114	0.531079
0.727128	0.461869	1.515
0.566736	1.39002
0.90313	1.866
0.856547	1.393
0.683734	1.333
0.818473
1.46895
1.50302
1.09901
2.053
1.38
1.182
1.061

## Sheet: panel ED10j
Angle of spine-sternum to IVS axis
WT	Slit2+/-	Slit2-/-
14.513	22.554	24.12
24.462	18.354	24.338
14.88	27.797	2.902
18.734	24.018
15.387	24.802
12.168
11.179
11.021
25.876
11.555
36.637
13.174

## Sheet: panel ED10k
Area of membranous VSD
Slit2+/-	Slit2-/-
446	1051.2
	2635.5
	171.9
	622.5

## Sheet: panel ED10l
IVS fill
WT	Ntn1+/-	Ntn1-/-
78.524	77.041	86.422
80.093	77.318	80.254
81.326	87.902	85.433
77.622	83.348	85.43
82.046	87.885	85.436
81.556	88.501	92.791
87.876	91.489	91.081
84.455	92.591	91.957
90.634	90.703	94.422
86.001	94.413
82.68	93.708
91.475
88.476
89.274
91.739
93.133

## Sheet: panel ED10m
Percent trabeculation in IVS
WT	Ntn1+/-	Ntn1-/-
18.389	18.089	18.315
15.848	13.733	19.139
13.409	15.31	22.3256
16.981	22.303	22.1699
16.063	18.389	25.0434
23.282	22.418	18.262
18.509	18.7493	19.179
19.055	14.946	25.329
15.434	27.392	18.223
21.0715	10.959
15.9813	13.224
15.2655
27.209
22.386
22.141
14.812

## Sheet: panel ED10n
Left compact myocardium thickness
WT	Ntn1+/-	Ntn1-/-
0.084	0.112	0.127
0.086	0.119	0.094
0.094	0.134	0.068
0.119	0.093	0.116
0.124	0.143	0.122
0.109	0.127	0.134
0.167	0.126	0.048
0.091	0.06	0.067
0.077	0.068	0.066
0.154	0.138
0.061	0.113
0.083
0.089
0.113

[truncated: 4 more sheets: panel ED10o, panel ED10p, panel ED10q, panel ED10r]
